# Supplementary material for: A Genome-wide View of Transcriptome Dynamics During Early Spike Development in Bread Wheat
Source: Sci Rep. 2018 Oct 18;8:15338. doi: 10.1038/s41598-018-33718-y (PMC6194122; doi:10.1038/s41598-018-33718-y)
Supplement: Supplementary file 2 — Dataset 1 [file 41598_2018_33718_MOESM2_ESM.xlsx]

## Sheet: Number of aligned read pairs
Supplementary Dataset S1. Number of mapped read pairs in six alignment scenarios.
	Kn1_1	Kn1_2	Kn2_1	Kn2_2	Kn3_1	Kn3_2	Kn4_1	Kn4_2	Kn5_1	Kn5_2	Kn6_1	Kn6_2
group_1	3586669	3091713	4094349	3224728	2547244	3388525	2840839	3225254	3903775	3422013	3975774	3368473
group_2	710920	573158	802266	600977	482138	609547	527640	585818	739623	619449	764074	624137
group_3	13339946	20675646	13179528	21719507	9674744	23194448	10465669	23232328	15593892	22870689	15780567	22933313
group_4	19082	22306	18481	24389	15750	24175	17856	21936	25379	24626	26158	25375
group_5	298078	365414	289213	414372	227557	398971	252460	380668	366972	411960	379267	422021
group_6	2664127	3208641	2530713	3460001	1952604	3466799	2111791	3492448	3178510	3505574	3290424	3661385
