# Supplementary material for: A Genome-wide View of Transcriptome Dynamics During Early Spike Development in Bread Wheat
Source: Sci Rep. 2018 Oct 18;8:15338. doi: 10.1038/s41598-018-33718-y (PMC6194122; doi:10.1038/s41598-018-33718-y)
Supplement: Supplementary file 3 — Dataset 2 [file 41598_2018_33718_MOESM3_ESM.zip]

Archive with 1 entries (1 files):
- Supplementary Dataset S2.gtf
