# Supplementary material for: A Genome-wide View of Transcriptome Dynamics During Early Spike Development in Bread Wheat
Source: Sci Rep. 2018 Oct 18;8:15338. doi: 10.1038/s41598-018-33718-y (PMC6194122; doi:10.1038/s41598-018-33718-y)
Supplement: Supplementary file 4 — Dataset 3 [file 41598_2018_33718_MOESM4_ESM.xlsx]

## Sheet: Supplementary Dataset S3
Supplementary Dataset S3. Unannotated wheat genes identified with the RNA-Seq data in six spike development stages.
seq_id	source	type	start	end	score	strand	phase	attributes
TGACv1_scaffold_000011_1AL	Cufflinks	exon	370775	370913	.	+	.	gene_id "XLOC_000022"; transcript_id "TCONS_00000077"; exon_number "1"; oId "CUFF.7.2"; class_code "u"; tss_id "TSS33";
TGACv1_scaffold_000011_1AL	Cufflinks	exon	371056	371734	.	+	.	gene_id "XLOC_000022"; transcript_id "TCONS_00000077"; exon_number "2"; oId "CUFF.7.2"; class_code "u"; tss_id "TSS33";
TGACv1_scaffold_000011_1AL	Cufflinks	exon	371876	372181	.	+	.	gene_id "XLOC_000022"; transcript_id "TCONS_00000077"; exon_number "3"; oId "CUFF.7.2"; class_code "u"; tss_id "TSS33";
TGACv1_scaffold_000013_1AL	Cufflinks	exon	195001	195280	.	-	.	gene_id "XLOC_000026"; transcript_id "TCONS_00000097"; exon_number "1"; oId "CUFF.20.1"; class_code "u"; tss_id "TSS38";
TGACv1_scaffold_000013_1AL	Cufflinks	exon	196690	196753	.	-	.	gene_id "XLOC_000026"; transcript_id "TCONS_00000097"; exon_number "2"; oId "CUFF.20.1"; class_code "u"; tss_id "TSS38";
TGACv1_scaffold_000013_1AL	Cufflinks	exon	196844	197914	.	-	.	gene_id "XLOC_000026"; transcript_id "TCONS_00000097"; exon_number "3"; oId "CUFF.20.1"; class_code "u"; tss_id "TSS38";
TGACv1_scaffold_000013_1AL	Cufflinks	exon	198457	198523	.	-	.	gene_id "XLOC_000026"; transcript_id "TCONS_00000097"; exon_number "4"; oId "CUFF.20.1"; class_code "u"; tss_id "TSS38";
TGACv1_scaffold_000013_1AL	Cufflinks	exon	198686	198793	.	-	.	gene_id "XLOC_000026"; transcript_id "TCONS_00000097"; exon_number "5"; oId "CUFF.20.1"; class_code "u"; tss_id "TSS38";
TGACv1_scaffold_000013_1AL	Cufflinks	exon	198958	199096	.	-	.	gene_id "XLOC_000026"; transcript_id "TCONS_00000097"; exon_number "6"; oId "CUFF.20.1"; class_code "u"; tss_id "TSS38";
TGACv1_scaffold_000013_1AL	Cufflinks	exon	199325	199697	.	-	.	gene_id "XLOC_000026"; transcript_id "TCONS_00000097"; exon_number "7"; oId "CUFF.20.1"; class_code "u"; tss_id "TSS38";
TGACv1_scaffold_000018_1AL	Cufflinks	exon	175011	176117	.	+	.	gene_id "XLOC_000036"; transcript_id "TCONS_00000122"; exon_number "1"; oId "CUFF.18.2"; class_code "u"; tss_id "TSS53";
TGACv1_scaffold_000018_1AL	Cufflinks	exon	176213	176305	.	+	.	gene_id "XLOC_000036"; transcript_id "TCONS_00000122"; exon_number "2"; oId "CUFF.18.2"; class_code "u"; tss_id "TSS53";
TGACv1_scaffold_000018_1AL	Cufflinks	exon	176393	176646	.	+	.	gene_id "XLOC_000036"; transcript_id "TCONS_00000122"; exon_number "3"; oId "CUFF.18.2"; class_code "u"; tss_id "TSS53";
TGACv1_scaffold_000018_1AL	Cufflinks	exon	176735	176944	.	+	.	gene_id "XLOC_000036"; transcript_id "TCONS_00000122"; exon_number "4"; oId "CUFF.18.2"; class_code "u"; tss_id "TSS53";
TGACv1_scaffold_000018_1AL	Cufflinks	exon	177033	177125	.	+	.	gene_id "XLOC_000036"; transcript_id "TCONS_00000122"; exon_number "5"; oId "CUFF.18.2"; class_code "u"; tss_id "TSS53";
TGACv1_scaffold_000018_1AL	Cufflinks	exon	177208	177309	.	+	.	gene_id "XLOC_000036"; transcript_id "TCONS_00000122"; exon_number "6"; oId "CUFF.18.2"; class_code "u"; tss_id "TSS53";
TGACv1_scaffold_000018_1AL	Cufflinks	exon	177475	178183	.	+	.	gene_id "XLOC_000036"; transcript_id "TCONS_00000122"; exon_number "7"; oId "CUFF.18.2"; class_code "u"; tss_id "TSS53";
TGACv1_scaffold_000018_1AL	Cufflinks	exon	178502	178940	.	+	.	gene_id "XLOC_000036"; transcript_id "TCONS_00000122"; exon_number "8"; oId "CUFF.18.2"; class_code "u"; tss_id "TSS53";
TGACv1_scaffold_000018_1AL	Cufflinks	exon	175284	175944	.	+	.	gene_id "XLOC_000036"; transcript_id "TCONS_00000118"; exon_number "1"; oId "CUFF.22.3"; class_code "u"; tss_id "TSS54";
TGACv1_scaffold_000018_1AL	Cufflinks	exon	176040	176117	.	+	.	gene_id "XLOC_000036"; transcript_id "TCONS_00000118"; exon_number "2"; oId "CUFF.22.3"; class_code "u"; tss_id "TSS54";
TGACv1_scaffold_000018_1AL	Cufflinks	exon	176204	176305	.	+	.	gene_id "XLOC_000036"; transcript_id "TCONS_00000118"; exon_number "3"; oId "CUFF.22.3"; class_code "u"; tss_id "TSS54";
TGACv1_scaffold_000018_1AL	Cufflinks	exon	176393	176646	.	+	.	gene_id "XLOC_000036"; transcript_id "TCONS_00000118"; exon_number "4"; oId "CUFF.22.3"; class_code "u"; tss_id "TSS54";
TGACv1_scaffold_000018_1AL	Cufflinks	exon	176735	176944	.	+	.	gene_id "XLOC_000036"; transcript_id "TCONS_00000118"; exon_number "5"; oId "CUFF.22.3"; class_code "u"; tss_id "TSS54";
TGACv1_scaffold_000018_1AL	Cufflinks	exon	177033	177125	.	+	.	gene_id "XLOC_000036"; transcript_id "TCONS_00000118"; exon_number "6"; oId "CUFF.22.3"; class_code "u"; tss_id "TSS54";
TGACv1_scaffold_000018_1AL	Cufflinks	exon	177208	177309	.	+	.	gene_id "XLOC_000036"; transcript_id "TCONS_00000118"; exon_number "7"; oId "CUFF.22.3"; class_code "u"; tss_id "TSS54";
TGACv1_scaffold_000018_1AL	Cufflinks	exon	177475	178183	.	+	.	gene_id "XLOC_000036"; transcript_id "TCONS_00000118"; exon_number "8"; oId "CUFF.22.3"; class_code "u"; tss_id "TSS54";
TGACv1_scaffold_000018_1AL	Cufflinks	exon	178502	178926	.	+	.	gene_id "XLOC_000036"; transcript_id "TCONS_00000118"; exon_number "9"; oId "CUFF.22.3"; class_code "u"; tss_id "TSS54";
TGACv1_scaffold_000018_1AL	Cufflinks	exon	175284	175944	.	+	.	gene_id "XLOC_000036"; transcript_id "TCONS_00000117"; exon_number "1"; oId "CUFF.22.1"; class_code "u"; tss_id "TSS54";
TGACv1_scaffold_000018_1AL	Cufflinks	exon	176040	176117	.	+	.	gene_id "XLOC_000036"; transcript_id "TCONS_00000117"; exon_number "2"; oId "CUFF.22.1"; class_code "u"; tss_id "TSS54";
TGACv1_scaffold_000018_1AL	Cufflinks	exon	176213	176305	.	+	.	gene_id "XLOC_000036"; transcript_id "TCONS_00000117"; exon_number "3"; oId "CUFF.22.1"; class_code "u"; tss_id "TSS54";
TGACv1_scaffold_000018_1AL	Cufflinks	exon	176393	176646	.	+	.	gene_id "XLOC_000036"; transcript_id "TCONS_00000117"; exon_number "4"; oId "CUFF.22.1"; class_code "u"; tss_id "TSS54";
TGACv1_scaffold_000018_1AL	Cufflinks	exon	176735	176944	.	+	.	gene_id "XLOC_000036"; transcript_id "TCONS_00000117"; exon_number "5"; oId "CUFF.22.1"; class_code "u"; tss_id "TSS54";
TGACv1_scaffold_000018_1AL	Cufflinks	exon	177033	177125	.	+	.	gene_id "XLOC_000036"; transcript_id "TCONS_00000117"; exon_number "6"; oId "CUFF.22.1"; class_code "u"; tss_id "TSS54";
TGACv1_scaffold_000018_1AL	Cufflinks	exon	177208	177309	.	+	.	gene_id "XLOC_000036"; transcript_id "TCONS_00000117"; exon_number "7"; oId "CUFF.22.1"; class_code "u"; tss_id "TSS54";
TGACv1_scaffold_000018_1AL	Cufflinks	exon	177475	178183	.	+	.	gene_id "XLOC_000036"; transcript_id "TCONS_00000117"; exon_number "8"; oId "CUFF.22.1"; class_code "u"; tss_id "TSS54";
TGACv1_scaffold_000018_1AL	Cufflinks	exon	178502	178926	.	+	.	gene_id "XLOC_000036"; transcript_id "TCONS_00000117"; exon_number "9"; oId "CUFF.22.1"; class_code "u"; tss_id "TSS54";
TGACv1_scaffold_000070_1AL	Cufflinks	exon	168535	169773	.	+	.	gene_id "XLOC_000152"; transcript_id "TCONS_00000429"; exon_number "1"; oId "CUFF.78.2"; class_code "u"; tss_id "TSS230";
TGACv1_scaffold_000070_1AL	Cufflinks	exon	169854	169968	.	+	.	gene_id "XLOC_000152"; transcript_id "TCONS_00000429"; exon_number "2"; oId "CUFF.78.2"; class_code "u"; tss_id "TSS230";
TGACv1_scaffold_000070_1AL	Cufflinks	exon	184927	185015	.	+	.	gene_id "XLOC_000155"; transcript_id "TCONS_00000431"; exon_number "1"; oId "CUFF.92.1"; class_code "u"; tss_id "TSS233";
TGACv1_scaffold_000070_1AL	Cufflinks	exon	185448	187599	.	+	.	gene_id "XLOC_000155"; transcript_id "TCONS_00000431"; exon_number "2"; oId "CUFF.92.1"; class_code "u"; tss_id "TSS233";
TGACv1_scaffold_000071_1AL	Cufflinks	exon	39248	40324	.	-	.	gene_id "XLOC_000165"; transcript_id "TCONS_00000457"; exon_number "1"; oId "CUFF.91.1"; class_code "u"; tss_id "TSS249";
TGACv1_scaffold_000071_1AL	Cufflinks	exon	40405	40662	.	-	.	gene_id "XLOC_000165"; transcript_id "TCONS_00000457"; exon_number "2"; oId "CUFF.91.1"; class_code "u"; tss_id "TSS249";
TGACv1_scaffold_000121_1AL	Cufflinks	exon	172802	174050	.	+	.	gene_id "XLOC_000315"; transcript_id "TCONS_00000871"; exon_number "1"; oId "CUFF.198.4"; class_code "u"; tss_id "TSS475";
TGACv1_scaffold_000121_1AL	Cufflinks	exon	174191	174354	.	+	.	gene_id "XLOC_000315"; transcript_id "TCONS_00000871"; exon_number "2"; oId "CUFF.198.4"; class_code "u"; tss_id "TSS475";
TGACv1_scaffold_000121_1AL	Cufflinks	exon	174437	174681	.	+	.	gene_id "XLOC_000315"; transcript_id "TCONS_00000871"; exon_number "3"; oId "CUFF.198.4"; class_code "u"; tss_id "TSS475";
TGACv1_scaffold_000121_1AL	Cufflinks	exon	174800	174998	.	+	.	gene_id "XLOC_000315"; transcript_id "TCONS_00000871"; exon_number "4"; oId "CUFF.198.4"; class_code "u"; tss_id "TSS475";
TGACv1_scaffold_000121_1AL	Cufflinks	exon	175086	175175	.	+	.	gene_id "XLOC_000315"; transcript_id "TCONS_00000871"; exon_number "5"; oId "CUFF.198.4"; class_code "u"; tss_id "TSS475";
TGACv1_scaffold_000121_1AL	Cufflinks	exon	175269	175370	.	+	.	gene_id "XLOC_000315"; transcript_id "TCONS_00000871"; exon_number "6"; oId "CUFF.198.4"; class_code "u"; tss_id "TSS475";
TGACv1_scaffold_000121_1AL	Cufflinks	exon	175457	175674	.	+	.	gene_id "XLOC_000315"; transcript_id "TCONS_00000871"; exon_number "7"; oId "CUFF.198.4"; class_code "u"; tss_id "TSS475";
TGACv1_scaffold_000121_1AL	Cufflinks	exon	172802	173811	.	+	.	gene_id "XLOC_000315"; transcript_id "TCONS_00000870"; exon_number "1"; oId "CUFF.198.2"; class_code "u"; tss_id "TSS475";
TGACv1_scaffold_000121_1AL	Cufflinks	exon	174009	174050	.	+	.	gene_id "XLOC_000315"; transcript_id "TCONS_00000870"; exon_number "2"; oId "CUFF.198.2"; class_code "u"; tss_id "TSS475";
TGACv1_scaffold_000121_1AL	Cufflinks	exon	174191	174354	.	+	.	gene_id "XLOC_000315"; transcript_id "TCONS_00000870"; exon_number "3"; oId "CUFF.198.2"; class_code "u"; tss_id "TSS475";
TGACv1_scaffold_000121_1AL	Cufflinks	exon	174437	174495	.	+	.	gene_id "XLOC_000315"; transcript_id "TCONS_00000870"; exon_number "4"; oId "CUFF.198.2"; class_code "u"; tss_id "TSS475";
TGACv1_scaffold_000121_1AL	Cufflinks	exon	174593	174681	.	+	.	gene_id "XLOC_000315"; transcript_id "TCONS_00000870"; exon_number "5"; oId "CUFF.198.2"; class_code "u"; tss_id "TSS475";
TGACv1_scaffold_000121_1AL	Cufflinks	exon	174800	174998	.	+	.	gene_id "XLOC_000315"; transcript_id "TCONS_00000870"; exon_number "6"; oId "CUFF.198.2"; class_code "u"; tss_id "TSS475";
TGACv1_scaffold_000121_1AL	Cufflinks	exon	175083	175175	.	+	.	gene_id "XLOC_000315"; transcript_id "TCONS_00000870"; exon_number "7"; oId "CUFF.198.2"; class_code "u"; tss_id "TSS475";
TGACv1_scaffold_000121_1AL	Cufflinks	exon	175269	175370	.	+	.	gene_id "XLOC_000315"; transcript_id "TCONS_00000870"; exon_number "8"; oId "CUFF.198.2"; class_code "u"; tss_id "TSS475";
TGACv1_scaffold_000121_1AL	Cufflinks	exon	175457	175674	.	+	.	gene_id "XLOC_000315"; transcript_id "TCONS_00000870"; exon_number "9"; oId "CUFF.198.2"; class_code "u"; tss_id "TSS475";
TGACv1_scaffold_000121_1AL	Cufflinks	exon	172802	173811	.	+	.	gene_id "XLOC_000315"; transcript_id "TCONS_00000873"; exon_number "1"; oId "CUFF.198.3"; class_code "u"; tss_id "TSS475";
TGACv1_scaffold_000121_1AL	Cufflinks	exon	174022	174050	.	+	.	gene_id "XLOC_000315"; transcript_id "TCONS_00000873"; exon_number "2"; oId "CUFF.198.3"; class_code "u"; tss_id "TSS475";
TGACv1_scaffold_000121_1AL	Cufflinks	exon	174191	174354	.	+	.	gene_id "XLOC_000315"; transcript_id "TCONS_00000873"; exon_number "3"; oId "CUFF.198.3"; class_code "u"; tss_id "TSS475";
TGACv1_scaffold_000121_1AL	Cufflinks	exon	174437	174495	.	+	.	gene_id "XLOC_000315"; transcript_id "TCONS_00000873"; exon_number "4"; oId "CUFF.198.3"; class_code "u"; tss_id "TSS475";
TGACv1_scaffold_000121_1AL	Cufflinks	exon	174593	174681	.	+	.	gene_id "XLOC_000315"; transcript_id "TCONS_00000873"; exon_number "5"; oId "CUFF.198.3"; class_code "u"; tss_id "TSS475";
TGACv1_scaffold_000121_1AL	Cufflinks	exon	174800	174998	.	+	.	gene_id "XLOC_000315"; transcript_id "TCONS_00000873"; exon_number "6"; oId "CUFF.198.3"; class_code "u"; tss_id "TSS475";
TGACv1_scaffold_000121_1AL	Cufflinks	exon	175083	175175	.	+	.	gene_id "XLOC_000315"; transcript_id "TCONS_00000873"; exon_number "7"; oId "CUFF.198.3"; class_code "u"; tss_id "TSS475";
TGACv1_scaffold_000121_1AL	Cufflinks	exon	175269	175370	.	+	.	gene_id "XLOC_000315"; transcript_id "TCONS_00000873"; exon_number "8"; oId "CUFF.198.3"; class_code "u"; tss_id "TSS475";
TGACv1_scaffold_000121_1AL	Cufflinks	exon	175457	175855	.	+	.	gene_id "XLOC_000315"; transcript_id "TCONS_00000873"; exon_number "9"; oId "CUFF.198.3"; class_code "u"; tss_id "TSS475";
TGACv1_scaffold_000121_1AL	Cufflinks	exon	175938	176036	.	+	.	gene_id "XLOC_000315"; transcript_id "TCONS_00000873"; exon_number "10"; oId "CUFF.198.3"; class_code "u"; tss_id "TSS475";
TGACv1_scaffold_000121_1AL	Cufflinks	exon	176110	176181	.	+	.	gene_id "XLOC_000315"; transcript_id "TCONS_00000873"; exon_number "11"; oId "CUFF.198.3"; class_code "u"; tss_id "TSS475";
TGACv1_scaffold_000121_1AL	Cufflinks	exon	176502	176982	.	+	.	gene_id "XLOC_000315"; transcript_id "TCONS_00000873"; exon_number "12"; oId "CUFF.198.3"; class_code "u"; tss_id "TSS475";
TGACv1_scaffold_000121_1AL	Cufflinks	exon	172802	174050	.	+	.	gene_id "XLOC_000315"; transcript_id "TCONS_00000872"; exon_number "1"; oId "CUFF.198.1"; class_code "u"; tss_id "TSS475";
TGACv1_scaffold_000121_1AL	Cufflinks	exon	174191	174354	.	+	.	gene_id "XLOC_000315"; transcript_id "TCONS_00000872"; exon_number "2"; oId "CUFF.198.1"; class_code "u"; tss_id "TSS475";
TGACv1_scaffold_000121_1AL	Cufflinks	exon	174437	174495	.	+	.	gene_id "XLOC_000315"; transcript_id "TCONS_00000872"; exon_number "3"; oId "CUFF.198.1"; class_code "u"; tss_id "TSS475";
TGACv1_scaffold_000121_1AL	Cufflinks	exon	174593	174681	.	+	.	gene_id "XLOC_000315"; transcript_id "TCONS_00000872"; exon_number "4"; oId "CUFF.198.1"; class_code "u"; tss_id "TSS475";
TGACv1_scaffold_000121_1AL	Cufflinks	exon	174800	174998	.	+	.	gene_id "XLOC_000315"; transcript_id "TCONS_00000872"; exon_number "5"; oId "CUFF.198.1"; class_code "u"; tss_id "TSS475";
TGACv1_scaffold_000121_1AL	Cufflinks	exon	175083	175175	.	+	.	gene_id "XLOC_000315"; transcript_id "TCONS_00000872"; exon_number "6"; oId "CUFF.198.1"; class_code "u"; tss_id "TSS475";
TGACv1_scaffold_000121_1AL	Cufflinks	exon	175269	175370	.	+	.	gene_id "XLOC_000315"; transcript_id "TCONS_00000872"; exon_number "7"; oId "CUFF.198.1"; class_code "u"; tss_id "TSS475";
TGACv1_scaffold_000121_1AL	Cufflinks	exon	175457	175855	.	+	.	gene_id "XLOC_000315"; transcript_id "TCONS_00000872"; exon_number "8"; oId "CUFF.198.1"; class_code "u"; tss_id "TSS475";
TGACv1_scaffold_000121_1AL	Cufflinks	exon	175938	176036	.	+	.	gene_id "XLOC_000315"; transcript_id "TCONS_00000872"; exon_number "9"; oId "CUFF.198.1"; class_code "u"; tss_id "TSS475";
TGACv1_scaffold_000121_1AL	Cufflinks	exon	176110	176181	.	+	.	gene_id "XLOC_000315"; transcript_id "TCONS_00000872"; exon_number "10"; oId "CUFF.198.1"; class_code "u"; tss_id "TSS475";
TGACv1_scaffold_000121_1AL	Cufflinks	exon	176530	176982	.	+	.	gene_id "XLOC_000315"; transcript_id "TCONS_00000872"; exon_number "11"; oId "CUFF.198.1"; class_code "u"; tss_id "TSS475";
TGACv1_scaffold_000121_1AL	Cufflinks	exon	172808	173912	.	+	.	gene_id "XLOC_000315"; transcript_id "TCONS_00000861"; exon_number "1"; oId "CUFF.180.2"; class_code "u"; tss_id "TSS475";
TGACv1_scaffold_000121_1AL	Cufflinks	exon	174022	174050	.	+	.	gene_id "XLOC_000315"; transcript_id "TCONS_00000861"; exon_number "2"; oId "CUFF.180.2"; class_code "u"; tss_id "TSS475";
TGACv1_scaffold_000121_1AL	Cufflinks	exon	174191	174354	.	+	.	gene_id "XLOC_000315"; transcript_id "TCONS_00000861"; exon_number "3"; oId "CUFF.180.2"; class_code "u"; tss_id "TSS475";
TGACv1_scaffold_000121_1AL	Cufflinks	exon	174437	174495	.	+	.	gene_id "XLOC_000315"; transcript_id "TCONS_00000861"; exon_number "4"; oId "CUFF.180.2"; class_code "u"; tss_id "TSS475";
TGACv1_scaffold_000121_1AL	Cufflinks	exon	174593	174681	.	+	.	gene_id "XLOC_000315"; transcript_id "TCONS_00000861"; exon_number "5"; oId "CUFF.180.2"; class_code "u"; tss_id "TSS475";
TGACv1_scaffold_000121_1AL	Cufflinks	exon	174800	174998	.	+	.	gene_id "XLOC_000315"; transcript_id "TCONS_00000861"; exon_number "6"; oId "CUFF.180.2"; class_code "u"; tss_id "TSS475";
TGACv1_scaffold_000121_1AL	Cufflinks	exon	175083	175175	.	+	.	gene_id "XLOC_000315"; transcript_id "TCONS_00000861"; exon_number "7"; oId "CUFF.180.2"; class_code "u"; tss_id "TSS475";
TGACv1_scaffold_000121_1AL	Cufflinks	exon	175269	175370	.	+	.	gene_id "XLOC_000315"; transcript_id "TCONS_00000861"; exon_number "8"; oId "CUFF.180.2"; class_code "u"; tss_id "TSS475";
TGACv1_scaffold_000121_1AL	Cufflinks	exon	175457	175675	.	+	.	gene_id "XLOC_000315"; transcript_id "TCONS_00000861"; exon_number "9"; oId "CUFF.180.2"; class_code "u"; tss_id "TSS475";
TGACv1_scaffold_000155_1AL	Cufflinks	exon	166997	167126	.	+	.	gene_id "XLOC_000396"; transcript_id "TCONS_00001052"; exon_number "1"; oId "CUFF.215.1"; class_code "u"; tss_id "TSS592";
TGACv1_scaffold_000155_1AL	Cufflinks	exon	168485	168612	.	+	.	gene_id "XLOC_000396"; transcript_id "TCONS_00001052"; exon_number "2"; oId "CUFF.215.1"; class_code "u"; tss_id "TSS592";
TGACv1_scaffold_000155_1AL	Cufflinks	exon	168920	169956	.	+	.	gene_id "XLOC_000396"; transcript_id "TCONS_00001052"; exon_number "3"; oId "CUFF.215.1"; class_code "u"; tss_id "TSS592";
TGACv1_scaffold_000155_1AL	Cufflinks	exon	170998	171543	.	+	.	gene_id "XLOC_000396"; transcript_id "TCONS_00001052"; exon_number "4"; oId "CUFF.215.1"; class_code "u"; tss_id "TSS592";
TGACv1_scaffold_000155_1AL	Cufflinks	exon	171649	171735	.	+	.	gene_id "XLOC_000396"; transcript_id "TCONS_00001052"; exon_number "5"; oId "CUFF.215.1"; class_code "u"; tss_id "TSS592";
TGACv1_scaffold_000155_1AL	Cufflinks	exon	172724	172770	.	+	.	gene_id "XLOC_000396"; transcript_id "TCONS_00001052"; exon_number "6"; oId "CUFF.215.1"; class_code "u"; tss_id "TSS592";
TGACv1_scaffold_000155_1AL	Cufflinks	exon	173221	173312	.	+	.	gene_id "XLOC_000396"; transcript_id "TCONS_00001052"; exon_number "7"; oId "CUFF.215.1"; class_code "u"; tss_id "TSS592";
TGACv1_scaffold_000157_1AL	Cufflinks	exon	33984	34796	.	-	.	gene_id "XLOC_000403"; transcript_id "TCONS_00001080"; exon_number "1"; oId "CUFF.234.1"; class_code "u"; tss_id "TSS610";
TGACv1_scaffold_000157_1AL	Cufflinks	exon	34881	34973	.	-	.	gene_id "XLOC_000403"; transcript_id "TCONS_00001080"; exon_number "2"; oId "CUFF.234.1"; class_code "u"; tss_id "TSS610";
TGACv1_scaffold_000157_1AL	Cufflinks	exon	35269	36488	.	-	.	gene_id "XLOC_000403"; transcript_id "TCONS_00001080"; exon_number "3"; oId "CUFF.234.1"; class_code "u"; tss_id "TSS610";
TGACv1_scaffold_000157_1AL	Cufflinks	exon	35357	35517	.	-	.	gene_id "XLOC_000403"; transcript_id "TCONS_00001087"; exon_number "1"; oId "CUFF.266.4"; class_code "u"; tss_id "TSS611";
TGACv1_scaffold_000157_1AL	Cufflinks	exon	36623	36719	.	-	.	gene_id "XLOC_000403"; transcript_id "TCONS_00001087"; exon_number "2"; oId "CUFF.266.4"; class_code "u"; tss_id "TSS611";
TGACv1_scaffold_000157_1AL	Cufflinks	exon	36933	36971	.	-	.	gene_id "XLOC_000403"; transcript_id "TCONS_00001087"; exon_number "3"; oId "CUFF.266.4"; class_code "u"; tss_id "TSS611";
TGACv1_scaffold_000157_1AL	Cufflinks	exon	43516	44582	.	-	.	gene_id "XLOC_000403"; transcript_id "TCONS_00001087"; exon_number "4"; oId "CUFF.266.4"; class_code "u"; tss_id "TSS611";
TGACv1_scaffold_000204_1AL	Cufflinks	exon	19075	19342	.	-	.	gene_id "XLOC_000471"; transcript_id "TCONS_00001258"; exon_number "1"; oId "CUFF.286.1"; class_code "u"; tss_id "TSS715";
TGACv1_scaffold_000204_1AL	Cufflinks	exon	19419	19493	.	-	.	gene_id "XLOC_000471"; transcript_id "TCONS_00001258"; exon_number "2"; oId "CUFF.286.1"; class_code "u"; tss_id "TSS715";
TGACv1_scaffold_000204_1AL	Cufflinks	exon	19563	19819	.	-	.	gene_id "XLOC_000471"; transcript_id "TCONS_00001258"; exon_number "3"; oId "CUFF.286.1"; class_code "u"; tss_id "TSS715";
TGACv1_scaffold_000204_1AL	Cufflinks	exon	19903	19992	.	-	.	gene_id "XLOC_000471"; transcript_id "TCONS_00001258"; exon_number "4"; oId "CUFF.286.1"; class_code "u"; tss_id "TSS715";
TGACv1_scaffold_000204_1AL	Cufflinks	exon	20081	20276	.	-	.	gene_id "XLOC_000471"; transcript_id "TCONS_00001258"; exon_number "5"; oId "CUFF.286.1"; class_code "u"; tss_id "TSS715";
TGACv1_scaffold_000204_1AL	Cufflinks	exon	20364	20709	.	-	.	gene_id "XLOC_000471"; transcript_id "TCONS_00001258"; exon_number "6"; oId "CUFF.286.1"; class_code "u"; tss_id "TSS715";
TGACv1_scaffold_000204_1AL	Cufflinks	exon	20800	20884	.	-	.	gene_id "XLOC_000471"; transcript_id "TCONS_00001258"; exon_number "7"; oId "CUFF.286.1"; class_code "u"; tss_id "TSS715";
TGACv1_scaffold_000204_1AL	Cufflinks	exon	20983	21039	.	-	.	gene_id "XLOC_000471"; transcript_id "TCONS_00001258"; exon_number "8"; oId "CUFF.286.1"; class_code "u"; tss_id "TSS715";
TGACv1_scaffold_000204_1AL	Cufflinks	exon	21131	21296	.	-	.	gene_id "XLOC_000471"; transcript_id "TCONS_00001258"; exon_number "9"; oId "CUFF.286.1"; class_code "u"; tss_id "TSS715";
TGACv1_scaffold_000204_1AL	Cufflinks	exon	21416	21585	.	-	.	gene_id "XLOC_000471"; transcript_id "TCONS_00001258"; exon_number "10"; oId "CUFF.286.1"; class_code "u"; tss_id "TSS715";
TGACv1_scaffold_000267_1AL	Cufflinks	exon	74733	76351	.	-	.	gene_id "XLOC_000599"; transcript_id "TCONS_00001620"; exon_number "1"; oId "CUFF.341.1"; class_code "u"; tss_id "TSS924";
TGACv1_scaffold_000267_1AL	Cufflinks	exon	76445	76909	.	-	.	gene_id "XLOC_000599"; transcript_id "TCONS_00001620"; exon_number "2"; oId "CUFF.341.1"; class_code "u"; tss_id "TSS924";
TGACv1_scaffold_000343_1AL	Cufflinks	exon	12301	15649	.	+	.	gene_id "XLOC_000722"; transcript_id "TCONS_00001908"; exon_number "1"; oId "CUFF.417.1"; class_code "u"; tss_id "TSS1099";
TGACv1_scaffold_000343_1AL	Cufflinks	exon	16250	16905	.	+	.	gene_id "XLOC_000722"; transcript_id "TCONS_00001908"; exon_number "2"; oId "CUFF.417.1"; class_code "u"; tss_id "TSS1099";
TGACv1_scaffold_000343_1AL	Cufflinks	exon	12499	13656	.	-	.	gene_id "XLOC_000724"; transcript_id "TCONS_00001903"; exon_number "1"; oId "CUFF.393.1"; class_code "u"; tss_id "TSS1102";
TGACv1_scaffold_000343_1AL	Cufflinks	exon	13774	14128	.	-	.	gene_id "XLOC_000724"; transcript_id "TCONS_00001903"; exon_number "2"; oId "CUFF.393.1"; class_code "u"; tss_id "TSS1102";
TGACv1_scaffold_000343_1AL	Cufflinks	exon	14196	15692	.	-	.	gene_id "XLOC_000724"; transcript_id "TCONS_00001903"; exon_number "3"; oId "CUFF.393.1"; class_code "u"; tss_id "TSS1102";
TGACv1_scaffold_000343_1AL	Cufflinks	exon	17673	17701	.	-	.	gene_id "XLOC_000724"; transcript_id "TCONS_00001903"; exon_number "4"; oId "CUFF.393.1"; class_code "u"; tss_id "TSS1102";
TGACv1_scaffold_000343_1AL	Cufflinks	exon	12615	15692	.	-	.	gene_id "XLOC_000724"; transcript_id "TCONS_00001901"; exon_number "1"; oId "CUFF.387.2"; class_code "u"; tss_id "TSS1103";
TGACv1_scaffold_000343_1AL	Cufflinks	exon	17673	17848	.	-	.	gene_id "XLOC_000724"; transcript_id "TCONS_00001901"; exon_number "2"; oId "CUFF.387.2"; class_code "u"; tss_id "TSS1103";
TGACv1_scaffold_000343_1AL	Cufflinks	exon	12615	14128	.	-	.	gene_id "XLOC_000724"; transcript_id "TCONS_00001900"; exon_number "1"; oId "CUFF.387.1"; class_code "u"; tss_id "TSS1103";
TGACv1_scaffold_000343_1AL	Cufflinks	exon	14201	15692	.	-	.	gene_id "XLOC_000724"; transcript_id "TCONS_00001900"; exon_number "2"; oId "CUFF.387.1"; class_code "u"; tss_id "TSS1103";
TGACv1_scaffold_000343_1AL	Cufflinks	exon	17673	17848	.	-	.	gene_id "XLOC_000724"; transcript_id "TCONS_00001900"; exon_number "3"; oId "CUFF.387.1"; class_code "u"; tss_id "TSS1103";
TGACv1_scaffold_000351_1AL	Cufflinks	exon	27631	27965	.	+	.	gene_id "XLOC_000732"; transcript_id "TCONS_00001946"; exon_number "1"; oId "CUFF.406.1"; class_code "u"; tss_id "TSS1115";
TGACv1_scaffold_000351_1AL	Cufflinks	exon	30155	30279	.	+	.	gene_id "XLOC_000732"; transcript_id "TCONS_00001946"; exon_number "2"; oId "CUFF.406.1"; class_code "u"; tss_id "TSS1115";
TGACv1_scaffold_000351_1AL	Cufflinks	exon	30963	31149	.	+	.	gene_id "XLOC_000732"; transcript_id "TCONS_00001946"; exon_number "3"; oId "CUFF.406.1"; class_code "u"; tss_id "TSS1115";
TGACv1_scaffold_000351_1AL	Cufflinks	exon	31991	32058	.	+	.	gene_id "XLOC_000732"; transcript_id "TCONS_00001946"; exon_number "4"; oId "CUFF.406.1"; class_code "u"; tss_id "TSS1115";
TGACv1_scaffold_000351_1AL	Cufflinks	exon	33667	34768	.	+	.	gene_id "XLOC_000732"; transcript_id "TCONS_00001946"; exon_number "5"; oId "CUFF.406.1"; class_code "u"; tss_id "TSS1115";
TGACv1_scaffold_000351_1AL	Cufflinks	exon	29351	29479	.	+	.	gene_id "XLOC_000732"; transcript_id "TCONS_00001947"; exon_number "1"; oId "CUFF.406.2"; class_code "u"; tss_id "TSS1118";
TGACv1_scaffold_000351_1AL	Cufflinks	exon	30183	30279	.	+	.	gene_id "XLOC_000732"; transcript_id "TCONS_00001947"; exon_number "2"; oId "CUFF.406.2"; class_code "u"; tss_id "TSS1118";
TGACv1_scaffold_000351_1AL	Cufflinks	exon	30963	31149	.	+	.	gene_id "XLOC_000732"; transcript_id "TCONS_00001947"; exon_number "3"; oId "CUFF.406.2"; class_code "u"; tss_id "TSS1118";
TGACv1_scaffold_000351_1AL	Cufflinks	exon	31991	32058	.	+	.	gene_id "XLOC_000732"; transcript_id "TCONS_00001947"; exon_number "4"; oId "CUFF.406.2"; class_code "u"; tss_id "TSS1118";
TGACv1_scaffold_000351_1AL	Cufflinks	exon	33667	34768	.	+	.	gene_id "XLOC_000732"; transcript_id "TCONS_00001947"; exon_number "5"; oId "CUFF.406.2"; class_code "u"; tss_id "TSS1118";
TGACv1_scaffold_000351_1AL	Cufflinks	exon	29837	30279	.	+	.	gene_id "XLOC_000732"; transcript_id "TCONS_00001948"; exon_number "1"; oId "CUFF.406.3"; class_code "u"; tss_id "TSS1119";
TGACv1_scaffold_000351_1AL	Cufflinks	exon	30963	31149	.	+	.	gene_id "XLOC_000732"; transcript_id "TCONS_00001948"; exon_number "2"; oId "CUFF.406.3"; class_code "u"; tss_id "TSS1119";
TGACv1_scaffold_000351_1AL	Cufflinks	exon	31832	32058	.	+	.	gene_id "XLOC_000732"; transcript_id "TCONS_00001948"; exon_number "3"; oId "CUFF.406.3"; class_code "u"; tss_id "TSS1119";
TGACv1_scaffold_000351_1AL	Cufflinks	exon	33667	34768	.	+	.	gene_id "XLOC_000732"; transcript_id "TCONS_00001948"; exon_number "4"; oId "CUFF.406.3"; class_code "u"; tss_id "TSS1119";
TGACv1_scaffold_000364_1AL	Cufflinks	exon	84438	84771	.	+	.	gene_id "XLOC_000767"; transcript_id "TCONS_00002028"; exon_number "1"; oId "CUFF.427.1"; class_code "u"; tss_id "TSS1166";
TGACv1_scaffold_000364_1AL	Cufflinks	exon	84913	85176	.	+	.	gene_id "XLOC_000767"; transcript_id "TCONS_00002028"; exon_number "2"; oId "CUFF.427.1"; class_code "u"; tss_id "TSS1166";
TGACv1_scaffold_000364_1AL	Cufflinks	exon	85392	85811	.	+	.	gene_id "XLOC_000767"; transcript_id "TCONS_00002028"; exon_number "3"; oId "CUFF.427.1"; class_code "u"; tss_id "TSS1166";
TGACv1_scaffold_000364_1AL	Cufflinks	exon	86235	86308	.	+	.	gene_id "XLOC_000767"; transcript_id "TCONS_00002028"; exon_number "4"; oId "CUFF.427.1"; class_code "u"; tss_id "TSS1166";
TGACv1_scaffold_000364_1AL	Cufflinks	exon	86784	87508	.	+	.	gene_id "XLOC_000767"; transcript_id "TCONS_00002028"; exon_number "5"; oId "CUFF.427.1"; class_code "u"; tss_id "TSS1166";
TGACv1_scaffold_000364_1AL	Cufflinks	exon	87976	88272	.	+	.	gene_id "XLOC_000767"; transcript_id "TCONS_00002028"; exon_number "6"; oId "CUFF.427.1"; class_code "u"; tss_id "TSS1166";
TGACv1_scaffold_000364_1AL	Cufflinks	exon	88724	89170	.	+	.	gene_id "XLOC_000767"; transcript_id "TCONS_00002028"; exon_number "7"; oId "CUFF.427.1"; class_code "u"; tss_id "TSS1166";
TGACv1_scaffold_000364_1AL	Cufflinks	exon	89254	89404	.	+	.	gene_id "XLOC_000767"; transcript_id "TCONS_00002028"; exon_number "8"; oId "CUFF.427.1"; class_code "u"; tss_id "TSS1166";
TGACv1_scaffold_000385_1AL	Cufflinks	exon	66523	66981	.	-	.	gene_id "XLOC_000800"; transcript_id "TCONS_00002100"; exon_number "1"; oId "CUFF.436.3"; class_code "u"; tss_id "TSS1217";
TGACv1_scaffold_000385_1AL	Cufflinks	exon	67097	67137	.	-	.	gene_id "XLOC_000800"; transcript_id "TCONS_00002100"; exon_number "2"; oId "CUFF.436.3"; class_code "u"; tss_id "TSS1217";
TGACv1_scaffold_000385_1AL	Cufflinks	exon	67669	67770	.	-	.	gene_id "XLOC_000800"; transcript_id "TCONS_00002100"; exon_number "3"; oId "CUFF.436.3"; class_code "u"; tss_id "TSS1217";
TGACv1_scaffold_000385_1AL	Cufflinks	exon	68220	68342	.	-	.	gene_id "XLOC_000800"; transcript_id "TCONS_00002100"; exon_number "4"; oId "CUFF.436.3"; class_code "u"; tss_id "TSS1217";
TGACv1_scaffold_000385_1AL	Cufflinks	exon	68469	68555	.	-	.	gene_id "XLOC_000800"; transcript_id "TCONS_00002100"; exon_number "5"; oId "CUFF.436.3"; class_code "u"; tss_id "TSS1217";
TGACv1_scaffold_000385_1AL	Cufflinks	exon	68763	68911	.	-	.	gene_id "XLOC_000800"; transcript_id "TCONS_00002100"; exon_number "6"; oId "CUFF.436.3"; class_code "u"; tss_id "TSS1217";
TGACv1_scaffold_000385_1AL	Cufflinks	exon	69269	69345	.	-	.	gene_id "XLOC_000800"; transcript_id "TCONS_00002100"; exon_number "7"; oId "CUFF.436.3"; class_code "u"; tss_id "TSS1217";
TGACv1_scaffold_000385_1AL	Cufflinks	exon	70422	70809	.	-	.	gene_id "XLOC_000800"; transcript_id "TCONS_00002100"; exon_number "8"; oId "CUFF.436.3"; class_code "u"; tss_id "TSS1217";
TGACv1_scaffold_000438_1AL	Cufflinks	exon	110099	110776	.	+	.	gene_id "XLOC_000891"; transcript_id "TCONS_00002313"; exon_number "1"; oId "CUFF.507.1"; class_code "u"; tss_id "TSS1341";
TGACv1_scaffold_000438_1AL	Cufflinks	exon	110882	111016	.	+	.	gene_id "XLOC_000891"; transcript_id "TCONS_00002313"; exon_number "2"; oId "CUFF.507.1"; class_code "u"; tss_id "TSS1341";
TGACv1_scaffold_000438_1AL	Cufflinks	exon	111367	111541	.	+	.	gene_id "XLOC_000891"; transcript_id "TCONS_00002313"; exon_number "3"; oId "CUFF.507.1"; class_code "u"; tss_id "TSS1341";
TGACv1_scaffold_000438_1AL	Cufflinks	exon	111637	111762	.	+	.	gene_id "XLOC_000891"; transcript_id "TCONS_00002313"; exon_number "4"; oId "CUFF.507.1"; class_code "u"; tss_id "TSS1341";
TGACv1_scaffold_000438_1AL	Cufflinks	exon	111854	111886	.	+	.	gene_id "XLOC_000891"; transcript_id "TCONS_00002313"; exon_number "5"; oId "CUFF.507.1"; class_code "u"; tss_id "TSS1341";
TGACv1_scaffold_000438_1AL	Cufflinks	exon	111981	112106	.	+	.	gene_id "XLOC_000891"; transcript_id "TCONS_00002313"; exon_number "6"; oId "CUFF.507.1"; class_code "u"; tss_id "TSS1341";
TGACv1_scaffold_000438_1AL	Cufflinks	exon	112198	112269	.	+	.	gene_id "XLOC_000891"; transcript_id "TCONS_00002313"; exon_number "7"; oId "CUFF.507.1"; class_code "u"; tss_id "TSS1341";
TGACv1_scaffold_000438_1AL	Cufflinks	exon	112363	112526	.	+	.	gene_id "XLOC_000891"; transcript_id "TCONS_00002313"; exon_number "8"; oId "CUFF.507.1"; class_code "u"; tss_id "TSS1341";
TGACv1_scaffold_000438_1AL	Cufflinks	exon	112644	112943	.	+	.	gene_id "XLOC_000891"; transcript_id "TCONS_00002313"; exon_number "9"; oId "CUFF.507.1"; class_code "u"; tss_id "TSS1341";
TGACv1_scaffold_000455_1AL	Cufflinks	exon	5338	5470	.	+	.	gene_id "XLOC_000910"; transcript_id "TCONS_00002373"; exon_number "1"; oId "CUFF.500.1"; class_code "u"; tss_id "TSS1372";
TGACv1_scaffold_000455_1AL	Cufflinks	exon	5562	5866	.	+	.	gene_id "XLOC_000910"; transcript_id "TCONS_00002373"; exon_number "2"; oId "CUFF.500.1"; class_code "u"; tss_id "TSS1372";
TGACv1_scaffold_000455_1AL	Cufflinks	exon	6746	7402	.	+	.	gene_id "XLOC_000910"; transcript_id "TCONS_00002373"; exon_number "3"; oId "CUFF.500.1"; class_code "u"; tss_id "TSS1372";
TGACv1_scaffold_000455_1AL	Cufflinks	exon	7496	7542	.	+	.	gene_id "XLOC_000910"; transcript_id "TCONS_00002373"; exon_number "4"; oId "CUFF.500.1"; class_code "u"; tss_id "TSS1372";
TGACv1_scaffold_000455_1AL	Cufflinks	exon	9697	9817	.	+	.	gene_id "XLOC_000910"; transcript_id "TCONS_00002373"; exon_number "5"; oId "CUFF.500.1"; class_code "u"; tss_id "TSS1372";
TGACv1_scaffold_000455_1AL	Cufflinks	exon	9890	10873	.	+	.	gene_id "XLOC_000910"; transcript_id "TCONS_00002373"; exon_number "6"; oId "CUFF.500.1"; class_code "u"; tss_id "TSS1372";
TGACv1_scaffold_000455_1AL	Cufflinks	exon	5357	5470	.	+	.	gene_id "XLOC_000910"; transcript_id "TCONS_00002383"; exon_number "1"; oId "CUFF.507.3"; class_code "u"; tss_id "TSS1372";
TGACv1_scaffold_000455_1AL	Cufflinks	exon	5562	5866	.	+	.	gene_id "XLOC_000910"; transcript_id "TCONS_00002383"; exon_number "2"; oId "CUFF.507.3"; class_code "u"; tss_id "TSS1372";
TGACv1_scaffold_000455_1AL	Cufflinks	exon	6746	6979	.	+	.	gene_id "XLOC_000910"; transcript_id "TCONS_00002383"; exon_number "3"; oId "CUFF.507.3"; class_code "u"; tss_id "TSS1372";
TGACv1_scaffold_000455_1AL	Cufflinks	exon	7072	7402	.	+	.	gene_id "XLOC_000910"; transcript_id "TCONS_00002383"; exon_number "4"; oId "CUFF.507.3"; class_code "u"; tss_id "TSS1372";
TGACv1_scaffold_000455_1AL	Cufflinks	exon	7496	9430	.	+	.	gene_id "XLOC_000910"; transcript_id "TCONS_00002383"; exon_number "5"; oId "CUFF.507.3"; class_code "u"; tss_id "TSS1372";
TGACv1_scaffold_000455_1AL	Cufflinks	exon	5750	5866	.	+	.	gene_id "XLOC_000910"; transcript_id "TCONS_00002387"; exon_number "1"; oId "CUFF.504.1"; class_code "u"; tss_id "TSS1373";
TGACv1_scaffold_000455_1AL	Cufflinks	exon	6746	7402	.	+	.	gene_id "XLOC_000910"; transcript_id "TCONS_00002387"; exon_number "2"; oId "CUFF.504.1"; class_code "u"; tss_id "TSS1373";
TGACv1_scaffold_000455_1AL	Cufflinks	exon	7496	9817	.	+	.	gene_id "XLOC_000910"; transcript_id "TCONS_00002387"; exon_number "3"; oId "CUFF.504.1"; class_code "u"; tss_id "TSS1373";
TGACv1_scaffold_000455_1AL	Cufflinks	exon	9890	10748	.	+	.	gene_id "XLOC_000910"; transcript_id "TCONS_00002387"; exon_number "4"; oId "CUFF.504.1"; class_code "u"; tss_id "TSS1373";
TGACv1_scaffold_000486_1AL	Cufflinks	exon	117599	117671	.	+	.	gene_id "XLOC_000973"; transcript_id "TCONS_00002511"; exon_number "1"; oId "CUFF.537.2"; class_code "u"; tss_id "TSS1462";
TGACv1_scaffold_000486_1AL	Cufflinks	exon	117771	117826	.	+	.	gene_id "XLOC_000973"; transcript_id "TCONS_00002511"; exon_number "2"; oId "CUFF.537.2"; class_code "u"; tss_id "TSS1462";
TGACv1_scaffold_000486_1AL	Cufflinks	exon	119151	119283	.	+	.	gene_id "XLOC_000973"; transcript_id "TCONS_00002511"; exon_number "3"; oId "CUFF.537.2"; class_code "u"; tss_id "TSS1462";
TGACv1_scaffold_000486_1AL	Cufflinks	exon	121275	121384	.	+	.	gene_id "XLOC_000973"; transcript_id "TCONS_00002511"; exon_number "4"; oId "CUFF.537.2"; class_code "u"; tss_id "TSS1462";
TGACv1_scaffold_000486_1AL	Cufflinks	exon	121489	121574	.	+	.	gene_id "XLOC_000973"; transcript_id "TCONS_00002511"; exon_number "5"; oId "CUFF.537.2"; class_code "u"; tss_id "TSS1462";
TGACv1_scaffold_000486_1AL	Cufflinks	exon	121651	121966	.	+	.	gene_id "XLOC_000973"; transcript_id "TCONS_00002511"; exon_number "6"; oId "CUFF.537.2"; class_code "u"; tss_id "TSS1462";
TGACv1_scaffold_000581_1AL	Cufflinks	exon	99606	99811	.	+	.	gene_id "XLOC_001100"; transcript_id "TCONS_00002829"; exon_number "1"; oId "CUFF.590.1"; class_code "u"; tss_id "TSS1646";
TGACv1_scaffold_000581_1AL	Cufflinks	exon	100765	100970	.	+	.	gene_id "XLOC_001100"; transcript_id "TCONS_00002829"; exon_number "2"; oId "CUFF.590.1"; class_code "u"; tss_id "TSS1646";
TGACv1_scaffold_000581_1AL	Cufflinks	exon	101053	101185	.	+	.	gene_id "XLOC_001100"; transcript_id "TCONS_00002829"; exon_number "3"; oId "CUFF.590.1"; class_code "u"; tss_id "TSS1646";
TGACv1_scaffold_000581_1AL	Cufflinks	exon	101287	102112	.	+	.	gene_id "XLOC_001100"; transcript_id "TCONS_00002829"; exon_number "4"; oId "CUFF.590.1"; class_code "u"; tss_id "TSS1646";
TGACv1_scaffold_000581_1AL	Cufflinks	exon	103474	103762	.	+	.	gene_id "XLOC_001100"; transcript_id "TCONS_00002829"; exon_number "5"; oId "CUFF.590.1"; class_code "u"; tss_id "TSS1646";
TGACv1_scaffold_000714_1AL	Cufflinks	exon	90746	91985	.	.	.	gene_id "XLOC_001289"; transcript_id "TCONS_00003210"; exon_number "1"; oId "CUFF.675.1"; class_code "u"; tss_id "TSS1909";
TGACv1_scaffold_000726_1AL	Cufflinks	exon	20854	21163	.	-	.	gene_id "XLOC_001311"; transcript_id "TCONS_00003290"; exon_number "1"; oId "CUFF.731.3"; class_code "u"; tss_id "TSS1942";
TGACv1_scaffold_000726_1AL	Cufflinks	exon	21943	22020	.	-	.	gene_id "XLOC_001311"; transcript_id "TCONS_00003290"; exon_number "2"; oId "CUFF.731.3"; class_code "u"; tss_id "TSS1942";
TGACv1_scaffold_000726_1AL	Cufflinks	exon	22219	22280	.	-	.	gene_id "XLOC_001311"; transcript_id "TCONS_00003290"; exon_number "3"; oId "CUFF.731.3"; class_code "u"; tss_id "TSS1942";
TGACv1_scaffold_000726_1AL	Cufflinks	exon	22467	22556	.	-	.	gene_id "XLOC_001311"; transcript_id "TCONS_00003290"; exon_number "4"; oId "CUFF.731.3"; class_code "u"; tss_id "TSS1942";
TGACv1_scaffold_000726_1AL	Cufflinks	exon	22640	22740	.	-	.	gene_id "XLOC_001311"; transcript_id "TCONS_00003290"; exon_number "5"; oId "CUFF.731.3"; class_code "u"; tss_id "TSS1942";
TGACv1_scaffold_000726_1AL	Cufflinks	exon	22918	23029	.	-	.	gene_id "XLOC_001311"; transcript_id "TCONS_00003290"; exon_number "6"; oId "CUFF.731.3"; class_code "u"; tss_id "TSS1942";
TGACv1_scaffold_000726_1AL	Cufflinks	exon	23164	23225	.	-	.	gene_id "XLOC_001311"; transcript_id "TCONS_00003290"; exon_number "7"; oId "CUFF.731.3"; class_code "u"; tss_id "TSS1942";
TGACv1_scaffold_000726_1AL	Cufflinks	exon	23315	23573	.	-	.	gene_id "XLOC_001311"; transcript_id "TCONS_00003290"; exon_number "8"; oId "CUFF.731.3"; class_code "u"; tss_id "TSS1942";
TGACv1_scaffold_000726_1AL	Cufflinks	exon	20929	21163	.	-	.	gene_id "XLOC_001311"; transcript_id "TCONS_00003284"; exon_number "1"; oId "CUFF.691.2"; class_code "u"; tss_id "TSS1942";
TGACv1_scaffold_000726_1AL	Cufflinks	exon	21943	22020	.	-	.	gene_id "XLOC_001311"; transcript_id "TCONS_00003284"; exon_number "2"; oId "CUFF.691.2"; class_code "u"; tss_id "TSS1942";
TGACv1_scaffold_000726_1AL	Cufflinks	exon	22219	22280	.	-	.	gene_id "XLOC_001311"; transcript_id "TCONS_00003284"; exon_number "3"; oId "CUFF.691.2"; class_code "u"; tss_id "TSS1942";
TGACv1_scaffold_000726_1AL	Cufflinks	exon	22485	22556	.	-	.	gene_id "XLOC_001311"; transcript_id "TCONS_00003284"; exon_number "4"; oId "CUFF.691.2"; class_code "u"; tss_id "TSS1942";
TGACv1_scaffold_000726_1AL	Cufflinks	exon	22640	22740	.	-	.	gene_id "XLOC_001311"; transcript_id "TCONS_00003284"; exon_number "5"; oId "CUFF.691.2"; class_code "u"; tss_id "TSS1942";
TGACv1_scaffold_000726_1AL	Cufflinks	exon	22918	23029	.	-	.	gene_id "XLOC_001311"; transcript_id "TCONS_00003284"; exon_number "6"; oId "CUFF.691.2"; class_code "u"; tss_id "TSS1942";
TGACv1_scaffold_000726_1AL	Cufflinks	exon	23164	23225	.	-	.	gene_id "XLOC_001311"; transcript_id "TCONS_00003284"; exon_number "7"; oId "CUFF.691.2"; class_code "u"; tss_id "TSS1942";
TGACv1_scaffold_000726_1AL	Cufflinks	exon	23315	23593	.	-	.	gene_id "XLOC_001311"; transcript_id "TCONS_00003284"; exon_number "8"; oId "CUFF.691.2"; class_code "u"; tss_id "TSS1942";
TGACv1_scaffold_000726_1AL	Cufflinks	exon	20962	21163	.	-	.	gene_id "XLOC_001311"; transcript_id "TCONS_00003288"; exon_number "1"; oId "CUFF.725.3"; class_code "u"; tss_id "TSS1942";
TGACv1_scaffold_000726_1AL	Cufflinks	exon	21943	22020	.	-	.	gene_id "XLOC_001311"; transcript_id "TCONS_00003288"; exon_number "2"; oId "CUFF.725.3"; class_code "u"; tss_id "TSS1942";
TGACv1_scaffold_000726_1AL	Cufflinks	exon	22219	22280	.	-	.	gene_id "XLOC_001311"; transcript_id "TCONS_00003288"; exon_number "3"; oId "CUFF.725.3"; class_code "u"; tss_id "TSS1942";
TGACv1_scaffold_000726_1AL	Cufflinks	exon	22467	22556	.	-	.	gene_id "XLOC_001311"; transcript_id "TCONS_00003288"; exon_number "4"; oId "CUFF.725.3"; class_code "u"; tss_id "TSS1942";
TGACv1_scaffold_000726_1AL	Cufflinks	exon	22640	22740	.	-	.	gene_id "XLOC_001311"; transcript_id "TCONS_00003288"; exon_number "5"; oId "CUFF.725.3"; class_code "u"; tss_id "TSS1942";
TGACv1_scaffold_000726_1AL	Cufflinks	exon	22918	23029	.	-	.	gene_id "XLOC_001311"; transcript_id "TCONS_00003288"; exon_number "6"; oId "CUFF.725.3"; class_code "u"; tss_id "TSS1942";
TGACv1_scaffold_000726_1AL	Cufflinks	exon	23164	23225	.	-	.	gene_id "XLOC_001311"; transcript_id "TCONS_00003288"; exon_number "7"; oId "CUFF.725.3"; class_code "u"; tss_id "TSS1942";
TGACv1_scaffold_000726_1AL	Cufflinks	exon	23336	23594	.	-	.	gene_id "XLOC_001311"; transcript_id "TCONS_00003288"; exon_number "8"; oId "CUFF.725.3"; class_code "u"; tss_id "TSS1942";
TGACv1_scaffold_000792_1AL	Cufflinks	exon	55801	56150	.	-	.	gene_id "XLOC_001396"; transcript_id "TCONS_00003490"; exon_number "1"; oId "CUFF.731.1"; class_code "u"; tss_id "TSS2073";
TGACv1_scaffold_000792_1AL	Cufflinks	exon	58072	58367	.	-	.	gene_id "XLOC_001396"; transcript_id "TCONS_00003490"; exon_number "2"; oId "CUFF.731.1"; class_code "u"; tss_id "TSS2073";
TGACv1_scaffold_000792_1AL	Cufflinks	exon	58538	58680	.	-	.	gene_id "XLOC_001396"; transcript_id "TCONS_00003490"; exon_number "3"; oId "CUFF.731.1"; class_code "u"; tss_id "TSS2073";
TGACv1_scaffold_000792_1AL	Cufflinks	exon	59192	61417	.	-	.	gene_id "XLOC_001396"; transcript_id "TCONS_00003490"; exon_number "4"; oId "CUFF.731.1"; class_code "u"; tss_id "TSS2073";
TGACv1_scaffold_000792_1AL	Cufflinks	exon	55803	56150	.	-	.	gene_id "XLOC_001396"; transcript_id "TCONS_00003500"; exon_number "1"; oId "CUFF.728.3"; class_code "u"; tss_id "TSS2073";
TGACv1_scaffold_000792_1AL	Cufflinks	exon	56585	56730	.	-	.	gene_id "XLOC_001396"; transcript_id "TCONS_00003500"; exon_number "2"; oId "CUFF.728.3"; class_code "u"; tss_id "TSS2073";
TGACv1_scaffold_000792_1AL	Cufflinks	exon	57919	58367	.	-	.	gene_id "XLOC_001396"; transcript_id "TCONS_00003500"; exon_number "3"; oId "CUFF.728.3"; class_code "u"; tss_id "TSS2073";
TGACv1_scaffold_000792_1AL	Cufflinks	exon	58538	58680	.	-	.	gene_id "XLOC_001396"; transcript_id "TCONS_00003500"; exon_number "4"; oId "CUFF.728.3"; class_code "u"; tss_id "TSS2073";
TGACv1_scaffold_000792_1AL	Cufflinks	exon	59192	60002	.	-	.	gene_id "XLOC_001396"; transcript_id "TCONS_00003500"; exon_number "5"; oId "CUFF.728.3"; class_code "u"; tss_id "TSS2073";
TGACv1_scaffold_000792_1AL	Cufflinks	exon	60099	60214	.	-	.	gene_id "XLOC_001396"; transcript_id "TCONS_00003500"; exon_number "6"; oId "CUFF.728.3"; class_code "u"; tss_id "TSS2073";
TGACv1_scaffold_000792_1AL	Cufflinks	exon	61432	61510	.	-	.	gene_id "XLOC_001396"; transcript_id "TCONS_00003500"; exon_number "7"; oId "CUFF.728.3"; class_code "u"; tss_id "TSS2073";
TGACv1_scaffold_000792_1AL	Cufflinks	exon	55805	56150	.	-	.	gene_id "XLOC_001396"; transcript_id "TCONS_00003511"; exon_number "1"; oId "CUFF.773.2"; class_code "u"; tss_id "TSS2073";
TGACv1_scaffold_000792_1AL	Cufflinks	exon	58072	58367	.	-	.	gene_id "XLOC_001396"; transcript_id "TCONS_00003511"; exon_number "2"; oId "CUFF.773.2"; class_code "u"; tss_id "TSS2073";
TGACv1_scaffold_000792_1AL	Cufflinks	exon	58538	58680	.	-	.	gene_id "XLOC_001396"; transcript_id "TCONS_00003511"; exon_number "3"; oId "CUFF.773.2"; class_code "u"; tss_id "TSS2073";
TGACv1_scaffold_000792_1AL	Cufflinks	exon	59192	60002	.	-	.	gene_id "XLOC_001396"; transcript_id "TCONS_00003511"; exon_number "4"; oId "CUFF.773.2"; class_code "u"; tss_id "TSS2073";
TGACv1_scaffold_000792_1AL	Cufflinks	exon	60101	60214	.	-	.	gene_id "XLOC_001396"; transcript_id "TCONS_00003511"; exon_number "5"; oId "CUFF.773.2"; class_code "u"; tss_id "TSS2073";
TGACv1_scaffold_000792_1AL	Cufflinks	exon	61432	61511	.	-	.	gene_id "XLOC_001396"; transcript_id "TCONS_00003511"; exon_number "6"; oId "CUFF.773.2"; class_code "u"; tss_id "TSS2073";
TGACv1_scaffold_000792_1AL	Cufflinks	exon	55820	56150	.	-	.	gene_id "XLOC_001396"; transcript_id "TCONS_00003503"; exon_number "1"; oId "CUFF.756.3"; class_code "u"; tss_id "TSS2073";
TGACv1_scaffold_000792_1AL	Cufflinks	exon	56585	56730	.	-	.	gene_id "XLOC_001396"; transcript_id "TCONS_00003503"; exon_number "2"; oId "CUFF.756.3"; class_code "u"; tss_id "TSS2073";
TGACv1_scaffold_000792_1AL	Cufflinks	exon	58072	58367	.	-	.	gene_id "XLOC_001396"; transcript_id "TCONS_00003503"; exon_number "3"; oId "CUFF.756.3"; class_code "u"; tss_id "TSS2073";
TGACv1_scaffold_000792_1AL	Cufflinks	exon	58538	58680	.	-	.	gene_id "XLOC_001396"; transcript_id "TCONS_00003503"; exon_number "4"; oId "CUFF.756.3"; class_code "u"; tss_id "TSS2073";
TGACv1_scaffold_000792_1AL	Cufflinks	exon	59192	60002	.	-	.	gene_id "XLOC_001396"; transcript_id "TCONS_00003503"; exon_number "5"; oId "CUFF.756.3"; class_code "u"; tss_id "TSS2073";
TGACv1_scaffold_000792_1AL	Cufflinks	exon	60101	61490	.	-	.	gene_id "XLOC_001396"; transcript_id "TCONS_00003503"; exon_number "6"; oId "CUFF.756.3"; class_code "u"; tss_id "TSS2073";
TGACv1_scaffold_000792_1AL	Cufflinks	exon	55820	56150	.	-	.	gene_id "XLOC_001396"; transcript_id "TCONS_00003504"; exon_number "1"; oId "CUFF.756.1"; class_code "u"; tss_id "TSS2073";
TGACv1_scaffold_000792_1AL	Cufflinks	exon	57209	57257	.	-	.	gene_id "XLOC_001396"; transcript_id "TCONS_00003504"; exon_number "2"; oId "CUFF.756.1"; class_code "u"; tss_id "TSS2073";
TGACv1_scaffold_000792_1AL	Cufflinks	exon	58072	58367	.	-	.	gene_id "XLOC_001396"; transcript_id "TCONS_00003504"; exon_number "3"; oId "CUFF.756.1"; class_code "u"; tss_id "TSS2073";
TGACv1_scaffold_000792_1AL	Cufflinks	exon	58538	58680	.	-	.	gene_id "XLOC_001396"; transcript_id "TCONS_00003504"; exon_number "4"; oId "CUFF.756.1"; class_code "u"; tss_id "TSS2073";
TGACv1_scaffold_000792_1AL	Cufflinks	exon	59192	60002	.	-	.	gene_id "XLOC_001396"; transcript_id "TCONS_00003504"; exon_number "5"; oId "CUFF.756.1"; class_code "u"; tss_id "TSS2073";
TGACv1_scaffold_000792_1AL	Cufflinks	exon	60101	60183	.	-	.	gene_id "XLOC_001396"; transcript_id "TCONS_00003504"; exon_number "6"; oId "CUFF.756.1"; class_code "u"; tss_id "TSS2073";
TGACv1_scaffold_000792_1AL	Cufflinks	exon	61432	61516	.	-	.	gene_id "XLOC_001396"; transcript_id "TCONS_00003504"; exon_number "7"; oId "CUFF.756.1"; class_code "u"; tss_id "TSS2073";
TGACv1_scaffold_000792_1AL	Cufflinks	exon	55821	56150	.	-	.	gene_id "XLOC_001396"; transcript_id "TCONS_00003509"; exon_number "1"; oId "CUFF.742.1"; class_code "u"; tss_id "TSS2073";
TGACv1_scaffold_000792_1AL	Cufflinks	exon	58072	58367	.	-	.	gene_id "XLOC_001396"; transcript_id "TCONS_00003509"; exon_number "2"; oId "CUFF.742.1"; class_code "u"; tss_id "TSS2073";
TGACv1_scaffold_000792_1AL	Cufflinks	exon	58538	58680	.	-	.	gene_id "XLOC_001396"; transcript_id "TCONS_00003509"; exon_number "3"; oId "CUFF.742.1"; class_code "u"; tss_id "TSS2073";
TGACv1_scaffold_000792_1AL	Cufflinks	exon	59192	60002	.	-	.	gene_id "XLOC_001396"; transcript_id "TCONS_00003509"; exon_number "4"; oId "CUFF.742.1"; class_code "u"; tss_id "TSS2073";
TGACv1_scaffold_000792_1AL	Cufflinks	exon	60101	60183	.	-	.	gene_id "XLOC_001396"; transcript_id "TCONS_00003509"; exon_number "5"; oId "CUFF.742.1"; class_code "u"; tss_id "TSS2073";
TGACv1_scaffold_000792_1AL	Cufflinks	exon	61432	61510	.	-	.	gene_id "XLOC_001396"; transcript_id "TCONS_00003509"; exon_number "6"; oId "CUFF.742.1"; class_code "u"; tss_id "TSS2073";
TGACv1_scaffold_000792_1AL	Cufflinks	exon	57174	57208	.	-	.	gene_id "XLOC_001396"; transcript_id "TCONS_00003493"; exon_number "1"; oId "CUFF.731.4"; class_code "u"; tss_id "TSS2073";
TGACv1_scaffold_000792_1AL	Cufflinks	exon	57919	58367	.	-	.	gene_id "XLOC_001396"; transcript_id "TCONS_00003493"; exon_number "2"; oId "CUFF.731.4"; class_code "u"; tss_id "TSS2073";
TGACv1_scaffold_000792_1AL	Cufflinks	exon	58538	58680	.	-	.	gene_id "XLOC_001396"; transcript_id "TCONS_00003493"; exon_number "3"; oId "CUFF.731.4"; class_code "u"; tss_id "TSS2073";
TGACv1_scaffold_000792_1AL	Cufflinks	exon	59192	60002	.	-	.	gene_id "XLOC_001396"; transcript_id "TCONS_00003493"; exon_number "4"; oId "CUFF.731.4"; class_code "u"; tss_id "TSS2073";
TGACv1_scaffold_000792_1AL	Cufflinks	exon	60101	60214	.	-	.	gene_id "XLOC_001396"; transcript_id "TCONS_00003493"; exon_number "5"; oId "CUFF.731.4"; class_code "u"; tss_id "TSS2073";
TGACv1_scaffold_000792_1AL	Cufflinks	exon	61432	61473	.	-	.	gene_id "XLOC_001396"; transcript_id "TCONS_00003493"; exon_number "6"; oId "CUFF.731.4"; class_code "u"; tss_id "TSS2073";
TGACv1_scaffold_000792_1AL	Cufflinks	exon	57919	58367	.	-	.	gene_id "XLOC_001396"; transcript_id "TCONS_00003517"; exon_number "1"; oId "CUFF.750.4"; class_code "u"; tss_id "TSS2073";
TGACv1_scaffold_000792_1AL	Cufflinks	exon	58538	58680	.	-	.	gene_id "XLOC_001396"; transcript_id "TCONS_00003517"; exon_number "2"; oId "CUFF.750.4"; class_code "u"; tss_id "TSS2073";
TGACv1_scaffold_000792_1AL	Cufflinks	exon	59192	60002	.	-	.	gene_id "XLOC_001396"; transcript_id "TCONS_00003517"; exon_number "3"; oId "CUFF.750.4"; class_code "u"; tss_id "TSS2073";
TGACv1_scaffold_000792_1AL	Cufflinks	exon	60101	60214	.	-	.	gene_id "XLOC_001396"; transcript_id "TCONS_00003517"; exon_number "4"; oId "CUFF.750.4"; class_code "u"; tss_id "TSS2073";
TGACv1_scaffold_000792_1AL	Cufflinks	exon	61432	61505	.	-	.	gene_id "XLOC_001396"; transcript_id "TCONS_00003517"; exon_number "5"; oId "CUFF.750.4"; class_code "u"; tss_id "TSS2073";
TGACv1_scaffold_000827_1AL	Cufflinks	exon	46802	48291	.	-	.	gene_id "XLOC_001452"; transcript_id "TCONS_00003666"; exon_number "1"; oId "CUFF.764.1"; class_code "u"; tss_id "TSS2148";
TGACv1_scaffold_000862_1AL	Cufflinks	exon	81772	82106	.	+	.	gene_id "XLOC_001498"; transcript_id "TCONS_00003792"; exon_number "1"; oId "CUFF.793.1"; class_code "u"; tss_id "TSS2217";
TGACv1_scaffold_000862_1AL	Cufflinks	exon	83007	84040	.	+	.	gene_id "XLOC_001498"; transcript_id "TCONS_00003792"; exon_number "2"; oId "CUFF.793.1"; class_code "u"; tss_id "TSS2217";
TGACv1_scaffold_000920_1AL	Cufflinks	exon	10032	10481	.	+	.	gene_id "XLOC_001588"; transcript_id "TCONS_00004008"; exon_number "1"; oId "CUFF.836.3"; class_code "u"; tss_id "TSS2351";
TGACv1_scaffold_000920_1AL	Cufflinks	exon	12395	12782	.	+	.	gene_id "XLOC_001588"; transcript_id "TCONS_00004008"; exon_number "2"; oId "CUFF.836.3"; class_code "u"; tss_id "TSS2351";
TGACv1_scaffold_000920_1AL	Cufflinks	exon	13801	13883	.	+	.	gene_id "XLOC_001588"; transcript_id "TCONS_00004008"; exon_number "3"; oId "CUFF.836.3"; class_code "u"; tss_id "TSS2351";
TGACv1_scaffold_000920_1AL	Cufflinks	exon	14050	14133	.	+	.	gene_id "XLOC_001588"; transcript_id "TCONS_00004008"; exon_number "4"; oId "CUFF.836.3"; class_code "u"; tss_id "TSS2351";
TGACv1_scaffold_000922_1AL	Cufflinks	exon	27706	27845	.	-	.	gene_id "XLOC_001595"; transcript_id "TCONS_00004024"; exon_number "1"; oId "CUFF.871.2"; class_code "u"; tss_id "TSS2360";
TGACv1_scaffold_000922_1AL	Cufflinks	exon	29893	30177	.	-	.	gene_id "XLOC_001595"; transcript_id "TCONS_00004024"; exon_number "2"; oId "CUFF.871.2"; class_code "u"; tss_id "TSS2360";
TGACv1_scaffold_000922_1AL	Cufflinks	exon	30326	30602	.	-	.	gene_id "XLOC_001595"; transcript_id "TCONS_00004024"; exon_number "3"; oId "CUFF.871.2"; class_code "u"; tss_id "TSS2360";
TGACv1_scaffold_000922_1AL	Cufflinks	exon	27745	27845	.	-	.	gene_id "XLOC_001595"; transcript_id "TCONS_00004016"; exon_number "1"; oId "CUFF.831.1"; class_code "u"; tss_id "TSS2360";
TGACv1_scaffold_000922_1AL	Cufflinks	exon	29890	30177	.	-	.	gene_id "XLOC_001595"; transcript_id "TCONS_00004016"; exon_number "2"; oId "CUFF.831.1"; class_code "u"; tss_id "TSS2360";
TGACv1_scaffold_000922_1AL	Cufflinks	exon	30326	30620	.	-	.	gene_id "XLOC_001595"; transcript_id "TCONS_00004016"; exon_number "3"; oId "CUFF.831.1"; class_code "u"; tss_id "TSS2360";
TGACv1_scaffold_000922_1AL	Cufflinks	exon	60364	62827	.	-	.	gene_id "XLOC_001598"; transcript_id "TCONS_00004026"; exon_number "1"; oId "CUFF.874.1"; class_code "u"; tss_id "TSS2364";
TGACv1_scaffold_000922_1AL	Cufflinks	exon	60364	61260	.	-	.	gene_id "XLOC_001598"; transcript_id "TCONS_00004025"; exon_number "1"; oId "CUFF.873.1"; class_code "u"; tss_id "TSS2364";
TGACv1_scaffold_000922_1AL	Cufflinks	exon	61660	62827	.	-	.	gene_id "XLOC_001598"; transcript_id "TCONS_00004025"; exon_number "2"; oId "CUFF.873.1"; class_code "u"; tss_id "TSS2364";
TGACv1_scaffold_000977_1AL	Cufflinks	exon	20443	20467	.	+	.	gene_id "XLOC_001670"; transcript_id "TCONS_00004192"; exon_number "1"; oId "CUFF.872.1"; class_code "u"; tss_id "TSS2464";
TGACv1_scaffold_000977_1AL	Cufflinks	exon	21453	21534	.	+	.	gene_id "XLOC_001670"; transcript_id "TCONS_00004192"; exon_number "2"; oId "CUFF.872.1"; class_code "u"; tss_id "TSS2464";
TGACv1_scaffold_000977_1AL	Cufflinks	exon	21677	21730	.	+	.	gene_id "XLOC_001670"; transcript_id "TCONS_00004192"; exon_number "3"; oId "CUFF.872.1"; class_code "u"; tss_id "TSS2464";
TGACv1_scaffold_000977_1AL	Cufflinks	exon	21840	22025	.	+	.	gene_id "XLOC_001670"; transcript_id "TCONS_00004192"; exon_number "4"; oId "CUFF.872.1"; class_code "u"; tss_id "TSS2464";
TGACv1_scaffold_000977_1AL	Cufflinks	exon	22130	22260	.	+	.	gene_id "XLOC_001670"; transcript_id "TCONS_00004192"; exon_number "5"; oId "CUFF.872.1"; class_code "u"; tss_id "TSS2464";
TGACv1_scaffold_000977_1AL	Cufflinks	exon	22346	22624	.	+	.	gene_id "XLOC_001670"; transcript_id "TCONS_00004192"; exon_number "6"; oId "CUFF.872.1"; class_code "u"; tss_id "TSS2464";
TGACv1_scaffold_000977_1AL	Cufflinks	exon	22787	22938	.	+	.	gene_id "XLOC_001670"; transcript_id "TCONS_00004192"; exon_number "7"; oId "CUFF.872.1"; class_code "u"; tss_id "TSS2464";
TGACv1_scaffold_000977_1AL	Cufflinks	exon	23521	23618	.	+	.	gene_id "XLOC_001670"; transcript_id "TCONS_00004192"; exon_number "8"; oId "CUFF.872.1"; class_code "u"; tss_id "TSS2464";
TGACv1_scaffold_000977_1AL	Cufflinks	exon	23722	23742	.	+	.	gene_id "XLOC_001670"; transcript_id "TCONS_00004192"; exon_number "9"; oId "CUFF.872.1"; class_code "u"; tss_id "TSS2464";
TGACv1_scaffold_000977_1AL	Cufflinks	exon	25899	25964	.	+	.	gene_id "XLOC_001670"; transcript_id "TCONS_00004192"; exon_number "10"; oId "CUFF.872.1"; class_code "u"; tss_id "TSS2464";
TGACv1_scaffold_000977_1AL	Cufflinks	exon	26054	26173	.	+	.	gene_id "XLOC_001670"; transcript_id "TCONS_00004192"; exon_number "11"; oId "CUFF.872.1"; class_code "u"; tss_id "TSS2464";
TGACv1_scaffold_000977_1AL	Cufflinks	exon	26256	26310	.	+	.	gene_id "XLOC_001670"; transcript_id "TCONS_00004192"; exon_number "12"; oId "CUFF.872.1"; class_code "u"; tss_id "TSS2464";
TGACv1_scaffold_000977_1AL	Cufflinks	exon	26382	26934	.	+	.	gene_id "XLOC_001670"; transcript_id "TCONS_00004192"; exon_number "13"; oId "CUFF.872.1"; class_code "u"; tss_id "TSS2464";
TGACv1_scaffold_000977_1AL	Cufflinks	exon	27384	27428	.	+	.	gene_id "XLOC_001670"; transcript_id "TCONS_00004192"; exon_number "14"; oId "CUFF.872.1"; class_code "u"; tss_id "TSS2464";
TGACv1_scaffold_000977_1AL	Cufflinks	exon	27517	27703	.	+	.	gene_id "XLOC_001670"; transcript_id "TCONS_00004192"; exon_number "15"; oId "CUFF.872.1"; class_code "u"; tss_id "TSS2464";
TGACv1_scaffold_000977_1AL	Cufflinks	exon	20785	21534	.	+	.	gene_id "XLOC_001670"; transcript_id "TCONS_00004194"; exon_number "1"; oId "CUFF.872.4"; class_code "u"; tss_id "TSS2465";
TGACv1_scaffold_000977_1AL	Cufflinks	exon	21677	21730	.	+	.	gene_id "XLOC_001670"; transcript_id "TCONS_00004194"; exon_number "2"; oId "CUFF.872.4"; class_code "u"; tss_id "TSS2465";
TGACv1_scaffold_000977_1AL	Cufflinks	exon	21840	22025	.	+	.	gene_id "XLOC_001670"; transcript_id "TCONS_00004194"; exon_number "3"; oId "CUFF.872.4"; class_code "u"; tss_id "TSS2465";
TGACv1_scaffold_000977_1AL	Cufflinks	exon	22130	22260	.	+	.	gene_id "XLOC_001670"; transcript_id "TCONS_00004194"; exon_number "4"; oId "CUFF.872.4"; class_code "u"; tss_id "TSS2465";
TGACv1_scaffold_000977_1AL	Cufflinks	exon	22346	22624	.	+	.	gene_id "XLOC_001670"; transcript_id "TCONS_00004194"; exon_number "5"; oId "CUFF.872.4"; class_code "u"; tss_id "TSS2465";
TGACv1_scaffold_000977_1AL	Cufflinks	exon	22787	22938	.	+	.	gene_id "XLOC_001670"; transcript_id "TCONS_00004194"; exon_number "6"; oId "CUFF.872.4"; class_code "u"; tss_id "TSS2465";
TGACv1_scaffold_000977_1AL	Cufflinks	exon	23521	23618	.	+	.	gene_id "XLOC_001670"; transcript_id "TCONS_00004194"; exon_number "7"; oId "CUFF.872.4"; class_code "u"; tss_id "TSS2465";
TGACv1_scaffold_000977_1AL	Cufflinks	exon	23722	23742	.	+	.	gene_id "XLOC_001670"; transcript_id "TCONS_00004194"; exon_number "8"; oId "CUFF.872.4"; class_code "u"; tss_id "TSS2465";
TGACv1_scaffold_000977_1AL	Cufflinks	exon	25899	25964	.	+	.	gene_id "XLOC_001670"; transcript_id "TCONS_00004194"; exon_number "9"; oId "CUFF.872.4"; class_code "u"; tss_id "TSS2465";
TGACv1_scaffold_000977_1AL	Cufflinks	exon	26054	26173	.	+	.	gene_id "XLOC_001670"; transcript_id "TCONS_00004194"; exon_number "10"; oId "CUFF.872.4"; class_code "u"; tss_id "TSS2465";
TGACv1_scaffold_000977_1AL	Cufflinks	exon	26382	26654	.	+	.	gene_id "XLOC_001670"; transcript_id "TCONS_00004194"; exon_number "11"; oId "CUFF.872.4"; class_code "u"; tss_id "TSS2465";
TGACv1_scaffold_000977_1AL	Cufflinks	exon	26804	26934	.	+	.	gene_id "XLOC_001670"; transcript_id "TCONS_00004194"; exon_number "12"; oId "CUFF.872.4"; class_code "u"; tss_id "TSS2465";
TGACv1_scaffold_000977_1AL	Cufflinks	exon	27384	27428	.	+	.	gene_id "XLOC_001670"; transcript_id "TCONS_00004194"; exon_number "13"; oId "CUFF.872.4"; class_code "u"; tss_id "TSS2465";
TGACv1_scaffold_000977_1AL	Cufflinks	exon	27511	27703	.	+	.	gene_id "XLOC_001670"; transcript_id "TCONS_00004194"; exon_number "14"; oId "CUFF.872.4"; class_code "u"; tss_id "TSS2465";
TGACv1_scaffold_000977_1AL	Cufflinks	exon	20787	21534	.	+	.	gene_id "XLOC_001670"; transcript_id "TCONS_00004202"; exon_number "1"; oId "CUFF.885.2"; class_code "u"; tss_id "TSS2465";
TGACv1_scaffold_000977_1AL	Cufflinks	exon	21677	21730	.	+	.	gene_id "XLOC_001670"; transcript_id "TCONS_00004202"; exon_number "2"; oId "CUFF.885.2"; class_code "u"; tss_id "TSS2465";
TGACv1_scaffold_000977_1AL	Cufflinks	exon	21840	22025	.	+	.	gene_id "XLOC_001670"; transcript_id "TCONS_00004202"; exon_number "3"; oId "CUFF.885.2"; class_code "u"; tss_id "TSS2465";
TGACv1_scaffold_000977_1AL	Cufflinks	exon	22130	22260	.	+	.	gene_id "XLOC_001670"; transcript_id "TCONS_00004202"; exon_number "4"; oId "CUFF.885.2"; class_code "u"; tss_id "TSS2465";
TGACv1_scaffold_000977_1AL	Cufflinks	exon	22346	22624	.	+	.	gene_id "XLOC_001670"; transcript_id "TCONS_00004202"; exon_number "5"; oId "CUFF.885.2"; class_code "u"; tss_id "TSS2465";
TGACv1_scaffold_000977_1AL	Cufflinks	exon	22787	22938	.	+	.	gene_id "XLOC_001670"; transcript_id "TCONS_00004202"; exon_number "6"; oId "CUFF.885.2"; class_code "u"; tss_id "TSS2465";
TGACv1_scaffold_000977_1AL	Cufflinks	exon	23521	23618	.	+	.	gene_id "XLOC_001670"; transcript_id "TCONS_00004202"; exon_number "7"; oId "CUFF.885.2"; class_code "u"; tss_id "TSS2465";
TGACv1_scaffold_000977_1AL	Cufflinks	exon	23722	23742	.	+	.	gene_id "XLOC_001670"; transcript_id "TCONS_00004202"; exon_number "8"; oId "CUFF.885.2"; class_code "u"; tss_id "TSS2465";
TGACv1_scaffold_000977_1AL	Cufflinks	exon	26256	26310	.	+	.	gene_id "XLOC_001670"; transcript_id "TCONS_00004202"; exon_number "9"; oId "CUFF.885.2"; class_code "u"; tss_id "TSS2465";
TGACv1_scaffold_000977_1AL	Cufflinks	exon	26382	26654	.	+	.	gene_id "XLOC_001670"; transcript_id "TCONS_00004202"; exon_number "10"; oId "CUFF.885.2"; class_code "u"; tss_id "TSS2465";
TGACv1_scaffold_000977_1AL	Cufflinks	exon	26804	26934	.	+	.	gene_id "XLOC_001670"; transcript_id "TCONS_00004202"; exon_number "11"; oId "CUFF.885.2"; class_code "u"; tss_id "TSS2465";
TGACv1_scaffold_000977_1AL	Cufflinks	exon	27384	27428	.	+	.	gene_id "XLOC_001670"; transcript_id "TCONS_00004202"; exon_number "12"; oId "CUFF.885.2"; class_code "u"; tss_id "TSS2465";
TGACv1_scaffold_000977_1AL	Cufflinks	exon	27517	27774	.	+	.	gene_id "XLOC_001670"; transcript_id "TCONS_00004202"; exon_number "13"; oId "CUFF.885.2"; class_code "u"; tss_id "TSS2465";
TGACv1_scaffold_000977_1AL	Cufflinks	exon	20797	21534	.	+	.	gene_id "XLOC_001670"; transcript_id "TCONS_00004188"; exon_number "1"; oId "CUFF.863.2"; class_code "u"; tss_id "TSS2465";
TGACv1_scaffold_000977_1AL	Cufflinks	exon	21677	21730	.	+	.	gene_id "XLOC_001670"; transcript_id "TCONS_00004188"; exon_number "2"; oId "CUFF.863.2"; class_code "u"; tss_id "TSS2465";
TGACv1_scaffold_000977_1AL	Cufflinks	exon	21840	22025	.	+	.	gene_id "XLOC_001670"; transcript_id "TCONS_00004188"; exon_number "3"; oId "CUFF.863.2"; class_code "u"; tss_id "TSS2465";
TGACv1_scaffold_000977_1AL	Cufflinks	exon	22130	22260	.	+	.	gene_id "XLOC_001670"; transcript_id "TCONS_00004188"; exon_number "4"; oId "CUFF.863.2"; class_code "u"; tss_id "TSS2465";
TGACv1_scaffold_000977_1AL	Cufflinks	exon	22346	22624	.	+	.	gene_id "XLOC_001670"; transcript_id "TCONS_00004188"; exon_number "5"; oId "CUFF.863.2"; class_code "u"; tss_id "TSS2465";
TGACv1_scaffold_000977_1AL	Cufflinks	exon	22787	22938	.	+	.	gene_id "XLOC_001670"; transcript_id "TCONS_00004188"; exon_number "6"; oId "CUFF.863.2"; class_code "u"; tss_id "TSS2465";
TGACv1_scaffold_000977_1AL	Cufflinks	exon	23521	23618	.	+	.	gene_id "XLOC_001670"; transcript_id "TCONS_00004188"; exon_number "7"; oId "CUFF.863.2"; class_code "u"; tss_id "TSS2465";
TGACv1_scaffold_000977_1AL	Cufflinks	exon	23722	23742	.	+	.	gene_id "XLOC_001670"; transcript_id "TCONS_00004188"; exon_number "8"; oId "CUFF.863.2"; class_code "u"; tss_id "TSS2465";
TGACv1_scaffold_000977_1AL	Cufflinks	exon	25899	25964	.	+	.	gene_id "XLOC_001670"; transcript_id "TCONS_00004188"; exon_number "9"; oId "CUFF.863.2"; class_code "u"; tss_id "TSS2465";
TGACv1_scaffold_000977_1AL	Cufflinks	exon	26054	26173	.	+	.	gene_id "XLOC_001670"; transcript_id "TCONS_00004188"; exon_number "10"; oId "CUFF.863.2"; class_code "u"; tss_id "TSS2465";
TGACv1_scaffold_000977_1AL	Cufflinks	exon	26256	26310	.	+	.	gene_id "XLOC_001670"; transcript_id "TCONS_00004188"; exon_number "11"; oId "CUFF.863.2"; class_code "u"; tss_id "TSS2465";
TGACv1_scaffold_000977_1AL	Cufflinks	exon	26382	26934	.	+	.	gene_id "XLOC_001670"; transcript_id "TCONS_00004188"; exon_number "12"; oId "CUFF.863.2"; class_code "u"; tss_id "TSS2465";
TGACv1_scaffold_000977_1AL	Cufflinks	exon	27384	27428	.	+	.	gene_id "XLOC_001670"; transcript_id "TCONS_00004188"; exon_number "13"; oId "CUFF.863.2"; class_code "u"; tss_id "TSS2465";
TGACv1_scaffold_000977_1AL	Cufflinks	exon	27511	27664	.	+	.	gene_id "XLOC_001670"; transcript_id "TCONS_00004188"; exon_number "14"; oId "CUFF.863.2"; class_code "u"; tss_id "TSS2465";
TGACv1_scaffold_000977_1AL	Cufflinks	exon	20798	21534	.	+	.	gene_id "XLOC_001670"; transcript_id "TCONS_00004196"; exon_number "1"; oId "CUFF.881.1"; class_code "u"; tss_id "TSS2465";
TGACv1_scaffold_000977_1AL	Cufflinks	exon	21677	21730	.	+	.	gene_id "XLOC_001670"; transcript_id "TCONS_00004196"; exon_number "2"; oId "CUFF.881.1"; class_code "u"; tss_id "TSS2465";
TGACv1_scaffold_000977_1AL	Cufflinks	exon	21840	22025	.	+	.	gene_id "XLOC_001670"; transcript_id "TCONS_00004196"; exon_number "3"; oId "CUFF.881.1"; class_code "u"; tss_id "TSS2465";
TGACv1_scaffold_000977_1AL	Cufflinks	exon	22130	22260	.	+	.	gene_id "XLOC_001670"; transcript_id "TCONS_00004196"; exon_number "4"; oId "CUFF.881.1"; class_code "u"; tss_id "TSS2465";
TGACv1_scaffold_000977_1AL	Cufflinks	exon	22346	22624	.	+	.	gene_id "XLOC_001670"; transcript_id "TCONS_00004196"; exon_number "5"; oId "CUFF.881.1"; class_code "u"; tss_id "TSS2465";
TGACv1_scaffold_000977_1AL	Cufflinks	exon	22787	22938	.	+	.	gene_id "XLOC_001670"; transcript_id "TCONS_00004196"; exon_number "6"; oId "CUFF.881.1"; class_code "u"; tss_id "TSS2465";
TGACv1_scaffold_000977_1AL	Cufflinks	exon	23521	23618	.	+	.	gene_id "XLOC_001670"; transcript_id "TCONS_00004196"; exon_number "7"; oId "CUFF.881.1"; class_code "u"; tss_id "TSS2465";
TGACv1_scaffold_000977_1AL	Cufflinks	exon	23722	24357	.	+	.	gene_id "XLOC_001670"; transcript_id "TCONS_00004196"; exon_number "8"; oId "CUFF.881.1"; class_code "u"; tss_id "TSS2465";
TGACv1_scaffold_000977_1AL	Cufflinks	exon	20798	21534	.	+	.	gene_id "XLOC_001670"; transcript_id "TCONS_00004197"; exon_number "1"; oId "CUFF.881.2"; class_code "u"; tss_id "TSS2465";
TGACv1_scaffold_000977_1AL	Cufflinks	exon	21677	21730	.	+	.	gene_id "XLOC_001670"; transcript_id "TCONS_00004197"; exon_number "2"; oId "CUFF.881.2"; class_code "u"; tss_id "TSS2465";
TGACv1_scaffold_000977_1AL	Cufflinks	exon	21840	22025	.	+	.	gene_id "XLOC_001670"; transcript_id "TCONS_00004197"; exon_number "3"; oId "CUFF.881.2"; class_code "u"; tss_id "TSS2465";
TGACv1_scaffold_000977_1AL	Cufflinks	exon	22130	22260	.	+	.	gene_id "XLOC_001670"; transcript_id "TCONS_00004197"; exon_number "4"; oId "CUFF.881.2"; class_code "u"; tss_id "TSS2465";
TGACv1_scaffold_000977_1AL	Cufflinks	exon	22346	22624	.	+	.	gene_id "XLOC_001670"; transcript_id "TCONS_00004197"; exon_number "5"; oId "CUFF.881.2"; class_code "u"; tss_id "TSS2465";
TGACv1_scaffold_000977_1AL	Cufflinks	exon	22787	22938	.	+	.	gene_id "XLOC_001670"; transcript_id "TCONS_00004197"; exon_number "6"; oId "CUFF.881.2"; class_code "u"; tss_id "TSS2465";
TGACv1_scaffold_000977_1AL	Cufflinks	exon	23521	23618	.	+	.	gene_id "XLOC_001670"; transcript_id "TCONS_00004197"; exon_number "7"; oId "CUFF.881.2"; class_code "u"; tss_id "TSS2465";
TGACv1_scaffold_000977_1AL	Cufflinks	exon	23722	23742	.	+	.	gene_id "XLOC_001670"; transcript_id "TCONS_00004197"; exon_number "8"; oId "CUFF.881.2"; class_code "u"; tss_id "TSS2465";
TGACv1_scaffold_000977_1AL	Cufflinks	exon	25899	25964	.	+	.	gene_id "XLOC_001670"; transcript_id "TCONS_00004197"; exon_number "9"; oId "CUFF.881.2"; class_code "u"; tss_id "TSS2465";
TGACv1_scaffold_000977_1AL	Cufflinks	exon	26054	26173	.	+	.	gene_id "XLOC_001670"; transcript_id "TCONS_00004197"; exon_number "10"; oId "CUFF.881.2"; class_code "u"; tss_id "TSS2465";
TGACv1_scaffold_000977_1AL	Cufflinks	exon	26256	26310	.	+	.	gene_id "XLOC_001670"; transcript_id "TCONS_00004197"; exon_number "11"; oId "CUFF.881.2"; class_code "u"; tss_id "TSS2465";
TGACv1_scaffold_000977_1AL	Cufflinks	exon	26382	26934	.	+	.	gene_id "XLOC_001670"; transcript_id "TCONS_00004197"; exon_number "12"; oId "CUFF.881.2"; class_code "u"; tss_id "TSS2465";
TGACv1_scaffold_000977_1AL	Cufflinks	exon	27384	27606	.	+	.	gene_id "XLOC_001670"; transcript_id "TCONS_00004197"; exon_number "13"; oId "CUFF.881.2"; class_code "u"; tss_id "TSS2465";
TGACv1_scaffold_001028_1AL	Cufflinks	exon	25560	27448	.	+	.	gene_id "XLOC_001731"; transcript_id "TCONS_00004355"; exon_number "1"; oId "CUFF.900.4"; class_code "u"; tss_id "TSS2566";
TGACv1_scaffold_001028_1AL	Cufflinks	exon	28434	29161	.	+	.	gene_id "XLOC_001731"; transcript_id "TCONS_00004355"; exon_number "2"; oId "CUFF.900.4"; class_code "u"; tss_id "TSS2566";
TGACv1_scaffold_001074_1AL	Cufflinks	exon	1038	1158	.	-	.	gene_id "XLOC_001784"; transcript_id "TCONS_00004486"; exon_number "1"; oId "CUFF.923.2"; class_code "u"; tss_id "TSS2637";
TGACv1_scaffold_001074_1AL	Cufflinks	exon	1634	1713	.	-	.	gene_id "XLOC_001784"; transcript_id "TCONS_00004486"; exon_number "2"; oId "CUFF.923.2"; class_code "u"; tss_id "TSS2637";
TGACv1_scaffold_001074_1AL	Cufflinks	exon	1809	1884	.	-	.	gene_id "XLOC_001784"; transcript_id "TCONS_00004486"; exon_number "3"; oId "CUFF.923.2"; class_code "u"; tss_id "TSS2637";
TGACv1_scaffold_001074_1AL	Cufflinks	exon	2041	2687	.	-	.	gene_id "XLOC_001784"; transcript_id "TCONS_00004486"; exon_number "4"; oId "CUFF.923.2"; class_code "u"; tss_id "TSS2637";
TGACv1_scaffold_001074_1AL	Cufflinks	exon	1069	1928	.	-	.	gene_id "XLOC_001784"; transcript_id "TCONS_00004501"; exon_number "1"; oId "CUFF.947.1"; class_code "u"; tss_id "TSS2639";
TGACv1_scaffold_001074_1AL	Cufflinks	exon	2041	2116	.	-	.	gene_id "XLOC_001784"; transcript_id "TCONS_00004501"; exon_number "2"; oId "CUFF.947.1"; class_code "u"; tss_id "TSS2639";
TGACv1_scaffold_001074_1AL	Cufflinks	exon	3248	3348	.	-	.	gene_id "XLOC_001784"; transcript_id "TCONS_00004501"; exon_number "3"; oId "CUFF.947.1"; class_code "u"; tss_id "TSS2639";
TGACv1_scaffold_001074_1AL	Cufflinks	exon	3419	3513	.	-	.	gene_id "XLOC_001784"; transcript_id "TCONS_00004501"; exon_number "4"; oId "CUFF.947.1"; class_code "u"; tss_id "TSS2639";
TGACv1_scaffold_001074_1AL	Cufflinks	exon	1267	1928	.	-	.	gene_id "XLOC_001784"; transcript_id "TCONS_00004508"; exon_number "1"; oId "CUFF.973.3"; class_code "u"; tss_id "TSS2639";
TGACv1_scaffold_001074_1AL	Cufflinks	exon	2041	2116	.	-	.	gene_id "XLOC_001784"; transcript_id "TCONS_00004508"; exon_number "2"; oId "CUFF.973.3"; class_code "u"; tss_id "TSS2639";
TGACv1_scaffold_001074_1AL	Cufflinks	exon	3248	3349	.	-	.	gene_id "XLOC_001784"; transcript_id "TCONS_00004508"; exon_number "3"; oId "CUFF.973.3"; class_code "u"; tss_id "TSS2639";
TGACv1_scaffold_001074_1AL	Cufflinks	exon	3419	3486	.	-	.	gene_id "XLOC_001784"; transcript_id "TCONS_00004508"; exon_number "4"; oId "CUFF.973.3"; class_code "u"; tss_id "TSS2639";
TGACv1_scaffold_001093_1AL	Cufflinks	exon	7108	7222	.	+	.	gene_id "XLOC_001817"; transcript_id "TCONS_00004564"; exon_number "1"; oId "CUFF.977.3"; class_code "u"; tss_id "TSS2684";
TGACv1_scaffold_001093_1AL	Cufflinks	exon	7818	7918	.	+	.	gene_id "XLOC_001817"; transcript_id "TCONS_00004564"; exon_number "2"; oId "CUFF.977.3"; class_code "u"; tss_id "TSS2684";
TGACv1_scaffold_001093_1AL	Cufflinks	exon	8434	8481	.	+	.	gene_id "XLOC_001817"; transcript_id "TCONS_00004564"; exon_number "3"; oId "CUFF.977.3"; class_code "u"; tss_id "TSS2684";
TGACv1_scaffold_001093_1AL	Cufflinks	exon	9330	9827	.	+	.	gene_id "XLOC_001817"; transcript_id "TCONS_00004564"; exon_number "4"; oId "CUFF.977.3"; class_code "u"; tss_id "TSS2684";
TGACv1_scaffold_001093_1AL	Cufflinks	exon	10526	10713	.	+	.	gene_id "XLOC_001817"; transcript_id "TCONS_00004564"; exon_number "5"; oId "CUFF.977.3"; class_code "u"; tss_id "TSS2684";
TGACv1_scaffold_001093_1AL	Cufflinks	exon	10808	10981	.	+	.	gene_id "XLOC_001817"; transcript_id "TCONS_00004564"; exon_number "6"; oId "CUFF.977.3"; class_code "u"; tss_id "TSS2684";
TGACv1_scaffold_001093_1AL	Cufflinks	exon	11374	11613	.	+	.	gene_id "XLOC_001817"; transcript_id "TCONS_00004564"; exon_number "7"; oId "CUFF.977.3"; class_code "u"; tss_id "TSS2684";
TGACv1_scaffold_001093_1AL	Cufflinks	exon	12010	12089	.	+	.	gene_id "XLOC_001817"; transcript_id "TCONS_00004564"; exon_number "8"; oId "CUFF.977.3"; class_code "u"; tss_id "TSS2684";
TGACv1_scaffold_001093_1AL	Cufflinks	exon	7108	7222	.	+	.	gene_id "XLOC_001817"; transcript_id "TCONS_00004566"; exon_number "1"; oId "CUFF.977.2"; class_code "u"; tss_id "TSS2684";
TGACv1_scaffold_001093_1AL	Cufflinks	exon	7818	7918	.	+	.	gene_id "XLOC_001817"; transcript_id "TCONS_00004566"; exon_number "2"; oId "CUFF.977.2"; class_code "u"; tss_id "TSS2684";
TGACv1_scaffold_001093_1AL	Cufflinks	exon	8393	8481	.	+	.	gene_id "XLOC_001817"; transcript_id "TCONS_00004566"; exon_number "3"; oId "CUFF.977.2"; class_code "u"; tss_id "TSS2684";
TGACv1_scaffold_001093_1AL	Cufflinks	exon	9330	9599	.	+	.	gene_id "XLOC_001817"; transcript_id "TCONS_00004566"; exon_number "4"; oId "CUFF.977.2"; class_code "u"; tss_id "TSS2684";
TGACv1_scaffold_001093_1AL	Cufflinks	exon	9723	9827	.	+	.	gene_id "XLOC_001817"; transcript_id "TCONS_00004566"; exon_number "5"; oId "CUFF.977.2"; class_code "u"; tss_id "TSS2684";
TGACv1_scaffold_001093_1AL	Cufflinks	exon	10526	10981	.	+	.	gene_id "XLOC_001817"; transcript_id "TCONS_00004566"; exon_number "6"; oId "CUFF.977.2"; class_code "u"; tss_id "TSS2684";
TGACv1_scaffold_001093_1AL	Cufflinks	exon	11374	11613	.	+	.	gene_id "XLOC_001817"; transcript_id "TCONS_00004566"; exon_number "7"; oId "CUFF.977.2"; class_code "u"; tss_id "TSS2684";
TGACv1_scaffold_001093_1AL	Cufflinks	exon	12010	12958	.	+	.	gene_id "XLOC_001817"; transcript_id "TCONS_00004566"; exon_number "8"; oId "CUFF.977.2"; class_code "u"; tss_id "TSS2684";
TGACv1_scaffold_001093_1AL	Cufflinks	exon	14335	14688	.	+	.	gene_id "XLOC_001817"; transcript_id "TCONS_00004566"; exon_number "9"; oId "CUFF.977.2"; class_code "u"; tss_id "TSS2684";
TGACv1_scaffold_001093_1AL	Cufflinks	exon	7108	7222	.	+	.	gene_id "XLOC_001817"; transcript_id "TCONS_00004565"; exon_number "1"; oId "CUFF.977.1"; class_code "u"; tss_id "TSS2684";
TGACv1_scaffold_001093_1AL	Cufflinks	exon	7818	7918	.	+	.	gene_id "XLOC_001817"; transcript_id "TCONS_00004565"; exon_number "2"; oId "CUFF.977.1"; class_code "u"; tss_id "TSS2684";
TGACv1_scaffold_001093_1AL	Cufflinks	exon	8393	8481	.	+	.	gene_id "XLOC_001817"; transcript_id "TCONS_00004565"; exon_number "3"; oId "CUFF.977.1"; class_code "u"; tss_id "TSS2684";
TGACv1_scaffold_001093_1AL	Cufflinks	exon	9493	9599	.	+	.	gene_id "XLOC_001817"; transcript_id "TCONS_00004565"; exon_number "4"; oId "CUFF.977.1"; class_code "u"; tss_id "TSS2684";
TGACv1_scaffold_001093_1AL	Cufflinks	exon	9723	9827	.	+	.	gene_id "XLOC_001817"; transcript_id "TCONS_00004565"; exon_number "5"; oId "CUFF.977.1"; class_code "u"; tss_id "TSS2684";
TGACv1_scaffold_001093_1AL	Cufflinks	exon	10526	10713	.	+	.	gene_id "XLOC_001817"; transcript_id "TCONS_00004565"; exon_number "6"; oId "CUFF.977.1"; class_code "u"; tss_id "TSS2684";
TGACv1_scaffold_001093_1AL	Cufflinks	exon	10808	10981	.	+	.	gene_id "XLOC_001817"; transcript_id "TCONS_00004565"; exon_number "7"; oId "CUFF.977.1"; class_code "u"; tss_id "TSS2684";
TGACv1_scaffold_001093_1AL	Cufflinks	exon	11374	11613	.	+	.	gene_id "XLOC_001817"; transcript_id "TCONS_00004565"; exon_number "8"; oId "CUFF.977.1"; class_code "u"; tss_id "TSS2684";
TGACv1_scaffold_001093_1AL	Cufflinks	exon	12010	12958	.	+	.	gene_id "XLOC_001817"; transcript_id "TCONS_00004565"; exon_number "9"; oId "CUFF.977.1"; class_code "u"; tss_id "TSS2684";
TGACv1_scaffold_001093_1AL	Cufflinks	exon	14335	14688	.	+	.	gene_id "XLOC_001817"; transcript_id "TCONS_00004565"; exon_number "10"; oId "CUFF.977.1"; class_code "u"; tss_id "TSS2684";
TGACv1_scaffold_001093_1AL	Cufflinks	exon	7109	7222	.	+	.	gene_id "XLOC_001817"; transcript_id "TCONS_00004561"; exon_number "1"; oId "CUFF.969.2"; class_code "u"; tss_id "TSS2684";
TGACv1_scaffold_001093_1AL	Cufflinks	exon	7818	7918	.	+	.	gene_id "XLOC_001817"; transcript_id "TCONS_00004561"; exon_number "2"; oId "CUFF.969.2"; class_code "u"; tss_id "TSS2684";
TGACv1_scaffold_001093_1AL	Cufflinks	exon	8393	8481	.	+	.	gene_id "XLOC_001817"; transcript_id "TCONS_00004561"; exon_number "3"; oId "CUFF.969.2"; class_code "u"; tss_id "TSS2684";
TGACv1_scaffold_001093_1AL	Cufflinks	exon	9330	9599	.	+	.	gene_id "XLOC_001817"; transcript_id "TCONS_00004561"; exon_number "4"; oId "CUFF.969.2"; class_code "u"; tss_id "TSS2684";
TGACv1_scaffold_001093_1AL	Cufflinks	exon	9723	9827	.	+	.	gene_id "XLOC_001817"; transcript_id "TCONS_00004561"; exon_number "5"; oId "CUFF.969.2"; class_code "u"; tss_id "TSS2684";
TGACv1_scaffold_001093_1AL	Cufflinks	exon	10526	10713	.	+	.	gene_id "XLOC_001817"; transcript_id "TCONS_00004561"; exon_number "6"; oId "CUFF.969.2"; class_code "u"; tss_id "TSS2684";
TGACv1_scaffold_001093_1AL	Cufflinks	exon	10808	10981	.	+	.	gene_id "XLOC_001817"; transcript_id "TCONS_00004561"; exon_number "7"; oId "CUFF.969.2"; class_code "u"; tss_id "TSS2684";
TGACv1_scaffold_001093_1AL	Cufflinks	exon	11374	11613	.	+	.	gene_id "XLOC_001817"; transcript_id "TCONS_00004561"; exon_number "8"; oId "CUFF.969.2"; class_code "u"; tss_id "TSS2684";
TGACv1_scaffold_001093_1AL	Cufflinks	exon	12010	12015	.	+	.	gene_id "XLOC_001817"; transcript_id "TCONS_00004561"; exon_number "9"; oId "CUFF.969.2"; class_code "u"; tss_id "TSS2684";
TGACv1_scaffold_001093_1AL	Cufflinks	exon	7109	7222	.	+	.	gene_id "XLOC_001817"; transcript_id "TCONS_00004568"; exon_number "1"; oId "CUFF.1009.1"; class_code "u"; tss_id "TSS2684";
TGACv1_scaffold_001093_1AL	Cufflinks	exon	7818	7918	.	+	.	gene_id "XLOC_001817"; transcript_id "TCONS_00004568"; exon_number "2"; oId "CUFF.1009.1"; class_code "u"; tss_id "TSS2684";
TGACv1_scaffold_001093_1AL	Cufflinks	exon	8393	8481	.	+	.	gene_id "XLOC_001817"; transcript_id "TCONS_00004568"; exon_number "3"; oId "CUFF.1009.1"; class_code "u"; tss_id "TSS2684";
TGACv1_scaffold_001093_1AL	Cufflinks	exon	9330	9827	.	+	.	gene_id "XLOC_001817"; transcript_id "TCONS_00004568"; exon_number "4"; oId "CUFF.1009.1"; class_code "u"; tss_id "TSS2684";
TGACv1_scaffold_001093_1AL	Cufflinks	exon	10526	10713	.	+	.	gene_id "XLOC_001817"; transcript_id "TCONS_00004568"; exon_number "5"; oId "CUFF.1009.1"; class_code "u"; tss_id "TSS2684";
TGACv1_scaffold_001093_1AL	Cufflinks	exon	10808	10981	.	+	.	gene_id "XLOC_001817"; transcript_id "TCONS_00004568"; exon_number "6"; oId "CUFF.1009.1"; class_code "u"; tss_id "TSS2684";
TGACv1_scaffold_001093_1AL	Cufflinks	exon	11374	11613	.	+	.	gene_id "XLOC_001817"; transcript_id "TCONS_00004568"; exon_number "7"; oId "CUFF.1009.1"; class_code "u"; tss_id "TSS2684";
TGACv1_scaffold_001093_1AL	Cufflinks	exon	11913	12019	.	+	.	gene_id "XLOC_001817"; transcript_id "TCONS_00004568"; exon_number "8"; oId "CUFF.1009.1"; class_code "u"; tss_id "TSS2684";
TGACv1_scaffold_001093_1AL	Cufflinks	exon	7109	7222	.	+	.	gene_id "XLOC_001817"; transcript_id "TCONS_00004570"; exon_number "1"; oId "CUFF.1009.4"; class_code "u"; tss_id "TSS2684";
TGACv1_scaffold_001093_1AL	Cufflinks	exon	7818	7918	.	+	.	gene_id "XLOC_001817"; transcript_id "TCONS_00004570"; exon_number "2"; oId "CUFF.1009.4"; class_code "u"; tss_id "TSS2684";
TGACv1_scaffold_001093_1AL	Cufflinks	exon	9382	9599	.	+	.	gene_id "XLOC_001817"; transcript_id "TCONS_00004570"; exon_number "3"; oId "CUFF.1009.4"; class_code "u"; tss_id "TSS2684";
TGACv1_scaffold_001093_1AL	Cufflinks	exon	9723	9827	.	+	.	gene_id "XLOC_001817"; transcript_id "TCONS_00004570"; exon_number "4"; oId "CUFF.1009.4"; class_code "u"; tss_id "TSS2684";
TGACv1_scaffold_001093_1AL	Cufflinks	exon	10526	10713	.	+	.	gene_id "XLOC_001817"; transcript_id "TCONS_00004570"; exon_number "5"; oId "CUFF.1009.4"; class_code "u"; tss_id "TSS2684";
TGACv1_scaffold_001093_1AL	Cufflinks	exon	10810	10981	.	+	.	gene_id "XLOC_001817"; transcript_id "TCONS_00004570"; exon_number "6"; oId "CUFF.1009.4"; class_code "u"; tss_id "TSS2684";
TGACv1_scaffold_001093_1AL	Cufflinks	exon	11374	11613	.	+	.	gene_id "XLOC_001817"; transcript_id "TCONS_00004570"; exon_number "7"; oId "CUFF.1009.4"; class_code "u"; tss_id "TSS2684";
TGACv1_scaffold_001093_1AL	Cufflinks	exon	12010	13907	.	+	.	gene_id "XLOC_001817"; transcript_id "TCONS_00004570"; exon_number "8"; oId "CUFF.1009.4"; class_code "u"; tss_id "TSS2684";
TGACv1_scaffold_001093_1AL	Cufflinks	exon	14335	14524	.	+	.	gene_id "XLOC_001817"; transcript_id "TCONS_00004570"; exon_number "9"; oId "CUFF.1009.4"; class_code "u"; tss_id "TSS2684";
TGACv1_scaffold_001093_1AL	Cufflinks	exon	7109	7222	.	+	.	gene_id "XLOC_001817"; transcript_id "TCONS_00004571"; exon_number "1"; oId "CUFF.1009.5"; class_code "u"; tss_id "TSS2684";
TGACv1_scaffold_001093_1AL	Cufflinks	exon	7818	7918	.	+	.	gene_id "XLOC_001817"; transcript_id "TCONS_00004571"; exon_number "2"; oId "CUFF.1009.5"; class_code "u"; tss_id "TSS2684";
TGACv1_scaffold_001093_1AL	Cufflinks	exon	8393	8481	.	+	.	gene_id "XLOC_001817"; transcript_id "TCONS_00004571"; exon_number "3"; oId "CUFF.1009.5"; class_code "u"; tss_id "TSS2684";
TGACv1_scaffold_001093_1AL	Cufflinks	exon	9330	9427	.	+	.	gene_id "XLOC_001817"; transcript_id "TCONS_00004571"; exon_number "4"; oId "CUFF.1009.5"; class_code "u"; tss_id "TSS2684";
TGACv1_scaffold_001093_1AL	Cufflinks	exon	9523	9599	.	+	.	gene_id "XLOC_001817"; transcript_id "TCONS_00004571"; exon_number "5"; oId "CUFF.1009.5"; class_code "u"; tss_id "TSS2684";
TGACv1_scaffold_001093_1AL	Cufflinks	exon	9723	9827	.	+	.	gene_id "XLOC_001817"; transcript_id "TCONS_00004571"; exon_number "6"; oId "CUFF.1009.5"; class_code "u"; tss_id "TSS2684";
TGACv1_scaffold_001093_1AL	Cufflinks	exon	10526	10713	.	+	.	gene_id "XLOC_001817"; transcript_id "TCONS_00004571"; exon_number "7"; oId "CUFF.1009.5"; class_code "u"; tss_id "TSS2684";
TGACv1_scaffold_001093_1AL	Cufflinks	exon	10808	10981	.	+	.	gene_id "XLOC_001817"; transcript_id "TCONS_00004571"; exon_number "8"; oId "CUFF.1009.5"; class_code "u"; tss_id "TSS2684";
TGACv1_scaffold_001093_1AL	Cufflinks	exon	11374	11613	.	+	.	gene_id "XLOC_001817"; transcript_id "TCONS_00004571"; exon_number "9"; oId "CUFF.1009.5"; class_code "u"; tss_id "TSS2684";
TGACv1_scaffold_001093_1AL	Cufflinks	exon	12010	12958	.	+	.	gene_id "XLOC_001817"; transcript_id "TCONS_00004571"; exon_number "10"; oId "CUFF.1009.5"; class_code "u"; tss_id "TSS2684";
TGACv1_scaffold_001093_1AL	Cufflinks	exon	14335	14524	.	+	.	gene_id "XLOC_001817"; transcript_id "TCONS_00004571"; exon_number "11"; oId "CUFF.1009.5"; class_code "u"; tss_id "TSS2684";
TGACv1_scaffold_001093_1AL	Cufflinks	exon	7109	7222	.	+	.	gene_id "XLOC_001817"; transcript_id "TCONS_00004569"; exon_number "1"; oId "CUFF.1009.3"; class_code "u"; tss_id "TSS2684";
TGACv1_scaffold_001093_1AL	Cufflinks	exon	7818	7918	.	+	.	gene_id "XLOC_001817"; transcript_id "TCONS_00004569"; exon_number "2"; oId "CUFF.1009.3"; class_code "u"; tss_id "TSS2684";
TGACv1_scaffold_001093_1AL	Cufflinks	exon	8393	8481	.	+	.	gene_id "XLOC_001817"; transcript_id "TCONS_00004569"; exon_number "3"; oId "CUFF.1009.3"; class_code "u"; tss_id "TSS2684";
TGACv1_scaffold_001093_1AL	Cufflinks	exon	9330	9427	.	+	.	gene_id "XLOC_001817"; transcript_id "TCONS_00004569"; exon_number "4"; oId "CUFF.1009.3"; class_code "u"; tss_id "TSS2684";
TGACv1_scaffold_001093_1AL	Cufflinks	exon	9513	9827	.	+	.	gene_id "XLOC_001817"; transcript_id "TCONS_00004569"; exon_number "5"; oId "CUFF.1009.3"; class_code "u"; tss_id "TSS2684";
TGACv1_scaffold_001093_1AL	Cufflinks	exon	10526	10713	.	+	.	gene_id "XLOC_001817"; transcript_id "TCONS_00004569"; exon_number "6"; oId "CUFF.1009.3"; class_code "u"; tss_id "TSS2684";
TGACv1_scaffold_001093_1AL	Cufflinks	exon	10808	10981	.	+	.	gene_id "XLOC_001817"; transcript_id "TCONS_00004569"; exon_number "7"; oId "CUFF.1009.3"; class_code "u"; tss_id "TSS2684";
TGACv1_scaffold_001093_1AL	Cufflinks	exon	11374	11613	.	+	.	gene_id "XLOC_001817"; transcript_id "TCONS_00004569"; exon_number "8"; oId "CUFF.1009.3"; class_code "u"; tss_id "TSS2684";
TGACv1_scaffold_001093_1AL	Cufflinks	exon	12010	13907	.	+	.	gene_id "XLOC_001817"; transcript_id "TCONS_00004569"; exon_number "9"; oId "CUFF.1009.3"; class_code "u"; tss_id "TSS2684";
TGACv1_scaffold_001093_1AL	Cufflinks	exon	14335	14524	.	+	.	gene_id "XLOC_001817"; transcript_id "TCONS_00004569"; exon_number "10"; oId "CUFF.1009.3"; class_code "u"; tss_id "TSS2684";
TGACv1_scaffold_001093_1AL	Cufflinks	exon	7111	7222	.	+	.	gene_id "XLOC_001817"; transcript_id "TCONS_00004567"; exon_number "1"; oId "CUFF.960.1"; class_code "u"; tss_id "TSS2684";
TGACv1_scaffold_001093_1AL	Cufflinks	exon	7818	7918	.	+	.	gene_id "XLOC_001817"; transcript_id "TCONS_00004567"; exon_number "2"; oId "CUFF.960.1"; class_code "u"; tss_id "TSS2684";
TGACv1_scaffold_001093_1AL	Cufflinks	exon	8393	8481	.	+	.	gene_id "XLOC_001817"; transcript_id "TCONS_00004567"; exon_number "3"; oId "CUFF.960.1"; class_code "u"; tss_id "TSS2684";
TGACv1_scaffold_001093_1AL	Cufflinks	exon	9330	9427	.	+	.	gene_id "XLOC_001817"; transcript_id "TCONS_00004567"; exon_number "4"; oId "CUFF.960.1"; class_code "u"; tss_id "TSS2684";
TGACv1_scaffold_001093_1AL	Cufflinks	exon	9528	9827	.	+	.	gene_id "XLOC_001817"; transcript_id "TCONS_00004567"; exon_number "5"; oId "CUFF.960.1"; class_code "u"; tss_id "TSS2684";
TGACv1_scaffold_001093_1AL	Cufflinks	exon	10526	10981	.	+	.	gene_id "XLOC_001817"; transcript_id "TCONS_00004567"; exon_number "6"; oId "CUFF.960.1"; class_code "u"; tss_id "TSS2684";
TGACv1_scaffold_001093_1AL	Cufflinks	exon	11374	11613	.	+	.	gene_id "XLOC_001817"; transcript_id "TCONS_00004567"; exon_number "7"; oId "CUFF.960.1"; class_code "u"; tss_id "TSS2684";
TGACv1_scaffold_001093_1AL	Cufflinks	exon	12010	13917	.	+	.	gene_id "XLOC_001817"; transcript_id "TCONS_00004567"; exon_number "8"; oId "CUFF.960.1"; class_code "u"; tss_id "TSS2684";
TGACv1_scaffold_001093_1AL	Cufflinks	exon	7148	7222	.	+	.	gene_id "XLOC_001817"; transcript_id "TCONS_00004558"; exon_number "1"; oId "CUFF.959.1"; class_code "u"; tss_id "TSS2684";
TGACv1_scaffold_001093_1AL	Cufflinks	exon	7818	7918	.	+	.	gene_id "XLOC_001817"; transcript_id "TCONS_00004558"; exon_number "2"; oId "CUFF.959.1"; class_code "u"; tss_id "TSS2684";
TGACv1_scaffold_001093_1AL	Cufflinks	exon	8393	8481	.	+	.	gene_id "XLOC_001817"; transcript_id "TCONS_00004558"; exon_number "3"; oId "CUFF.959.1"; class_code "u"; tss_id "TSS2684";
TGACv1_scaffold_001093_1AL	Cufflinks	exon	9330	9599	.	+	.	gene_id "XLOC_001817"; transcript_id "TCONS_00004558"; exon_number "4"; oId "CUFF.959.1"; class_code "u"; tss_id "TSS2684";
TGACv1_scaffold_001093_1AL	Cufflinks	exon	9723	9827	.	+	.	gene_id "XLOC_001817"; transcript_id "TCONS_00004558"; exon_number "5"; oId "CUFF.959.1"; class_code "u"; tss_id "TSS2684";
TGACv1_scaffold_001093_1AL	Cufflinks	exon	10526	10713	.	+	.	gene_id "XLOC_001817"; transcript_id "TCONS_00004558"; exon_number "6"; oId "CUFF.959.1"; class_code "u"; tss_id "TSS2684";
TGACv1_scaffold_001093_1AL	Cufflinks	exon	10808	10981	.	+	.	gene_id "XLOC_001817"; transcript_id "TCONS_00004558"; exon_number "7"; oId "CUFF.959.1"; class_code "u"; tss_id "TSS2684";
TGACv1_scaffold_001093_1AL	Cufflinks	exon	11374	11613	.	+	.	gene_id "XLOC_001817"; transcript_id "TCONS_00004558"; exon_number "8"; oId "CUFF.959.1"; class_code "u"; tss_id "TSS2684";
TGACv1_scaffold_001093_1AL	Cufflinks	exon	12010	12958	.	+	.	gene_id "XLOC_001817"; transcript_id "TCONS_00004558"; exon_number "9"; oId "CUFF.959.1"; class_code "u"; tss_id "TSS2684";
TGACv1_scaffold_001093_1AL	Cufflinks	exon	14335	14687	.	+	.	gene_id "XLOC_001817"; transcript_id "TCONS_00004558"; exon_number "10"; oId "CUFF.959.1"; class_code "u"; tss_id "TSS2684";
TGACv1_scaffold_001093_1AL	Cufflinks	exon	7152	7222	.	+	.	gene_id "XLOC_001817"; transcript_id "TCONS_00004572"; exon_number "1"; oId "CUFF.982.1"; class_code "u"; tss_id "TSS2684";
TGACv1_scaffold_001093_1AL	Cufflinks	exon	7866	7918	.	+	.	gene_id "XLOC_001817"; transcript_id "TCONS_00004572"; exon_number "2"; oId "CUFF.982.1"; class_code "u"; tss_id "TSS2684";
TGACv1_scaffold_001093_1AL	Cufflinks	exon	8393	8481	.	+	.	gene_id "XLOC_001817"; transcript_id "TCONS_00004572"; exon_number "3"; oId "CUFF.982.1"; class_code "u"; tss_id "TSS2684";
TGACv1_scaffold_001093_1AL	Cufflinks	exon	9330	9599	.	+	.	gene_id "XLOC_001817"; transcript_id "TCONS_00004572"; exon_number "4"; oId "CUFF.982.1"; class_code "u"; tss_id "TSS2684";
TGACv1_scaffold_001093_1AL	Cufflinks	exon	9723	9827	.	+	.	gene_id "XLOC_001817"; transcript_id "TCONS_00004572"; exon_number "5"; oId "CUFF.982.1"; class_code "u"; tss_id "TSS2684";
TGACv1_scaffold_001093_1AL	Cufflinks	exon	10526	10713	.	+	.	gene_id "XLOC_001817"; transcript_id "TCONS_00004572"; exon_number "6"; oId "CUFF.982.1"; class_code "u"; tss_id "TSS2684";
TGACv1_scaffold_001093_1AL	Cufflinks	exon	10808	10981	.	+	.	gene_id "XLOC_001817"; transcript_id "TCONS_00004572"; exon_number "7"; oId "CUFF.982.1"; class_code "u"; tss_id "TSS2684";
TGACv1_scaffold_001093_1AL	Cufflinks	exon	11374	11613	.	+	.	gene_id "XLOC_001817"; transcript_id "TCONS_00004572"; exon_number "8"; oId "CUFF.982.1"; class_code "u"; tss_id "TSS2684";
TGACv1_scaffold_001093_1AL	Cufflinks	exon	12010	12958	.	+	.	gene_id "XLOC_001817"; transcript_id "TCONS_00004572"; exon_number "9"; oId "CUFF.982.1"; class_code "u"; tss_id "TSS2684";
TGACv1_scaffold_001093_1AL	Cufflinks	exon	14335	14704	.	+	.	gene_id "XLOC_001817"; transcript_id "TCONS_00004572"; exon_number "10"; oId "CUFF.982.1"; class_code "u"; tss_id "TSS2684";
TGACv1_scaffold_001093_1AL	Cufflinks	exon	7160	7222	.	+	.	gene_id "XLOC_001817"; transcript_id "TCONS_00004573"; exon_number "1"; oId "CUFF.982.2"; class_code "u"; tss_id "TSS2684";
TGACv1_scaffold_001093_1AL	Cufflinks	exon	7818	7918	.	+	.	gene_id "XLOC_001817"; transcript_id "TCONS_00004573"; exon_number "2"; oId "CUFF.982.2"; class_code "u"; tss_id "TSS2684";
TGACv1_scaffold_001093_1AL	Cufflinks	exon	8393	8481	.	+	.	gene_id "XLOC_001817"; transcript_id "TCONS_00004573"; exon_number "3"; oId "CUFF.982.2"; class_code "u"; tss_id "TSS2684";
TGACv1_scaffold_001093_1AL	Cufflinks	exon	9330	9827	.	+	.	gene_id "XLOC_001817"; transcript_id "TCONS_00004573"; exon_number "4"; oId "CUFF.982.2"; class_code "u"; tss_id "TSS2684";
TGACv1_scaffold_001093_1AL	Cufflinks	exon	10526	10713	.	+	.	gene_id "XLOC_001817"; transcript_id "TCONS_00004573"; exon_number "5"; oId "CUFF.982.2"; class_code "u"; tss_id "TSS2684";
TGACv1_scaffold_001093_1AL	Cufflinks	exon	10808	10981	.	+	.	gene_id "XLOC_001817"; transcript_id "TCONS_00004573"; exon_number "6"; oId "CUFF.982.2"; class_code "u"; tss_id "TSS2684";
TGACv1_scaffold_001093_1AL	Cufflinks	exon	11374	11613	.	+	.	gene_id "XLOC_001817"; transcript_id "TCONS_00004573"; exon_number "7"; oId "CUFF.982.2"; class_code "u"; tss_id "TSS2684";
TGACv1_scaffold_001093_1AL	Cufflinks	exon	12010	13487	.	+	.	gene_id "XLOC_001817"; transcript_id "TCONS_00004573"; exon_number "8"; oId "CUFF.982.2"; class_code "u"; tss_id "TSS2684";
TGACv1_scaffold_001093_1AL	Cufflinks	exon	7169	7222	.	+	.	gene_id "XLOC_001817"; transcript_id "TCONS_00004559"; exon_number "1"; oId "CUFF.959.2"; class_code "u"; tss_id "TSS2684";
TGACv1_scaffold_001093_1AL	Cufflinks	exon	7818	7918	.	+	.	gene_id "XLOC_001817"; transcript_id "TCONS_00004559"; exon_number "2"; oId "CUFF.959.2"; class_code "u"; tss_id "TSS2684";
TGACv1_scaffold_001093_1AL	Cufflinks	exon	8393	8481	.	+	.	gene_id "XLOC_001817"; transcript_id "TCONS_00004559"; exon_number "3"; oId "CUFF.959.2"; class_code "u"; tss_id "TSS2684";
TGACv1_scaffold_001093_1AL	Cufflinks	exon	9330	9427	.	+	.	gene_id "XLOC_001817"; transcript_id "TCONS_00004559"; exon_number "4"; oId "CUFF.959.2"; class_code "u"; tss_id "TSS2684";
TGACv1_scaffold_001093_1AL	Cufflinks	exon	9523	9827	.	+	.	gene_id "XLOC_001817"; transcript_id "TCONS_00004559"; exon_number "5"; oId "CUFF.959.2"; class_code "u"; tss_id "TSS2684";
TGACv1_scaffold_001093_1AL	Cufflinks	exon	10526	10713	.	+	.	gene_id "XLOC_001817"; transcript_id "TCONS_00004559"; exon_number "6"; oId "CUFF.959.2"; class_code "u"; tss_id "TSS2684";
TGACv1_scaffold_001093_1AL	Cufflinks	exon	10808	10981	.	+	.	gene_id "XLOC_001817"; transcript_id "TCONS_00004559"; exon_number "7"; oId "CUFF.959.2"; class_code "u"; tss_id "TSS2684";
TGACv1_scaffold_001093_1AL	Cufflinks	exon	11374	11613	.	+	.	gene_id "XLOC_001817"; transcript_id "TCONS_00004559"; exon_number "8"; oId "CUFF.959.2"; class_code "u"; tss_id "TSS2684";
TGACv1_scaffold_001093_1AL	Cufflinks	exon	12010	12958	.	+	.	gene_id "XLOC_001817"; transcript_id "TCONS_00004559"; exon_number "9"; oId "CUFF.959.2"; class_code "u"; tss_id "TSS2684";
TGACv1_scaffold_001093_1AL	Cufflinks	exon	13544	13651	.	+	.	gene_id "XLOC_001817"; transcript_id "TCONS_00004559"; exon_number "10"; oId "CUFF.959.2"; class_code "u"; tss_id "TSS2684";
TGACv1_scaffold_001093_1AL	Cufflinks	exon	13757	13907	.	+	.	gene_id "XLOC_001817"; transcript_id "TCONS_00004559"; exon_number "11"; oId "CUFF.959.2"; class_code "u"; tss_id "TSS2684";
TGACv1_scaffold_001093_1AL	Cufflinks	exon	14335	14687	.	+	.	gene_id "XLOC_001817"; transcript_id "TCONS_00004559"; exon_number "12"; oId "CUFF.959.2"; class_code "u"; tss_id "TSS2684";
TGACv1_scaffold_001093_1AL	Cufflinks	exon	7491	7566	.	+	.	gene_id "XLOC_001817"; transcript_id "TCONS_00004560"; exon_number "1"; oId "CUFF.959.3"; class_code "u"; tss_id "TSS2685";
TGACv1_scaffold_001093_1AL	Cufflinks	exon	7818	7918	.	+	.	gene_id "XLOC_001817"; transcript_id "TCONS_00004560"; exon_number "2"; oId "CUFF.959.3"; class_code "u"; tss_id "TSS2685";
TGACv1_scaffold_001093_1AL	Cufflinks	exon	8434	8481	.	+	.	gene_id "XLOC_001817"; transcript_id "TCONS_00004560"; exon_number "3"; oId "CUFF.959.3"; class_code "u"; tss_id "TSS2685";
TGACv1_scaffold_001093_1AL	Cufflinks	exon	9330	9427	.	+	.	gene_id "XLOC_001817"; transcript_id "TCONS_00004560"; exon_number "4"; oId "CUFF.959.3"; class_code "u"; tss_id "TSS2685";
TGACv1_scaffold_001093_1AL	Cufflinks	exon	9523	9599	.	+	.	gene_id "XLOC_001817"; transcript_id "TCONS_00004560"; exon_number "5"; oId "CUFF.959.3"; class_code "u"; tss_id "TSS2685";
TGACv1_scaffold_001093_1AL	Cufflinks	exon	9723	9827	.	+	.	gene_id "XLOC_001817"; transcript_id "TCONS_00004560"; exon_number "6"; oId "CUFF.959.3"; class_code "u"; tss_id "TSS2685";
TGACv1_scaffold_001093_1AL	Cufflinks	exon	10526	10981	.	+	.	gene_id "XLOC_001817"; transcript_id "TCONS_00004560"; exon_number "7"; oId "CUFF.959.3"; class_code "u"; tss_id "TSS2685";
TGACv1_scaffold_001093_1AL	Cufflinks	exon	11374	11613	.	+	.	gene_id "XLOC_001817"; transcript_id "TCONS_00004560"; exon_number "8"; oId "CUFF.959.3"; class_code "u"; tss_id "TSS2685";
TGACv1_scaffold_001093_1AL	Cufflinks	exon	12010	13526	.	+	.	gene_id "XLOC_001817"; transcript_id "TCONS_00004560"; exon_number "9"; oId "CUFF.959.3"; class_code "u"; tss_id "TSS2685";
TGACv1_scaffold_001101_1AL	Cufflinks	exon	33467	34512	.	-	.	gene_id "XLOC_001824"; transcript_id "TCONS_00004594"; exon_number "1"; oId "CUFF.954.1"; class_code "u"; tss_id "TSS2698";
TGACv1_scaffold_001112_1AL	Cufflinks	exon	13766	14106	.	+	.	gene_id "XLOC_001851"; transcript_id "TCONS_00004679"; exon_number "1"; oId "CUFF.978.1"; class_code "u"; tss_id "TSS2738";
TGACv1_scaffold_001112_1AL	Cufflinks	exon	15228	15317	.	+	.	gene_id "XLOC_001851"; transcript_id "TCONS_00004679"; exon_number "2"; oId "CUFF.978.1"; class_code "u"; tss_id "TSS2738";
TGACv1_scaffold_001112_1AL	Cufflinks	exon	15871	16236	.	+	.	gene_id "XLOC_001851"; transcript_id "TCONS_00004679"; exon_number "3"; oId "CUFF.978.1"; class_code "u"; tss_id "TSS2738";
TGACv1_scaffold_001112_1AL	Cufflinks	exon	16452	16582	.	+	.	gene_id "XLOC_001851"; transcript_id "TCONS_00004679"; exon_number "4"; oId "CUFF.978.1"; class_code "u"; tss_id "TSS2738";
TGACv1_scaffold_001112_1AL	Cufflinks	exon	16679	16757	.	+	.	gene_id "XLOC_001851"; transcript_id "TCONS_00004679"; exon_number "5"; oId "CUFF.978.1"; class_code "u"; tss_id "TSS2738";
TGACv1_scaffold_001112_1AL	Cufflinks	exon	16829	16986	.	+	.	gene_id "XLOC_001851"; transcript_id "TCONS_00004679"; exon_number "6"; oId "CUFF.978.1"; class_code "u"; tss_id "TSS2738";
TGACv1_scaffold_001112_1AL	Cufflinks	exon	17059	17136	.	+	.	gene_id "XLOC_001851"; transcript_id "TCONS_00004679"; exon_number "7"; oId "CUFF.978.1"; class_code "u"; tss_id "TSS2738";
TGACv1_scaffold_001135_1AL	Cufflinks	exon	16984	17132	.	+	.	gene_id "XLOC_001888"; transcript_id "TCONS_00004778"; exon_number "1"; oId "CUFF.990.2"; class_code "u"; tss_id "TSS2801";
TGACv1_scaffold_001135_1AL	Cufflinks	exon	17238	17492	.	+	.	gene_id "XLOC_001888"; transcript_id "TCONS_00004778"; exon_number "2"; oId "CUFF.990.2"; class_code "u"; tss_id "TSS2801";
TGACv1_scaffold_001135_1AL	Cufflinks	exon	17736	18450	.	+	.	gene_id "XLOC_001888"; transcript_id "TCONS_00004778"; exon_number "3"; oId "CUFF.990.2"; class_code "u"; tss_id "TSS2801";
TGACv1_scaffold_001135_1AL	Cufflinks	exon	18605	18690	.	+	.	gene_id "XLOC_001888"; transcript_id "TCONS_00004778"; exon_number "4"; oId "CUFF.990.2"; class_code "u"; tss_id "TSS2801";
TGACv1_scaffold_001135_1AL	Cufflinks	exon	19142	19486	.	+	.	gene_id "XLOC_001888"; transcript_id "TCONS_00004778"; exon_number "5"; oId "CUFF.990.2"; class_code "u"; tss_id "TSS2801";
TGACv1_scaffold_001135_1AL	Cufflinks	exon	17396	17492	.	+	.	gene_id "XLOC_001888"; transcript_id "TCONS_00004780"; exon_number "1"; oId "CUFF.1036.2"; class_code "u"; tss_id "TSS2802";
TGACv1_scaffold_001135_1AL	Cufflinks	exon	17605	18709	.	+	.	gene_id "XLOC_001888"; transcript_id "TCONS_00004780"; exon_number "2"; oId "CUFF.1036.2"; class_code "u"; tss_id "TSS2802";
TGACv1_scaffold_001135_1AL	Cufflinks	exon	17396	17492	.	+	.	gene_id "XLOC_001888"; transcript_id "TCONS_00004781"; exon_number "1"; oId "CUFF.1036.3"; class_code "u"; tss_id "TSS2802";
TGACv1_scaffold_001135_1AL	Cufflinks	exon	17605	18450	.	+	.	gene_id "XLOC_001888"; transcript_id "TCONS_00004781"; exon_number "2"; oId "CUFF.1036.3"; class_code "u"; tss_id "TSS2802";
TGACv1_scaffold_001135_1AL	Cufflinks	exon	18605	18690	.	+	.	gene_id "XLOC_001888"; transcript_id "TCONS_00004781"; exon_number "3"; oId "CUFF.1036.3"; class_code "u"; tss_id "TSS2802";
TGACv1_scaffold_001135_1AL	Cufflinks	exon	19142	19505	.	+	.	gene_id "XLOC_001888"; transcript_id "TCONS_00004781"; exon_number "4"; oId "CUFF.1036.3"; class_code "u"; tss_id "TSS2802";
TGACv1_scaffold_001135_1AL	Cufflinks	exon	17538	18690	.	+	.	gene_id "XLOC_001888"; transcript_id "TCONS_00004774"; exon_number "1"; oId "CUFF.994.3"; class_code "u"; tss_id "TSS2803";
TGACv1_scaffold_001135_1AL	Cufflinks	exon	19147	19505	.	+	.	gene_id "XLOC_001888"; transcript_id "TCONS_00004774"; exon_number "2"; oId "CUFF.994.3"; class_code "u"; tss_id "TSS2803";
TGACv1_scaffold_001135_1AL	Cufflinks	exon	17540	18450	.	+	.	gene_id "XLOC_001888"; transcript_id "TCONS_00004782"; exon_number "1"; oId "CUFF.1011.2"; class_code "u"; tss_id "TSS2803";
TGACv1_scaffold_001135_1AL	Cufflinks	exon	18619	18746	.	+	.	gene_id "XLOC_001888"; transcript_id "TCONS_00004782"; exon_number "2"; oId "CUFF.1011.2"; class_code "u"; tss_id "TSS2803";
TGACv1_scaffold_001135_1AL	Cufflinks	exon	17541	18764	.	+	.	gene_id "XLOC_001888"; transcript_id "TCONS_00004776"; exon_number "1"; oId "CUFF.1007.1"; class_code "u"; tss_id "TSS2803";
TGACv1_scaffold_001219_1AL	Cufflinks	exon	31652	32888	.	-	.	gene_id "XLOC_002006"; transcript_id "TCONS_00005076"; exon_number "1"; oId "CUFF.1079.1"; class_code "u"; tss_id "TSS2973";
TGACv1_scaffold_001304_1AL	Cufflinks	exon	59535	60594	.	+	.	gene_id "XLOC_002103"; transcript_id "TCONS_00005302"; exon_number "1"; oId "CUFF.1117.1"; class_code "u"; tss_id "TSS3106";
TGACv1_scaffold_001304_1AL	Cufflinks	exon	61174	63215	.	+	.	gene_id "XLOC_002103"; transcript_id "TCONS_00005302"; exon_number "2"; oId "CUFF.1117.1"; class_code "u"; tss_id "TSS3106";
TGACv1_scaffold_001304_1AL	Cufflinks	exon	63307	63722	.	+	.	gene_id "XLOC_002103"; transcript_id "TCONS_00005302"; exon_number "3"; oId "CUFF.1117.1"; class_code "u"; tss_id "TSS3106";
TGACv1_scaffold_001304_1AL	Cufflinks	exon	60573	60594	.	+	.	gene_id "XLOC_002103"; transcript_id "TCONS_00005303"; exon_number "1"; oId "CUFF.1117.2"; class_code "u"; tss_id "TSS3107";
TGACv1_scaffold_001304_1AL	Cufflinks	exon	61331	63289	.	+	.	gene_id "XLOC_002103"; transcript_id "TCONS_00005303"; exon_number "2"; oId "CUFF.1117.2"; class_code "u"; tss_id "TSS3107";
TGACv1_scaffold_001314_1AL	Cufflinks	exon	35377	35878	.	-	.	gene_id "XLOC_002116"; transcript_id "TCONS_00005336"; exon_number "1"; oId "CUFF.1123.3"; class_code "u"; tss_id "TSS3127";
TGACv1_scaffold_001314_1AL	Cufflinks	exon	36026	36054	.	-	.	gene_id "XLOC_002116"; transcript_id "TCONS_00005336"; exon_number "2"; oId "CUFF.1123.3"; class_code "u"; tss_id "TSS3127";
TGACv1_scaffold_001314_1AL	Cufflinks	exon	36240	37043	.	-	.	gene_id "XLOC_002116"; transcript_id "TCONS_00005336"; exon_number "3"; oId "CUFF.1123.3"; class_code "u"; tss_id "TSS3127";
TGACv1_scaffold_001314_1AL	Cufflinks	exon	37656	37807	.	-	.	gene_id "XLOC_002116"; transcript_id "TCONS_00005336"; exon_number "4"; oId "CUFF.1123.3"; class_code "u"; tss_id "TSS3127";
TGACv1_scaffold_001314_1AL	Cufflinks	exon	37910	38009	.	-	.	gene_id "XLOC_002116"; transcript_id "TCONS_00005336"; exon_number "5"; oId "CUFF.1123.3"; class_code "u"; tss_id "TSS3127";
TGACv1_scaffold_001314_1AL	Cufflinks	exon	38074	38186	.	-	.	gene_id "XLOC_002116"; transcript_id "TCONS_00005336"; exon_number "6"; oId "CUFF.1123.3"; class_code "u"; tss_id "TSS3127";
TGACv1_scaffold_001457_1AL	Cufflinks	exon	26131	26362	.	-	.	gene_id "XLOC_002282"; transcript_id "TCONS_00005754"; exon_number "1"; oId "CUFF.1202.3"; class_code "u"; tss_id "TSS3379";
TGACv1_scaffold_001457_1AL	Cufflinks	exon	26902	26970	.	-	.	gene_id "XLOC_002282"; transcript_id "TCONS_00005754"; exon_number "2"; oId "CUFF.1202.3"; class_code "u"; tss_id "TSS3379";
TGACv1_scaffold_001457_1AL	Cufflinks	exon	27050	27995	.	-	.	gene_id "XLOC_002282"; transcript_id "TCONS_00005754"; exon_number "3"; oId "CUFF.1202.3"; class_code "u"; tss_id "TSS3379";
TGACv1_scaffold_001457_1AL	Cufflinks	exon	28113	28211	.	-	.	gene_id "XLOC_002282"; transcript_id "TCONS_00005754"; exon_number "4"; oId "CUFF.1202.3"; class_code "u"; tss_id "TSS3379";
TGACv1_scaffold_001457_1AL	Cufflinks	exon	28903	28937	.	-	.	gene_id "XLOC_002282"; transcript_id "TCONS_00005754"; exon_number "5"; oId "CUFF.1202.3"; class_code "u"; tss_id "TSS3379";
TGACv1_scaffold_001457_1AL	Cufflinks	exon	26186	26362	.	-	.	gene_id "XLOC_002282"; transcript_id "TCONS_00005751"; exon_number "1"; oId "CUFF.1182.1"; class_code "u"; tss_id "TSS3380";
TGACv1_scaffold_001457_1AL	Cufflinks	exon	26902	26970	.	-	.	gene_id "XLOC_002282"; transcript_id "TCONS_00005751"; exon_number "2"; oId "CUFF.1182.1"; class_code "u"; tss_id "TSS3380";
TGACv1_scaffold_001457_1AL	Cufflinks	exon	27050	27995	.	-	.	gene_id "XLOC_002282"; transcript_id "TCONS_00005751"; exon_number "3"; oId "CUFF.1182.1"; class_code "u"; tss_id "TSS3380";
TGACv1_scaffold_001457_1AL	Cufflinks	exon	28113	28993	.	-	.	gene_id "XLOC_002282"; transcript_id "TCONS_00005751"; exon_number "4"; oId "CUFF.1182.1"; class_code "u"; tss_id "TSS3380";
TGACv1_scaffold_001457_1AL	Cufflinks	exon	29195	29268	.	-	.	gene_id "XLOC_002282"; transcript_id "TCONS_00005751"; exon_number "5"; oId "CUFF.1182.1"; class_code "u"; tss_id "TSS3380";
TGACv1_scaffold_001457_1AL	Cufflinks	exon	29626	29896	.	-	.	gene_id "XLOC_002282"; transcript_id "TCONS_00005751"; exon_number "6"; oId "CUFF.1182.1"; class_code "u"; tss_id "TSS3380";
TGACv1_scaffold_001495_1AL	Cufflinks	exon	49696	49822	.	+	.	gene_id "XLOC_002321"; transcript_id "TCONS_00005860"; exon_number "1"; oId "CUFF.1271.2"; class_code "u"; tss_id "TSS3443";
TGACv1_scaffold_001495_1AL	Cufflinks	exon	51005	51244	.	+	.	gene_id "XLOC_002321"; transcript_id "TCONS_00005860"; exon_number "2"; oId "CUFF.1271.2"; class_code "u"; tss_id "TSS3443";
TGACv1_scaffold_001495_1AL	Cufflinks	exon	51571	51855	.	+	.	gene_id "XLOC_002321"; transcript_id "TCONS_00005860"; exon_number "3"; oId "CUFF.1271.2"; class_code "u"; tss_id "TSS3443";
TGACv1_scaffold_001495_1AL	Cufflinks	exon	51947	52151	.	+	.	gene_id "XLOC_002321"; transcript_id "TCONS_00005860"; exon_number "4"; oId "CUFF.1271.2"; class_code "u"; tss_id "TSS3443";
TGACv1_scaffold_001495_1AL	Cufflinks	exon	53190	53351	.	+	.	gene_id "XLOC_002321"; transcript_id "TCONS_00005860"; exon_number "5"; oId "CUFF.1271.2"; class_code "u"; tss_id "TSS3443";
TGACv1_scaffold_001495_1AL	Cufflinks	exon	53481	53564	.	+	.	gene_id "XLOC_002321"; transcript_id "TCONS_00005860"; exon_number "6"; oId "CUFF.1271.2"; class_code "u"; tss_id "TSS3443";
TGACv1_scaffold_001495_1AL	Cufflinks	exon	53930	53980	.	+	.	gene_id "XLOC_002321"; transcript_id "TCONS_00005860"; exon_number "7"; oId "CUFF.1271.2"; class_code "u"; tss_id "TSS3443";
TGACv1_scaffold_001495_1AL	Cufflinks	exon	55013	55249	.	+	.	gene_id "XLOC_002321"; transcript_id "TCONS_00005860"; exon_number "8"; oId "CUFF.1271.2"; class_code "u"; tss_id "TSS3443";
TGACv1_scaffold_001495_1AL	Cufflinks	exon	55349	55522	.	+	.	gene_id "XLOC_002321"; transcript_id "TCONS_00005860"; exon_number "9"; oId "CUFF.1271.2"; class_code "u"; tss_id "TSS3443";
TGACv1_scaffold_001495_1AL	Cufflinks	exon	56129	56544	.	+	.	gene_id "XLOC_002321"; transcript_id "TCONS_00005860"; exon_number "10"; oId "CUFF.1271.2"; class_code "u"; tss_id "TSS3443";
TGACv1_scaffold_001524_1AL	Cufflinks	exon	22208	22241	.	+	.	gene_id "XLOC_002347"; transcript_id "TCONS_00005915"; exon_number "1"; oId "CUFF.1236.2"; class_code "u"; tss_id "TSS3474";
TGACv1_scaffold_001524_1AL	Cufflinks	exon	23173	23278	.	+	.	gene_id "XLOC_002347"; transcript_id "TCONS_00005915"; exon_number "2"; oId "CUFF.1236.2"; class_code "u"; tss_id "TSS3474";
TGACv1_scaffold_001524_1AL	Cufflinks	exon	23377	23507	.	+	.	gene_id "XLOC_002347"; transcript_id "TCONS_00005915"; exon_number "3"; oId "CUFF.1236.2"; class_code "u"; tss_id "TSS3474";
TGACv1_scaffold_001524_1AL	Cufflinks	exon	23709	25430	.	+	.	gene_id "XLOC_002347"; transcript_id "TCONS_00005915"; exon_number "4"; oId "CUFF.1236.2"; class_code "u"; tss_id "TSS3474";
TGACv1_scaffold_001524_1AL	Cufflinks	exon	25562	26035	.	+	.	gene_id "XLOC_002347"; transcript_id "TCONS_00005915"; exon_number "5"; oId "CUFF.1236.2"; class_code "u"; tss_id "TSS3474";
TGACv1_scaffold_001524_1AL	Cufflinks	exon	26821	27194	.	+	.	gene_id "XLOC_002347"; transcript_id "TCONS_00005915"; exon_number "6"; oId "CUFF.1236.2"; class_code "u"; tss_id "TSS3474";
TGACv1_scaffold_001612_1AL	Cufflinks	exon	22924	23489	.	+	.	gene_id "XLOC_002436"; transcript_id "TCONS_00006128"; exon_number "1"; oId "CUFF.1294.1"; class_code "u"; tss_id "TSS3602";
TGACv1_scaffold_001612_1AL	Cufflinks	exon	23970	24171	.	+	.	gene_id "XLOC_002436"; transcript_id "TCONS_00006128"; exon_number "2"; oId "CUFF.1294.1"; class_code "u"; tss_id "TSS3602";
TGACv1_scaffold_001612_1AL	Cufflinks	exon	24474	24526	.	+	.	gene_id "XLOC_002436"; transcript_id "TCONS_00006128"; exon_number "3"; oId "CUFF.1294.1"; class_code "u"; tss_id "TSS3602";
TGACv1_scaffold_001612_1AL	Cufflinks	exon	24643	24962	.	+	.	gene_id "XLOC_002436"; transcript_id "TCONS_00006128"; exon_number "4"; oId "CUFF.1294.1"; class_code "u"; tss_id "TSS3602";
TGACv1_scaffold_001612_1AL	Cufflinks	exon	25302	25377	.	+	.	gene_id "XLOC_002436"; transcript_id "TCONS_00006128"; exon_number "5"; oId "CUFF.1294.1"; class_code "u"; tss_id "TSS3602";
TGACv1_scaffold_001612_1AL	Cufflinks	exon	25463	25575	.	+	.	gene_id "XLOC_002436"; transcript_id "TCONS_00006128"; exon_number "6"; oId "CUFF.1294.1"; class_code "u"; tss_id "TSS3602";
TGACv1_scaffold_001612_1AL	Cufflinks	exon	25969	26069	.	+	.	gene_id "XLOC_002436"; transcript_id "TCONS_00006128"; exon_number "7"; oId "CUFF.1294.1"; class_code "u"; tss_id "TSS3602";
TGACv1_scaffold_001612_1AL	Cufflinks	exon	26520	26700	.	+	.	gene_id "XLOC_002436"; transcript_id "TCONS_00006128"; exon_number "8"; oId "CUFF.1294.1"; class_code "u"; tss_id "TSS3602";
TGACv1_scaffold_001612_1AL	Cufflinks	exon	27245	27737	.	+	.	gene_id "XLOC_002436"; transcript_id "TCONS_00006128"; exon_number "9"; oId "CUFF.1294.1"; class_code "u"; tss_id "TSS3602";
TGACv1_scaffold_001612_1AL	Cufflinks	exon	22924	23489	.	+	.	gene_id "XLOC_002436"; transcript_id "TCONS_00006129"; exon_number "1"; oId "CUFF.1294.3"; class_code "u"; tss_id "TSS3602";
TGACv1_scaffold_001612_1AL	Cufflinks	exon	23970	24171	.	+	.	gene_id "XLOC_002436"; transcript_id "TCONS_00006129"; exon_number "2"; oId "CUFF.1294.3"; class_code "u"; tss_id "TSS3602";
TGACv1_scaffold_001612_1AL	Cufflinks	exon	24474	24526	.	+	.	gene_id "XLOC_002436"; transcript_id "TCONS_00006129"; exon_number "3"; oId "CUFF.1294.3"; class_code "u"; tss_id "TSS3602";
TGACv1_scaffold_001612_1AL	Cufflinks	exon	24643	25377	.	+	.	gene_id "XLOC_002436"; transcript_id "TCONS_00006129"; exon_number "4"; oId "CUFF.1294.3"; class_code "u"; tss_id "TSS3602";
TGACv1_scaffold_001612_1AL	Cufflinks	exon	25463	25575	.	+	.	gene_id "XLOC_002436"; transcript_id "TCONS_00006129"; exon_number "5"; oId "CUFF.1294.3"; class_code "u"; tss_id "TSS3602";
TGACv1_scaffold_001612_1AL	Cufflinks	exon	25969	26069	.	+	.	gene_id "XLOC_002436"; transcript_id "TCONS_00006129"; exon_number "6"; oId "CUFF.1294.3"; class_code "u"; tss_id "TSS3602";
TGACv1_scaffold_001612_1AL	Cufflinks	exon	26520	26700	.	+	.	gene_id "XLOC_002436"; transcript_id "TCONS_00006129"; exon_number "7"; oId "CUFF.1294.3"; class_code "u"; tss_id "TSS3602";
TGACv1_scaffold_001612_1AL	Cufflinks	exon	27245	27372	.	+	.	gene_id "XLOC_002436"; transcript_id "TCONS_00006129"; exon_number "8"; oId "CUFF.1294.3"; class_code "u"; tss_id "TSS3602";
TGACv1_scaffold_001612_1AL	Cufflinks	exon	28003	28108	.	+	.	gene_id "XLOC_002436"; transcript_id "TCONS_00006129"; exon_number "9"; oId "CUFF.1294.3"; class_code "u"; tss_id "TSS3602";
TGACv1_scaffold_001612_1AL	Cufflinks	exon	28834	29170	.	+	.	gene_id "XLOC_002436"; transcript_id "TCONS_00006129"; exon_number "10"; oId "CUFF.1294.3"; class_code "u"; tss_id "TSS3602";
TGACv1_scaffold_001612_1AL	Cufflinks	exon	22947	23489	.	+	.	gene_id "XLOC_002436"; transcript_id "TCONS_00006127"; exon_number "1"; oId "CUFF.1327.2"; class_code "u"; tss_id "TSS3602";
TGACv1_scaffold_001612_1AL	Cufflinks	exon	23970	24171	.	+	.	gene_id "XLOC_002436"; transcript_id "TCONS_00006127"; exon_number "2"; oId "CUFF.1327.2"; class_code "u"; tss_id "TSS3602";
TGACv1_scaffold_001612_1AL	Cufflinks	exon	24474	24526	.	+	.	gene_id "XLOC_002436"; transcript_id "TCONS_00006127"; exon_number "3"; oId "CUFF.1327.2"; class_code "u"; tss_id "TSS3602";
TGACv1_scaffold_001612_1AL	Cufflinks	exon	24643	25377	.	+	.	gene_id "XLOC_002436"; transcript_id "TCONS_00006127"; exon_number "4"; oId "CUFF.1327.2"; class_code "u"; tss_id "TSS3602";
TGACv1_scaffold_001612_1AL	Cufflinks	exon	25463	25575	.	+	.	gene_id "XLOC_002436"; transcript_id "TCONS_00006127"; exon_number "5"; oId "CUFF.1327.2"; class_code "u"; tss_id "TSS3602";
TGACv1_scaffold_001612_1AL	Cufflinks	exon	25969	26069	.	+	.	gene_id "XLOC_002436"; transcript_id "TCONS_00006127"; exon_number "6"; oId "CUFF.1327.2"; class_code "u"; tss_id "TSS3602";
TGACv1_scaffold_001612_1AL	Cufflinks	exon	26520	26700	.	+	.	gene_id "XLOC_002436"; transcript_id "TCONS_00006127"; exon_number "7"; oId "CUFF.1327.2"; class_code "u"; tss_id "TSS3602";
TGACv1_scaffold_001612_1AL	Cufflinks	exon	27245	27731	.	+	.	gene_id "XLOC_002436"; transcript_id "TCONS_00006127"; exon_number "8"; oId "CUFF.1327.2"; class_code "u"; tss_id "TSS3602";
TGACv1_scaffold_001650_1AL	Cufflinks	exon	6721	6960	.	+	.	gene_id "XLOC_002481"; transcript_id "TCONS_00006210"; exon_number "1"; oId "CUFF.1267.1"; class_code "u"; tss_id "TSS3662";
TGACv1_scaffold_001650_1AL	Cufflinks	exon	7432	7513	.	+	.	gene_id "XLOC_002481"; transcript_id "TCONS_00006210"; exon_number "2"; oId "CUFF.1267.1"; class_code "u"; tss_id "TSS3662";
TGACv1_scaffold_001650_1AL	Cufflinks	exon	7611	7686	.	+	.	gene_id "XLOC_002481"; transcript_id "TCONS_00006210"; exon_number "3"; oId "CUFF.1267.1"; class_code "u"; tss_id "TSS3662";
TGACv1_scaffold_001650_1AL	Cufflinks	exon	8018	8077	.	+	.	gene_id "XLOC_002481"; transcript_id "TCONS_00006210"; exon_number "4"; oId "CUFF.1267.1"; class_code "u"; tss_id "TSS3662";
TGACv1_scaffold_001650_1AL	Cufflinks	exon	8182	8269	.	+	.	gene_id "XLOC_002481"; transcript_id "TCONS_00006210"; exon_number "5"; oId "CUFF.1267.1"; class_code "u"; tss_id "TSS3662";
TGACv1_scaffold_001650_1AL	Cufflinks	exon	8372	8476	.	+	.	gene_id "XLOC_002481"; transcript_id "TCONS_00006210"; exon_number "6"; oId "CUFF.1267.1"; class_code "u"; tss_id "TSS3662";
TGACv1_scaffold_001650_1AL	Cufflinks	exon	8821	9478	.	+	.	gene_id "XLOC_002481"; transcript_id "TCONS_00006210"; exon_number "7"; oId "CUFF.1267.1"; class_code "u"; tss_id "TSS3662";
TGACv1_scaffold_001650_1AL	Cufflinks	exon	6721	6960	.	+	.	gene_id "XLOC_002481"; transcript_id "TCONS_00006211"; exon_number "1"; oId "CUFF.1267.2"; class_code "u"; tss_id "TSS3662";
TGACv1_scaffold_001650_1AL	Cufflinks	exon	7432	7513	.	+	.	gene_id "XLOC_002481"; transcript_id "TCONS_00006211"; exon_number "2"; oId "CUFF.1267.2"; class_code "u"; tss_id "TSS3662";
TGACv1_scaffold_001650_1AL	Cufflinks	exon	7611	7686	.	+	.	gene_id "XLOC_002481"; transcript_id "TCONS_00006211"; exon_number "3"; oId "CUFF.1267.2"; class_code "u"; tss_id "TSS3662";
TGACv1_scaffold_001650_1AL	Cufflinks	exon	8018	8077	.	+	.	gene_id "XLOC_002481"; transcript_id "TCONS_00006211"; exon_number "4"; oId "CUFF.1267.2"; class_code "u"; tss_id "TSS3662";
TGACv1_scaffold_001650_1AL	Cufflinks	exon	8182	8269	.	+	.	gene_id "XLOC_002481"; transcript_id "TCONS_00006211"; exon_number "5"; oId "CUFF.1267.2"; class_code "u"; tss_id "TSS3662";
TGACv1_scaffold_001650_1AL	Cufflinks	exon	8372	8476	.	+	.	gene_id "XLOC_002481"; transcript_id "TCONS_00006211"; exon_number "6"; oId "CUFF.1267.2"; class_code "u"; tss_id "TSS3662";
TGACv1_scaffold_001650_1AL	Cufflinks	exon	8821	9430	.	+	.	gene_id "XLOC_002481"; transcript_id "TCONS_00006211"; exon_number "7"; oId "CUFF.1267.2"; class_code "u"; tss_id "TSS3662";
TGACv1_scaffold_001650_1AL	Cufflinks	exon	9722	9915	.	+	.	gene_id "XLOC_002481"; transcript_id "TCONS_00006211"; exon_number "8"; oId "CUFF.1267.2"; class_code "u"; tss_id "TSS3662";
TGACv1_scaffold_001650_1AL	Cufflinks	exon	9995	10103	.	+	.	gene_id "XLOC_002481"; transcript_id "TCONS_00006211"; exon_number "9"; oId "CUFF.1267.2"; class_code "u"; tss_id "TSS3662";
TGACv1_scaffold_001650_1AL	Cufflinks	exon	10236	10713	.	+	.	gene_id "XLOC_002481"; transcript_id "TCONS_00006211"; exon_number "10"; oId "CUFF.1267.2"; class_code "u"; tss_id "TSS3662";
TGACv1_scaffold_001650_1AL	Cufflinks	exon	6789	6960	.	+	.	gene_id "XLOC_002481"; transcript_id "TCONS_00006229"; exon_number "1"; oId "CUFF.1310.1"; class_code "u"; tss_id "TSS3662";
TGACv1_scaffold_001650_1AL	Cufflinks	exon	7432	7513	.	+	.	gene_id "XLOC_002481"; transcript_id "TCONS_00006229"; exon_number "2"; oId "CUFF.1310.1"; class_code "u"; tss_id "TSS3662";
TGACv1_scaffold_001650_1AL	Cufflinks	exon	7611	7686	.	+	.	gene_id "XLOC_002481"; transcript_id "TCONS_00006229"; exon_number "3"; oId "CUFF.1310.1"; class_code "u"; tss_id "TSS3662";
TGACv1_scaffold_001650_1AL	Cufflinks	exon	8018	8077	.	+	.	gene_id "XLOC_002481"; transcript_id "TCONS_00006229"; exon_number "4"; oId "CUFF.1310.1"; class_code "u"; tss_id "TSS3662";
TGACv1_scaffold_001650_1AL	Cufflinks	exon	8182	8269	.	+	.	gene_id "XLOC_002481"; transcript_id "TCONS_00006229"; exon_number "5"; oId "CUFF.1310.1"; class_code "u"; tss_id "TSS3662";
TGACv1_scaffold_001650_1AL	Cufflinks	exon	8372	8476	.	+	.	gene_id "XLOC_002481"; transcript_id "TCONS_00006229"; exon_number "6"; oId "CUFF.1310.1"; class_code "u"; tss_id "TSS3662";
TGACv1_scaffold_001650_1AL	Cufflinks	exon	8821	9915	.	+	.	gene_id "XLOC_002481"; transcript_id "TCONS_00006229"; exon_number "7"; oId "CUFF.1310.1"; class_code "u"; tss_id "TSS3662";
TGACv1_scaffold_001650_1AL	Cufflinks	exon	9995	10103	.	+	.	gene_id "XLOC_002481"; transcript_id "TCONS_00006229"; exon_number "8"; oId "CUFF.1310.1"; class_code "u"; tss_id "TSS3662";
TGACv1_scaffold_001650_1AL	Cufflinks	exon	10236	10826	.	+	.	gene_id "XLOC_002481"; transcript_id "TCONS_00006229"; exon_number "9"; oId "CUFF.1310.1"; class_code "u"; tss_id "TSS3662";
TGACv1_scaffold_001650_1AL	Cufflinks	exon	7944	8077	.	+	.	gene_id "XLOC_002481"; transcript_id "TCONS_00006227"; exon_number "1"; oId "CUFF.1341.3"; class_code "u"; tss_id "TSS3664";
TGACv1_scaffold_001650_1AL	Cufflinks	exon	8182	8269	.	+	.	gene_id "XLOC_002481"; transcript_id "TCONS_00006227"; exon_number "2"; oId "CUFF.1341.3"; class_code "u"; tss_id "TSS3664";
TGACv1_scaffold_001650_1AL	Cufflinks	exon	8372	8476	.	+	.	gene_id "XLOC_002481"; transcript_id "TCONS_00006227"; exon_number "3"; oId "CUFF.1341.3"; class_code "u"; tss_id "TSS3664";
TGACv1_scaffold_001650_1AL	Cufflinks	exon	8821	9915	.	+	.	gene_id "XLOC_002481"; transcript_id "TCONS_00006227"; exon_number "4"; oId "CUFF.1341.3"; class_code "u"; tss_id "TSS3664";
TGACv1_scaffold_001650_1AL	Cufflinks	exon	9995	10103	.	+	.	gene_id "XLOC_002481"; transcript_id "TCONS_00006227"; exon_number "5"; oId "CUFF.1341.3"; class_code "u"; tss_id "TSS3664";
TGACv1_scaffold_001650_1AL	Cufflinks	exon	10236	10773	.	+	.	gene_id "XLOC_002481"; transcript_id "TCONS_00006227"; exon_number "6"; oId "CUFF.1341.3"; class_code "u"; tss_id "TSS3664";
TGACv1_scaffold_001650_1AL	Cufflinks	exon	9640	9915	.	+	.	gene_id "XLOC_002481"; transcript_id "TCONS_00006224"; exon_number "1"; oId "CUFF.1294.4"; class_code "u"; tss_id "TSS3665";
TGACv1_scaffold_001650_1AL	Cufflinks	exon	9995	10103	.	+	.	gene_id "XLOC_002481"; transcript_id "TCONS_00006224"; exon_number "2"; oId "CUFF.1294.4"; class_code "u"; tss_id "TSS3665";
TGACv1_scaffold_001650_1AL	Cufflinks	exon	10236	10845	.	+	.	gene_id "XLOC_002481"; transcript_id "TCONS_00006224"; exon_number "3"; oId "CUFF.1294.4"; class_code "u"; tss_id "TSS3665";
TGACv1_scaffold_001652_1AL	Cufflinks	exon	38618	38810	.	+	.	gene_id "XLOC_002489"; transcript_id "TCONS_00006238"; exon_number "1"; oId "CUFF.1271.1"; class_code "u"; tss_id "TSS3675";
TGACv1_scaffold_001652_1AL	Cufflinks	exon	38888	38980	.	+	.	gene_id "XLOC_002489"; transcript_id "TCONS_00006238"; exon_number "2"; oId "CUFF.1271.1"; class_code "u"; tss_id "TSS3675";
TGACv1_scaffold_001652_1AL	Cufflinks	exon	39094	39186	.	+	.	gene_id "XLOC_002489"; transcript_id "TCONS_00006238"; exon_number "3"; oId "CUFF.1271.1"; class_code "u"; tss_id "TSS3675";
TGACv1_scaffold_001652_1AL	Cufflinks	exon	39279	39470	.	+	.	gene_id "XLOC_002489"; transcript_id "TCONS_00006238"; exon_number "4"; oId "CUFF.1271.1"; class_code "u"; tss_id "TSS3675";
TGACv1_scaffold_001652_1AL	Cufflinks	exon	53294	54076	.	+	.	gene_id "XLOC_002489"; transcript_id "TCONS_00006238"; exon_number "5"; oId "CUFF.1271.1"; class_code "u"; tss_id "TSS3675";
TGACv1_scaffold_001655_1AL	Cufflinks	exon	39555	42254	.	-	.	gene_id "XLOC_002496"; transcript_id "TCONS_00006260"; exon_number "1"; oId "CUFF.1316.1"; class_code "u"; tss_id "TSS3686";
TGACv1_scaffold_001659_1AL	Cufflinks	exon	15464	15989	.	-	.	gene_id "XLOC_002501"; transcript_id "TCONS_00006276"; exon_number "1"; oId "CUFF.1299.1"; class_code "u"; tss_id "TSS3695";
TGACv1_scaffold_001659_1AL	Cufflinks	exon	18382	18452	.	-	.	gene_id "XLOC_002501"; transcript_id "TCONS_00006276"; exon_number "2"; oId "CUFF.1299.1"; class_code "u"; tss_id "TSS3695";
TGACv1_scaffold_001659_1AL	Cufflinks	exon	18544	19313	.	-	.	gene_id "XLOC_002501"; transcript_id "TCONS_00006276"; exon_number "3"; oId "CUFF.1299.1"; class_code "u"; tss_id "TSS3695";
TGACv1_scaffold_001659_1AL	Cufflinks	exon	19405	19460	.	-	.	gene_id "XLOC_002501"; transcript_id "TCONS_00006276"; exon_number "4"; oId "CUFF.1299.1"; class_code "u"; tss_id "TSS3695";
TGACv1_scaffold_001659_1AL	Cufflinks	exon	47113	47220	.	-	.	gene_id "XLOC_002501"; transcript_id "TCONS_00006276"; exon_number "5"; oId "CUFF.1299.1"; class_code "u"; tss_id "TSS3695";
TGACv1_scaffold_001659_1AL	Cufflinks	exon	47311	47408	.	-	.	gene_id "XLOC_002501"; transcript_id "TCONS_00006276"; exon_number "6"; oId "CUFF.1299.1"; class_code "u"; tss_id "TSS3695";
TGACv1_scaffold_001659_1AL	Cufflinks	exon	49423	49587	.	-	.	gene_id "XLOC_002501"; transcript_id "TCONS_00006276"; exon_number "7"; oId "CUFF.1299.1"; class_code "u"; tss_id "TSS3695";
TGACv1_scaffold_001676_1AL	Cufflinks	exon	29195	29340	.	+	.	gene_id "XLOC_002512"; transcript_id "TCONS_00006323"; exon_number "1"; oId "CUFF.1306.2"; class_code "u"; tss_id "TSS3715";
TGACv1_scaffold_001676_1AL	Cufflinks	exon	33304	33797	.	+	.	gene_id "XLOC_002512"; transcript_id "TCONS_00006323"; exon_number "2"; oId "CUFF.1306.2"; class_code "u"; tss_id "TSS3715";
TGACv1_scaffold_001676_1AL	Cufflinks	exon	34964	35141	.	+	.	gene_id "XLOC_002512"; transcript_id "TCONS_00006323"; exon_number "3"; oId "CUFF.1306.2"; class_code "u"; tss_id "TSS3715";
TGACv1_scaffold_001676_1AL	Cufflinks	exon	35231	37652	.	+	.	gene_id "XLOC_002512"; transcript_id "TCONS_00006323"; exon_number "4"; oId "CUFF.1306.2"; class_code "u"; tss_id "TSS3715";
TGACv1_scaffold_001676_1AL	Cufflinks	exon	38006	38366	.	+	.	gene_id "XLOC_002512"; transcript_id "TCONS_00006323"; exon_number "5"; oId "CUFF.1306.2"; class_code "u"; tss_id "TSS3715";
TGACv1_scaffold_001676_1AL	Cufflinks	exon	29195	29340	.	+	.	gene_id "XLOC_002512"; transcript_id "TCONS_00006324"; exon_number "1"; oId "CUFF.1306.3"; class_code "u"; tss_id "TSS3715";
TGACv1_scaffold_001676_1AL	Cufflinks	exon	33304	33797	.	+	.	gene_id "XLOC_002512"; transcript_id "TCONS_00006324"; exon_number "2"; oId "CUFF.1306.3"; class_code "u"; tss_id "TSS3715";
TGACv1_scaffold_001676_1AL	Cufflinks	exon	34964	35141	.	+	.	gene_id "XLOC_002512"; transcript_id "TCONS_00006324"; exon_number "3"; oId "CUFF.1306.3"; class_code "u"; tss_id "TSS3715";
TGACv1_scaffold_001676_1AL	Cufflinks	exon	35231	38366	.	+	.	gene_id "XLOC_002512"; transcript_id "TCONS_00006324"; exon_number "4"; oId "CUFF.1306.3"; class_code "u"; tss_id "TSS3715";
TGACv1_scaffold_001676_1AL	Cufflinks	exon	29195	29340	.	+	.	gene_id "XLOC_002512"; transcript_id "TCONS_00006322"; exon_number "1"; oId "CUFF.1306.1"; class_code "u"; tss_id "TSS3715";
TGACv1_scaffold_001676_1AL	Cufflinks	exon	33304	34514	.	+	.	gene_id "XLOC_002512"; transcript_id "TCONS_00006322"; exon_number "2"; oId "CUFF.1306.1"; class_code "u"; tss_id "TSS3715";
TGACv1_scaffold_001676_1AL	Cufflinks	exon	34964	35141	.	+	.	gene_id "XLOC_002512"; transcript_id "TCONS_00006322"; exon_number "3"; oId "CUFF.1306.1"; class_code "u"; tss_id "TSS3715";
TGACv1_scaffold_001676_1AL	Cufflinks	exon	35231	36194	.	+	.	gene_id "XLOC_002512"; transcript_id "TCONS_00006322"; exon_number "4"; oId "CUFF.1306.1"; class_code "u"; tss_id "TSS3715";
TGACv1_scaffold_001676_1AL	Cufflinks	exon	37542	38366	.	+	.	gene_id "XLOC_002512"; transcript_id "TCONS_00006322"; exon_number "5"; oId "CUFF.1306.1"; class_code "u"; tss_id "TSS3715";
TGACv1_scaffold_001676_1AL	Cufflinks	exon	33187	34546	.	+	.	gene_id "XLOC_002512"; transcript_id "TCONS_00006326"; exon_number "1"; oId "CUFF.1367.1"; class_code "u"; tss_id "TSS3716";
TGACv1_scaffold_001676_1AL	Cufflinks	exon	33187	34514	.	+	.	gene_id "XLOC_002512"; transcript_id "TCONS_00006328"; exon_number "1"; oId "CUFF.1365.2"; class_code "u"; tss_id "TSS3716";
TGACv1_scaffold_001676_1AL	Cufflinks	exon	34964	35141	.	+	.	gene_id "XLOC_002512"; transcript_id "TCONS_00006328"; exon_number "2"; oId "CUFF.1365.2"; class_code "u"; tss_id "TSS3716";
TGACv1_scaffold_001676_1AL	Cufflinks	exon	35231	37150	.	+	.	gene_id "XLOC_002512"; transcript_id "TCONS_00006328"; exon_number "3"; oId "CUFF.1365.2"; class_code "u"; tss_id "TSS3716";
TGACv1_scaffold_001676_1AL	Cufflinks	exon	33187	33797	.	+	.	gene_id "XLOC_002512"; transcript_id "TCONS_00006327"; exon_number "1"; oId "CUFF.1365.1"; class_code "u"; tss_id "TSS3716";
TGACv1_scaffold_001676_1AL	Cufflinks	exon	34287	34514	.	+	.	gene_id "XLOC_002512"; transcript_id "TCONS_00006327"; exon_number "2"; oId "CUFF.1365.1"; class_code "u"; tss_id "TSS3716";
TGACv1_scaffold_001676_1AL	Cufflinks	exon	34964	35141	.	+	.	gene_id "XLOC_002512"; transcript_id "TCONS_00006327"; exon_number "3"; oId "CUFF.1365.1"; class_code "u"; tss_id "TSS3716";
TGACv1_scaffold_001676_1AL	Cufflinks	exon	35231	37150	.	+	.	gene_id "XLOC_002512"; transcript_id "TCONS_00006327"; exon_number "4"; oId "CUFF.1365.1"; class_code "u"; tss_id "TSS3716";
TGACv1_scaffold_001676_1AL	Cufflinks	exon	33187	33797	.	+	.	gene_id "XLOC_002512"; transcript_id "TCONS_00006329"; exon_number "1"; oId "CUFF.1365.3"; class_code "u"; tss_id "TSS3716";
TGACv1_scaffold_001676_1AL	Cufflinks	exon	34964	35141	.	+	.	gene_id "XLOC_002512"; transcript_id "TCONS_00006329"; exon_number "2"; oId "CUFF.1365.3"; class_code "u"; tss_id "TSS3716";
TGACv1_scaffold_001676_1AL	Cufflinks	exon	35231	36194	.	+	.	gene_id "XLOC_002512"; transcript_id "TCONS_00006329"; exon_number "3"; oId "CUFF.1365.3"; class_code "u"; tss_id "TSS3716";
TGACv1_scaffold_001676_1AL	Cufflinks	exon	38006	38409	.	+	.	gene_id "XLOC_002512"; transcript_id "TCONS_00006329"; exon_number "4"; oId "CUFF.1365.3"; class_code "u"; tss_id "TSS3716";
TGACv1_scaffold_001724_1AL	Cufflinks	exon	49692	50303	.	-	.	gene_id "XLOC_002546"; transcript_id "TCONS_00006432"; exon_number "1"; oId "CUFF.1350.2"; class_code "u"; tss_id "TSS3766";
TGACv1_scaffold_001724_1AL	Cufflinks	exon	50615	52242	.	-	.	gene_id "XLOC_002546"; transcript_id "TCONS_00006432"; exon_number "2"; oId "CUFF.1350.2"; class_code "u"; tss_id "TSS3766";
TGACv1_scaffold_001724_1AL	Cufflinks	exon	52611	52791	.	-	.	gene_id "XLOC_002546"; transcript_id "TCONS_00006432"; exon_number "3"; oId "CUFF.1350.2"; class_code "u"; tss_id "TSS3766";
TGACv1_scaffold_001724_1AL	Cufflinks	exon	52903	52964	.	-	.	gene_id "XLOC_002546"; transcript_id "TCONS_00006432"; exon_number "4"; oId "CUFF.1350.2"; class_code "u"; tss_id "TSS3766";
TGACv1_scaffold_001779_1AL	Cufflinks	exon	29971	30215	.	+	.	gene_id "XLOC_002591"; transcript_id "TCONS_00006549"; exon_number "1"; oId "CUFF.1351.1"; class_code "u"; tss_id "TSS3838";
TGACv1_scaffold_001779_1AL	Cufflinks	exon	34490	34588	.	+	.	gene_id "XLOC_002591"; transcript_id "TCONS_00006549"; exon_number "2"; oId "CUFF.1351.1"; class_code "u"; tss_id "TSS3838";
TGACv1_scaffold_001779_1AL	Cufflinks	exon	34679	34781	.	+	.	gene_id "XLOC_002591"; transcript_id "TCONS_00006549"; exon_number "3"; oId "CUFF.1351.1"; class_code "u"; tss_id "TSS3838";
TGACv1_scaffold_001779_1AL	Cufflinks	exon	53346	53810	.	+	.	gene_id "XLOC_002591"; transcript_id "TCONS_00006549"; exon_number "4"; oId "CUFF.1351.1"; class_code "u"; tss_id "TSS3838";
TGACv1_scaffold_001779_1AL	Cufflinks	exon	53987	54018	.	+	.	gene_id "XLOC_002591"; transcript_id "TCONS_00006549"; exon_number "5"; oId "CUFF.1351.1"; class_code "u"; tss_id "TSS3838";
TGACv1_scaffold_001779_1AL	Cufflinks	exon	30006	30215	.	+	.	gene_id "XLOC_002591"; transcript_id "TCONS_00006553"; exon_number "1"; oId "CUFF.1428.1"; class_code "u"; tss_id "TSS3838";
TGACv1_scaffold_001779_1AL	Cufflinks	exon	34490	34588	.	+	.	gene_id "XLOC_002591"; transcript_id "TCONS_00006553"; exon_number "2"; oId "CUFF.1428.1"; class_code "u"; tss_id "TSS3838";
TGACv1_scaffold_001779_1AL	Cufflinks	exon	34679	35224	.	+	.	gene_id "XLOC_002591"; transcript_id "TCONS_00006553"; exon_number "3"; oId "CUFF.1428.1"; class_code "u"; tss_id "TSS3838";
TGACv1_scaffold_001779_1AL	Cufflinks	exon	50835	52522	.	+	.	gene_id "XLOC_002591"; transcript_id "TCONS_00006546"; exon_number "1"; oId "CUFF.1374.2"; class_code "u"; tss_id "TSS3840";
TGACv1_scaffold_001779_1AL	Cufflinks	exon	53346	53478	.	+	.	gene_id "XLOC_002591"; transcript_id "TCONS_00006546"; exon_number "2"; oId "CUFF.1374.2"; class_code "u"; tss_id "TSS3840";
TGACv1_scaffold_001779_1AL	Cufflinks	exon	53737	53810	.	+	.	gene_id "XLOC_002591"; transcript_id "TCONS_00006546"; exon_number "3"; oId "CUFF.1374.2"; class_code "u"; tss_id "TSS3840";
TGACv1_scaffold_001779_1AL	Cufflinks	exon	53987	54039	.	+	.	gene_id "XLOC_002591"; transcript_id "TCONS_00006546"; exon_number "4"; oId "CUFF.1374.2"; class_code "u"; tss_id "TSS3840";
TGACv1_scaffold_001779_1AL	Cufflinks	exon	50845	52522	.	+	.	gene_id "XLOC_002591"; transcript_id "TCONS_00006548"; exon_number "1"; oId "CUFF.1358.2"; class_code "u"; tss_id "TSS3840";
TGACv1_scaffold_001779_1AL	Cufflinks	exon	53346	53811	.	+	.	gene_id "XLOC_002591"; transcript_id "TCONS_00006548"; exon_number "2"; oId "CUFF.1358.2"; class_code "u"; tss_id "TSS3840";
TGACv1_scaffold_001779_1AL	Cufflinks	exon	53987	54039	.	+	.	gene_id "XLOC_002591"; transcript_id "TCONS_00006548"; exon_number "3"; oId "CUFF.1358.2"; class_code "u"; tss_id "TSS3840";
TGACv1_scaffold_001782_1AL	Cufflinks	exon	18624	18874	.	+	.	gene_id "XLOC_002604"; transcript_id "TCONS_00006579"; exon_number "1"; oId "CUFF.1374.1"; class_code "u"; tss_id "TSS3858";
TGACv1_scaffold_001782_1AL	Cufflinks	exon	18980	20483	.	+	.	gene_id "XLOC_002604"; transcript_id "TCONS_00006579"; exon_number "2"; oId "CUFF.1374.1"; class_code "u"; tss_id "TSS3858";
TGACv1_scaffold_001793_1AL	Cufflinks	exon	54373	55487	.	-	.	gene_id "XLOC_002609"; transcript_id "TCONS_00006600"; exon_number "1"; oId "CUFF.1379.1"; class_code "u"; tss_id "TSS3871";
TGACv1_scaffold_001810_1AL	Cufflinks	exon	4687	5017	.	+	.	gene_id "XLOC_002627"; transcript_id "TCONS_00006655"; exon_number "1"; oId "CUFF.1381.3"; class_code "u"; tss_id "TSS3898";
TGACv1_scaffold_001810_1AL	Cufflinks	exon	7228	7426	.	+	.	gene_id "XLOC_002627"; transcript_id "TCONS_00006655"; exon_number "2"; oId "CUFF.1381.3"; class_code "u"; tss_id "TSS3898";
TGACv1_scaffold_001810_1AL	Cufflinks	exon	7514	7628	.	+	.	gene_id "XLOC_002627"; transcript_id "TCONS_00006655"; exon_number "3"; oId "CUFF.1381.3"; class_code "u"; tss_id "TSS3898";
TGACv1_scaffold_001810_1AL	Cufflinks	exon	7804	8247	.	+	.	gene_id "XLOC_002627"; transcript_id "TCONS_00006655"; exon_number "4"; oId "CUFF.1381.3"; class_code "u"; tss_id "TSS3898";
TGACv1_scaffold_001810_1AL	Cufflinks	exon	4687	5017	.	+	.	gene_id "XLOC_002627"; transcript_id "TCONS_00006636"; exon_number "1"; oId "CUFF.1360.2"; class_code "u"; tss_id "TSS3898";
TGACv1_scaffold_001810_1AL	Cufflinks	exon	7228	7426	.	+	.	gene_id "XLOC_002627"; transcript_id "TCONS_00006636"; exon_number "2"; oId "CUFF.1360.2"; class_code "u"; tss_id "TSS3898";
TGACv1_scaffold_001810_1AL	Cufflinks	exon	7521	7628	.	+	.	gene_id "XLOC_002627"; transcript_id "TCONS_00006636"; exon_number "3"; oId "CUFF.1360.2"; class_code "u"; tss_id "TSS3898";
TGACv1_scaffold_001810_1AL	Cufflinks	exon	7804	8256	.	+	.	gene_id "XLOC_002627"; transcript_id "TCONS_00006636"; exon_number "4"; oId "CUFF.1360.2"; class_code "u"; tss_id "TSS3898";
TGACv1_scaffold_001810_1AL	Cufflinks	exon	4687	5017	.	+	.	gene_id "XLOC_002627"; transcript_id "TCONS_00006658"; exon_number "1"; oId "CUFF.1439.1"; class_code "u"; tss_id "TSS3898";
TGACv1_scaffold_001810_1AL	Cufflinks	exon	7228	7426	.	+	.	gene_id "XLOC_002627"; transcript_id "TCONS_00006658"; exon_number "2"; oId "CUFF.1439.1"; class_code "u"; tss_id "TSS3898";
TGACv1_scaffold_001810_1AL	Cufflinks	exon	7521	8275	.	+	.	gene_id "XLOC_002627"; transcript_id "TCONS_00006658"; exon_number "3"; oId "CUFF.1439.1"; class_code "u"; tss_id "TSS3898";
TGACv1_scaffold_001810_1AL	Cufflinks	exon	4687	5017	.	+	.	gene_id "XLOC_002627"; transcript_id "TCONS_00006659"; exon_number "1"; oId "CUFF.1439.2"; class_code "u"; tss_id "TSS3898";
TGACv1_scaffold_001810_1AL	Cufflinks	exon	7228	7426	.	+	.	gene_id "XLOC_002627"; transcript_id "TCONS_00006659"; exon_number "2"; oId "CUFF.1439.2"; class_code "u"; tss_id "TSS3898";
TGACv1_scaffold_001810_1AL	Cufflinks	exon	7521	8195	.	+	.	gene_id "XLOC_002627"; transcript_id "TCONS_00006659"; exon_number "3"; oId "CUFF.1439.2"; class_code "u"; tss_id "TSS3898";
TGACv1_scaffold_001810_1AL	Cufflinks	exon	8476	8523	.	+	.	gene_id "XLOC_002627"; transcript_id "TCONS_00006659"; exon_number "4"; oId "CUFF.1439.2"; class_code "u"; tss_id "TSS3898";
TGACv1_scaffold_001810_1AL	Cufflinks	exon	8942	9687	.	+	.	gene_id "XLOC_002627"; transcript_id "TCONS_00006659"; exon_number "5"; oId "CUFF.1439.2"; class_code "u"; tss_id "TSS3898";
TGACv1_scaffold_001810_1AL	Cufflinks	exon	10514	10676	.	+	.	gene_id "XLOC_002627"; transcript_id "TCONS_00006659"; exon_number "6"; oId "CUFF.1439.2"; class_code "u"; tss_id "TSS3898";
TGACv1_scaffold_001817_1AL	Cufflinks	exon	48708	49708	.	+	.	gene_id "XLOC_002637"; transcript_id "TCONS_00006695"; exon_number "1"; oId "CUFF.1392.1"; class_code "u"; tss_id "TSS3918";
TGACv1_scaffold_001846_1AL	Cufflinks	exon	14956	15021	.	+	.	gene_id "XLOC_002659"; transcript_id "TCONS_00006736"; exon_number "1"; oId "CUFF.1385.1"; class_code "u"; tss_id "TSS3946";
TGACv1_scaffold_001846_1AL	Cufflinks	exon	16301	16829	.	+	.	gene_id "XLOC_002659"; transcript_id "TCONS_00006736"; exon_number "2"; oId "CUFF.1385.1"; class_code "u"; tss_id "TSS3946";
TGACv1_scaffold_001846_1AL	Cufflinks	exon	17088	17612	.	+	.	gene_id "XLOC_002659"; transcript_id "TCONS_00006736"; exon_number "3"; oId "CUFF.1385.1"; class_code "u"; tss_id "TSS3946";
TGACv1_scaffold_001868_1AL	Cufflinks	exon	36914	37340	.	-	.	gene_id "XLOC_002688"; transcript_id "TCONS_00006851"; exon_number "1"; oId "CUFF.1451.1"; class_code "u"; tss_id "TSS4002";
TGACv1_scaffold_001868_1AL	Cufflinks	exon	37477	37622	.	-	.	gene_id "XLOC_002688"; transcript_id "TCONS_00006851"; exon_number "2"; oId "CUFF.1451.1"; class_code "u"; tss_id "TSS4002";
TGACv1_scaffold_001868_1AL	Cufflinks	exon	38124	38223	.	-	.	gene_id "XLOC_002688"; transcript_id "TCONS_00006851"; exon_number "3"; oId "CUFF.1451.1"; class_code "u"; tss_id "TSS4002";
TGACv1_scaffold_001868_1AL	Cufflinks	exon	38381	38478	.	-	.	gene_id "XLOC_002688"; transcript_id "TCONS_00006851"; exon_number "4"; oId "CUFF.1451.1"; class_code "u"; tss_id "TSS4002";
TGACv1_scaffold_001868_1AL	Cufflinks	exon	38738	39235	.	-	.	gene_id "XLOC_002688"; transcript_id "TCONS_00006851"; exon_number "5"; oId "CUFF.1451.1"; class_code "u"; tss_id "TSS4002";
TGACv1_scaffold_001868_1AL	Cufflinks	exon	39426	39677	.	-	.	gene_id "XLOC_002688"; transcript_id "TCONS_00006851"; exon_number "6"; oId "CUFF.1451.1"; class_code "u"; tss_id "TSS4002";
TGACv1_scaffold_001868_1AL	Cufflinks	exon	40236	40638	.	-	.	gene_id "XLOC_002688"; transcript_id "TCONS_00006851"; exon_number "7"; oId "CUFF.1451.1"; class_code "u"; tss_id "TSS4002";
TGACv1_scaffold_001868_1AL	Cufflinks	exon	40746	40936	.	-	.	gene_id "XLOC_002688"; transcript_id "TCONS_00006851"; exon_number "8"; oId "CUFF.1451.1"; class_code "u"; tss_id "TSS4002";
TGACv1_scaffold_001868_1AL	Cufflinks	exon	41614	41784	.	-	.	gene_id "XLOC_002688"; transcript_id "TCONS_00006851"; exon_number "9"; oId "CUFF.1451.1"; class_code "u"; tss_id "TSS4002";
TGACv1_scaffold_001868_1AL	Cufflinks	exon	41880	42182	.	-	.	gene_id "XLOC_002688"; transcript_id "TCONS_00006851"; exon_number "10"; oId "CUFF.1451.1"; class_code "u"; tss_id "TSS4002";
TGACv1_scaffold_001868_1AL	Cufflinks	exon	42287	42344	.	-	.	gene_id "XLOC_002688"; transcript_id "TCONS_00006851"; exon_number "11"; oId "CUFF.1451.1"; class_code "u"; tss_id "TSS4002";
TGACv1_scaffold_001868_1AL	Cufflinks	exon	42477	42556	.	-	.	gene_id "XLOC_002688"; transcript_id "TCONS_00006851"; exon_number "12"; oId "CUFF.1451.1"; class_code "u"; tss_id "TSS4002";
TGACv1_scaffold_001868_1AL	Cufflinks	exon	42636	42719	.	-	.	gene_id "XLOC_002688"; transcript_id "TCONS_00006851"; exon_number "13"; oId "CUFF.1451.1"; class_code "u"; tss_id "TSS4002";
TGACv1_scaffold_001868_1AL	Cufflinks	exon	43067	43144	.	-	.	gene_id "XLOC_002688"; transcript_id "TCONS_00006851"; exon_number "14"; oId "CUFF.1451.1"; class_code "u"; tss_id "TSS4002";
TGACv1_scaffold_001868_1AL	Cufflinks	exon	43409	43492	.	-	.	gene_id "XLOC_002688"; transcript_id "TCONS_00006851"; exon_number "15"; oId "CUFF.1451.1"; class_code "u"; tss_id "TSS4002";
TGACv1_scaffold_001868_1AL	Cufflinks	exon	43589	43654	.	-	.	gene_id "XLOC_002688"; transcript_id "TCONS_00006851"; exon_number "16"; oId "CUFF.1451.1"; class_code "u"; tss_id "TSS4002";
TGACv1_scaffold_001868_1AL	Cufflinks	exon	43831	43903	.	-	.	gene_id "XLOC_002688"; transcript_id "TCONS_00006851"; exon_number "17"; oId "CUFF.1451.1"; class_code "u"; tss_id "TSS4002";
TGACv1_scaffold_001868_1AL	Cufflinks	exon	44013	44182	.	-	.	gene_id "XLOC_002688"; transcript_id "TCONS_00006851"; exon_number "18"; oId "CUFF.1451.1"; class_code "u"; tss_id "TSS4002";
TGACv1_scaffold_001868_1AL	Cufflinks	exon	44257	44316	.	-	.	gene_id "XLOC_002688"; transcript_id "TCONS_00006851"; exon_number "19"; oId "CUFF.1451.1"; class_code "u"; tss_id "TSS4002";
TGACv1_scaffold_001868_1AL	Cufflinks	exon	44435	44482	.	-	.	gene_id "XLOC_002688"; transcript_id "TCONS_00006851"; exon_number "20"; oId "CUFF.1451.1"; class_code "u"; tss_id "TSS4002";
TGACv1_scaffold_001868_1AL	Cufflinks	exon	36915	37340	.	-	.	gene_id "XLOC_002688"; transcript_id "TCONS_00006845"; exon_number "1"; oId "CUFF.1449.2"; class_code "u"; tss_id "TSS4003";
TGACv1_scaffold_001868_1AL	Cufflinks	exon	37477	37622	.	-	.	gene_id "XLOC_002688"; transcript_id "TCONS_00006845"; exon_number "2"; oId "CUFF.1449.2"; class_code "u"; tss_id "TSS4003";
TGACv1_scaffold_001868_1AL	Cufflinks	exon	38124	38223	.	-	.	gene_id "XLOC_002688"; transcript_id "TCONS_00006845"; exon_number "3"; oId "CUFF.1449.2"; class_code "u"; tss_id "TSS4003";
TGACv1_scaffold_001868_1AL	Cufflinks	exon	38381	38478	.	-	.	gene_id "XLOC_002688"; transcript_id "TCONS_00006845"; exon_number "4"; oId "CUFF.1449.2"; class_code "u"; tss_id "TSS4003";
TGACv1_scaffold_001868_1AL	Cufflinks	exon	38738	39235	.	-	.	gene_id "XLOC_002688"; transcript_id "TCONS_00006845"; exon_number "5"; oId "CUFF.1449.2"; class_code "u"; tss_id "TSS4003";
TGACv1_scaffold_001868_1AL	Cufflinks	exon	39426	39677	.	-	.	gene_id "XLOC_002688"; transcript_id "TCONS_00006845"; exon_number "6"; oId "CUFF.1449.2"; class_code "u"; tss_id "TSS4003";
TGACv1_scaffold_001868_1AL	Cufflinks	exon	40236	40638	.	-	.	gene_id "XLOC_002688"; transcript_id "TCONS_00006845"; exon_number "7"; oId "CUFF.1449.2"; class_code "u"; tss_id "TSS4003";
TGACv1_scaffold_001868_1AL	Cufflinks	exon	40746	40936	.	-	.	gene_id "XLOC_002688"; transcript_id "TCONS_00006845"; exon_number "8"; oId "CUFF.1449.2"; class_code "u"; tss_id "TSS4003";
TGACv1_scaffold_001868_1AL	Cufflinks	exon	41614	41784	.	-	.	gene_id "XLOC_002688"; transcript_id "TCONS_00006845"; exon_number "9"; oId "CUFF.1449.2"; class_code "u"; tss_id "TSS4003";
TGACv1_scaffold_001868_1AL	Cufflinks	exon	41880	42182	.	-	.	gene_id "XLOC_002688"; transcript_id "TCONS_00006845"; exon_number "10"; oId "CUFF.1449.2"; class_code "u"; tss_id "TSS4003";
TGACv1_scaffold_001868_1AL	Cufflinks	exon	42287	42344	.	-	.	gene_id "XLOC_002688"; transcript_id "TCONS_00006845"; exon_number "11"; oId "CUFF.1449.2"; class_code "u"; tss_id "TSS4003";
TGACv1_scaffold_001868_1AL	Cufflinks	exon	42477	42556	.	-	.	gene_id "XLOC_002688"; transcript_id "TCONS_00006845"; exon_number "12"; oId "CUFF.1449.2"; class_code "u"; tss_id "TSS4003";
TGACv1_scaffold_001868_1AL	Cufflinks	exon	42636	42719	.	-	.	gene_id "XLOC_002688"; transcript_id "TCONS_00006845"; exon_number "13"; oId "CUFF.1449.2"; class_code "u"; tss_id "TSS4003";
TGACv1_scaffold_001868_1AL	Cufflinks	exon	43067	43144	.	-	.	gene_id "XLOC_002688"; transcript_id "TCONS_00006845"; exon_number "14"; oId "CUFF.1449.2"; class_code "u"; tss_id "TSS4003";
TGACv1_scaffold_001868_1AL	Cufflinks	exon	43409	43492	.	-	.	gene_id "XLOC_002688"; transcript_id "TCONS_00006845"; exon_number "15"; oId "CUFF.1449.2"; class_code "u"; tss_id "TSS4003";
TGACv1_scaffold_001868_1AL	Cufflinks	exon	43589	43654	.	-	.	gene_id "XLOC_002688"; transcript_id "TCONS_00006845"; exon_number "16"; oId "CUFF.1449.2"; class_code "u"; tss_id "TSS4003";
TGACv1_scaffold_001868_1AL	Cufflinks	exon	43831	43903	.	-	.	gene_id "XLOC_002688"; transcript_id "TCONS_00006845"; exon_number "17"; oId "CUFF.1449.2"; class_code "u"; tss_id "TSS4003";
TGACv1_scaffold_001868_1AL	Cufflinks	exon	44013	44182	.	-	.	gene_id "XLOC_002688"; transcript_id "TCONS_00006845"; exon_number "18"; oId "CUFF.1449.2"; class_code "u"; tss_id "TSS4003";
TGACv1_scaffold_001868_1AL	Cufflinks	exon	44257	44316	.	-	.	gene_id "XLOC_002688"; transcript_id "TCONS_00006845"; exon_number "19"; oId "CUFF.1449.2"; class_code "u"; tss_id "TSS4003";
TGACv1_scaffold_001868_1AL	Cufflinks	exon	44435	44482	.	-	.	gene_id "XLOC_002688"; transcript_id "TCONS_00006845"; exon_number "20"; oId "CUFF.1449.2"; class_code "u"; tss_id "TSS4003";
TGACv1_scaffold_001868_1AL	Cufflinks	exon	44775	45128	.	-	.	gene_id "XLOC_002688"; transcript_id "TCONS_00006845"; exon_number "21"; oId "CUFF.1449.2"; class_code "u"; tss_id "TSS4003";
TGACv1_scaffold_001868_1AL	Cufflinks	exon	45190	45251	.	-	.	gene_id "XLOC_002688"; transcript_id "TCONS_00006845"; exon_number "22"; oId "CUFF.1449.2"; class_code "u"; tss_id "TSS4003";
TGACv1_scaffold_001868_1AL	Cufflinks	exon	37009	37340	.	-	.	gene_id "XLOC_002688"; transcript_id "TCONS_00006847"; exon_number "1"; oId "CUFF.1417.1"; class_code "u"; tss_id "TSS4004";
TGACv1_scaffold_001868_1AL	Cufflinks	exon	37477	37622	.	-	.	gene_id "XLOC_002688"; transcript_id "TCONS_00006847"; exon_number "2"; oId "CUFF.1417.1"; class_code "u"; tss_id "TSS4004";
TGACv1_scaffold_001868_1AL	Cufflinks	exon	38124	38223	.	-	.	gene_id "XLOC_002688"; transcript_id "TCONS_00006847"; exon_number "3"; oId "CUFF.1417.1"; class_code "u"; tss_id "TSS4004";
TGACv1_scaffold_001868_1AL	Cufflinks	exon	38381	38482	.	-	.	gene_id "XLOC_002688"; transcript_id "TCONS_00006847"; exon_number "4"; oId "CUFF.1417.1"; class_code "u"; tss_id "TSS4004";
TGACv1_scaffold_001868_1AL	Cufflinks	exon	38738	38837	.	-	.	gene_id "XLOC_002688"; transcript_id "TCONS_00006847"; exon_number "5"; oId "CUFF.1417.1"; class_code "u"; tss_id "TSS4004";
TGACv1_scaffold_002088_1AL	Cufflinks	exon	14522	16363	.	+	.	gene_id "XLOC_002891"; transcript_id "TCONS_00007353"; exon_number "1"; oId "CUFF.1497.2"; class_code "u"; tss_id "TSS4301";
TGACv1_scaffold_002088_1AL	Cufflinks	exon	17373	17655	.	+	.	gene_id "XLOC_002891"; transcript_id "TCONS_00007353"; exon_number "2"; oId "CUFF.1497.2"; class_code "u"; tss_id "TSS4301";
TGACv1_scaffold_002088_1AL	Cufflinks	exon	14522	15763	.	+	.	gene_id "XLOC_002891"; transcript_id "TCONS_00007352"; exon_number "1"; oId "CUFF.1497.1"; class_code "u"; tss_id "TSS4301";
TGACv1_scaffold_002088_1AL	Cufflinks	exon	16285	16363	.	+	.	gene_id "XLOC_002891"; transcript_id "TCONS_00007352"; exon_number "2"; oId "CUFF.1497.1"; class_code "u"; tss_id "TSS4301";
TGACv1_scaffold_002088_1AL	Cufflinks	exon	17373	17655	.	+	.	gene_id "XLOC_002891"; transcript_id "TCONS_00007352"; exon_number "3"; oId "CUFF.1497.1"; class_code "u"; tss_id "TSS4301";
TGACv1_scaffold_002153_1AL	Cufflinks	exon	12	124	.	+	.	gene_id "XLOC_002938"; transcript_id "TCONS_00007467"; exon_number "1"; oId "CUFF.1604.1"; class_code "u"; tss_id "TSS4372";
TGACv1_scaffold_002153_1AL	Cufflinks	exon	325	416	.	+	.	gene_id "XLOC_002938"; transcript_id "TCONS_00007467"; exon_number "2"; oId "CUFF.1604.1"; class_code "u"; tss_id "TSS4372";
TGACv1_scaffold_002153_1AL	Cufflinks	exon	506	726	.	+	.	gene_id "XLOC_002938"; transcript_id "TCONS_00007467"; exon_number "3"; oId "CUFF.1604.1"; class_code "u"; tss_id "TSS4372";
TGACv1_scaffold_002153_1AL	Cufflinks	exon	1162	1584	.	+	.	gene_id "XLOC_002938"; transcript_id "TCONS_00007467"; exon_number "4"; oId "CUFF.1604.1"; class_code "u"; tss_id "TSS4372";
TGACv1_scaffold_002265_1AL	Cufflinks	exon	39451	39587	.	+	.	gene_id "XLOC_003012"; transcript_id "TCONS_00007634"; exon_number "1"; oId "CUFF.1574.3"; class_code "u"; tss_id "TSS4483";
TGACv1_scaffold_002265_1AL	Cufflinks	exon	40470	40544	.	+	.	gene_id "XLOC_003012"; transcript_id "TCONS_00007634"; exon_number "2"; oId "CUFF.1574.3"; class_code "u"; tss_id "TSS4483";
TGACv1_scaffold_002265_1AL	Cufflinks	exon	41385	41603	.	+	.	gene_id "XLOC_003012"; transcript_id "TCONS_00007634"; exon_number "3"; oId "CUFF.1574.3"; class_code "u"; tss_id "TSS4483";
TGACv1_scaffold_002265_1AL	Cufflinks	exon	41744	41895	.	+	.	gene_id "XLOC_003012"; transcript_id "TCONS_00007634"; exon_number "4"; oId "CUFF.1574.3"; class_code "u"; tss_id "TSS4483";
TGACv1_scaffold_002265_1AL	Cufflinks	exon	42492	42775	.	+	.	gene_id "XLOC_003012"; transcript_id "TCONS_00007634"; exon_number "5"; oId "CUFF.1574.3"; class_code "u"; tss_id "TSS4483";
TGACv1_scaffold_002265_1AL	Cufflinks	exon	42974	43267	.	+	.	gene_id "XLOC_003012"; transcript_id "TCONS_00007634"; exon_number "6"; oId "CUFF.1574.3"; class_code "u"; tss_id "TSS4483";
TGACv1_scaffold_002265_1AL	Cufflinks	exon	39451	39587	.	+	.	gene_id "XLOC_003012"; transcript_id "TCONS_00007624"; exon_number "1"; oId "CUFF.1549.3"; class_code "u"; tss_id "TSS4483";
TGACv1_scaffold_002265_1AL	Cufflinks	exon	39864	39918	.	+	.	gene_id "XLOC_003012"; transcript_id "TCONS_00007624"; exon_number "2"; oId "CUFF.1549.3"; class_code "u"; tss_id "TSS4483";
TGACv1_scaffold_002265_1AL	Cufflinks	exon	40470	40544	.	+	.	gene_id "XLOC_003012"; transcript_id "TCONS_00007624"; exon_number "3"; oId "CUFF.1549.3"; class_code "u"; tss_id "TSS4483";
TGACv1_scaffold_002265_1AL	Cufflinks	exon	41368	41603	.	+	.	gene_id "XLOC_003012"; transcript_id "TCONS_00007624"; exon_number "4"; oId "CUFF.1549.3"; class_code "u"; tss_id "TSS4483";
TGACv1_scaffold_002265_1AL	Cufflinks	exon	41708	41895	.	+	.	gene_id "XLOC_003012"; transcript_id "TCONS_00007624"; exon_number "5"; oId "CUFF.1549.3"; class_code "u"; tss_id "TSS4483";
TGACv1_scaffold_002265_1AL	Cufflinks	exon	42492	42775	.	+	.	gene_id "XLOC_003012"; transcript_id "TCONS_00007624"; exon_number "6"; oId "CUFF.1549.3"; class_code "u"; tss_id "TSS4483";
TGACv1_scaffold_002265_1AL	Cufflinks	exon	42974	43293	.	+	.	gene_id "XLOC_003012"; transcript_id "TCONS_00007624"; exon_number "7"; oId "CUFF.1549.3"; class_code "u"; tss_id "TSS4483";
TGACv1_scaffold_002265_1AL	Cufflinks	exon	39451	39587	.	+	.	gene_id "XLOC_003012"; transcript_id "TCONS_00007622"; exon_number "1"; oId "CUFF.1549.1"; class_code "u"; tss_id "TSS4483";
TGACv1_scaffold_002265_1AL	Cufflinks	exon	39864	39918	.	+	.	gene_id "XLOC_003012"; transcript_id "TCONS_00007622"; exon_number "2"; oId "CUFF.1549.1"; class_code "u"; tss_id "TSS4483";
TGACv1_scaffold_002265_1AL	Cufflinks	exon	40470	40544	.	+	.	gene_id "XLOC_003012"; transcript_id "TCONS_00007622"; exon_number "3"; oId "CUFF.1549.1"; class_code "u"; tss_id "TSS4483";
TGACv1_scaffold_002265_1AL	Cufflinks	exon	41385	41603	.	+	.	gene_id "XLOC_003012"; transcript_id "TCONS_00007622"; exon_number "4"; oId "CUFF.1549.1"; class_code "u"; tss_id "TSS4483";
TGACv1_scaffold_002265_1AL	Cufflinks	exon	41744	41895	.	+	.	gene_id "XLOC_003012"; transcript_id "TCONS_00007622"; exon_number "5"; oId "CUFF.1549.1"; class_code "u"; tss_id "TSS4483";
TGACv1_scaffold_002265_1AL	Cufflinks	exon	42492	42775	.	+	.	gene_id "XLOC_003012"; transcript_id "TCONS_00007622"; exon_number "6"; oId "CUFF.1549.1"; class_code "u"; tss_id "TSS4483";
TGACv1_scaffold_002265_1AL	Cufflinks	exon	42974	43293	.	+	.	gene_id "XLOC_003012"; transcript_id "TCONS_00007622"; exon_number "7"; oId "CUFF.1549.1"; class_code "u"; tss_id "TSS4483";
TGACv1_scaffold_002265_1AL	Cufflinks	exon	39472	39587	.	+	.	gene_id "XLOC_003012"; transcript_id "TCONS_00007628"; exon_number "1"; oId "CUFF.1567.1"; class_code "u"; tss_id "TSS4483";
TGACv1_scaffold_002265_1AL	Cufflinks	exon	39864	39918	.	+	.	gene_id "XLOC_003012"; transcript_id "TCONS_00007628"; exon_number "2"; oId "CUFF.1567.1"; class_code "u"; tss_id "TSS4483";
TGACv1_scaffold_002265_1AL	Cufflinks	exon	40470	40544	.	+	.	gene_id "XLOC_003012"; transcript_id "TCONS_00007628"; exon_number "3"; oId "CUFF.1567.1"; class_code "u"; tss_id "TSS4483";
TGACv1_scaffold_002265_1AL	Cufflinks	exon	41368	41603	.	+	.	gene_id "XLOC_003012"; transcript_id "TCONS_00007628"; exon_number "4"; oId "CUFF.1567.1"; class_code "u"; tss_id "TSS4483";
TGACv1_scaffold_002265_1AL	Cufflinks	exon	41780	41895	.	+	.	gene_id "XLOC_003012"; transcript_id "TCONS_00007628"; exon_number "5"; oId "CUFF.1567.1"; class_code "u"; tss_id "TSS4483";
TGACv1_scaffold_002265_1AL	Cufflinks	exon	42492	42775	.	+	.	gene_id "XLOC_003012"; transcript_id "TCONS_00007628"; exon_number "6"; oId "CUFF.1567.1"; class_code "u"; tss_id "TSS4483";
TGACv1_scaffold_002265_1AL	Cufflinks	exon	42974	43236	.	+	.	gene_id "XLOC_003012"; transcript_id "TCONS_00007628"; exon_number "7"; oId "CUFF.1567.1"; class_code "u"; tss_id "TSS4483";
TGACv1_scaffold_002265_1AL	Cufflinks	exon	39505	39587	.	+	.	gene_id "XLOC_003012"; transcript_id "TCONS_00007629"; exon_number "1"; oId "CUFF.1567.2"; class_code "u"; tss_id "TSS4483";
TGACv1_scaffold_002265_1AL	Cufflinks	exon	40469	40544	.	+	.	gene_id "XLOC_003012"; transcript_id "TCONS_00007629"; exon_number "2"; oId "CUFF.1567.2"; class_code "u"; tss_id "TSS4483";
TGACv1_scaffold_002265_1AL	Cufflinks	exon	41385	41603	.	+	.	gene_id "XLOC_003012"; transcript_id "TCONS_00007629"; exon_number "3"; oId "CUFF.1567.2"; class_code "u"; tss_id "TSS4483";
TGACv1_scaffold_002265_1AL	Cufflinks	exon	41780	41895	.	+	.	gene_id "XLOC_003012"; transcript_id "TCONS_00007629"; exon_number "4"; oId "CUFF.1567.2"; class_code "u"; tss_id "TSS4483";
TGACv1_scaffold_002265_1AL	Cufflinks	exon	42492	42775	.	+	.	gene_id "XLOC_003012"; transcript_id "TCONS_00007629"; exon_number "5"; oId "CUFF.1567.2"; class_code "u"; tss_id "TSS4483";
TGACv1_scaffold_002265_1AL	Cufflinks	exon	42974	43236	.	+	.	gene_id "XLOC_003012"; transcript_id "TCONS_00007629"; exon_number "6"; oId "CUFF.1567.2"; class_code "u"; tss_id "TSS4483";
TGACv1_scaffold_002265_1AL	Cufflinks	exon	40114	40544	.	+	.	gene_id "XLOC_003012"; transcript_id "TCONS_00007626"; exon_number "1"; oId "CUFF.1549.5"; class_code "u"; tss_id "TSS4484";
TGACv1_scaffold_002265_1AL	Cufflinks	exon	41368	41603	.	+	.	gene_id "XLOC_003012"; transcript_id "TCONS_00007626"; exon_number "2"; oId "CUFF.1549.5"; class_code "u"; tss_id "TSS4484";
TGACv1_scaffold_002265_1AL	Cufflinks	exon	41780	41895	.	+	.	gene_id "XLOC_003012"; transcript_id "TCONS_00007626"; exon_number "3"; oId "CUFF.1549.5"; class_code "u"; tss_id "TSS4484";
TGACv1_scaffold_002265_1AL	Cufflinks	exon	42492	42775	.	+	.	gene_id "XLOC_003012"; transcript_id "TCONS_00007626"; exon_number "4"; oId "CUFF.1549.5"; class_code "u"; tss_id "TSS4484";
TGACv1_scaffold_002265_1AL	Cufflinks	exon	42974	43293	.	+	.	gene_id "XLOC_003012"; transcript_id "TCONS_00007626"; exon_number "5"; oId "CUFF.1549.5"; class_code "u"; tss_id "TSS4484";
TGACv1_scaffold_002265_1AL	Cufflinks	exon	40243	40544	.	+	.	gene_id "XLOC_003012"; transcript_id "TCONS_00007636"; exon_number "1"; oId "CUFF.1599.4"; class_code "u"; tss_id "TSS4485";
TGACv1_scaffold_002265_1AL	Cufflinks	exon	41368	41603	.	+	.	gene_id "XLOC_003012"; transcript_id "TCONS_00007636"; exon_number "2"; oId "CUFF.1599.4"; class_code "u"; tss_id "TSS4485";
TGACv1_scaffold_002265_1AL	Cufflinks	exon	41708	41895	.	+	.	gene_id "XLOC_003012"; transcript_id "TCONS_00007636"; exon_number "3"; oId "CUFF.1599.4"; class_code "u"; tss_id "TSS4485";
TGACv1_scaffold_002265_1AL	Cufflinks	exon	42492	42775	.	+	.	gene_id "XLOC_003012"; transcript_id "TCONS_00007636"; exon_number "4"; oId "CUFF.1599.4"; class_code "u"; tss_id "TSS4485";
TGACv1_scaffold_002265_1AL	Cufflinks	exon	42974	43192	.	+	.	gene_id "XLOC_003012"; transcript_id "TCONS_00007636"; exon_number "5"; oId "CUFF.1599.4"; class_code "u"; tss_id "TSS4485";
TGACv1_scaffold_002325_1AL	Cufflinks	exon	39335	39378	.	+	.	gene_id "XLOC_003056"; transcript_id "TCONS_00007709"; exon_number "1"; oId "CUFF.1619.2"; class_code "u"; tss_id "TSS4537";
TGACv1_scaffold_002325_1AL	Cufflinks	exon	40881	41312	.	+	.	gene_id "XLOC_003056"; transcript_id "TCONS_00007709"; exon_number "2"; oId "CUFF.1619.2"; class_code "u"; tss_id "TSS4537";
TGACv1_scaffold_002325_1AL	Cufflinks	exon	41423	41597	.	+	.	gene_id "XLOC_003056"; transcript_id "TCONS_00007709"; exon_number "3"; oId "CUFF.1619.2"; class_code "u"; tss_id "TSS4537";
TGACv1_scaffold_002325_1AL	Cufflinks	exon	42053	42123	.	+	.	gene_id "XLOC_003056"; transcript_id "TCONS_00007709"; exon_number "4"; oId "CUFF.1619.2"; class_code "u"; tss_id "TSS4537";
TGACv1_scaffold_002325_1AL	Cufflinks	exon	42914	43259	.	+	.	gene_id "XLOC_003056"; transcript_id "TCONS_00007709"; exon_number "5"; oId "CUFF.1619.2"; class_code "u"; tss_id "TSS4537";
TGACv1_scaffold_002325_1AL	Cufflinks	exon	39335	39378	.	+	.	gene_id "XLOC_003056"; transcript_id "TCONS_00007708"; exon_number "1"; oId "CUFF.1619.1"; class_code "u"; tss_id "TSS4537";
TGACv1_scaffold_002325_1AL	Cufflinks	exon	40881	41312	.	+	.	gene_id "XLOC_003056"; transcript_id "TCONS_00007708"; exon_number "2"; oId "CUFF.1619.1"; class_code "u"; tss_id "TSS4537";
TGACv1_scaffold_002325_1AL	Cufflinks	exon	41423	41597	.	+	.	gene_id "XLOC_003056"; transcript_id "TCONS_00007708"; exon_number "3"; oId "CUFF.1619.1"; class_code "u"; tss_id "TSS4537";
TGACv1_scaffold_002325_1AL	Cufflinks	exon	42050	42123	.	+	.	gene_id "XLOC_003056"; transcript_id "TCONS_00007708"; exon_number "4"; oId "CUFF.1619.1"; class_code "u"; tss_id "TSS4537";
TGACv1_scaffold_002325_1AL	Cufflinks	exon	42914	43259	.	+	.	gene_id "XLOC_003056"; transcript_id "TCONS_00007708"; exon_number "5"; oId "CUFF.1619.1"; class_code "u"; tss_id "TSS4537";
TGACv1_scaffold_002325_1AL	Cufflinks	exon	40773	40986	.	+	.	gene_id "XLOC_003056"; transcript_id "TCONS_00007704"; exon_number "1"; oId "CUFF.1586.2"; class_code "u"; tss_id "TSS4538";
TGACv1_scaffold_002325_1AL	Cufflinks	exon	41084	41312	.	+	.	gene_id "XLOC_003056"; transcript_id "TCONS_00007704"; exon_number "2"; oId "CUFF.1586.2"; class_code "u"; tss_id "TSS4538";
TGACv1_scaffold_002325_1AL	Cufflinks	exon	41423	41597	.	+	.	gene_id "XLOC_003056"; transcript_id "TCONS_00007704"; exon_number "3"; oId "CUFF.1586.2"; class_code "u"; tss_id "TSS4538";
TGACv1_scaffold_002325_1AL	Cufflinks	exon	42053	42123	.	+	.	gene_id "XLOC_003056"; transcript_id "TCONS_00007704"; exon_number "4"; oId "CUFF.1586.2"; class_code "u"; tss_id "TSS4538";
TGACv1_scaffold_002325_1AL	Cufflinks	exon	42914	43259	.	+	.	gene_id "XLOC_003056"; transcript_id "TCONS_00007704"; exon_number "5"; oId "CUFF.1586.2"; class_code "u"; tss_id "TSS4538";
TGACv1_scaffold_002325_1AL	Cufflinks	exon	40773	40986	.	+	.	gene_id "XLOC_003056"; transcript_id "TCONS_00007703"; exon_number "1"; oId "CUFF.1586.1"; class_code "u"; tss_id "TSS4538";
TGACv1_scaffold_002325_1AL	Cufflinks	exon	41084	41312	.	+	.	gene_id "XLOC_003056"; transcript_id "TCONS_00007703"; exon_number "2"; oId "CUFF.1586.1"; class_code "u"; tss_id "TSS4538";
TGACv1_scaffold_002325_1AL	Cufflinks	exon	41423	41597	.	+	.	gene_id "XLOC_003056"; transcript_id "TCONS_00007703"; exon_number "3"; oId "CUFF.1586.1"; class_code "u"; tss_id "TSS4538";
TGACv1_scaffold_002325_1AL	Cufflinks	exon	42050	42123	.	+	.	gene_id "XLOC_003056"; transcript_id "TCONS_00007703"; exon_number "4"; oId "CUFF.1586.1"; class_code "u"; tss_id "TSS4538";
TGACv1_scaffold_002325_1AL	Cufflinks	exon	42914	43259	.	+	.	gene_id "XLOC_003056"; transcript_id "TCONS_00007703"; exon_number "5"; oId "CUFF.1586.1"; class_code "u"; tss_id "TSS4538";
TGACv1_scaffold_002534_1AL	Cufflinks	exon	3180	3369	.	-	.	gene_id "XLOC_003198"; transcript_id "TCONS_00008107"; exon_number "1"; oId "CUFF.1678.1"; class_code "u"; tss_id "TSS4752";
TGACv1_scaffold_002534_1AL	Cufflinks	exon	3458	3855	.	-	.	gene_id "XLOC_003198"; transcript_id "TCONS_00008107"; exon_number "2"; oId "CUFF.1678.1"; class_code "u"; tss_id "TSS4752";
TGACv1_scaffold_002534_1AL	Cufflinks	exon	3931	5512	.	-	.	gene_id "XLOC_003198"; transcript_id "TCONS_00008107"; exon_number "3"; oId "CUFF.1678.1"; class_code "u"; tss_id "TSS4752";
TGACv1_scaffold_002568_1AL	Cufflinks	exon	10226	11229	.	+	.	gene_id "XLOC_003220"; transcript_id "TCONS_00008158"; exon_number "1"; oId "CUFF.1683.3"; class_code "u"; tss_id "TSS4781";
TGACv1_scaffold_002568_1AL	Cufflinks	exon	11300	11380	.	+	.	gene_id "XLOC_003220"; transcript_id "TCONS_00008158"; exon_number "2"; oId "CUFF.1683.3"; class_code "u"; tss_id "TSS4781";
TGACv1_scaffold_002568_1AL	Cufflinks	exon	11476	11916	.	+	.	gene_id "XLOC_003220"; transcript_id "TCONS_00008158"; exon_number "3"; oId "CUFF.1683.3"; class_code "u"; tss_id "TSS4781";
TGACv1_scaffold_002568_1AL	Cufflinks	exon	12217	12319	.	+	.	gene_id "XLOC_003220"; transcript_id "TCONS_00008158"; exon_number "4"; oId "CUFF.1683.3"; class_code "u"; tss_id "TSS4781";
TGACv1_scaffold_002568_1AL	Cufflinks	exon	13757	14063	.	+	.	gene_id "XLOC_003220"; transcript_id "TCONS_00008158"; exon_number "5"; oId "CUFF.1683.3"; class_code "u"; tss_id "TSS4781";
TGACv1_scaffold_002568_1AL	Cufflinks	exon	10249	11916	.	+	.	gene_id "XLOC_003220"; transcript_id "TCONS_00008159"; exon_number "1"; oId "CUFF.1685.1"; class_code "u"; tss_id "TSS4781";
TGACv1_scaffold_002568_1AL	Cufflinks	exon	12217	12320	.	+	.	gene_id "XLOC_003220"; transcript_id "TCONS_00008159"; exon_number "2"; oId "CUFF.1685.1"; class_code "u"; tss_id "TSS4781";
TGACv1_scaffold_002568_1AL	Cufflinks	exon	13757	14008	.	+	.	gene_id "XLOC_003220"; transcript_id "TCONS_00008159"; exon_number "3"; oId "CUFF.1685.1"; class_code "u"; tss_id "TSS4781";
TGACv1_scaffold_002568_1AL	Cufflinks	exon	10580	11229	.	+	.	gene_id "XLOC_003220"; transcript_id "TCONS_00008150"; exon_number "1"; oId "CUFF.1671.4"; class_code "u"; tss_id "TSS4782";
TGACv1_scaffold_002568_1AL	Cufflinks	exon	11300	11380	.	+	.	gene_id "XLOC_003220"; transcript_id "TCONS_00008150"; exon_number "2"; oId "CUFF.1671.4"; class_code "u"; tss_id "TSS4782";
TGACv1_scaffold_002568_1AL	Cufflinks	exon	11476	11535	.	+	.	gene_id "XLOC_003220"; transcript_id "TCONS_00008150"; exon_number "3"; oId "CUFF.1671.4"; class_code "u"; tss_id "TSS4782";
TGACv1_scaffold_002568_1AL	Cufflinks	exon	11805	11916	.	+	.	gene_id "XLOC_003220"; transcript_id "TCONS_00008150"; exon_number "4"; oId "CUFF.1671.4"; class_code "u"; tss_id "TSS4782";
TGACv1_scaffold_002568_1AL	Cufflinks	exon	12217	12949	.	+	.	gene_id "XLOC_003220"; transcript_id "TCONS_00008150"; exon_number "5"; oId "CUFF.1671.4"; class_code "u"; tss_id "TSS4782";
TGACv1_scaffold_002568_1AL	Cufflinks	exon	10580	10902	.	+	.	gene_id "XLOC_003220"; transcript_id "TCONS_00008153"; exon_number "1"; oId "CUFF.1671.3"; class_code "u"; tss_id "TSS4782";
TGACv1_scaffold_002568_1AL	Cufflinks	exon	10985	11916	.	+	.	gene_id "XLOC_003220"; transcript_id "TCONS_00008153"; exon_number "2"; oId "CUFF.1671.3"; class_code "u"; tss_id "TSS4782";
TGACv1_scaffold_002568_1AL	Cufflinks	exon	12217	12319	.	+	.	gene_id "XLOC_003220"; transcript_id "TCONS_00008153"; exon_number "3"; oId "CUFF.1671.3"; class_code "u"; tss_id "TSS4782";
TGACv1_scaffold_002568_1AL	Cufflinks	exon	12682	12756	.	+	.	gene_id "XLOC_003220"; transcript_id "TCONS_00008153"; exon_number "4"; oId "CUFF.1671.3"; class_code "u"; tss_id "TSS4782";
TGACv1_scaffold_002568_1AL	Cufflinks	exon	13757	14041	.	+	.	gene_id "XLOC_003220"; transcript_id "TCONS_00008153"; exon_number "5"; oId "CUFF.1671.3"; class_code "u"; tss_id "TSS4782";
TGACv1_scaffold_002568_1AL	Cufflinks	exon	10580	11380	.	+	.	gene_id "XLOC_003220"; transcript_id "TCONS_00008152"; exon_number "1"; oId "CUFF.1671.2"; class_code "u"; tss_id "TSS4782";
TGACv1_scaffold_002568_1AL	Cufflinks	exon	11805	11916	.	+	.	gene_id "XLOC_003220"; transcript_id "TCONS_00008152"; exon_number "2"; oId "CUFF.1671.2"; class_code "u"; tss_id "TSS4782";
TGACv1_scaffold_002568_1AL	Cufflinks	exon	12217	12319	.	+	.	gene_id "XLOC_003220"; transcript_id "TCONS_00008152"; exon_number "3"; oId "CUFF.1671.2"; class_code "u"; tss_id "TSS4782";
TGACv1_scaffold_002568_1AL	Cufflinks	exon	13757	14041	.	+	.	gene_id "XLOC_003220"; transcript_id "TCONS_00008152"; exon_number "4"; oId "CUFF.1671.2"; class_code "u"; tss_id "TSS4782";
TGACv1_scaffold_002568_1AL	Cufflinks	exon	10580	11380	.	+	.	gene_id "XLOC_003220"; transcript_id "TCONS_00008151"; exon_number "1"; oId "CUFF.1671.1"; class_code "u"; tss_id "TSS4782";
TGACv1_scaffold_002568_1AL	Cufflinks	exon	11476	11916	.	+	.	gene_id "XLOC_003220"; transcript_id "TCONS_00008151"; exon_number "2"; oId "CUFF.1671.1"; class_code "u"; tss_id "TSS4782";
TGACv1_scaffold_002568_1AL	Cufflinks	exon	12217	12319	.	+	.	gene_id "XLOC_003220"; transcript_id "TCONS_00008151"; exon_number "3"; oId "CUFF.1671.1"; class_code "u"; tss_id "TSS4782";
TGACv1_scaffold_002568_1AL	Cufflinks	exon	13757	14041	.	+	.	gene_id "XLOC_003220"; transcript_id "TCONS_00008151"; exon_number "4"; oId "CUFF.1671.1"; class_code "u"; tss_id "TSS4782";
TGACv1_scaffold_002568_1AL	Cufflinks	exon	10585	11916	.	+	.	gene_id "XLOC_003220"; transcript_id "TCONS_00008162"; exon_number "1"; oId "CUFF.1749.3"; class_code "u"; tss_id "TSS4782";
TGACv1_scaffold_002568_1AL	Cufflinks	exon	12217	12319	.	+	.	gene_id "XLOC_003220"; transcript_id "TCONS_00008162"; exon_number "2"; oId "CUFF.1749.3"; class_code "u"; tss_id "TSS4782";
TGACv1_scaffold_002568_1AL	Cufflinks	exon	12473	12873	.	+	.	gene_id "XLOC_003220"; transcript_id "TCONS_00008162"; exon_number "3"; oId "CUFF.1749.3"; class_code "u"; tss_id "TSS4782";
TGACv1_scaffold_002568_1AL	Cufflinks	exon	10585	11380	.	+	.	gene_id "XLOC_003220"; transcript_id "TCONS_00008163"; exon_number "1"; oId "CUFF.1749.1"; class_code "u"; tss_id "TSS4782";
TGACv1_scaffold_002568_1AL	Cufflinks	exon	11805	11916	.	+	.	gene_id "XLOC_003220"; transcript_id "TCONS_00008163"; exon_number "2"; oId "CUFF.1749.1"; class_code "u"; tss_id "TSS4782";
TGACv1_scaffold_002568_1AL	Cufflinks	exon	13757	14061	.	+	.	gene_id "XLOC_003220"; transcript_id "TCONS_00008163"; exon_number "3"; oId "CUFF.1749.1"; class_code "u"; tss_id "TSS4782";
TGACv1_scaffold_002572_1AL	Cufflinks	exon	7284	7971	.	-	.	gene_id "XLOC_003223"; transcript_id "TCONS_00008169"; exon_number "1"; oId "CUFF.1648.2"; class_code "u"; tss_id "TSS4787";
TGACv1_scaffold_002572_1AL	Cufflinks	exon	18133	18563	.	-	.	gene_id "XLOC_003223"; transcript_id "TCONS_00008169"; exon_number "2"; oId "CUFF.1648.2"; class_code "u"; tss_id "TSS4787";
TGACv1_scaffold_002615_1AL	Cufflinks	exon	22822	23080	.	-	.	gene_id "XLOC_003265"; transcript_id "TCONS_00008255"; exon_number "1"; oId "CUFF.1779.1"; class_code "u"; tss_id "TSS4844";
TGACv1_scaffold_002615_1AL	Cufflinks	exon	23184	23291	.	-	.	gene_id "XLOC_003265"; transcript_id "TCONS_00008255"; exon_number "2"; oId "CUFF.1779.1"; class_code "u"; tss_id "TSS4844";
TGACv1_scaffold_002615_1AL	Cufflinks	exon	24363	24602	.	-	.	gene_id "XLOC_003265"; transcript_id "TCONS_00008255"; exon_number "3"; oId "CUFF.1779.1"; class_code "u"; tss_id "TSS4844";
TGACv1_scaffold_002615_1AL	Cufflinks	exon	25135	25323	.	-	.	gene_id "XLOC_003265"; transcript_id "TCONS_00008255"; exon_number "4"; oId "CUFF.1779.1"; class_code "u"; tss_id "TSS4844";
TGACv1_scaffold_002615_1AL	Cufflinks	exon	26188	26228	.	-	.	gene_id "XLOC_003265"; transcript_id "TCONS_00008255"; exon_number "5"; oId "CUFF.1779.1"; class_code "u"; tss_id "TSS4844";
TGACv1_scaffold_002615_1AL	Cufflinks	exon	26792	26876	.	-	.	gene_id "XLOC_003265"; transcript_id "TCONS_00008255"; exon_number "6"; oId "CUFF.1779.1"; class_code "u"; tss_id "TSS4844";
TGACv1_scaffold_002615_1AL	Cufflinks	exon	27001	27089	.	-	.	gene_id "XLOC_003265"; transcript_id "TCONS_00008255"; exon_number "7"; oId "CUFF.1779.1"; class_code "u"; tss_id "TSS4844";
TGACv1_scaffold_002615_1AL	Cufflinks	exon	27701	27787	.	-	.	gene_id "XLOC_003265"; transcript_id "TCONS_00008255"; exon_number "8"; oId "CUFF.1779.1"; class_code "u"; tss_id "TSS4844";
TGACv1_scaffold_002615_1AL	Cufflinks	exon	28839	28953	.	-	.	gene_id "XLOC_003265"; transcript_id "TCONS_00008255"; exon_number "9"; oId "CUFF.1779.1"; class_code "u"; tss_id "TSS4844";
TGACv1_scaffold_002615_1AL	Cufflinks	exon	29025	29222	.	-	.	gene_id "XLOC_003265"; transcript_id "TCONS_00008255"; exon_number "10"; oId "CUFF.1779.1"; class_code "u"; tss_id "TSS4844";
TGACv1_scaffold_002615_1AL	Cufflinks	exon	30000	30052	.	-	.	gene_id "XLOC_003265"; transcript_id "TCONS_00008255"; exon_number "11"; oId "CUFF.1779.1"; class_code "u"; tss_id "TSS4844";
TGACv1_scaffold_002615_1AL	Cufflinks	exon	22822	23080	.	-	.	gene_id "XLOC_003265"; transcript_id "TCONS_00008256"; exon_number "1"; oId "CUFF.1779.2"; class_code "u"; tss_id "TSS4845";
TGACv1_scaffold_002615_1AL	Cufflinks	exon	23184	23291	.	-	.	gene_id "XLOC_003265"; transcript_id "TCONS_00008256"; exon_number "2"; oId "CUFF.1779.2"; class_code "u"; tss_id "TSS4845";
TGACv1_scaffold_002615_1AL	Cufflinks	exon	24363	24602	.	-	.	gene_id "XLOC_003265"; transcript_id "TCONS_00008256"; exon_number "3"; oId "CUFF.1779.2"; class_code "u"; tss_id "TSS4845";
TGACv1_scaffold_002615_1AL	Cufflinks	exon	25135	25323	.	-	.	gene_id "XLOC_003265"; transcript_id "TCONS_00008256"; exon_number "4"; oId "CUFF.1779.2"; class_code "u"; tss_id "TSS4845";
TGACv1_scaffold_002615_1AL	Cufflinks	exon	26188	26228	.	-	.	gene_id "XLOC_003265"; transcript_id "TCONS_00008256"; exon_number "5"; oId "CUFF.1779.2"; class_code "u"; tss_id "TSS4845";
TGACv1_scaffold_002615_1AL	Cufflinks	exon	26792	26876	.	-	.	gene_id "XLOC_003265"; transcript_id "TCONS_00008256"; exon_number "6"; oId "CUFF.1779.2"; class_code "u"; tss_id "TSS4845";
TGACv1_scaffold_002615_1AL	Cufflinks	exon	27001	27089	.	-	.	gene_id "XLOC_003265"; transcript_id "TCONS_00008256"; exon_number "7"; oId "CUFF.1779.2"; class_code "u"; tss_id "TSS4845";
TGACv1_scaffold_002615_1AL	Cufflinks	exon	27701	27787	.	-	.	gene_id "XLOC_003265"; transcript_id "TCONS_00008256"; exon_number "8"; oId "CUFF.1779.2"; class_code "u"; tss_id "TSS4845";
TGACv1_scaffold_002615_1AL	Cufflinks	exon	28839	29222	.	-	.	gene_id "XLOC_003265"; transcript_id "TCONS_00008256"; exon_number "9"; oId "CUFF.1779.2"; class_code "u"; tss_id "TSS4845";
TGACv1_scaffold_002615_1AL	Cufflinks	exon	30000	30264	.	-	.	gene_id "XLOC_003265"; transcript_id "TCONS_00008256"; exon_number "10"; oId "CUFF.1779.2"; class_code "u"; tss_id "TSS4845";
TGACv1_scaffold_002615_1AL	Cufflinks	exon	31396	31775	.	-	.	gene_id "XLOC_003265"; transcript_id "TCONS_00008256"; exon_number "11"; oId "CUFF.1779.2"; class_code "u"; tss_id "TSS4845";
TGACv1_scaffold_002781_1AL	Cufflinks	exon	10521	11005	.	+	.	gene_id "XLOC_003370"; transcript_id "TCONS_00008483"; exon_number "1"; oId "CUFF.1761.1"; class_code "u"; tss_id "TSS4991";
TGACv1_scaffold_002781_1AL	Cufflinks	exon	12762	13103	.	+	.	gene_id "XLOC_003370"; transcript_id "TCONS_00008483"; exon_number "2"; oId "CUFF.1761.1"; class_code "u"; tss_id "TSS4991";
TGACv1_scaffold_002781_1AL	Cufflinks	exon	9045	10060	.	.	.	gene_id "XLOC_003371"; transcript_id "TCONS_00008484"; exon_number "1"; oId "CUFF.1759.1"; class_code "u"; tss_id "TSS4992";
TGACv1_scaffold_002917_1AL	Cufflinks	exon	4802	5048	.	-	.	gene_id "XLOC_003464"; transcript_id "TCONS_00008714"; exon_number "1"; oId "CUFF.1815.3"; class_code "u"; tss_id "TSS5126";
TGACv1_scaffold_002917_1AL	Cufflinks	exon	5414	5491	.	-	.	gene_id "XLOC_003464"; transcript_id "TCONS_00008714"; exon_number "2"; oId "CUFF.1815.3"; class_code "u"; tss_id "TSS5126";
TGACv1_scaffold_002917_1AL	Cufflinks	exon	5576	5713	.	-	.	gene_id "XLOC_003464"; transcript_id "TCONS_00008714"; exon_number "3"; oId "CUFF.1815.3"; class_code "u"; tss_id "TSS5126";
TGACv1_scaffold_002917_1AL	Cufflinks	exon	6153	6243	.	-	.	gene_id "XLOC_003464"; transcript_id "TCONS_00008714"; exon_number "4"; oId "CUFF.1815.3"; class_code "u"; tss_id "TSS5126";
TGACv1_scaffold_002917_1AL	Cufflinks	exon	6343	6398	.	-	.	gene_id "XLOC_003464"; transcript_id "TCONS_00008714"; exon_number "5"; oId "CUFF.1815.3"; class_code "u"; tss_id "TSS5126";
TGACv1_scaffold_002917_1AL	Cufflinks	exon	6499	7134	.	-	.	gene_id "XLOC_003464"; transcript_id "TCONS_00008714"; exon_number "6"; oId "CUFF.1815.3"; class_code "u"; tss_id "TSS5126";
TGACv1_scaffold_002927_1AL	Cufflinks	exon	25701	25704	.	+	.	gene_id "XLOC_003473"; transcript_id "TCONS_00008736"; exon_number "1"; oId "CUFF.1818.2"; class_code "u"; tss_id "TSS5139";
TGACv1_scaffold_002927_1AL	Cufflinks	exon	26576	26652	.	+	.	gene_id "XLOC_003473"; transcript_id "TCONS_00008736"; exon_number "2"; oId "CUFF.1818.2"; class_code "u"; tss_id "TSS5139";
TGACv1_scaffold_002927_1AL	Cufflinks	exon	26738	27247	.	+	.	gene_id "XLOC_003473"; transcript_id "TCONS_00008736"; exon_number "3"; oId "CUFF.1818.2"; class_code "u"; tss_id "TSS5139";
TGACv1_scaffold_002927_1AL	Cufflinks	exon	27349	27663	.	+	.	gene_id "XLOC_003473"; transcript_id "TCONS_00008736"; exon_number "4"; oId "CUFF.1818.2"; class_code "u"; tss_id "TSS5139";
TGACv1_scaffold_002927_1AL	Cufflinks	exon	27762	28027	.	+	.	gene_id "XLOC_003473"; transcript_id "TCONS_00008736"; exon_number "5"; oId "CUFF.1818.2"; class_code "u"; tss_id "TSS5139";
TGACv1_scaffold_002937_1AL	Cufflinks	exon	14425	14550	.	+	.	gene_id "XLOC_003483"; transcript_id "TCONS_00008760"; exon_number "1"; oId "CUFF.1819.2"; class_code "u"; tss_id "TSS5156";
TGACv1_scaffold_002937_1AL	Cufflinks	exon	15499	16580	.	+	.	gene_id "XLOC_003483"; transcript_id "TCONS_00008760"; exon_number "2"; oId "CUFF.1819.2"; class_code "u"; tss_id "TSS5156";
TGACv1_scaffold_002937_1AL	Cufflinks	exon	16662	17419	.	+	.	gene_id "XLOC_003483"; transcript_id "TCONS_00008760"; exon_number "3"; oId "CUFF.1819.2"; class_code "u"; tss_id "TSS5156";
TGACv1_scaffold_002937_1AL	Cufflinks	exon	14425	14550	.	+	.	gene_id "XLOC_003483"; transcript_id "TCONS_00008759"; exon_number "1"; oId "CUFF.1819.1"; class_code "u"; tss_id "TSS5156";
TGACv1_scaffold_002937_1AL	Cufflinks	exon	15499	16580	.	+	.	gene_id "XLOC_003483"; transcript_id "TCONS_00008759"; exon_number "2"; oId "CUFF.1819.1"; class_code "u"; tss_id "TSS5156";
TGACv1_scaffold_002937_1AL	Cufflinks	exon	16662	17119	.	+	.	gene_id "XLOC_003483"; transcript_id "TCONS_00008759"; exon_number "3"; oId "CUFF.1819.1"; class_code "u"; tss_id "TSS5156";
TGACv1_scaffold_002937_1AL	Cufflinks	exon	17192	17419	.	+	.	gene_id "XLOC_003483"; transcript_id "TCONS_00008759"; exon_number "4"; oId "CUFF.1819.1"; class_code "u"; tss_id "TSS5156";
TGACv1_scaffold_003280_1AL	Cufflinks	exon	6082	6471	.	-	.	gene_id "XLOC_003675"; transcript_id "TCONS_00009274"; exon_number "1"; oId "CUFF.1922.1"; class_code "u"; tss_id "TSS5441";
TGACv1_scaffold_003280_1AL	Cufflinks	exon	6570	6667	.	-	.	gene_id "XLOC_003675"; transcript_id "TCONS_00009274"; exon_number "2"; oId "CUFF.1922.1"; class_code "u"; tss_id "TSS5441";
TGACv1_scaffold_003280_1AL	Cufflinks	exon	7153	7483	.	-	.	gene_id "XLOC_003675"; transcript_id "TCONS_00009274"; exon_number "3"; oId "CUFF.1922.1"; class_code "u"; tss_id "TSS5441";
TGACv1_scaffold_003280_1AL	Cufflinks	exon	10005	10112	.	-	.	gene_id "XLOC_003675"; transcript_id "TCONS_00009274"; exon_number "4"; oId "CUFF.1922.1"; class_code "u"; tss_id "TSS5441";
TGACv1_scaffold_003280_1AL	Cufflinks	exon	10548	10670	.	-	.	gene_id "XLOC_003675"; transcript_id "TCONS_00009274"; exon_number "5"; oId "CUFF.1922.1"; class_code "u"; tss_id "TSS5441";
TGACv1_scaffold_003280_1AL	Cufflinks	exon	11054	11137	.	-	.	gene_id "XLOC_003675"; transcript_id "TCONS_00009274"; exon_number "6"; oId "CUFF.1922.1"; class_code "u"; tss_id "TSS5441";
TGACv1_scaffold_003280_1AL	Cufflinks	exon	15176	15315	.	-	.	gene_id "XLOC_003675"; transcript_id "TCONS_00009274"; exon_number "7"; oId "CUFF.1922.1"; class_code "u"; tss_id "TSS5441";
TGACv1_scaffold_003280_1AL	Cufflinks	exon	16738	16866	.	-	.	gene_id "XLOC_003675"; transcript_id "TCONS_00009274"; exon_number "8"; oId "CUFF.1922.1"; class_code "u"; tss_id "TSS5441";
TGACv1_scaffold_003280_1AL	Cufflinks	exon	16980	17972	.	-	.	gene_id "XLOC_003675"; transcript_id "TCONS_00009274"; exon_number "9"; oId "CUFF.1922.1"; class_code "u"; tss_id "TSS5441";
TGACv1_scaffold_003280_1AL	Cufflinks	exon	18058	18262	.	-	.	gene_id "XLOC_003675"; transcript_id "TCONS_00009274"; exon_number "10"; oId "CUFF.1922.1"; class_code "u"; tss_id "TSS5441";
TGACv1_scaffold_003280_1AL	Cufflinks	exon	6237	6667	.	-	.	gene_id "XLOC_003675"; transcript_id "TCONS_00009275"; exon_number "1"; oId "CUFF.1931.1"; class_code "u"; tss_id "TSS5441";
TGACv1_scaffold_003280_1AL	Cufflinks	exon	7153	7483	.	-	.	gene_id "XLOC_003675"; transcript_id "TCONS_00009275"; exon_number "2"; oId "CUFF.1931.1"; class_code "u"; tss_id "TSS5441";
TGACv1_scaffold_003280_1AL	Cufflinks	exon	10005	10112	.	-	.	gene_id "XLOC_003675"; transcript_id "TCONS_00009275"; exon_number "3"; oId "CUFF.1931.1"; class_code "u"; tss_id "TSS5441";
TGACv1_scaffold_003280_1AL	Cufflinks	exon	10548	10670	.	-	.	gene_id "XLOC_003675"; transcript_id "TCONS_00009275"; exon_number "4"; oId "CUFF.1931.1"; class_code "u"; tss_id "TSS5441";
TGACv1_scaffold_003280_1AL	Cufflinks	exon	11054	11137	.	-	.	gene_id "XLOC_003675"; transcript_id "TCONS_00009275"; exon_number "5"; oId "CUFF.1931.1"; class_code "u"; tss_id "TSS5441";
TGACv1_scaffold_003280_1AL	Cufflinks	exon	15176	15315	.	-	.	gene_id "XLOC_003675"; transcript_id "TCONS_00009275"; exon_number "6"; oId "CUFF.1931.1"; class_code "u"; tss_id "TSS5441";
TGACv1_scaffold_003280_1AL	Cufflinks	exon	16738	16866	.	-	.	gene_id "XLOC_003675"; transcript_id "TCONS_00009275"; exon_number "7"; oId "CUFF.1931.1"; class_code "u"; tss_id "TSS5441";
TGACv1_scaffold_003280_1AL	Cufflinks	exon	16980	17972	.	-	.	gene_id "XLOC_003675"; transcript_id "TCONS_00009275"; exon_number "8"; oId "CUFF.1931.1"; class_code "u"; tss_id "TSS5441";
TGACv1_scaffold_003280_1AL	Cufflinks	exon	18058	18263	.	-	.	gene_id "XLOC_003675"; transcript_id "TCONS_00009275"; exon_number "9"; oId "CUFF.1931.1"; class_code "u"; tss_id "TSS5441";
TGACv1_scaffold_003280_1AL	Cufflinks	exon	6276	6471	.	-	.	gene_id "XLOC_003675"; transcript_id "TCONS_00009272"; exon_number "1"; oId "CUFF.1893.3"; class_code "u"; tss_id "TSS5441";
TGACv1_scaffold_003280_1AL	Cufflinks	exon	6570	6667	.	-	.	gene_id "XLOC_003675"; transcript_id "TCONS_00009272"; exon_number "2"; oId "CUFF.1893.3"; class_code "u"; tss_id "TSS5441";
TGACv1_scaffold_003280_1AL	Cufflinks	exon	7153	7232	.	-	.	gene_id "XLOC_003675"; transcript_id "TCONS_00009272"; exon_number "3"; oId "CUFF.1893.3"; class_code "u"; tss_id "TSS5441";
TGACv1_scaffold_003280_1AL	Cufflinks	exon	7313	7483	.	-	.	gene_id "XLOC_003675"; transcript_id "TCONS_00009272"; exon_number "4"; oId "CUFF.1893.3"; class_code "u"; tss_id "TSS5441";
TGACv1_scaffold_003280_1AL	Cufflinks	exon	10005	10109	.	-	.	gene_id "XLOC_003675"; transcript_id "TCONS_00009272"; exon_number "5"; oId "CUFF.1893.3"; class_code "u"; tss_id "TSS5441";
TGACv1_scaffold_003280_1AL	Cufflinks	exon	10548	10670	.	-	.	gene_id "XLOC_003675"; transcript_id "TCONS_00009272"; exon_number "6"; oId "CUFF.1893.3"; class_code "u"; tss_id "TSS5441";
TGACv1_scaffold_003280_1AL	Cufflinks	exon	11054	11137	.	-	.	gene_id "XLOC_003675"; transcript_id "TCONS_00009272"; exon_number "7"; oId "CUFF.1893.3"; class_code "u"; tss_id "TSS5441";
TGACv1_scaffold_003280_1AL	Cufflinks	exon	15176	15315	.	-	.	gene_id "XLOC_003675"; transcript_id "TCONS_00009272"; exon_number "8"; oId "CUFF.1893.3"; class_code "u"; tss_id "TSS5441";
TGACv1_scaffold_003280_1AL	Cufflinks	exon	16738	16866	.	-	.	gene_id "XLOC_003675"; transcript_id "TCONS_00009272"; exon_number "9"; oId "CUFF.1893.3"; class_code "u"; tss_id "TSS5441";
TGACv1_scaffold_003280_1AL	Cufflinks	exon	16980	17972	.	-	.	gene_id "XLOC_003675"; transcript_id "TCONS_00009272"; exon_number "10"; oId "CUFF.1893.3"; class_code "u"; tss_id "TSS5441";
TGACv1_scaffold_003280_1AL	Cufflinks	exon	18058	18264	.	-	.	gene_id "XLOC_003675"; transcript_id "TCONS_00009272"; exon_number "11"; oId "CUFF.1893.3"; class_code "u"; tss_id "TSS5441";
TGACv1_scaffold_003280_1AL	Cufflinks	exon	6276	6667	.	-	.	gene_id "XLOC_003675"; transcript_id "TCONS_00009271"; exon_number "1"; oId "CUFF.1893.2"; class_code "u"; tss_id "TSS5441";
TGACv1_scaffold_003280_1AL	Cufflinks	exon	7153	7232	.	-	.	gene_id "XLOC_003675"; transcript_id "TCONS_00009271"; exon_number "2"; oId "CUFF.1893.2"; class_code "u"; tss_id "TSS5441";
TGACv1_scaffold_003280_1AL	Cufflinks	exon	7313	7483	.	-	.	gene_id "XLOC_003675"; transcript_id "TCONS_00009271"; exon_number "3"; oId "CUFF.1893.2"; class_code "u"; tss_id "TSS5441";
TGACv1_scaffold_003280_1AL	Cufflinks	exon	10005	10112	.	-	.	gene_id "XLOC_003675"; transcript_id "TCONS_00009271"; exon_number "4"; oId "CUFF.1893.2"; class_code "u"; tss_id "TSS5441";
TGACv1_scaffold_003280_1AL	Cufflinks	exon	10548	10670	.	-	.	gene_id "XLOC_003675"; transcript_id "TCONS_00009271"; exon_number "5"; oId "CUFF.1893.2"; class_code "u"; tss_id "TSS5441";
TGACv1_scaffold_003280_1AL	Cufflinks	exon	11054	11137	.	-	.	gene_id "XLOC_003675"; transcript_id "TCONS_00009271"; exon_number "6"; oId "CUFF.1893.2"; class_code "u"; tss_id "TSS5441";
TGACv1_scaffold_003280_1AL	Cufflinks	exon	15176	15315	.	-	.	gene_id "XLOC_003675"; transcript_id "TCONS_00009271"; exon_number "7"; oId "CUFF.1893.2"; class_code "u"; tss_id "TSS5441";
TGACv1_scaffold_003280_1AL	Cufflinks	exon	16738	16866	.	-	.	gene_id "XLOC_003675"; transcript_id "TCONS_00009271"; exon_number "8"; oId "CUFF.1893.2"; class_code "u"; tss_id "TSS5441";
TGACv1_scaffold_003280_1AL	Cufflinks	exon	16980	17126	.	-	.	gene_id "XLOC_003675"; transcript_id "TCONS_00009271"; exon_number "9"; oId "CUFF.1893.2"; class_code "u"; tss_id "TSS5441";
TGACv1_scaffold_003280_1AL	Cufflinks	exon	17481	17565	.	-	.	gene_id "XLOC_003675"; transcript_id "TCONS_00009271"; exon_number "10"; oId "CUFF.1893.2"; class_code "u"; tss_id "TSS5441";
TGACv1_scaffold_003280_1AL	Cufflinks	exon	17651	17972	.	-	.	gene_id "XLOC_003675"; transcript_id "TCONS_00009271"; exon_number "11"; oId "CUFF.1893.2"; class_code "u"; tss_id "TSS5441";
TGACv1_scaffold_003280_1AL	Cufflinks	exon	18058	18264	.	-	.	gene_id "XLOC_003675"; transcript_id "TCONS_00009271"; exon_number "12"; oId "CUFF.1893.2"; class_code "u"; tss_id "TSS5441";
TGACv1_scaffold_003348_1AL	Cufflinks	exon	11552	11712	.	+	.	gene_id "XLOC_003697"; transcript_id "TCONS_00009325"; exon_number "1"; oId "CUFF.1952.1"; class_code "u"; tss_id "TSS5469";
TGACv1_scaffold_003348_1AL	Cufflinks	exon	12750	12876	.	+	.	gene_id "XLOC_003697"; transcript_id "TCONS_00009325"; exon_number "2"; oId "CUFF.1952.1"; class_code "u"; tss_id "TSS5469";
TGACv1_scaffold_003348_1AL	Cufflinks	exon	13386	13442	.	+	.	gene_id "XLOC_003697"; transcript_id "TCONS_00009325"; exon_number "3"; oId "CUFF.1952.1"; class_code "u"; tss_id "TSS5469";
TGACv1_scaffold_003348_1AL	Cufflinks	exon	13529	13713	.	+	.	gene_id "XLOC_003697"; transcript_id "TCONS_00009325"; exon_number "4"; oId "CUFF.1952.1"; class_code "u"; tss_id "TSS5469";
TGACv1_scaffold_003348_1AL	Cufflinks	exon	14010	14154	.	+	.	gene_id "XLOC_003697"; transcript_id "TCONS_00009325"; exon_number "5"; oId "CUFF.1952.1"; class_code "u"; tss_id "TSS5469";
TGACv1_scaffold_003348_1AL	Cufflinks	exon	14255	14338	.	+	.	gene_id "XLOC_003697"; transcript_id "TCONS_00009325"; exon_number "6"; oId "CUFF.1952.1"; class_code "u"; tss_id "TSS5469";
TGACv1_scaffold_003348_1AL	Cufflinks	exon	14419	14482	.	+	.	gene_id "XLOC_003697"; transcript_id "TCONS_00009325"; exon_number "7"; oId "CUFF.1952.1"; class_code "u"; tss_id "TSS5469";
TGACv1_scaffold_003348_1AL	Cufflinks	exon	14573	14624	.	+	.	gene_id "XLOC_003697"; transcript_id "TCONS_00009325"; exon_number "8"; oId "CUFF.1952.1"; class_code "u"; tss_id "TSS5469";
TGACv1_scaffold_003348_1AL	Cufflinks	exon	11573	11712	.	+	.	gene_id "XLOC_003697"; transcript_id "TCONS_00009324"; exon_number "1"; oId "CUFF.1934.1"; class_code "u"; tss_id "TSS5469";
TGACv1_scaffold_003348_1AL	Cufflinks	exon	12617	12876	.	+	.	gene_id "XLOC_003697"; transcript_id "TCONS_00009324"; exon_number "2"; oId "CUFF.1934.1"; class_code "u"; tss_id "TSS5469";
TGACv1_scaffold_003348_1AL	Cufflinks	exon	13386	13442	.	+	.	gene_id "XLOC_003697"; transcript_id "TCONS_00009324"; exon_number "3"; oId "CUFF.1934.1"; class_code "u"; tss_id "TSS5469";
TGACv1_scaffold_003348_1AL	Cufflinks	exon	13529	13713	.	+	.	gene_id "XLOC_003697"; transcript_id "TCONS_00009324"; exon_number "4"; oId "CUFF.1934.1"; class_code "u"; tss_id "TSS5469";
TGACv1_scaffold_003348_1AL	Cufflinks	exon	14010	14154	.	+	.	gene_id "XLOC_003697"; transcript_id "TCONS_00009324"; exon_number "5"; oId "CUFF.1934.1"; class_code "u"; tss_id "TSS5469";
TGACv1_scaffold_003348_1AL	Cufflinks	exon	14255	14338	.	+	.	gene_id "XLOC_003697"; transcript_id "TCONS_00009324"; exon_number "6"; oId "CUFF.1934.1"; class_code "u"; tss_id "TSS5469";
TGACv1_scaffold_003348_1AL	Cufflinks	exon	14419	14482	.	+	.	gene_id "XLOC_003697"; transcript_id "TCONS_00009324"; exon_number "7"; oId "CUFF.1934.1"; class_code "u"; tss_id "TSS5469";
TGACv1_scaffold_003348_1AL	Cufflinks	exon	14573	14607	.	+	.	gene_id "XLOC_003697"; transcript_id "TCONS_00009324"; exon_number "8"; oId "CUFF.1934.1"; class_code "u"; tss_id "TSS5469";
TGACv1_scaffold_004028_1AL	Cufflinks	exon	9950	10441	.	-	.	gene_id "XLOC_003932"; transcript_id "TCONS_00009840"; exon_number "1"; oId "CUFF.2114.4"; class_code "u"; tss_id "TSS5798";
TGACv1_scaffold_004028_1AL	Cufflinks	exon	10766	10861	.	-	.	gene_id "XLOC_003932"; transcript_id "TCONS_00009840"; exon_number "2"; oId "CUFF.2114.4"; class_code "u"; tss_id "TSS5798";
TGACv1_scaffold_004028_1AL	Cufflinks	exon	11360	13094	.	-	.	gene_id "XLOC_003932"; transcript_id "TCONS_00009840"; exon_number "3"; oId "CUFF.2114.4"; class_code "u"; tss_id "TSS5798";
TGACv1_scaffold_004028_1AL	Cufflinks	exon	9950	10207	.	-	.	gene_id "XLOC_003932"; transcript_id "TCONS_00009846"; exon_number "1"; oId "CUFF.2095.1"; class_code "u"; tss_id "TSS5798";
TGACv1_scaffold_004028_1AL	Cufflinks	exon	10351	10441	.	-	.	gene_id "XLOC_003932"; transcript_id "TCONS_00009846"; exon_number "2"; oId "CUFF.2095.1"; class_code "u"; tss_id "TSS5798";
TGACv1_scaffold_004028_1AL	Cufflinks	exon	10766	10840	.	-	.	gene_id "XLOC_003932"; transcript_id "TCONS_00009846"; exon_number "3"; oId "CUFF.2095.1"; class_code "u"; tss_id "TSS5798";
TGACv1_scaffold_004028_1AL	Cufflinks	exon	11151	13094	.	-	.	gene_id "XLOC_003932"; transcript_id "TCONS_00009846"; exon_number "4"; oId "CUFF.2095.1"; class_code "u"; tss_id "TSS5798";
TGACv1_scaffold_004028_1AL	Cufflinks	exon	9950	10198	.	-	.	gene_id "XLOC_003932"; transcript_id "TCONS_00009839"; exon_number "1"; oId "CUFF.2114.1"; class_code "u"; tss_id "TSS5798";
TGACv1_scaffold_004028_1AL	Cufflinks	exon	10351	10441	.	-	.	gene_id "XLOC_003932"; transcript_id "TCONS_00009839"; exon_number "2"; oId "CUFF.2114.1"; class_code "u"; tss_id "TSS5798";
TGACv1_scaffold_004028_1AL	Cufflinks	exon	10766	11461	.	-	.	gene_id "XLOC_003932"; transcript_id "TCONS_00009839"; exon_number "3"; oId "CUFF.2114.1"; class_code "u"; tss_id "TSS5798";
TGACv1_scaffold_004028_1AL	Cufflinks	exon	11561	13094	.	-	.	gene_id "XLOC_003932"; transcript_id "TCONS_00009839"; exon_number "4"; oId "CUFF.2114.1"; class_code "u"; tss_id "TSS5798";
TGACv1_scaffold_004716_1AL	Cufflinks	exon	9749	9764	.	+	.	gene_id "XLOC_004068"; transcript_id "TCONS_00010131"; exon_number "1"; oId "CUFF.2121.2"; class_code "u"; tss_id "TSS5969";
TGACv1_scaffold_004716_1AL	Cufflinks	exon	10407	10576	.	+	.	gene_id "XLOC_004068"; transcript_id "TCONS_00010131"; exon_number "2"; oId "CUFF.2121.2"; class_code "u"; tss_id "TSS5969";
TGACv1_scaffold_004716_1AL	Cufflinks	exon	10672	10944	.	+	.	gene_id "XLOC_004068"; transcript_id "TCONS_00010131"; exon_number "3"; oId "CUFF.2121.2"; class_code "u"; tss_id "TSS5969";
TGACv1_scaffold_004716_1AL	Cufflinks	exon	11014	11107	.	+	.	gene_id "XLOC_004068"; transcript_id "TCONS_00010131"; exon_number "4"; oId "CUFF.2121.2"; class_code "u"; tss_id "TSS5969";
TGACv1_scaffold_004716_1AL	Cufflinks	exon	11182	11291	.	+	.	gene_id "XLOC_004068"; transcript_id "TCONS_00010131"; exon_number "5"; oId "CUFF.2121.2"; class_code "u"; tss_id "TSS5969";
TGACv1_scaffold_004716_1AL	Cufflinks	exon	11373	11892	.	+	.	gene_id "XLOC_004068"; transcript_id "TCONS_00010131"; exon_number "6"; oId "CUFF.2121.2"; class_code "u"; tss_id "TSS5969";
TGACv1_scaffold_004716_1AL	Cufflinks	exon	11967	12173	.	+	.	gene_id "XLOC_004068"; transcript_id "TCONS_00010131"; exon_number "7"; oId "CUFF.2121.2"; class_code "u"; tss_id "TSS5969";
TGACv1_scaffold_004716_1AL	Cufflinks	exon	12369	12629	.	+	.	gene_id "XLOC_004068"; transcript_id "TCONS_00010131"; exon_number "8"; oId "CUFF.2121.2"; class_code "u"; tss_id "TSS5969";
TGACv1_scaffold_004716_1AL	Cufflinks	exon	12704	12921	.	+	.	gene_id "XLOC_004068"; transcript_id "TCONS_00010131"; exon_number "9"; oId "CUFF.2121.2"; class_code "u"; tss_id "TSS5969";
TGACv1_scaffold_004716_1AL	Cufflinks	exon	9749	9764	.	+	.	gene_id "XLOC_004068"; transcript_id "TCONS_00010130"; exon_number "1"; oId "CUFF.2121.1"; class_code "u"; tss_id "TSS5969";
TGACv1_scaffold_004716_1AL	Cufflinks	exon	10407	10576	.	+	.	gene_id "XLOC_004068"; transcript_id "TCONS_00010130"; exon_number "2"; oId "CUFF.2121.1"; class_code "u"; tss_id "TSS5969";
TGACv1_scaffold_004716_1AL	Cufflinks	exon	10672	10944	.	+	.	gene_id "XLOC_004068"; transcript_id "TCONS_00010130"; exon_number "3"; oId "CUFF.2121.1"; class_code "u"; tss_id "TSS5969";
TGACv1_scaffold_004716_1AL	Cufflinks	exon	11014	11107	.	+	.	gene_id "XLOC_004068"; transcript_id "TCONS_00010130"; exon_number "4"; oId "CUFF.2121.1"; class_code "u"; tss_id "TSS5969";
TGACv1_scaffold_004716_1AL	Cufflinks	exon	11182	11291	.	+	.	gene_id "XLOC_004068"; transcript_id "TCONS_00010130"; exon_number "5"; oId "CUFF.2121.1"; class_code "u"; tss_id "TSS5969";
TGACv1_scaffold_004716_1AL	Cufflinks	exon	11373	11451	.	+	.	gene_id "XLOC_004068"; transcript_id "TCONS_00010130"; exon_number "6"; oId "CUFF.2121.1"; class_code "u"; tss_id "TSS5969";
TGACv1_scaffold_004716_1AL	Cufflinks	exon	11530	11892	.	+	.	gene_id "XLOC_004068"; transcript_id "TCONS_00010130"; exon_number "7"; oId "CUFF.2121.1"; class_code "u"; tss_id "TSS5969";
TGACv1_scaffold_004716_1AL	Cufflinks	exon	12369	12629	.	+	.	gene_id "XLOC_004068"; transcript_id "TCONS_00010130"; exon_number "8"; oId "CUFF.2121.1"; class_code "u"; tss_id "TSS5969";
TGACv1_scaffold_004716_1AL	Cufflinks	exon	12704	12921	.	+	.	gene_id "XLOC_004068"; transcript_id "TCONS_00010130"; exon_number "9"; oId "CUFF.2121.1"; class_code "u"; tss_id "TSS5969";
TGACv1_scaffold_004716_1AL	Cufflinks	exon	9852	10040	.	+	.	gene_id "XLOC_004068"; transcript_id "TCONS_00010126"; exon_number "1"; oId "CUFF.2109.2"; class_code "u"; tss_id "TSS5970";
TGACv1_scaffold_004716_1AL	Cufflinks	exon	10407	10576	.	+	.	gene_id "XLOC_004068"; transcript_id "TCONS_00010126"; exon_number "2"; oId "CUFF.2109.2"; class_code "u"; tss_id "TSS5970";
TGACv1_scaffold_004716_1AL	Cufflinks	exon	10672	10944	.	+	.	gene_id "XLOC_004068"; transcript_id "TCONS_00010126"; exon_number "3"; oId "CUFF.2109.2"; class_code "u"; tss_id "TSS5970";
TGACv1_scaffold_004716_1AL	Cufflinks	exon	11014	11107	.	+	.	gene_id "XLOC_004068"; transcript_id "TCONS_00010126"; exon_number "4"; oId "CUFF.2109.2"; class_code "u"; tss_id "TSS5970";
TGACv1_scaffold_004716_1AL	Cufflinks	exon	11182	11291	.	+	.	gene_id "XLOC_004068"; transcript_id "TCONS_00010126"; exon_number "5"; oId "CUFF.2109.2"; class_code "u"; tss_id "TSS5970";
TGACv1_scaffold_004716_1AL	Cufflinks	exon	11373	11451	.	+	.	gene_id "XLOC_004068"; transcript_id "TCONS_00010126"; exon_number "6"; oId "CUFF.2109.2"; class_code "u"; tss_id "TSS5970";
TGACv1_scaffold_004716_1AL	Cufflinks	exon	11735	11892	.	+	.	gene_id "XLOC_004068"; transcript_id "TCONS_00010126"; exon_number "7"; oId "CUFF.2109.2"; class_code "u"; tss_id "TSS5970";
TGACv1_scaffold_004716_1AL	Cufflinks	exon	11967	12173	.	+	.	gene_id "XLOC_004068"; transcript_id "TCONS_00010126"; exon_number "8"; oId "CUFF.2109.2"; class_code "u"; tss_id "TSS5970";
TGACv1_scaffold_004716_1AL	Cufflinks	exon	12369	12629	.	+	.	gene_id "XLOC_004068"; transcript_id "TCONS_00010126"; exon_number "9"; oId "CUFF.2109.2"; class_code "u"; tss_id "TSS5970";
TGACv1_scaffold_004716_1AL	Cufflinks	exon	12704	12924	.	+	.	gene_id "XLOC_004068"; transcript_id "TCONS_00010126"; exon_number "10"; oId "CUFF.2109.2"; class_code "u"; tss_id "TSS5970";
TGACv1_scaffold_004716_1AL	Cufflinks	exon	9852	10040	.	+	.	gene_id "XLOC_004068"; transcript_id "TCONS_00010125"; exon_number "1"; oId "CUFF.2109.1"; class_code "u"; tss_id "TSS5970";
TGACv1_scaffold_004716_1AL	Cufflinks	exon	10407	10576	.	+	.	gene_id "XLOC_004068"; transcript_id "TCONS_00010125"; exon_number "2"; oId "CUFF.2109.1"; class_code "u"; tss_id "TSS5970";
TGACv1_scaffold_004716_1AL	Cufflinks	exon	10672	10944	.	+	.	gene_id "XLOC_004068"; transcript_id "TCONS_00010125"; exon_number "3"; oId "CUFF.2109.1"; class_code "u"; tss_id "TSS5970";
TGACv1_scaffold_004716_1AL	Cufflinks	exon	11014	11107	.	+	.	gene_id "XLOC_004068"; transcript_id "TCONS_00010125"; exon_number "4"; oId "CUFF.2109.1"; class_code "u"; tss_id "TSS5970";
TGACv1_scaffold_004716_1AL	Cufflinks	exon	11182	11291	.	+	.	gene_id "XLOC_004068"; transcript_id "TCONS_00010125"; exon_number "5"; oId "CUFF.2109.1"; class_code "u"; tss_id "TSS5970";
TGACv1_scaffold_004716_1AL	Cufflinks	exon	11373	11451	.	+	.	gene_id "XLOC_004068"; transcript_id "TCONS_00010125"; exon_number "6"; oId "CUFF.2109.1"; class_code "u"; tss_id "TSS5970";
TGACv1_scaffold_004716_1AL	Cufflinks	exon	11530	11892	.	+	.	gene_id "XLOC_004068"; transcript_id "TCONS_00010125"; exon_number "7"; oId "CUFF.2109.1"; class_code "u"; tss_id "TSS5970";
TGACv1_scaffold_004716_1AL	Cufflinks	exon	12369	12629	.	+	.	gene_id "XLOC_004068"; transcript_id "TCONS_00010125"; exon_number "8"; oId "CUFF.2109.1"; class_code "u"; tss_id "TSS5970";
TGACv1_scaffold_004716_1AL	Cufflinks	exon	12704	12924	.	+	.	gene_id "XLOC_004068"; transcript_id "TCONS_00010125"; exon_number "9"; oId "CUFF.2109.1"; class_code "u"; tss_id "TSS5970";
TGACv1_scaffold_004716_1AL	Cufflinks	exon	10422	10576	.	+	.	gene_id "XLOC_004068"; transcript_id "TCONS_00010137"; exon_number "1"; oId "CUFF.2220.3"; class_code "u"; tss_id "TSS5971";
TGACv1_scaffold_004716_1AL	Cufflinks	exon	10672	10944	.	+	.	gene_id "XLOC_004068"; transcript_id "TCONS_00010137"; exon_number "2"; oId "CUFF.2220.3"; class_code "u"; tss_id "TSS5971";
TGACv1_scaffold_004716_1AL	Cufflinks	exon	11014	11107	.	+	.	gene_id "XLOC_004068"; transcript_id "TCONS_00010137"; exon_number "3"; oId "CUFF.2220.3"; class_code "u"; tss_id "TSS5971";
TGACv1_scaffold_004716_1AL	Cufflinks	exon	11182	11291	.	+	.	gene_id "XLOC_004068"; transcript_id "TCONS_00010137"; exon_number "4"; oId "CUFF.2220.3"; class_code "u"; tss_id "TSS5971";
TGACv1_scaffold_004716_1AL	Cufflinks	exon	11373	11451	.	+	.	gene_id "XLOC_004068"; transcript_id "TCONS_00010137"; exon_number "5"; oId "CUFF.2220.3"; class_code "u"; tss_id "TSS5971";
TGACv1_scaffold_004716_1AL	Cufflinks	exon	11530	11892	.	+	.	gene_id "XLOC_004068"; transcript_id "TCONS_00010137"; exon_number "6"; oId "CUFF.2220.3"; class_code "u"; tss_id "TSS5971";
TGACv1_scaffold_004716_1AL	Cufflinks	exon	11967	12173	.	+	.	gene_id "XLOC_004068"; transcript_id "TCONS_00010137"; exon_number "7"; oId "CUFF.2220.3"; class_code "u"; tss_id "TSS5971";
TGACv1_scaffold_004716_1AL	Cufflinks	exon	12369	12629	.	+	.	gene_id "XLOC_004068"; transcript_id "TCONS_00010137"; exon_number "8"; oId "CUFF.2220.3"; class_code "u"; tss_id "TSS5971";
TGACv1_scaffold_004716_1AL	Cufflinks	exon	12704	13036	.	+	.	gene_id "XLOC_004068"; transcript_id "TCONS_00010137"; exon_number "9"; oId "CUFF.2220.3"; class_code "u"; tss_id "TSS5971";
TGACv1_scaffold_004716_1AL	Cufflinks	exon	10555	10576	.	+	.	gene_id "XLOC_004068"; transcript_id "TCONS_00010133"; exon_number "1"; oId "CUFF.2121.4"; class_code "u"; tss_id "TSS5972";
TGACv1_scaffold_004716_1AL	Cufflinks	exon	10672	10692	.	+	.	gene_id "XLOC_004068"; transcript_id "TCONS_00010133"; exon_number "2"; oId "CUFF.2121.4"; class_code "u"; tss_id "TSS5972";
TGACv1_scaffold_004716_1AL	Cufflinks	exon	10796	10944	.	+	.	gene_id "XLOC_004068"; transcript_id "TCONS_00010133"; exon_number "3"; oId "CUFF.2121.4"; class_code "u"; tss_id "TSS5972";
TGACv1_scaffold_004716_1AL	Cufflinks	exon	11014	11107	.	+	.	gene_id "XLOC_004068"; transcript_id "TCONS_00010133"; exon_number "4"; oId "CUFF.2121.4"; class_code "u"; tss_id "TSS5972";
TGACv1_scaffold_004716_1AL	Cufflinks	exon	11160	11291	.	+	.	gene_id "XLOC_004068"; transcript_id "TCONS_00010133"; exon_number "5"; oId "CUFF.2121.4"; class_code "u"; tss_id "TSS5972";
TGACv1_scaffold_004716_1AL	Cufflinks	exon	11373	11451	.	+	.	gene_id "XLOC_004068"; transcript_id "TCONS_00010133"; exon_number "6"; oId "CUFF.2121.4"; class_code "u"; tss_id "TSS5972";
TGACv1_scaffold_004716_1AL	Cufflinks	exon	11735	11892	.	+	.	gene_id "XLOC_004068"; transcript_id "TCONS_00010133"; exon_number "7"; oId "CUFF.2121.4"; class_code "u"; tss_id "TSS5972";
TGACv1_scaffold_004716_1AL	Cufflinks	exon	11967	12173	.	+	.	gene_id "XLOC_004068"; transcript_id "TCONS_00010133"; exon_number "8"; oId "CUFF.2121.4"; class_code "u"; tss_id "TSS5972";
TGACv1_scaffold_004716_1AL	Cufflinks	exon	12369	12629	.	+	.	gene_id "XLOC_004068"; transcript_id "TCONS_00010133"; exon_number "9"; oId "CUFF.2121.4"; class_code "u"; tss_id "TSS5972";
TGACv1_scaffold_004716_1AL	Cufflinks	exon	12704	12921	.	+	.	gene_id "XLOC_004068"; transcript_id "TCONS_00010133"; exon_number "10"; oId "CUFF.2121.4"; class_code "u"; tss_id "TSS5972";
TGACv1_scaffold_006093_1AL	Cufflinks	exon	940	1189	.	+	.	gene_id "XLOC_004131"; transcript_id "TCONS_00010283"; exon_number "1"; oId "CUFF.2256.1"; class_code "u"; tss_id "TSS6056";
TGACv1_scaffold_006093_1AL	Cufflinks	exon	1805	1931	.	+	.	gene_id "XLOC_004131"; transcript_id "TCONS_00010283"; exon_number "2"; oId "CUFF.2256.1"; class_code "u"; tss_id "TSS6056";
TGACv1_scaffold_006093_1AL	Cufflinks	exon	2357	2602	.	+	.	gene_id "XLOC_004131"; transcript_id "TCONS_00010283"; exon_number "3"; oId "CUFF.2256.1"; class_code "u"; tss_id "TSS6056";
TGACv1_scaffold_006093_1AL	Cufflinks	exon	2707	3741	.	+	.	gene_id "XLOC_004131"; transcript_id "TCONS_00010283"; exon_number "4"; oId "CUFF.2256.1"; class_code "u"; tss_id "TSS6056";
TGACv1_scaffold_006093_1AL	Cufflinks	exon	3819	3943	.	+	.	gene_id "XLOC_004131"; transcript_id "TCONS_00010283"; exon_number "5"; oId "CUFF.2256.1"; class_code "u"; tss_id "TSS6056";
TGACv1_scaffold_006093_1AL	Cufflinks	exon	4708	4807	.	+	.	gene_id "XLOC_004131"; transcript_id "TCONS_00010283"; exon_number "6"; oId "CUFF.2256.1"; class_code "u"; tss_id "TSS6056";
TGACv1_scaffold_014041_1AL	Cufflinks	exon	5	1321	.	+	.	gene_id "XLOC_004213"; transcript_id "TCONS_00010423"; exon_number "1"; oId "CUFF.2257.1"; class_code "u"; tss_id "TSS6159";
TGACv1_scaffold_018954_1AS	Cufflinks	exon	256370	257464	.	+	.	gene_id "XLOC_004245"; transcript_id "TCONS_00010468"; exon_number "1"; oId "CUFF.2319.1"; class_code "u"; tss_id "TSS6194";
TGACv1_scaffold_018954_1AS	Cufflinks	exon	257559	257641	.	+	.	gene_id "XLOC_004245"; transcript_id "TCONS_00010468"; exon_number "2"; oId "CUFF.2319.1"; class_code "u"; tss_id "TSS6194";
TGACv1_scaffold_018954_1AS	Cufflinks	exon	257715	257946	.	+	.	gene_id "XLOC_004245"; transcript_id "TCONS_00010468"; exon_number "3"; oId "CUFF.2319.1"; class_code "u"; tss_id "TSS6194";
TGACv1_scaffold_018954_1AS	Cufflinks	exon	258034	258295	.	+	.	gene_id "XLOC_004245"; transcript_id "TCONS_00010468"; exon_number "4"; oId "CUFF.2319.1"; class_code "u"; tss_id "TSS6194";
TGACv1_scaffold_018954_1AS	Cufflinks	exon	256547	256715	.	+	.	gene_id "XLOC_004245"; transcript_id "TCONS_00010464"; exon_number "1"; oId "CUFF.2200.2"; class_code "u"; tss_id "TSS6195";
TGACv1_scaffold_018954_1AS	Cufflinks	exon	256823	257179	.	+	.	gene_id "XLOC_004245"; transcript_id "TCONS_00010464"; exon_number "2"; oId "CUFF.2200.2"; class_code "u"; tss_id "TSS6195";
TGACv1_scaffold_018954_1AS	Cufflinks	exon	257272	257464	.	+	.	gene_id "XLOC_004245"; transcript_id "TCONS_00010464"; exon_number "3"; oId "CUFF.2200.2"; class_code "u"; tss_id "TSS6195";
TGACv1_scaffold_018954_1AS	Cufflinks	exon	257559	257641	.	+	.	gene_id "XLOC_004245"; transcript_id "TCONS_00010464"; exon_number "4"; oId "CUFF.2200.2"; class_code "u"; tss_id "TSS6195";
TGACv1_scaffold_018954_1AS	Cufflinks	exon	257715	257754	.	+	.	gene_id "XLOC_004245"; transcript_id "TCONS_00010464"; exon_number "5"; oId "CUFF.2200.2"; class_code "u"; tss_id "TSS6195";
TGACv1_scaffold_018954_1AS	Cufflinks	exon	256547	256715	.	+	.	gene_id "XLOC_004245"; transcript_id "TCONS_00010465"; exon_number "1"; oId "CUFF.2200.1"; class_code "u"; tss_id "TSS6195";
TGACv1_scaffold_018954_1AS	Cufflinks	exon	256823	257179	.	+	.	gene_id "XLOC_004245"; transcript_id "TCONS_00010465"; exon_number "2"; oId "CUFF.2200.1"; class_code "u"; tss_id "TSS6195";
TGACv1_scaffold_018954_1AS	Cufflinks	exon	257272	257464	.	+	.	gene_id "XLOC_004245"; transcript_id "TCONS_00010465"; exon_number "3"; oId "CUFF.2200.1"; class_code "u"; tss_id "TSS6195";
TGACv1_scaffold_018954_1AS	Cufflinks	exon	257559	257946	.	+	.	gene_id "XLOC_004245"; transcript_id "TCONS_00010465"; exon_number "4"; oId "CUFF.2200.1"; class_code "u"; tss_id "TSS6195";
TGACv1_scaffold_018954_1AS	Cufflinks	exon	258034	258337	.	+	.	gene_id "XLOC_004245"; transcript_id "TCONS_00010465"; exon_number "5"; oId "CUFF.2200.1"; class_code "u"; tss_id "TSS6195";
TGACv1_scaffold_018976_1AS	Cufflinks	exon	137989	138160	.	-	.	gene_id "XLOC_004258"; transcript_id "TCONS_00010508"; exon_number "1"; oId "CUFF.2427.1"; class_code "u"; tss_id "TSS6213";
TGACv1_scaffold_018976_1AS	Cufflinks	exon	138269	138350	.	-	.	gene_id "XLOC_004258"; transcript_id "TCONS_00010508"; exon_number "2"; oId "CUFF.2427.1"; class_code "u"; tss_id "TSS6213";
TGACv1_scaffold_018976_1AS	Cufflinks	exon	138442	138943	.	-	.	gene_id "XLOC_004258"; transcript_id "TCONS_00010508"; exon_number "3"; oId "CUFF.2427.1"; class_code "u"; tss_id "TSS6213";
TGACv1_scaffold_018976_1AS	Cufflinks	exon	139454	139533	.	-	.	gene_id "XLOC_004258"; transcript_id "TCONS_00010508"; exon_number "4"; oId "CUFF.2427.1"; class_code "u"; tss_id "TSS6213";
TGACv1_scaffold_018976_1AS	Cufflinks	exon	138118	138160	.	-	.	gene_id "XLOC_004258"; transcript_id "TCONS_00010505"; exon_number "1"; oId "CUFF.2387.1"; class_code "u"; tss_id "TSS6214";
TGACv1_scaffold_018976_1AS	Cufflinks	exon	138269	138943	.	-	.	gene_id "XLOC_004258"; transcript_id "TCONS_00010505"; exon_number "2"; oId "CUFF.2387.1"; class_code "u"; tss_id "TSS6214";
TGACv1_scaffold_018976_1AS	Cufflinks	exon	139574	139735	.	-	.	gene_id "XLOC_004258"; transcript_id "TCONS_00010505"; exon_number "3"; oId "CUFF.2387.1"; class_code "u"; tss_id "TSS6214";
TGACv1_scaffold_019019_1AS	Cufflinks	exon	64847	65487	.	.	.	gene_id "XLOC_004323"; transcript_id "TCONS_00010672"; exon_number "1"; oId "CUFF.2219.1"; class_code "u"; tss_id "TSS6310";
TGACv1_scaffold_019036_1AS	Cufflinks	exon	48908	49113	.	+	.	gene_id "XLOC_004351"; transcript_id "TCONS_00010744"; exon_number "1"; oId "CUFF.2279.1"; class_code "u"; tss_id "TSS6350";
TGACv1_scaffold_019036_1AS	Cufflinks	exon	49198	49246	.	+	.	gene_id "XLOC_004351"; transcript_id "TCONS_00010744"; exon_number "2"; oId "CUFF.2279.1"; class_code "u"; tss_id "TSS6350";
TGACv1_scaffold_019036_1AS	Cufflinks	exon	49471	50172	.	+	.	gene_id "XLOC_004351"; transcript_id "TCONS_00010744"; exon_number "3"; oId "CUFF.2279.1"; class_code "u"; tss_id "TSS6350";
TGACv1_scaffold_019041_1AS	Cufflinks	exon	184298	184533	.	+	.	gene_id "XLOC_004366"; transcript_id "TCONS_00010780"; exon_number "1"; oId "CUFF.2383.1"; class_code "u"; tss_id "TSS6370";
TGACv1_scaffold_019041_1AS	Cufflinks	exon	185919	185968	.	+	.	gene_id "XLOC_004366"; transcript_id "TCONS_00010780"; exon_number "2"; oId "CUFF.2383.1"; class_code "u"; tss_id "TSS6370";
TGACv1_scaffold_019041_1AS	Cufflinks	exon	186097	186301	.	+	.	gene_id "XLOC_004366"; transcript_id "TCONS_00010780"; exon_number "3"; oId "CUFF.2383.1"; class_code "u"; tss_id "TSS6370";
TGACv1_scaffold_019041_1AS	Cufflinks	exon	187237	187402	.	+	.	gene_id "XLOC_004366"; transcript_id "TCONS_00010780"; exon_number "4"; oId "CUFF.2383.1"; class_code "u"; tss_id "TSS6370";
TGACv1_scaffold_019041_1AS	Cufflinks	exon	187488	187791	.	+	.	gene_id "XLOC_004366"; transcript_id "TCONS_00010780"; exon_number "5"; oId "CUFF.2383.1"; class_code "u"; tss_id "TSS6370";
TGACv1_scaffold_019041_1AS	Cufflinks	exon	189338	189533	.	+	.	gene_id "XLOC_004366"; transcript_id "TCONS_00010780"; exon_number "6"; oId "CUFF.2383.1"; class_code "u"; tss_id "TSS6370";
TGACv1_scaffold_019041_1AS	Cufflinks	exon	189910	190059	.	+	.	gene_id "XLOC_004366"; transcript_id "TCONS_00010780"; exon_number "7"; oId "CUFF.2383.1"; class_code "u"; tss_id "TSS6370";
TGACv1_scaffold_019041_1AS	Cufflinks	exon	191534	191594	.	+	.	gene_id "XLOC_004366"; transcript_id "TCONS_00010780"; exon_number "8"; oId "CUFF.2383.1"; class_code "u"; tss_id "TSS6370";
TGACv1_scaffold_019041_1AS	Cufflinks	exon	192201	192264	.	+	.	gene_id "XLOC_004366"; transcript_id "TCONS_00010780"; exon_number "9"; oId "CUFF.2383.1"; class_code "u"; tss_id "TSS6370";
TGACv1_scaffold_019041_1AS	Cufflinks	exon	192373	192633	.	+	.	gene_id "XLOC_004366"; transcript_id "TCONS_00010780"; exon_number "10"; oId "CUFF.2383.1"; class_code "u"; tss_id "TSS6370";
TGACv1_scaffold_019041_1AS	Cufflinks	exon	194341	194562	.	+	.	gene_id "XLOC_004366"; transcript_id "TCONS_00010780"; exon_number "11"; oId "CUFF.2383.1"; class_code "u"; tss_id "TSS6370";
TGACv1_scaffold_019041_1AS	Cufflinks	exon	194652	194764	.	+	.	gene_id "XLOC_004366"; transcript_id "TCONS_00010780"; exon_number "12"; oId "CUFF.2383.1"; class_code "u"; tss_id "TSS6370";
TGACv1_scaffold_019041_1AS	Cufflinks	exon	194851	194927	.	+	.	gene_id "XLOC_004366"; transcript_id "TCONS_00010780"; exon_number "13"; oId "CUFF.2383.1"; class_code "u"; tss_id "TSS6370";
TGACv1_scaffold_019041_1AS	Cufflinks	exon	195015	195178	.	+	.	gene_id "XLOC_004366"; transcript_id "TCONS_00010780"; exon_number "14"; oId "CUFF.2383.1"; class_code "u"; tss_id "TSS6370";
TGACv1_scaffold_019041_1AS	Cufflinks	exon	195677	195868	.	+	.	gene_id "XLOC_004366"; transcript_id "TCONS_00010780"; exon_number "15"; oId "CUFF.2383.1"; class_code "u"; tss_id "TSS6370";
TGACv1_scaffold_019041_1AS	Cufflinks	exon	195988	196096	.	+	.	gene_id "XLOC_004366"; transcript_id "TCONS_00010780"; exon_number "16"; oId "CUFF.2383.1"; class_code "u"; tss_id "TSS6370";
TGACv1_scaffold_019041_1AS	Cufflinks	exon	196424	196738	.	+	.	gene_id "XLOC_004366"; transcript_id "TCONS_00010780"; exon_number "17"; oId "CUFF.2383.1"; class_code "u"; tss_id "TSS6370";
TGACv1_scaffold_019041_1AS	Cufflinks	exon	197193	197375	.	+	.	gene_id "XLOC_004366"; transcript_id "TCONS_00010780"; exon_number "18"; oId "CUFF.2383.1"; class_code "u"; tss_id "TSS6370";
TGACv1_scaffold_019041_1AS	Cufflinks	exon	197462	197525	.	+	.	gene_id "XLOC_004366"; transcript_id "TCONS_00010780"; exon_number "19"; oId "CUFF.2383.1"; class_code "u"; tss_id "TSS6370";
TGACv1_scaffold_019041_1AS	Cufflinks	exon	189412	189533	.	+	.	gene_id "XLOC_004366"; transcript_id "TCONS_00010789"; exon_number "1"; oId "CUFF.2323.2"; class_code "u"; tss_id "TSS6372";
TGACv1_scaffold_019041_1AS	Cufflinks	exon	189910	190059	.	+	.	gene_id "XLOC_004366"; transcript_id "TCONS_00010789"; exon_number "2"; oId "CUFF.2323.2"; class_code "u"; tss_id "TSS6372";
TGACv1_scaffold_019041_1AS	Cufflinks	exon	191534	191594	.	+	.	gene_id "XLOC_004366"; transcript_id "TCONS_00010789"; exon_number "3"; oId "CUFF.2323.2"; class_code "u"; tss_id "TSS6372";
TGACv1_scaffold_019041_1AS	Cufflinks	exon	192201	192264	.	+	.	gene_id "XLOC_004366"; transcript_id "TCONS_00010789"; exon_number "4"; oId "CUFF.2323.2"; class_code "u"; tss_id "TSS6372";
TGACv1_scaffold_019041_1AS	Cufflinks	exon	192373	192633	.	+	.	gene_id "XLOC_004366"; transcript_id "TCONS_00010789"; exon_number "5"; oId "CUFF.2323.2"; class_code "u"; tss_id "TSS6372";
TGACv1_scaffold_019041_1AS	Cufflinks	exon	194341	194562	.	+	.	gene_id "XLOC_004366"; transcript_id "TCONS_00010789"; exon_number "6"; oId "CUFF.2323.2"; class_code "u"; tss_id "TSS6372";
TGACv1_scaffold_019041_1AS	Cufflinks	exon	194652	194764	.	+	.	gene_id "XLOC_004366"; transcript_id "TCONS_00010789"; exon_number "7"; oId "CUFF.2323.2"; class_code "u"; tss_id "TSS6372";
TGACv1_scaffold_019041_1AS	Cufflinks	exon	194851	194927	.	+	.	gene_id "XLOC_004366"; transcript_id "TCONS_00010789"; exon_number "8"; oId "CUFF.2323.2"; class_code "u"; tss_id "TSS6372";
TGACv1_scaffold_019041_1AS	Cufflinks	exon	195015	195178	.	+	.	gene_id "XLOC_004366"; transcript_id "TCONS_00010789"; exon_number "9"; oId "CUFF.2323.2"; class_code "u"; tss_id "TSS6372";
TGACv1_scaffold_019041_1AS	Cufflinks	exon	195677	195868	.	+	.	gene_id "XLOC_004366"; transcript_id "TCONS_00010789"; exon_number "10"; oId "CUFF.2323.2"; class_code "u"; tss_id "TSS6372";
TGACv1_scaffold_019041_1AS	Cufflinks	exon	195988	196097	.	+	.	gene_id "XLOC_004366"; transcript_id "TCONS_00010789"; exon_number "11"; oId "CUFF.2323.2"; class_code "u"; tss_id "TSS6372";
TGACv1_scaffold_019041_1AS	Cufflinks	exon	196424	196506	.	+	.	gene_id "XLOC_004366"; transcript_id "TCONS_00010789"; exon_number "12"; oId "CUFF.2323.2"; class_code "u"; tss_id "TSS6372";
TGACv1_scaffold_019041_1AS	Cufflinks	exon	196601	196738	.	+	.	gene_id "XLOC_004366"; transcript_id "TCONS_00010789"; exon_number "13"; oId "CUFF.2323.2"; class_code "u"; tss_id "TSS6372";
TGACv1_scaffold_019041_1AS	Cufflinks	exon	197193	197375	.	+	.	gene_id "XLOC_004366"; transcript_id "TCONS_00010789"; exon_number "14"; oId "CUFF.2323.2"; class_code "u"; tss_id "TSS6372";
TGACv1_scaffold_019041_1AS	Cufflinks	exon	197462	197614	.	+	.	gene_id "XLOC_004366"; transcript_id "TCONS_00010789"; exon_number "15"; oId "CUFF.2323.2"; class_code "u"; tss_id "TSS6372";
TGACv1_scaffold_019041_1AS	Cufflinks	exon	192955	193245	.	+	.	gene_id "XLOC_004366"; transcript_id "TCONS_00010766"; exon_number "1"; oId "CUFF.2312.3"; class_code "u"; tss_id "TSS6373";
TGACv1_scaffold_019041_1AS	Cufflinks	exon	194341	194562	.	+	.	gene_id "XLOC_004366"; transcript_id "TCONS_00010766"; exon_number "2"; oId "CUFF.2312.3"; class_code "u"; tss_id "TSS6373";
TGACv1_scaffold_019041_1AS	Cufflinks	exon	194652	194764	.	+	.	gene_id "XLOC_004366"; transcript_id "TCONS_00010766"; exon_number "3"; oId "CUFF.2312.3"; class_code "u"; tss_id "TSS6373";
TGACv1_scaffold_019041_1AS	Cufflinks	exon	194851	194927	.	+	.	gene_id "XLOC_004366"; transcript_id "TCONS_00010766"; exon_number "4"; oId "CUFF.2312.3"; class_code "u"; tss_id "TSS6373";
TGACv1_scaffold_019041_1AS	Cufflinks	exon	195015	195178	.	+	.	gene_id "XLOC_004366"; transcript_id "TCONS_00010766"; exon_number "5"; oId "CUFF.2312.3"; class_code "u"; tss_id "TSS6373";
TGACv1_scaffold_019041_1AS	Cufflinks	exon	195677	195868	.	+	.	gene_id "XLOC_004366"; transcript_id "TCONS_00010766"; exon_number "6"; oId "CUFF.2312.3"; class_code "u"; tss_id "TSS6373";
TGACv1_scaffold_019041_1AS	Cufflinks	exon	195988	196096	.	+	.	gene_id "XLOC_004366"; transcript_id "TCONS_00010766"; exon_number "7"; oId "CUFF.2312.3"; class_code "u"; tss_id "TSS6373";
TGACv1_scaffold_019041_1AS	Cufflinks	exon	196424	196506	.	+	.	gene_id "XLOC_004366"; transcript_id "TCONS_00010766"; exon_number "8"; oId "CUFF.2312.3"; class_code "u"; tss_id "TSS6373";
TGACv1_scaffold_019041_1AS	Cufflinks	exon	196601	196738	.	+	.	gene_id "XLOC_004366"; transcript_id "TCONS_00010766"; exon_number "9"; oId "CUFF.2312.3"; class_code "u"; tss_id "TSS6373";
TGACv1_scaffold_019041_1AS	Cufflinks	exon	197193	197375	.	+	.	gene_id "XLOC_004366"; transcript_id "TCONS_00010766"; exon_number "10"; oId "CUFF.2312.3"; class_code "u"; tss_id "TSS6373";
TGACv1_scaffold_019041_1AS	Cufflinks	exon	197462	197527	.	+	.	gene_id "XLOC_004366"; transcript_id "TCONS_00010766"; exon_number "11"; oId "CUFF.2312.3"; class_code "u"; tss_id "TSS6373";
TGACv1_scaffold_019041_1AS	Cufflinks	exon	16147	17062	.	.	.	gene_id "XLOC_004375"; transcript_id "TCONS_00010783"; exon_number "1"; oId "CUFF.2289.1"; class_code "u"; tss_id "TSS6388";
TGACv1_scaffold_019047_1AS	Cufflinks	exon	80845	82183	.	-	.	gene_id "XLOC_004382"; transcript_id "TCONS_00010819"; exon_number "1"; oId "CUFF.2389.1"; class_code "u"; tss_id "TSS6399";
TGACv1_scaffold_019059_1AS	Cufflinks	exon	185893	186412	.	-	.	gene_id "XLOC_004400"; transcript_id "TCONS_00010874"; exon_number "1"; oId "CUFF.2339.2"; class_code "u"; tss_id "TSS6424";
TGACv1_scaffold_019059_1AS	Cufflinks	exon	187044	187233	.	-	.	gene_id "XLOC_004400"; transcript_id "TCONS_00010874"; exon_number "2"; oId "CUFF.2339.2"; class_code "u"; tss_id "TSS6424";
TGACv1_scaffold_019059_1AS	Cufflinks	exon	187347	188056	.	-	.	gene_id "XLOC_004400"; transcript_id "TCONS_00010874"; exon_number "3"; oId "CUFF.2339.2"; class_code "u"; tss_id "TSS6424";
TGACv1_scaffold_019059_1AS	Cufflinks	exon	189081	189520	.	-	.	gene_id "XLOC_004400"; transcript_id "TCONS_00010874"; exon_number "4"; oId "CUFF.2339.2"; class_code "u"; tss_id "TSS6424";
TGACv1_scaffold_019059_1AS	Cufflinks	exon	189779	189850	.	-	.	gene_id "XLOC_004400"; transcript_id "TCONS_00010874"; exon_number "5"; oId "CUFF.2339.2"; class_code "u"; tss_id "TSS6424";
TGACv1_scaffold_019059_1AS	Cufflinks	exon	191347	191419	.	-	.	gene_id "XLOC_004400"; transcript_id "TCONS_00010874"; exon_number "6"; oId "CUFF.2339.2"; class_code "u"; tss_id "TSS6424";
TGACv1_scaffold_019059_1AS	Cufflinks	exon	191510	192143	.	-	.	gene_id "XLOC_004400"; transcript_id "TCONS_00010874"; exon_number "7"; oId "CUFF.2339.2"; class_code "u"; tss_id "TSS6424";
TGACv1_scaffold_019059_1AS	Cufflinks	exon	185893	186412	.	-	.	gene_id "XLOC_004400"; transcript_id "TCONS_00010873"; exon_number "1"; oId "CUFF.2339.1"; class_code "u"; tss_id "TSS6424";
TGACv1_scaffold_019059_1AS	Cufflinks	exon	187044	187233	.	-	.	gene_id "XLOC_004400"; transcript_id "TCONS_00010873"; exon_number "2"; oId "CUFF.2339.1"; class_code "u"; tss_id "TSS6424";
TGACv1_scaffold_019059_1AS	Cufflinks	exon	187347	188056	.	-	.	gene_id "XLOC_004400"; transcript_id "TCONS_00010873"; exon_number "3"; oId "CUFF.2339.1"; class_code "u"; tss_id "TSS6424";
TGACv1_scaffold_019059_1AS	Cufflinks	exon	189081	189520	.	-	.	gene_id "XLOC_004400"; transcript_id "TCONS_00010873"; exon_number "4"; oId "CUFF.2339.1"; class_code "u"; tss_id "TSS6424";
TGACv1_scaffold_019059_1AS	Cufflinks	exon	189779	189850	.	-	.	gene_id "XLOC_004400"; transcript_id "TCONS_00010873"; exon_number "5"; oId "CUFF.2339.1"; class_code "u"; tss_id "TSS6424";
TGACv1_scaffold_019059_1AS	Cufflinks	exon	191001	191180	.	-	.	gene_id "XLOC_004400"; transcript_id "TCONS_00010873"; exon_number "6"; oId "CUFF.2339.1"; class_code "u"; tss_id "TSS6424";
TGACv1_scaffold_019059_1AS	Cufflinks	exon	191347	191419	.	-	.	gene_id "XLOC_004400"; transcript_id "TCONS_00010873"; exon_number "7"; oId "CUFF.2339.1"; class_code "u"; tss_id "TSS6424";
TGACv1_scaffold_019059_1AS	Cufflinks	exon	191510	192143	.	-	.	gene_id "XLOC_004400"; transcript_id "TCONS_00010873"; exon_number "8"; oId "CUFF.2339.1"; class_code "u"; tss_id "TSS6424";
TGACv1_scaffold_019059_1AS	Cufflinks	exon	186149	186406	.	-	.	gene_id "XLOC_004400"; transcript_id "TCONS_00010859"; exon_number "1"; oId "CUFF.2259.1"; class_code "u"; tss_id "TSS6425";
TGACv1_scaffold_019059_1AS	Cufflinks	exon	187044	187233	.	-	.	gene_id "XLOC_004400"; transcript_id "TCONS_00010859"; exon_number "2"; oId "CUFF.2259.1"; class_code "u"; tss_id "TSS6425";
TGACv1_scaffold_019059_1AS	Cufflinks	exon	187347	188056	.	-	.	gene_id "XLOC_004400"; transcript_id "TCONS_00010859"; exon_number "3"; oId "CUFF.2259.1"; class_code "u"; tss_id "TSS6425";
TGACv1_scaffold_019059_1AS	Cufflinks	exon	189081	189520	.	-	.	gene_id "XLOC_004400"; transcript_id "TCONS_00010859"; exon_number "4"; oId "CUFF.2259.1"; class_code "u"; tss_id "TSS6425";
TGACv1_scaffold_019059_1AS	Cufflinks	exon	189779	189850	.	-	.	gene_id "XLOC_004400"; transcript_id "TCONS_00010859"; exon_number "5"; oId "CUFF.2259.1"; class_code "u"; tss_id "TSS6425";
TGACv1_scaffold_019059_1AS	Cufflinks	exon	191001	191180	.	-	.	gene_id "XLOC_004400"; transcript_id "TCONS_00010859"; exon_number "6"; oId "CUFF.2259.1"; class_code "u"; tss_id "TSS6425";
TGACv1_scaffold_019059_1AS	Cufflinks	exon	191347	191419	.	-	.	gene_id "XLOC_004400"; transcript_id "TCONS_00010859"; exon_number "7"; oId "CUFF.2259.1"; class_code "u"; tss_id "TSS6425";
TGACv1_scaffold_019059_1AS	Cufflinks	exon	191510	192237	.	-	.	gene_id "XLOC_004400"; transcript_id "TCONS_00010859"; exon_number "8"; oId "CUFF.2259.1"; class_code "u"; tss_id "TSS6425";
TGACv1_scaffold_019059_1AS	Cufflinks	exon	192429	192671	.	-	.	gene_id "XLOC_004400"; transcript_id "TCONS_00010859"; exon_number "9"; oId "CUFF.2259.1"; class_code "u"; tss_id "TSS6425";
TGACv1_scaffold_019059_1AS	Cufflinks	exon	186398	186406	.	-	.	gene_id "XLOC_004400"; transcript_id "TCONS_00010871"; exon_number "1"; oId "CUFF.2401.2"; class_code "u"; tss_id "TSS6425";
TGACv1_scaffold_019059_1AS	Cufflinks	exon	187044	187233	.	-	.	gene_id "XLOC_004400"; transcript_id "TCONS_00010871"; exon_number "2"; oId "CUFF.2401.2"; class_code "u"; tss_id "TSS6425";
TGACv1_scaffold_019059_1AS	Cufflinks	exon	187347	188056	.	-	.	gene_id "XLOC_004400"; transcript_id "TCONS_00010871"; exon_number "3"; oId "CUFF.2401.2"; class_code "u"; tss_id "TSS6425";
TGACv1_scaffold_019059_1AS	Cufflinks	exon	189081	189520	.	-	.	gene_id "XLOC_004400"; transcript_id "TCONS_00010871"; exon_number "4"; oId "CUFF.2401.2"; class_code "u"; tss_id "TSS6425";
TGACv1_scaffold_019059_1AS	Cufflinks	exon	189779	189850	.	-	.	gene_id "XLOC_004400"; transcript_id "TCONS_00010871"; exon_number "5"; oId "CUFF.2401.2"; class_code "u"; tss_id "TSS6425";
TGACv1_scaffold_019059_1AS	Cufflinks	exon	192429	192739	.	-	.	gene_id "XLOC_004400"; transcript_id "TCONS_00010871"; exon_number "6"; oId "CUFF.2401.2"; class_code "u"; tss_id "TSS6425";
TGACv1_scaffold_019059_1AS	Cufflinks	exon	186398	186406	.	-	.	gene_id "XLOC_004400"; transcript_id "TCONS_00010870"; exon_number "1"; oId "CUFF.2401.1"; class_code "u"; tss_id "TSS6425";
TGACv1_scaffold_019059_1AS	Cufflinks	exon	187044	187233	.	-	.	gene_id "XLOC_004400"; transcript_id "TCONS_00010870"; exon_number "2"; oId "CUFF.2401.1"; class_code "u"; tss_id "TSS6425";
TGACv1_scaffold_019059_1AS	Cufflinks	exon	189081	189520	.	-	.	gene_id "XLOC_004400"; transcript_id "TCONS_00010870"; exon_number "3"; oId "CUFF.2401.1"; class_code "u"; tss_id "TSS6425";
TGACv1_scaffold_019059_1AS	Cufflinks	exon	189779	189850	.	-	.	gene_id "XLOC_004400"; transcript_id "TCONS_00010870"; exon_number "4"; oId "CUFF.2401.1"; class_code "u"; tss_id "TSS6425";
TGACv1_scaffold_019059_1AS	Cufflinks	exon	191347	191419	.	-	.	gene_id "XLOC_004400"; transcript_id "TCONS_00010870"; exon_number "5"; oId "CUFF.2401.1"; class_code "u"; tss_id "TSS6425";
TGACv1_scaffold_019059_1AS	Cufflinks	exon	191510	192237	.	-	.	gene_id "XLOC_004400"; transcript_id "TCONS_00010870"; exon_number "6"; oId "CUFF.2401.1"; class_code "u"; tss_id "TSS6425";
TGACv1_scaffold_019059_1AS	Cufflinks	exon	192429	192739	.	-	.	gene_id "XLOC_004400"; transcript_id "TCONS_00010870"; exon_number "7"; oId "CUFF.2401.1"; class_code "u"; tss_id "TSS6425";
TGACv1_scaffold_019059_1AS	Cufflinks	exon	187064	187233	.	-	.	gene_id "XLOC_004400"; transcript_id "TCONS_00010872"; exon_number "1"; oId "CUFF.2401.4"; class_code "u"; tss_id "TSS6425";
TGACv1_scaffold_019059_1AS	Cufflinks	exon	187347	188056	.	-	.	gene_id "XLOC_004400"; transcript_id "TCONS_00010872"; exon_number "2"; oId "CUFF.2401.4"; class_code "u"; tss_id "TSS6425";
TGACv1_scaffold_019059_1AS	Cufflinks	exon	189081	189520	.	-	.	gene_id "XLOC_004400"; transcript_id "TCONS_00010872"; exon_number "3"; oId "CUFF.2401.4"; class_code "u"; tss_id "TSS6425";
TGACv1_scaffold_019059_1AS	Cufflinks	exon	189779	189850	.	-	.	gene_id "XLOC_004400"; transcript_id "TCONS_00010872"; exon_number "4"; oId "CUFF.2401.4"; class_code "u"; tss_id "TSS6425";
TGACv1_scaffold_019059_1AS	Cufflinks	exon	191001	191180	.	-	.	gene_id "XLOC_004400"; transcript_id "TCONS_00010872"; exon_number "5"; oId "CUFF.2401.4"; class_code "u"; tss_id "TSS6425";
TGACv1_scaffold_019059_1AS	Cufflinks	exon	191347	191419	.	-	.	gene_id "XLOC_004400"; transcript_id "TCONS_00010872"; exon_number "6"; oId "CUFF.2401.4"; class_code "u"; tss_id "TSS6425";
TGACv1_scaffold_019059_1AS	Cufflinks	exon	191510	192237	.	-	.	gene_id "XLOC_004400"; transcript_id "TCONS_00010872"; exon_number "7"; oId "CUFF.2401.4"; class_code "u"; tss_id "TSS6425";
TGACv1_scaffold_019059_1AS	Cufflinks	exon	192429	192739	.	-	.	gene_id "XLOC_004400"; transcript_id "TCONS_00010872"; exon_number "8"; oId "CUFF.2401.4"; class_code "u"; tss_id "TSS6425";
TGACv1_scaffold_019059_1AS	Cufflinks	exon	187102	187233	.	-	.	gene_id "XLOC_004400"; transcript_id "TCONS_00010865"; exon_number "1"; oId "CUFF.2276.2"; class_code "u"; tss_id "TSS6426";
TGACv1_scaffold_019059_1AS	Cufflinks	exon	187347	188056	.	-	.	gene_id "XLOC_004400"; transcript_id "TCONS_00010865"; exon_number "2"; oId "CUFF.2276.2"; class_code "u"; tss_id "TSS6426";
TGACv1_scaffold_019059_1AS	Cufflinks	exon	189081	189520	.	-	.	gene_id "XLOC_004400"; transcript_id "TCONS_00010865"; exon_number "3"; oId "CUFF.2276.2"; class_code "u"; tss_id "TSS6426";
TGACv1_scaffold_019059_1AS	Cufflinks	exon	189779	189850	.	-	.	gene_id "XLOC_004400"; transcript_id "TCONS_00010865"; exon_number "4"; oId "CUFF.2276.2"; class_code "u"; tss_id "TSS6426";
TGACv1_scaffold_019059_1AS	Cufflinks	exon	191001	191180	.	-	.	gene_id "XLOC_004400"; transcript_id "TCONS_00010865"; exon_number "5"; oId "CUFF.2276.2"; class_code "u"; tss_id "TSS6426";
TGACv1_scaffold_019059_1AS	Cufflinks	exon	191347	191419	.	-	.	gene_id "XLOC_004400"; transcript_id "TCONS_00010865"; exon_number "6"; oId "CUFF.2276.2"; class_code "u"; tss_id "TSS6426";
TGACv1_scaffold_019059_1AS	Cufflinks	exon	191510	192237	.	-	.	gene_id "XLOC_004400"; transcript_id "TCONS_00010865"; exon_number "7"; oId "CUFF.2276.2"; class_code "u"; tss_id "TSS6426";
TGACv1_scaffold_019059_1AS	Cufflinks	exon	192429	192734	.	-	.	gene_id "XLOC_004400"; transcript_id "TCONS_00010865"; exon_number "8"; oId "CUFF.2276.2"; class_code "u"; tss_id "TSS6426";
TGACv1_scaffold_019059_1AS	Cufflinks	exon	192945	193005	.	-	.	gene_id "XLOC_004400"; transcript_id "TCONS_00010865"; exon_number "9"; oId "CUFF.2276.2"; class_code "u"; tss_id "TSS6426";
TGACv1_scaffold_019059_1AS	Cufflinks	exon	187102	187233	.	-	.	gene_id "XLOC_004400"; transcript_id "TCONS_00010864"; exon_number "1"; oId "CUFF.2276.1"; class_code "u"; tss_id "TSS6426";
TGACv1_scaffold_019059_1AS	Cufflinks	exon	187347	188056	.	-	.	gene_id "XLOC_004400"; transcript_id "TCONS_00010864"; exon_number "2"; oId "CUFF.2276.1"; class_code "u"; tss_id "TSS6426";
TGACv1_scaffold_019059_1AS	Cufflinks	exon	189081	189520	.	-	.	gene_id "XLOC_004400"; transcript_id "TCONS_00010864"; exon_number "3"; oId "CUFF.2276.1"; class_code "u"; tss_id "TSS6426";
TGACv1_scaffold_019059_1AS	Cufflinks	exon	189779	189850	.	-	.	gene_id "XLOC_004400"; transcript_id "TCONS_00010864"; exon_number "4"; oId "CUFF.2276.1"; class_code "u"; tss_id "TSS6426";
TGACv1_scaffold_019059_1AS	Cufflinks	exon	191347	191419	.	-	.	gene_id "XLOC_004400"; transcript_id "TCONS_00010864"; exon_number "5"; oId "CUFF.2276.1"; class_code "u"; tss_id "TSS6426";
TGACv1_scaffold_019059_1AS	Cufflinks	exon	191510	192237	.	-	.	gene_id "XLOC_004400"; transcript_id "TCONS_00010864"; exon_number "6"; oId "CUFF.2276.1"; class_code "u"; tss_id "TSS6426";
TGACv1_scaffold_019059_1AS	Cufflinks	exon	192429	192734	.	-	.	gene_id "XLOC_004400"; transcript_id "TCONS_00010864"; exon_number "7"; oId "CUFF.2276.1"; class_code "u"; tss_id "TSS6426";
TGACv1_scaffold_019059_1AS	Cufflinks	exon	192945	193005	.	-	.	gene_id "XLOC_004400"; transcript_id "TCONS_00010864"; exon_number "8"; oId "CUFF.2276.1"; class_code "u"; tss_id "TSS6426";
TGACv1_scaffold_019059_1AS	Cufflinks	exon	187161	187233	.	-	.	gene_id "XLOC_004400"; transcript_id "TCONS_00010868"; exon_number "1"; oId "CUFF.2300.3"; class_code "u"; tss_id "TSS6425";
TGACv1_scaffold_019059_1AS	Cufflinks	exon	187347	187758	.	-	.	gene_id "XLOC_004400"; transcript_id "TCONS_00010868"; exon_number "2"; oId "CUFF.2300.3"; class_code "u"; tss_id "TSS6425";
TGACv1_scaffold_019059_1AS	Cufflinks	exon	187865	188056	.	-	.	gene_id "XLOC_004400"; transcript_id "TCONS_00010868"; exon_number "3"; oId "CUFF.2300.3"; class_code "u"; tss_id "TSS6425";
TGACv1_scaffold_019059_1AS	Cufflinks	exon	189081	189520	.	-	.	gene_id "XLOC_004400"; transcript_id "TCONS_00010868"; exon_number "4"; oId "CUFF.2300.3"; class_code "u"; tss_id "TSS6425";
TGACv1_scaffold_019059_1AS	Cufflinks	exon	189779	189850	.	-	.	gene_id "XLOC_004400"; transcript_id "TCONS_00010868"; exon_number "5"; oId "CUFF.2300.3"; class_code "u"; tss_id "TSS6425";
TGACv1_scaffold_019059_1AS	Cufflinks	exon	192429	192711	.	-	.	gene_id "XLOC_004400"; transcript_id "TCONS_00010868"; exon_number "6"; oId "CUFF.2300.3"; class_code "u"; tss_id "TSS6425";
TGACv1_scaffold_019066_1AS	Cufflinks	exon	114022	114043	.	+	.	gene_id "XLOC_004409"; transcript_id "TCONS_00010913"; exon_number "1"; oId "CUFF.2282.2"; class_code "u"; tss_id "TSS6439";
TGACv1_scaffold_019066_1AS	Cufflinks	exon	117984	118081	.	+	.	gene_id "XLOC_004409"; transcript_id "TCONS_00010913"; exon_number "2"; oId "CUFF.2282.2"; class_code "u"; tss_id "TSS6439";
TGACv1_scaffold_019066_1AS	Cufflinks	exon	119045	120340	.	+	.	gene_id "XLOC_004409"; transcript_id "TCONS_00010913"; exon_number "3"; oId "CUFF.2282.2"; class_code "u"; tss_id "TSS6439";
TGACv1_scaffold_019066_1AS	Cufflinks	exon	122814	123465	.	+	.	gene_id "XLOC_004409"; transcript_id "TCONS_00010913"; exon_number "4"; oId "CUFF.2282.2"; class_code "u"; tss_id "TSS6439";
TGACv1_scaffold_019066_1AS	Cufflinks	exon	114022	114043	.	+	.	gene_id "XLOC_004409"; transcript_id "TCONS_00010912"; exon_number "1"; oId "CUFF.2282.1"; class_code "u"; tss_id "TSS6439";
TGACv1_scaffold_019066_1AS	Cufflinks	exon	117984	118081	.	+	.	gene_id "XLOC_004409"; transcript_id "TCONS_00010912"; exon_number "2"; oId "CUFF.2282.1"; class_code "u"; tss_id "TSS6439";
TGACv1_scaffold_019066_1AS	Cufflinks	exon	119045	120098	.	+	.	gene_id "XLOC_004409"; transcript_id "TCONS_00010912"; exon_number "3"; oId "CUFF.2282.1"; class_code "u"; tss_id "TSS6439";
TGACv1_scaffold_019066_1AS	Cufflinks	exon	120217	120340	.	+	.	gene_id "XLOC_004409"; transcript_id "TCONS_00010912"; exon_number "4"; oId "CUFF.2282.1"; class_code "u"; tss_id "TSS6439";
TGACv1_scaffold_019066_1AS	Cufflinks	exon	122814	123465	.	+	.	gene_id "XLOC_004409"; transcript_id "TCONS_00010912"; exon_number "5"; oId "CUFF.2282.1"; class_code "u"; tss_id "TSS6439";
TGACv1_scaffold_019066_1AS	Cufflinks	exon	117900	118081	.	+	.	gene_id "XLOC_004409"; transcript_id "TCONS_00010904"; exon_number "1"; oId "CUFF.2318.1"; class_code "u"; tss_id "TSS6441";
TGACv1_scaffold_019066_1AS	Cufflinks	exon	118981	120340	.	+	.	gene_id "XLOC_004409"; transcript_id "TCONS_00010904"; exon_number "2"; oId "CUFF.2318.1"; class_code "u"; tss_id "TSS6441";
TGACv1_scaffold_019066_1AS	Cufflinks	exon	122814	123468	.	+	.	gene_id "XLOC_004409"; transcript_id "TCONS_00010904"; exon_number "3"; oId "CUFF.2318.1"; class_code "u"; tss_id "TSS6441";
TGACv1_scaffold_019066_1AS	Cufflinks	exon	118006	118081	.	+	.	gene_id "XLOC_004409"; transcript_id "TCONS_00010928"; exon_number "1"; oId "CUFF.2344.2"; class_code "u"; tss_id "TSS6442";
TGACv1_scaffold_019066_1AS	Cufflinks	exon	118475	120340	.	+	.	gene_id "XLOC_004409"; transcript_id "TCONS_00010928"; exon_number "2"; oId "CUFF.2344.2"; class_code "u"; tss_id "TSS6442";
TGACv1_scaffold_019066_1AS	Cufflinks	exon	122814	123466	.	+	.	gene_id "XLOC_004409"; transcript_id "TCONS_00010928"; exon_number "3"; oId "CUFF.2344.2"; class_code "u"; tss_id "TSS6442";
TGACv1_scaffold_019066_1AS	Cufflinks	exon	118018	118081	.	+	.	gene_id "XLOC_004409"; transcript_id "TCONS_00010915"; exon_number "1"; oId "CUFF.2282.4"; class_code "u"; tss_id "TSS6442";
TGACv1_scaffold_019066_1AS	Cufflinks	exon	118979	120098	.	+	.	gene_id "XLOC_004409"; transcript_id "TCONS_00010915"; exon_number "2"; oId "CUFF.2282.4"; class_code "u"; tss_id "TSS6442";
TGACv1_scaffold_019066_1AS	Cufflinks	exon	120217	120340	.	+	.	gene_id "XLOC_004409"; transcript_id "TCONS_00010915"; exon_number "3"; oId "CUFF.2282.4"; class_code "u"; tss_id "TSS6442";
TGACv1_scaffold_019066_1AS	Cufflinks	exon	122814	123465	.	+	.	gene_id "XLOC_004409"; transcript_id "TCONS_00010915"; exon_number "4"; oId "CUFF.2282.4"; class_code "u"; tss_id "TSS6442";
TGACv1_scaffold_019066_1AS	Cufflinks	exon	118057	118081	.	+	.	gene_id "XLOC_004409"; transcript_id "TCONS_00010895"; exon_number "1"; oId "CUFF.2263.1"; class_code "u"; tss_id "TSS6442";
TGACv1_scaffold_019066_1AS	Cufflinks	exon	119045	119143	.	+	.	gene_id "XLOC_004409"; transcript_id "TCONS_00010895"; exon_number "2"; oId "CUFF.2263.1"; class_code "u"; tss_id "TSS6442";
TGACv1_scaffold_019066_1AS	Cufflinks	exon	119884	120098	.	+	.	gene_id "XLOC_004409"; transcript_id "TCONS_00010895"; exon_number "3"; oId "CUFF.2263.1"; class_code "u"; tss_id "TSS6442";
TGACv1_scaffold_019066_1AS	Cufflinks	exon	120217	120340	.	+	.	gene_id "XLOC_004409"; transcript_id "TCONS_00010895"; exon_number "4"; oId "CUFF.2263.1"; class_code "u"; tss_id "TSS6442";
TGACv1_scaffold_019066_1AS	Cufflinks	exon	122814	123462	.	+	.	gene_id "XLOC_004409"; transcript_id "TCONS_00010895"; exon_number "5"; oId "CUFF.2263.1"; class_code "u"; tss_id "TSS6442";
TGACv1_scaffold_019066_1AS	Cufflinks	exon	118116	119143	.	+	.	gene_id "XLOC_004409"; transcript_id "TCONS_00010929"; exon_number "1"; oId "CUFF.2344.3"; class_code "u"; tss_id "TSS6443";
TGACv1_scaffold_019066_1AS	Cufflinks	exon	119884	120098	.	+	.	gene_id "XLOC_004409"; transcript_id "TCONS_00010929"; exon_number "2"; oId "CUFF.2344.3"; class_code "u"; tss_id "TSS6443";
TGACv1_scaffold_019066_1AS	Cufflinks	exon	120217	120340	.	+	.	gene_id "XLOC_004409"; transcript_id "TCONS_00010929"; exon_number "3"; oId "CUFF.2344.3"; class_code "u"; tss_id "TSS6443";
TGACv1_scaffold_019066_1AS	Cufflinks	exon	122814	123466	.	+	.	gene_id "XLOC_004409"; transcript_id "TCONS_00010929"; exon_number "4"; oId "CUFF.2344.3"; class_code "u"; tss_id "TSS6443";
TGACv1_scaffold_019080_1AS	Cufflinks	exon	125352	125453	.	+	.	gene_id "XLOC_004444"; transcript_id "TCONS_00011001"; exon_number "1"; oId "CUFF.2470.1"; class_code "u"; tss_id "TSS6495";
TGACv1_scaffold_019080_1AS	Cufflinks	exon	126145	126243	.	+	.	gene_id "XLOC_004444"; transcript_id "TCONS_00011001"; exon_number "2"; oId "CUFF.2470.1"; class_code "u"; tss_id "TSS6495";
TGACv1_scaffold_019080_1AS	Cufflinks	exon	126321	126397	.	+	.	gene_id "XLOC_004444"; transcript_id "TCONS_00011001"; exon_number "3"; oId "CUFF.2470.1"; class_code "u"; tss_id "TSS6495";
TGACv1_scaffold_019080_1AS	Cufflinks	exon	126523	126743	.	+	.	gene_id "XLOC_004444"; transcript_id "TCONS_00011001"; exon_number "4"; oId "CUFF.2470.1"; class_code "u"; tss_id "TSS6495";
TGACv1_scaffold_019080_1AS	Cufflinks	exon	127366	127510	.	+	.	gene_id "XLOC_004444"; transcript_id "TCONS_00011001"; exon_number "5"; oId "CUFF.2470.1"; class_code "u"; tss_id "TSS6495";
TGACv1_scaffold_019080_1AS	Cufflinks	exon	127648	127697	.	+	.	gene_id "XLOC_004444"; transcript_id "TCONS_00011001"; exon_number "6"; oId "CUFF.2470.1"; class_code "u"; tss_id "TSS6495";
TGACv1_scaffold_019080_1AS	Cufflinks	exon	127770	127864	.	+	.	gene_id "XLOC_004444"; transcript_id "TCONS_00011001"; exon_number "7"; oId "CUFF.2470.1"; class_code "u"; tss_id "TSS6495";
TGACv1_scaffold_019080_1AS	Cufflinks	exon	127962	128057	.	+	.	gene_id "XLOC_004444"; transcript_id "TCONS_00011001"; exon_number "8"; oId "CUFF.2470.1"; class_code "u"; tss_id "TSS6495";
TGACv1_scaffold_019080_1AS	Cufflinks	exon	128310	130185	.	+	.	gene_id "XLOC_004444"; transcript_id "TCONS_00011001"; exon_number "9"; oId "CUFF.2470.1"; class_code "u"; tss_id "TSS6495";
TGACv1_scaffold_019080_1AS	Cufflinks	exon	125357	125453	.	+	.	gene_id "XLOC_004444"; transcript_id "TCONS_00010999"; exon_number "1"; oId "CUFF.2367.2"; class_code "u"; tss_id "TSS6495";
TGACv1_scaffold_019080_1AS	Cufflinks	exon	126145	126243	.	+	.	gene_id "XLOC_004444"; transcript_id "TCONS_00010999"; exon_number "2"; oId "CUFF.2367.2"; class_code "u"; tss_id "TSS6495";
TGACv1_scaffold_019080_1AS	Cufflinks	exon	126321	126397	.	+	.	gene_id "XLOC_004444"; transcript_id "TCONS_00010999"; exon_number "3"; oId "CUFF.2367.2"; class_code "u"; tss_id "TSS6495";
TGACv1_scaffold_019080_1AS	Cufflinks	exon	126523	126743	.	+	.	gene_id "XLOC_004444"; transcript_id "TCONS_00010999"; exon_number "4"; oId "CUFF.2367.2"; class_code "u"; tss_id "TSS6495";
TGACv1_scaffold_019080_1AS	Cufflinks	exon	127366	127510	.	+	.	gene_id "XLOC_004444"; transcript_id "TCONS_00010999"; exon_number "5"; oId "CUFF.2367.2"; class_code "u"; tss_id "TSS6495";
TGACv1_scaffold_019080_1AS	Cufflinks	exon	127648	127697	.	+	.	gene_id "XLOC_004444"; transcript_id "TCONS_00010999"; exon_number "6"; oId "CUFF.2367.2"; class_code "u"; tss_id "TSS6495";
TGACv1_scaffold_019080_1AS	Cufflinks	exon	127770	127864	.	+	.	gene_id "XLOC_004444"; transcript_id "TCONS_00010999"; exon_number "7"; oId "CUFF.2367.2"; class_code "u"; tss_id "TSS6495";
TGACv1_scaffold_019080_1AS	Cufflinks	exon	127962	128057	.	+	.	gene_id "XLOC_004444"; transcript_id "TCONS_00010999"; exon_number "8"; oId "CUFF.2367.2"; class_code "u"; tss_id "TSS6495";
TGACv1_scaffold_019080_1AS	Cufflinks	exon	128310	128472	.	+	.	gene_id "XLOC_004444"; transcript_id "TCONS_00010999"; exon_number "9"; oId "CUFF.2367.2"; class_code "u"; tss_id "TSS6495";
TGACv1_scaffold_019080_1AS	Cufflinks	exon	129626	129974	.	+	.	gene_id "XLOC_004444"; transcript_id "TCONS_00010999"; exon_number "10"; oId "CUFF.2367.2"; class_code "u"; tss_id "TSS6495";
TGACv1_scaffold_019080_1AS	Cufflinks	exon	130998	131218	.	+	.	gene_id "XLOC_004444"; transcript_id "TCONS_00010999"; exon_number "11"; oId "CUFF.2367.2"; class_code "u"; tss_id "TSS6495";
TGACv1_scaffold_019080_1AS	Cufflinks	exon	125357	125453	.	+	.	gene_id "XLOC_004444"; transcript_id "TCONS_00010998"; exon_number "1"; oId "CUFF.2367.1"; class_code "u"; tss_id "TSS6495";
TGACv1_scaffold_019080_1AS	Cufflinks	exon	126145	126243	.	+	.	gene_id "XLOC_004444"; transcript_id "TCONS_00010998"; exon_number "2"; oId "CUFF.2367.1"; class_code "u"; tss_id "TSS6495";
TGACv1_scaffold_019080_1AS	Cufflinks	exon	126318	126397	.	+	.	gene_id "XLOC_004444"; transcript_id "TCONS_00010998"; exon_number "3"; oId "CUFF.2367.1"; class_code "u"; tss_id "TSS6495";
TGACv1_scaffold_019080_1AS	Cufflinks	exon	126523	126743	.	+	.	gene_id "XLOC_004444"; transcript_id "TCONS_00010998"; exon_number "4"; oId "CUFF.2367.1"; class_code "u"; tss_id "TSS6495";
TGACv1_scaffold_019080_1AS	Cufflinks	exon	127366	127510	.	+	.	gene_id "XLOC_004444"; transcript_id "TCONS_00010998"; exon_number "5"; oId "CUFF.2367.1"; class_code "u"; tss_id "TSS6495";
TGACv1_scaffold_019080_1AS	Cufflinks	exon	127640	127697	.	+	.	gene_id "XLOC_004444"; transcript_id "TCONS_00010998"; exon_number "6"; oId "CUFF.2367.1"; class_code "u"; tss_id "TSS6495";
TGACv1_scaffold_019080_1AS	Cufflinks	exon	127770	127864	.	+	.	gene_id "XLOC_004444"; transcript_id "TCONS_00010998"; exon_number "7"; oId "CUFF.2367.1"; class_code "u"; tss_id "TSS6495";
TGACv1_scaffold_019080_1AS	Cufflinks	exon	127962	128057	.	+	.	gene_id "XLOC_004444"; transcript_id "TCONS_00010998"; exon_number "8"; oId "CUFF.2367.1"; class_code "u"; tss_id "TSS6495";
TGACv1_scaffold_019080_1AS	Cufflinks	exon	128310	129974	.	+	.	gene_id "XLOC_004444"; transcript_id "TCONS_00010998"; exon_number "9"; oId "CUFF.2367.1"; class_code "u"; tss_id "TSS6495";
TGACv1_scaffold_019080_1AS	Cufflinks	exon	130998	131218	.	+	.	gene_id "XLOC_004444"; transcript_id "TCONS_00010998"; exon_number "10"; oId "CUFF.2367.1"; class_code "u"; tss_id "TSS6495";
TGACv1_scaffold_019080_1AS	Cufflinks	exon	125369	125453	.	+	.	gene_id "XLOC_004444"; transcript_id "TCONS_00011005"; exon_number "1"; oId "CUFF.2399.2"; class_code "u"; tss_id "TSS6495";
TGACv1_scaffold_019080_1AS	Cufflinks	exon	126145	126243	.	+	.	gene_id "XLOC_004444"; transcript_id "TCONS_00011005"; exon_number "2"; oId "CUFF.2399.2"; class_code "u"; tss_id "TSS6495";
TGACv1_scaffold_019080_1AS	Cufflinks	exon	126318	126397	.	+	.	gene_id "XLOC_004444"; transcript_id "TCONS_00011005"; exon_number "3"; oId "CUFF.2399.2"; class_code "u"; tss_id "TSS6495";
TGACv1_scaffold_019080_1AS	Cufflinks	exon	126523	126587	.	+	.	gene_id "XLOC_004444"; transcript_id "TCONS_00011005"; exon_number "4"; oId "CUFF.2399.2"; class_code "u"; tss_id "TSS6495";
TGACv1_scaffold_019080_1AS	Cufflinks	exon	126654	126743	.	+	.	gene_id "XLOC_004444"; transcript_id "TCONS_00011005"; exon_number "5"; oId "CUFF.2399.2"; class_code "u"; tss_id "TSS6495";
TGACv1_scaffold_019080_1AS	Cufflinks	exon	127366	127510	.	+	.	gene_id "XLOC_004444"; transcript_id "TCONS_00011005"; exon_number "6"; oId "CUFF.2399.2"; class_code "u"; tss_id "TSS6495";
TGACv1_scaffold_019080_1AS	Cufflinks	exon	127648	127697	.	+	.	gene_id "XLOC_004444"; transcript_id "TCONS_00011005"; exon_number "7"; oId "CUFF.2399.2"; class_code "u"; tss_id "TSS6495";
TGACv1_scaffold_019080_1AS	Cufflinks	exon	127770	127864	.	+	.	gene_id "XLOC_004444"; transcript_id "TCONS_00011005"; exon_number "8"; oId "CUFF.2399.2"; class_code "u"; tss_id "TSS6495";
TGACv1_scaffold_019080_1AS	Cufflinks	exon	127962	128057	.	+	.	gene_id "XLOC_004444"; transcript_id "TCONS_00011005"; exon_number "9"; oId "CUFF.2399.2"; class_code "u"; tss_id "TSS6495";
TGACv1_scaffold_019080_1AS	Cufflinks	exon	128310	130106	.	+	.	gene_id "XLOC_004444"; transcript_id "TCONS_00011005"; exon_number "10"; oId "CUFF.2399.2"; class_code "u"; tss_id "TSS6495";
TGACv1_scaffold_019080_1AS	Cufflinks	exon	125369	125453	.	+	.	gene_id "XLOC_004444"; transcript_id "TCONS_00011007"; exon_number "1"; oId "CUFF.2399.3"; class_code "u"; tss_id "TSS6495";
TGACv1_scaffold_019080_1AS	Cufflinks	exon	126145	126243	.	+	.	gene_id "XLOC_004444"; transcript_id "TCONS_00011007"; exon_number "2"; oId "CUFF.2399.3"; class_code "u"; tss_id "TSS6495";
TGACv1_scaffold_019080_1AS	Cufflinks	exon	126321	126397	.	+	.	gene_id "XLOC_004444"; transcript_id "TCONS_00011007"; exon_number "3"; oId "CUFF.2399.3"; class_code "u"; tss_id "TSS6495";
TGACv1_scaffold_019080_1AS	Cufflinks	exon	126523	126743	.	+	.	gene_id "XLOC_004444"; transcript_id "TCONS_00011007"; exon_number "4"; oId "CUFF.2399.3"; class_code "u"; tss_id "TSS6495";
TGACv1_scaffold_019080_1AS	Cufflinks	exon	127366	127510	.	+	.	gene_id "XLOC_004444"; transcript_id "TCONS_00011007"; exon_number "5"; oId "CUFF.2399.3"; class_code "u"; tss_id "TSS6495";
TGACv1_scaffold_019080_1AS	Cufflinks	exon	127648	127697	.	+	.	gene_id "XLOC_004444"; transcript_id "TCONS_00011007"; exon_number "6"; oId "CUFF.2399.3"; class_code "u"; tss_id "TSS6495";
TGACv1_scaffold_019080_1AS	Cufflinks	exon	127770	127864	.	+	.	gene_id "XLOC_004444"; transcript_id "TCONS_00011007"; exon_number "7"; oId "CUFF.2399.3"; class_code "u"; tss_id "TSS6495";
TGACv1_scaffold_019080_1AS	Cufflinks	exon	127962	128057	.	+	.	gene_id "XLOC_004444"; transcript_id "TCONS_00011007"; exon_number "8"; oId "CUFF.2399.3"; class_code "u"; tss_id "TSS6495";
TGACv1_scaffold_019080_1AS	Cufflinks	exon	128310	128523	.	+	.	gene_id "XLOC_004444"; transcript_id "TCONS_00011007"; exon_number "9"; oId "CUFF.2399.3"; class_code "u"; tss_id "TSS6495";
TGACv1_scaffold_019080_1AS	Cufflinks	exon	129626	129974	.	+	.	gene_id "XLOC_004444"; transcript_id "TCONS_00011007"; exon_number "10"; oId "CUFF.2399.3"; class_code "u"; tss_id "TSS6495";
TGACv1_scaffold_019080_1AS	Cufflinks	exon	130998	131115	.	+	.	gene_id "XLOC_004444"; transcript_id "TCONS_00011007"; exon_number "11"; oId "CUFF.2399.3"; class_code "u"; tss_id "TSS6495";
TGACv1_scaffold_019080_1AS	Cufflinks	exon	125369	125453	.	+	.	gene_id "XLOC_004444"; transcript_id "TCONS_00011006"; exon_number "1"; oId "CUFF.2399.1"; class_code "u"; tss_id "TSS6495";
TGACv1_scaffold_019080_1AS	Cufflinks	exon	126145	126243	.	+	.	gene_id "XLOC_004444"; transcript_id "TCONS_00011006"; exon_number "2"; oId "CUFF.2399.1"; class_code "u"; tss_id "TSS6495";
TGACv1_scaffold_019080_1AS	Cufflinks	exon	126321	126377	.	+	.	gene_id "XLOC_004444"; transcript_id "TCONS_00011006"; exon_number "3"; oId "CUFF.2399.1"; class_code "u"; tss_id "TSS6495";
TGACv1_scaffold_019080_1AS	Cufflinks	exon	126654	126743	.	+	.	gene_id "XLOC_004444"; transcript_id "TCONS_00011006"; exon_number "4"; oId "CUFF.2399.1"; class_code "u"; tss_id "TSS6495";
TGACv1_scaffold_019080_1AS	Cufflinks	exon	127366	127510	.	+	.	gene_id "XLOC_004444"; transcript_id "TCONS_00011006"; exon_number "5"; oId "CUFF.2399.1"; class_code "u"; tss_id "TSS6495";
TGACv1_scaffold_019080_1AS	Cufflinks	exon	127648	127697	.	+	.	gene_id "XLOC_004444"; transcript_id "TCONS_00011006"; exon_number "6"; oId "CUFF.2399.1"; class_code "u"; tss_id "TSS6495";
TGACv1_scaffold_019080_1AS	Cufflinks	exon	127770	127864	.	+	.	gene_id "XLOC_004444"; transcript_id "TCONS_00011006"; exon_number "7"; oId "CUFF.2399.1"; class_code "u"; tss_id "TSS6495";
TGACv1_scaffold_019080_1AS	Cufflinks	exon	127962	128057	.	+	.	gene_id "XLOC_004444"; transcript_id "TCONS_00011006"; exon_number "8"; oId "CUFF.2399.1"; class_code "u"; tss_id "TSS6495";
TGACv1_scaffold_019080_1AS	Cufflinks	exon	128310	129974	.	+	.	gene_id "XLOC_004444"; transcript_id "TCONS_00011006"; exon_number "9"; oId "CUFF.2399.1"; class_code "u"; tss_id "TSS6495";
TGACv1_scaffold_019080_1AS	Cufflinks	exon	130998	131115	.	+	.	gene_id "XLOC_004444"; transcript_id "TCONS_00011006"; exon_number "10"; oId "CUFF.2399.1"; class_code "u"; tss_id "TSS6495";
TGACv1_scaffold_019080_1AS	Cufflinks	exon	125369	125462	.	+	.	gene_id "XLOC_004444"; transcript_id "TCONS_00010997"; exon_number "1"; oId "CUFF.2334.3"; class_code "u"; tss_id "TSS6495";
TGACv1_scaffold_019080_1AS	Cufflinks	exon	126145	126243	.	+	.	gene_id "XLOC_004444"; transcript_id "TCONS_00010997"; exon_number "2"; oId "CUFF.2334.3"; class_code "u"; tss_id "TSS6495";
TGACv1_scaffold_019080_1AS	Cufflinks	exon	126321	126397	.	+	.	gene_id "XLOC_004444"; transcript_id "TCONS_00010997"; exon_number "3"; oId "CUFF.2334.3"; class_code "u"; tss_id "TSS6495";
TGACv1_scaffold_019080_1AS	Cufflinks	exon	126523	126743	.	+	.	gene_id "XLOC_004444"; transcript_id "TCONS_00010997"; exon_number "4"; oId "CUFF.2334.3"; class_code "u"; tss_id "TSS6495";
TGACv1_scaffold_019080_1AS	Cufflinks	exon	127366	127510	.	+	.	gene_id "XLOC_004444"; transcript_id "TCONS_00010997"; exon_number "5"; oId "CUFF.2334.3"; class_code "u"; tss_id "TSS6495";
TGACv1_scaffold_019080_1AS	Cufflinks	exon	127640	127697	.	+	.	gene_id "XLOC_004444"; transcript_id "TCONS_00010997"; exon_number "6"; oId "CUFF.2334.3"; class_code "u"; tss_id "TSS6495";
TGACv1_scaffold_019080_1AS	Cufflinks	exon	127770	127864	.	+	.	gene_id "XLOC_004444"; transcript_id "TCONS_00010997"; exon_number "7"; oId "CUFF.2334.3"; class_code "u"; tss_id "TSS6495";
TGACv1_scaffold_019080_1AS	Cufflinks	exon	127962	128057	.	+	.	gene_id "XLOC_004444"; transcript_id "TCONS_00010997"; exon_number "8"; oId "CUFF.2334.3"; class_code "u"; tss_id "TSS6495";
TGACv1_scaffold_019080_1AS	Cufflinks	exon	128310	128523	.	+	.	gene_id "XLOC_004444"; transcript_id "TCONS_00010997"; exon_number "9"; oId "CUFF.2334.3"; class_code "u"; tss_id "TSS6495";
TGACv1_scaffold_019080_1AS	Cufflinks	exon	129626	129974	.	+	.	gene_id "XLOC_004444"; transcript_id "TCONS_00010997"; exon_number "10"; oId "CUFF.2334.3"; class_code "u"; tss_id "TSS6495";
TGACv1_scaffold_019080_1AS	Cufflinks	exon	130998	131263	.	+	.	gene_id "XLOC_004444"; transcript_id "TCONS_00010997"; exon_number "11"; oId "CUFF.2334.3"; class_code "u"; tss_id "TSS6495";
TGACv1_scaffold_019080_1AS	Cufflinks	exon	125369	125462	.	+	.	gene_id "XLOC_004444"; transcript_id "TCONS_00010996"; exon_number "1"; oId "CUFF.2334.2"; class_code "u"; tss_id "TSS6495";
TGACv1_scaffold_019080_1AS	Cufflinks	exon	126145	126243	.	+	.	gene_id "XLOC_004444"; transcript_id "TCONS_00010996"; exon_number "2"; oId "CUFF.2334.2"; class_code "u"; tss_id "TSS6495";
TGACv1_scaffold_019080_1AS	Cufflinks	exon	126321	126397	.	+	.	gene_id "XLOC_004444"; transcript_id "TCONS_00010996"; exon_number "3"; oId "CUFF.2334.2"; class_code "u"; tss_id "TSS6495";
TGACv1_scaffold_019080_1AS	Cufflinks	exon	126523	126587	.	+	.	gene_id "XLOC_004444"; transcript_id "TCONS_00010996"; exon_number "4"; oId "CUFF.2334.2"; class_code "u"; tss_id "TSS6495";
TGACv1_scaffold_019080_1AS	Cufflinks	exon	126654	126743	.	+	.	gene_id "XLOC_004444"; transcript_id "TCONS_00010996"; exon_number "5"; oId "CUFF.2334.2"; class_code "u"; tss_id "TSS6495";
TGACv1_scaffold_019080_1AS	Cufflinks	exon	127366	127510	.	+	.	gene_id "XLOC_004444"; transcript_id "TCONS_00010996"; exon_number "6"; oId "CUFF.2334.2"; class_code "u"; tss_id "TSS6495";
TGACv1_scaffold_019080_1AS	Cufflinks	exon	127648	127697	.	+	.	gene_id "XLOC_004444"; transcript_id "TCONS_00010996"; exon_number "7"; oId "CUFF.2334.2"; class_code "u"; tss_id "TSS6495";
TGACv1_scaffold_019080_1AS	Cufflinks	exon	127770	127864	.	+	.	gene_id "XLOC_004444"; transcript_id "TCONS_00010996"; exon_number "8"; oId "CUFF.2334.2"; class_code "u"; tss_id "TSS6495";
TGACv1_scaffold_019080_1AS	Cufflinks	exon	127962	128057	.	+	.	gene_id "XLOC_004444"; transcript_id "TCONS_00010996"; exon_number "9"; oId "CUFF.2334.2"; class_code "u"; tss_id "TSS6495";
TGACv1_scaffold_019080_1AS	Cufflinks	exon	128310	129974	.	+	.	gene_id "XLOC_004444"; transcript_id "TCONS_00010996"; exon_number "10"; oId "CUFF.2334.2"; class_code "u"; tss_id "TSS6495";
TGACv1_scaffold_019080_1AS	Cufflinks	exon	130998	131263	.	+	.	gene_id "XLOC_004444"; transcript_id "TCONS_00010996"; exon_number "11"; oId "CUFF.2334.2"; class_code "u"; tss_id "TSS6495";
TGACv1_scaffold_019080_1AS	Cufflinks	exon	125371	125462	.	+	.	gene_id "XLOC_004444"; transcript_id "TCONS_00011000"; exon_number "1"; oId "CUFF.2367.4"; class_code "u"; tss_id "TSS6495";
TGACv1_scaffold_019080_1AS	Cufflinks	exon	126145	126243	.	+	.	gene_id "XLOC_004444"; transcript_id "TCONS_00011000"; exon_number "2"; oId "CUFF.2367.4"; class_code "u"; tss_id "TSS6495";
TGACv1_scaffold_019080_1AS	Cufflinks	exon	126321	126397	.	+	.	gene_id "XLOC_004444"; transcript_id "TCONS_00011000"; exon_number "3"; oId "CUFF.2367.4"; class_code "u"; tss_id "TSS6495";
TGACv1_scaffold_019080_1AS	Cufflinks	exon	126523	126743	.	+	.	gene_id "XLOC_004444"; transcript_id "TCONS_00011000"; exon_number "4"; oId "CUFF.2367.4"; class_code "u"; tss_id "TSS6495";
TGACv1_scaffold_019080_1AS	Cufflinks	exon	127366	127510	.	+	.	gene_id "XLOC_004444"; transcript_id "TCONS_00011000"; exon_number "5"; oId "CUFF.2367.4"; class_code "u"; tss_id "TSS6495";
TGACv1_scaffold_019080_1AS	Cufflinks	exon	127645	127697	.	+	.	gene_id "XLOC_004444"; transcript_id "TCONS_00011000"; exon_number "6"; oId "CUFF.2367.4"; class_code "u"; tss_id "TSS6495";
TGACv1_scaffold_019080_1AS	Cufflinks	exon	127770	127869	.	+	.	gene_id "XLOC_004444"; transcript_id "TCONS_00011000"; exon_number "7"; oId "CUFF.2367.4"; class_code "u"; tss_id "TSS6495";
TGACv1_scaffold_019080_1AS	Cufflinks	exon	127962	128057	.	+	.	gene_id "XLOC_004444"; transcript_id "TCONS_00011000"; exon_number "8"; oId "CUFF.2367.4"; class_code "u"; tss_id "TSS6495";
TGACv1_scaffold_019080_1AS	Cufflinks	exon	128310	128523	.	+	.	gene_id "XLOC_004444"; transcript_id "TCONS_00011000"; exon_number "9"; oId "CUFF.2367.4"; class_code "u"; tss_id "TSS6495";
TGACv1_scaffold_019080_1AS	Cufflinks	exon	129626	129974	.	+	.	gene_id "XLOC_004444"; transcript_id "TCONS_00011000"; exon_number "10"; oId "CUFF.2367.4"; class_code "u"; tss_id "TSS6495";
TGACv1_scaffold_019080_1AS	Cufflinks	exon	130998	131218	.	+	.	gene_id "XLOC_004444"; transcript_id "TCONS_00011000"; exon_number "11"; oId "CUFF.2367.4"; class_code "u"; tss_id "TSS6495";
TGACv1_scaffold_019080_1AS	Cufflinks	exon	125382	125462	.	+	.	gene_id "XLOC_004444"; transcript_id "TCONS_00011003"; exon_number "1"; oId "CUFF.2470.3"; class_code "u"; tss_id "TSS6495";
TGACv1_scaffold_019080_1AS	Cufflinks	exon	126145	126243	.	+	.	gene_id "XLOC_004444"; transcript_id "TCONS_00011003"; exon_number "2"; oId "CUFF.2470.3"; class_code "u"; tss_id "TSS6495";
TGACv1_scaffold_019080_1AS	Cufflinks	exon	126321	126397	.	+	.	gene_id "XLOC_004444"; transcript_id "TCONS_00011003"; exon_number "3"; oId "CUFF.2470.3"; class_code "u"; tss_id "TSS6495";
TGACv1_scaffold_019080_1AS	Cufflinks	exon	126523	126743	.	+	.	gene_id "XLOC_004444"; transcript_id "TCONS_00011003"; exon_number "4"; oId "CUFF.2470.3"; class_code "u"; tss_id "TSS6495";
TGACv1_scaffold_019080_1AS	Cufflinks	exon	127366	127510	.	+	.	gene_id "XLOC_004444"; transcript_id "TCONS_00011003"; exon_number "5"; oId "CUFF.2470.3"; class_code "u"; tss_id "TSS6495";
TGACv1_scaffold_019080_1AS	Cufflinks	exon	127640	127697	.	+	.	gene_id "XLOC_004444"; transcript_id "TCONS_00011003"; exon_number "6"; oId "CUFF.2470.3"; class_code "u"; tss_id "TSS6495";
TGACv1_scaffold_019080_1AS	Cufflinks	exon	127770	127864	.	+	.	gene_id "XLOC_004444"; transcript_id "TCONS_00011003"; exon_number "7"; oId "CUFF.2470.3"; class_code "u"; tss_id "TSS6495";
TGACv1_scaffold_019080_1AS	Cufflinks	exon	127962	128057	.	+	.	gene_id "XLOC_004444"; transcript_id "TCONS_00011003"; exon_number "8"; oId "CUFF.2470.3"; class_code "u"; tss_id "TSS6495";
TGACv1_scaffold_019080_1AS	Cufflinks	exon	128310	129974	.	+	.	gene_id "XLOC_004444"; transcript_id "TCONS_00011003"; exon_number "9"; oId "CUFF.2470.3"; class_code "u"; tss_id "TSS6495";
TGACv1_scaffold_019080_1AS	Cufflinks	exon	130998	131161	.	+	.	gene_id "XLOC_004444"; transcript_id "TCONS_00011003"; exon_number "10"; oId "CUFF.2470.3"; class_code "u"; tss_id "TSS6495";
TGACv1_scaffold_019080_1AS	Cufflinks	exon	125385	125462	.	+	.	gene_id "XLOC_004444"; transcript_id "TCONS_00010992"; exon_number "1"; oId "CUFF.2395.2"; class_code "u"; tss_id "TSS6495";
TGACv1_scaffold_019080_1AS	Cufflinks	exon	126145	126243	.	+	.	gene_id "XLOC_004444"; transcript_id "TCONS_00010992"; exon_number "2"; oId "CUFF.2395.2"; class_code "u"; tss_id "TSS6495";
TGACv1_scaffold_019080_1AS	Cufflinks	exon	126321	126397	.	+	.	gene_id "XLOC_004444"; transcript_id "TCONS_00010992"; exon_number "3"; oId "CUFF.2395.2"; class_code "u"; tss_id "TSS6495";
TGACv1_scaffold_019080_1AS	Cufflinks	exon	126523	126743	.	+	.	gene_id "XLOC_004444"; transcript_id "TCONS_00010992"; exon_number "4"; oId "CUFF.2395.2"; class_code "u"; tss_id "TSS6495";
TGACv1_scaffold_019080_1AS	Cufflinks	exon	127366	127510	.	+	.	gene_id "XLOC_004444"; transcript_id "TCONS_00010992"; exon_number "5"; oId "CUFF.2395.2"; class_code "u"; tss_id "TSS6495";
TGACv1_scaffold_019080_1AS	Cufflinks	exon	127648	127697	.	+	.	gene_id "XLOC_004444"; transcript_id "TCONS_00010992"; exon_number "6"; oId "CUFF.2395.2"; class_code "u"; tss_id "TSS6495";
TGACv1_scaffold_019080_1AS	Cufflinks	exon	127770	127864	.	+	.	gene_id "XLOC_004444"; transcript_id "TCONS_00010992"; exon_number "7"; oId "CUFF.2395.2"; class_code "u"; tss_id "TSS6495";
TGACv1_scaffold_019080_1AS	Cufflinks	exon	127962	128057	.	+	.	gene_id "XLOC_004444"; transcript_id "TCONS_00010992"; exon_number "8"; oId "CUFF.2395.2"; class_code "u"; tss_id "TSS6495";
TGACv1_scaffold_019080_1AS	Cufflinks	exon	128310	129974	.	+	.	gene_id "XLOC_004444"; transcript_id "TCONS_00010992"; exon_number "9"; oId "CUFF.2395.2"; class_code "u"; tss_id "TSS6495";
TGACv1_scaffold_019080_1AS	Cufflinks	exon	130998	131116	.	+	.	gene_id "XLOC_004444"; transcript_id "TCONS_00010992"; exon_number "10"; oId "CUFF.2395.2"; class_code "u"; tss_id "TSS6495";
TGACv1_scaffold_019080_1AS	Cufflinks	exon	125385	125462	.	+	.	gene_id "XLOC_004444"; transcript_id "TCONS_00010991"; exon_number "1"; oId "CUFF.2395.1"; class_code "u"; tss_id "TSS6495";
TGACv1_scaffold_019080_1AS	Cufflinks	exon	126145	126243	.	+	.	gene_id "XLOC_004444"; transcript_id "TCONS_00010991"; exon_number "2"; oId "CUFF.2395.1"; class_code "u"; tss_id "TSS6495";
TGACv1_scaffold_019080_1AS	Cufflinks	exon	126321	126397	.	+	.	gene_id "XLOC_004444"; transcript_id "TCONS_00010991"; exon_number "3"; oId "CUFF.2395.1"; class_code "u"; tss_id "TSS6495";
TGACv1_scaffold_019080_1AS	Cufflinks	exon	126523	126587	.	+	.	gene_id "XLOC_004444"; transcript_id "TCONS_00010991"; exon_number "4"; oId "CUFF.2395.1"; class_code "u"; tss_id "TSS6495";
TGACv1_scaffold_019080_1AS	Cufflinks	exon	126654	126743	.	+	.	gene_id "XLOC_004444"; transcript_id "TCONS_00010991"; exon_number "5"; oId "CUFF.2395.1"; class_code "u"; tss_id "TSS6495";
TGACv1_scaffold_019080_1AS	Cufflinks	exon	127366	127510	.	+	.	gene_id "XLOC_004444"; transcript_id "TCONS_00010991"; exon_number "6"; oId "CUFF.2395.1"; class_code "u"; tss_id "TSS6495";
TGACv1_scaffold_019080_1AS	Cufflinks	exon	127648	127697	.	+	.	gene_id "XLOC_004444"; transcript_id "TCONS_00010991"; exon_number "7"; oId "CUFF.2395.1"; class_code "u"; tss_id "TSS6495";
TGACv1_scaffold_019080_1AS	Cufflinks	exon	127770	127864	.	+	.	gene_id "XLOC_004444"; transcript_id "TCONS_00010991"; exon_number "8"; oId "CUFF.2395.1"; class_code "u"; tss_id "TSS6495";
TGACv1_scaffold_019080_1AS	Cufflinks	exon	127962	128057	.	+	.	gene_id "XLOC_004444"; transcript_id "TCONS_00010991"; exon_number "9"; oId "CUFF.2395.1"; class_code "u"; tss_id "TSS6495";
TGACv1_scaffold_019080_1AS	Cufflinks	exon	128310	128523	.	+	.	gene_id "XLOC_004444"; transcript_id "TCONS_00010991"; exon_number "10"; oId "CUFF.2395.1"; class_code "u"; tss_id "TSS6495";
TGACv1_scaffold_019080_1AS	Cufflinks	exon	129626	129974	.	+	.	gene_id "XLOC_004444"; transcript_id "TCONS_00010991"; exon_number "11"; oId "CUFF.2395.1"; class_code "u"; tss_id "TSS6495";
TGACv1_scaffold_019080_1AS	Cufflinks	exon	130998	131116	.	+	.	gene_id "XLOC_004444"; transcript_id "TCONS_00010991"; exon_number "12"; oId "CUFF.2395.1"; class_code "u"; tss_id "TSS6495";
TGACv1_scaffold_019080_1AS	Cufflinks	exon	127623	127697	.	+	.	gene_id "XLOC_004444"; transcript_id "TCONS_00010993"; exon_number "1"; oId "CUFF.2395.3"; class_code "u"; tss_id "TSS6496";
TGACv1_scaffold_019080_1AS	Cufflinks	exon	127770	127864	.	+	.	gene_id "XLOC_004444"; transcript_id "TCONS_00010993"; exon_number "2"; oId "CUFF.2395.3"; class_code "u"; tss_id "TSS6496";
TGACv1_scaffold_019080_1AS	Cufflinks	exon	127962	128057	.	+	.	gene_id "XLOC_004444"; transcript_id "TCONS_00010993"; exon_number "3"; oId "CUFF.2395.3"; class_code "u"; tss_id "TSS6496";
TGACv1_scaffold_019080_1AS	Cufflinks	exon	128310	128523	.	+	.	gene_id "XLOC_004444"; transcript_id "TCONS_00010993"; exon_number "4"; oId "CUFF.2395.3"; class_code "u"; tss_id "TSS6496";
TGACv1_scaffold_019080_1AS	Cufflinks	exon	129626	129974	.	+	.	gene_id "XLOC_004444"; transcript_id "TCONS_00010993"; exon_number "5"; oId "CUFF.2395.3"; class_code "u"; tss_id "TSS6496";
TGACv1_scaffold_019080_1AS	Cufflinks	exon	130998	131116	.	+	.	gene_id "XLOC_004444"; transcript_id "TCONS_00010993"; exon_number "6"; oId "CUFF.2395.3"; class_code "u"; tss_id "TSS6496";
TGACv1_scaffold_019094_1AS	Cufflinks	exon	77373	77679	.	+	.	gene_id "XLOC_004480"; transcript_id "TCONS_00011086"; exon_number "1"; oId "CUFF.2378.1"; class_code "u"; tss_id "TSS6546";
TGACv1_scaffold_019094_1AS	Cufflinks	exon	78172	78284	.	+	.	gene_id "XLOC_004480"; transcript_id "TCONS_00011086"; exon_number "2"; oId "CUFF.2378.1"; class_code "u"; tss_id "TSS6546";
TGACv1_scaffold_019094_1AS	Cufflinks	exon	79215	79292	.	+	.	gene_id "XLOC_004480"; transcript_id "TCONS_00011086"; exon_number "3"; oId "CUFF.2378.1"; class_code "u"; tss_id "TSS6546";
TGACv1_scaffold_019094_1AS	Cufflinks	exon	79386	80424	.	+	.	gene_id "XLOC_004480"; transcript_id "TCONS_00011086"; exon_number "4"; oId "CUFF.2378.1"; class_code "u"; tss_id "TSS6546";
TGACv1_scaffold_019094_1AS	Cufflinks	exon	80760	80861	.	+	.	gene_id "XLOC_004480"; transcript_id "TCONS_00011086"; exon_number "5"; oId "CUFF.2378.1"; class_code "u"; tss_id "TSS6546";
TGACv1_scaffold_019096_1AS	Cufflinks	exon	97993	98499	.	-	.	gene_id "XLOC_004483"; transcript_id "TCONS_00011104"; exon_number "1"; oId "CUFF.2453.4"; class_code "u"; tss_id "TSS6553";
TGACv1_scaffold_019096_1AS	Cufflinks	exon	98865	99341	.	-	.	gene_id "XLOC_004483"; transcript_id "TCONS_00011104"; exon_number "2"; oId "CUFF.2453.4"; class_code "u"; tss_id "TSS6553";
TGACv1_scaffold_019096_1AS	Cufflinks	exon	99443	99535	.	-	.	gene_id "XLOC_004483"; transcript_id "TCONS_00011104"; exon_number "3"; oId "CUFF.2453.4"; class_code "u"; tss_id "TSS6553";
TGACv1_scaffold_019096_1AS	Cufflinks	exon	101308	101415	.	-	.	gene_id "XLOC_004483"; transcript_id "TCONS_00011104"; exon_number "4"; oId "CUFF.2453.4"; class_code "u"; tss_id "TSS6553";
TGACv1_scaffold_019129_1AS	Cufflinks	exon	86724	87728	.	+	.	gene_id "XLOC_004514"; transcript_id "TCONS_00011187"; exon_number "1"; oId "CUFF.2393.1"; class_code "u"; tss_id "TSS6597";
TGACv1_scaffold_019129_1AS	Cufflinks	exon	88030	89044	.	+	.	gene_id "XLOC_004514"; transcript_id "TCONS_00011187"; exon_number "2"; oId "CUFF.2393.1"; class_code "u"; tss_id "TSS6597";
TGACv1_scaffold_019129_1AS	Cufflinks	exon	89759	89856	.	+	.	gene_id "XLOC_004514"; transcript_id "TCONS_00011187"; exon_number "3"; oId "CUFF.2393.1"; class_code "u"; tss_id "TSS6597";
TGACv1_scaffold_019129_1AS	Cufflinks	exon	90067	90321	.	+	.	gene_id "XLOC_004514"; transcript_id "TCONS_00011187"; exon_number "4"; oId "CUFF.2393.1"; class_code "u"; tss_id "TSS6597";
TGACv1_scaffold_019129_1AS	Cufflinks	exon	86726	87728	.	+	.	gene_id "XLOC_004514"; transcript_id "TCONS_00011186"; exon_number "1"; oId "CUFF.2461.1"; class_code "u"; tss_id "TSS6597";
TGACv1_scaffold_019129_1AS	Cufflinks	exon	88030	89379	.	+	.	gene_id "XLOC_004514"; transcript_id "TCONS_00011186"; exon_number "2"; oId "CUFF.2461.1"; class_code "u"; tss_id "TSS6597";
TGACv1_scaffold_019129_1AS	Cufflinks	exon	90067	90323	.	+	.	gene_id "XLOC_004514"; transcript_id "TCONS_00011186"; exon_number "3"; oId "CUFF.2461.1"; class_code "u"; tss_id "TSS6597";
TGACv1_scaffold_019129_1AS	Cufflinks	exon	86732	87728	.	+	.	gene_id "XLOC_004514"; transcript_id "TCONS_00011177"; exon_number "1"; oId "CUFF.2335.1"; class_code "u"; tss_id "TSS6597";
TGACv1_scaffold_019129_1AS	Cufflinks	exon	88356	89947	.	+	.	gene_id "XLOC_004514"; transcript_id "TCONS_00011177"; exon_number "2"; oId "CUFF.2335.1"; class_code "u"; tss_id "TSS6597";
TGACv1_scaffold_019129_1AS	Cufflinks	exon	86732	89044	.	+	.	gene_id "XLOC_004514"; transcript_id "TCONS_00011179"; exon_number "1"; oId "CUFF.2335.3"; class_code "u"; tss_id "TSS6597";
TGACv1_scaffold_019129_1AS	Cufflinks	exon	89760	89856	.	+	.	gene_id "XLOC_004514"; transcript_id "TCONS_00011179"; exon_number "2"; oId "CUFF.2335.3"; class_code "u"; tss_id "TSS6597";
TGACv1_scaffold_019129_1AS	Cufflinks	exon	90010	90334	.	+	.	gene_id "XLOC_004514"; transcript_id "TCONS_00011179"; exon_number "3"; oId "CUFF.2335.3"; class_code "u"; tss_id "TSS6597";
TGACv1_scaffold_019129_1AS	Cufflinks	exon	86732	89044	.	+	.	gene_id "XLOC_004514"; transcript_id "TCONS_00011178"; exon_number "1"; oId "CUFF.2335.2"; class_code "u"; tss_id "TSS6597";
TGACv1_scaffold_019129_1AS	Cufflinks	exon	89761	89856	.	+	.	gene_id "XLOC_004514"; transcript_id "TCONS_00011178"; exon_number "2"; oId "CUFF.2335.2"; class_code "u"; tss_id "TSS6597";
TGACv1_scaffold_019129_1AS	Cufflinks	exon	90010	90334	.	+	.	gene_id "XLOC_004514"; transcript_id "TCONS_00011178"; exon_number "3"; oId "CUFF.2335.2"; class_code "u"; tss_id "TSS6597";
TGACv1_scaffold_019129_1AS	Cufflinks	exon	86789	87728	.	+	.	gene_id "XLOC_004514"; transcript_id "TCONS_00011172"; exon_number "1"; oId "CUFF.2367.2"; class_code "u"; tss_id "TSS6597";
TGACv1_scaffold_019129_1AS	Cufflinks	exon	88030	89044	.	+	.	gene_id "XLOC_004514"; transcript_id "TCONS_00011172"; exon_number "2"; oId "CUFF.2367.2"; class_code "u"; tss_id "TSS6597";
TGACv1_scaffold_019129_1AS	Cufflinks	exon	89761	90333	.	+	.	gene_id "XLOC_004514"; transcript_id "TCONS_00011172"; exon_number "3"; oId "CUFF.2367.2"; class_code "u"; tss_id "TSS6597";
TGACv1_scaffold_019129_1AS	Cufflinks	exon	86794	87728	.	+	.	gene_id "XLOC_004514"; transcript_id "TCONS_00011158"; exon_number "1"; oId "CUFF.2306.2"; class_code "u"; tss_id "TSS6597";
TGACv1_scaffold_019129_1AS	Cufflinks	exon	88030	89044	.	+	.	gene_id "XLOC_004514"; transcript_id "TCONS_00011158"; exon_number "2"; oId "CUFF.2306.2"; class_code "u"; tss_id "TSS6597";
TGACv1_scaffold_019129_1AS	Cufflinks	exon	90067	90324	.	+	.	gene_id "XLOC_004514"; transcript_id "TCONS_00011158"; exon_number "3"; oId "CUFF.2306.2"; class_code "u"; tss_id "TSS6597";
TGACv1_scaffold_019129_1AS	Cufflinks	exon	88345	89517	.	+	.	gene_id "XLOC_004514"; transcript_id "TCONS_00011183"; exon_number "1"; oId "CUFF.2358.1"; class_code "u"; tss_id "TSS6598";
TGACv1_scaffold_019221_1AS	Cufflinks	exon	129375	131133	.	.	.	gene_id "XLOC_004690"; transcript_id "TCONS_00011584"; exon_number "1"; oId "CUFF.2468.1"; class_code "u"; tss_id "TSS6839";
TGACv1_scaffold_019311_1AS	Cufflinks	exon	100002	100251	.	-	.	gene_id "XLOC_004803"; transcript_id "TCONS_00011847"; exon_number "1"; oId "CUFF.2614.1"; class_code "u"; tss_id "TSS7002";
TGACv1_scaffold_019311_1AS	Cufflinks	exon	100347	100422	.	-	.	gene_id "XLOC_004803"; transcript_id "TCONS_00011847"; exon_number "2"; oId "CUFF.2614.1"; class_code "u"; tss_id "TSS7002";
TGACv1_scaffold_019311_1AS	Cufflinks	exon	100519	100774	.	-	.	gene_id "XLOC_004803"; transcript_id "TCONS_00011847"; exon_number "3"; oId "CUFF.2614.1"; class_code "u"; tss_id "TSS7002";
TGACv1_scaffold_019311_1AS	Cufflinks	exon	100856	100954	.	-	.	gene_id "XLOC_004803"; transcript_id "TCONS_00011847"; exon_number "4"; oId "CUFF.2614.1"; class_code "u"; tss_id "TSS7002";
TGACv1_scaffold_019311_1AS	Cufflinks	exon	101043	101238	.	-	.	gene_id "XLOC_004803"; transcript_id "TCONS_00011847"; exon_number "5"; oId "CUFF.2614.1"; class_code "u"; tss_id "TSS7002";
TGACv1_scaffold_019311_1AS	Cufflinks	exon	101321	101486	.	-	.	gene_id "XLOC_004803"; transcript_id "TCONS_00011847"; exon_number "6"; oId "CUFF.2614.1"; class_code "u"; tss_id "TSS7002";
TGACv1_scaffold_019311_1AS	Cufflinks	exon	101567	101662	.	-	.	gene_id "XLOC_004803"; transcript_id "TCONS_00011847"; exon_number "7"; oId "CUFF.2614.1"; class_code "u"; tss_id "TSS7002";
TGACv1_scaffold_019311_1AS	Cufflinks	exon	101772	102193	.	-	.	gene_id "XLOC_004803"; transcript_id "TCONS_00011847"; exon_number "8"; oId "CUFF.2614.1"; class_code "u"; tss_id "TSS7002";
TGACv1_scaffold_019311_1AS	Cufflinks	exon	100002	100251	.	-	.	gene_id "XLOC_004803"; transcript_id "TCONS_00011825"; exon_number "1"; oId "CUFF.2448.1"; class_code "u"; tss_id "TSS7003";
TGACv1_scaffold_019311_1AS	Cufflinks	exon	100347	100422	.	-	.	gene_id "XLOC_004803"; transcript_id "TCONS_00011825"; exon_number "2"; oId "CUFF.2448.1"; class_code "u"; tss_id "TSS7003";
TGACv1_scaffold_019311_1AS	Cufflinks	exon	100519	100774	.	-	.	gene_id "XLOC_004803"; transcript_id "TCONS_00011825"; exon_number "3"; oId "CUFF.2448.1"; class_code "u"; tss_id "TSS7003";
TGACv1_scaffold_019311_1AS	Cufflinks	exon	100856	100954	.	-	.	gene_id "XLOC_004803"; transcript_id "TCONS_00011825"; exon_number "4"; oId "CUFF.2448.1"; class_code "u"; tss_id "TSS7003";
TGACv1_scaffold_019311_1AS	Cufflinks	exon	101043	101238	.	-	.	gene_id "XLOC_004803"; transcript_id "TCONS_00011825"; exon_number "5"; oId "CUFF.2448.1"; class_code "u"; tss_id "TSS7003";
TGACv1_scaffold_019311_1AS	Cufflinks	exon	101321	101486	.	-	.	gene_id "XLOC_004803"; transcript_id "TCONS_00011825"; exon_number "6"; oId "CUFF.2448.1"; class_code "u"; tss_id "TSS7003";
TGACv1_scaffold_019311_1AS	Cufflinks	exon	101567	101662	.	-	.	gene_id "XLOC_004803"; transcript_id "TCONS_00011825"; exon_number "7"; oId "CUFF.2448.1"; class_code "u"; tss_id "TSS7003";
TGACv1_scaffold_019311_1AS	Cufflinks	exon	101772	101927	.	-	.	gene_id "XLOC_004803"; transcript_id "TCONS_00011825"; exon_number "8"; oId "CUFF.2448.1"; class_code "u"; tss_id "TSS7003";
TGACv1_scaffold_019311_1AS	Cufflinks	exon	102142	102213	.	-	.	gene_id "XLOC_004803"; transcript_id "TCONS_00011825"; exon_number "9"; oId "CUFF.2448.1"; class_code "u"; tss_id "TSS7003";
TGACv1_scaffold_019311_1AS	Cufflinks	exon	102300	102437	.	-	.	gene_id "XLOC_004803"; transcript_id "TCONS_00011825"; exon_number "10"; oId "CUFF.2448.1"; class_code "u"; tss_id "TSS7003";
TGACv1_scaffold_019311_1AS	Cufflinks	exon	102522	102590	.	-	.	gene_id "XLOC_004803"; transcript_id "TCONS_00011825"; exon_number "11"; oId "CUFF.2448.1"; class_code "u"; tss_id "TSS7003";
TGACv1_scaffold_019311_1AS	Cufflinks	exon	102717	102782	.	-	.	gene_id "XLOC_004803"; transcript_id "TCONS_00011825"; exon_number "12"; oId "CUFF.2448.1"; class_code "u"; tss_id "TSS7003";
TGACv1_scaffold_019311_1AS	Cufflinks	exon	102874	102918	.	-	.	gene_id "XLOC_004803"; transcript_id "TCONS_00011825"; exon_number "13"; oId "CUFF.2448.1"; class_code "u"; tss_id "TSS7003";
TGACv1_scaffold_019311_1AS	Cufflinks	exon	103006	103213	.	-	.	gene_id "XLOC_004803"; transcript_id "TCONS_00011825"; exon_number "14"; oId "CUFF.2448.1"; class_code "u"; tss_id "TSS7003";
TGACv1_scaffold_019311_1AS	Cufflinks	exon	103302	103355	.	-	.	gene_id "XLOC_004803"; transcript_id "TCONS_00011825"; exon_number "15"; oId "CUFF.2448.1"; class_code "u"; tss_id "TSS7003";
TGACv1_scaffold_019311_1AS	Cufflinks	exon	103453	103605	.	-	.	gene_id "XLOC_004803"; transcript_id "TCONS_00011825"; exon_number "16"; oId "CUFF.2448.1"; class_code "u"; tss_id "TSS7003";
TGACv1_scaffold_019311_1AS	Cufflinks	exon	103724	104539	.	-	.	gene_id "XLOC_004803"; transcript_id "TCONS_00011825"; exon_number "17"; oId "CUFF.2448.1"; class_code "u"; tss_id "TSS7003";
TGACv1_scaffold_019311_1AS	Cufflinks	exon	104638	104901	.	-	.	gene_id "XLOC_004803"; transcript_id "TCONS_00011825"; exon_number "18"; oId "CUFF.2448.1"; class_code "u"; tss_id "TSS7003";
TGACv1_scaffold_019311_1AS	Cufflinks	exon	100024	100251	.	-	.	gene_id "XLOC_004803"; transcript_id "TCONS_00011840"; exon_number "1"; oId "CUFF.2490.1"; class_code "u"; tss_id "TSS7003";
TGACv1_scaffold_019311_1AS	Cufflinks	exon	100347	100422	.	-	.	gene_id "XLOC_004803"; transcript_id "TCONS_00011840"; exon_number "2"; oId "CUFF.2490.1"; class_code "u"; tss_id "TSS7003";
TGACv1_scaffold_019311_1AS	Cufflinks	exon	100519	100774	.	-	.	gene_id "XLOC_004803"; transcript_id "TCONS_00011840"; exon_number "3"; oId "CUFF.2490.1"; class_code "u"; tss_id "TSS7003";
TGACv1_scaffold_019311_1AS	Cufflinks	exon	100856	100954	.	-	.	gene_id "XLOC_004803"; transcript_id "TCONS_00011840"; exon_number "4"; oId "CUFF.2490.1"; class_code "u"; tss_id "TSS7003";
TGACv1_scaffold_019311_1AS	Cufflinks	exon	101043	101238	.	-	.	gene_id "XLOC_004803"; transcript_id "TCONS_00011840"; exon_number "5"; oId "CUFF.2490.1"; class_code "u"; tss_id "TSS7003";
TGACv1_scaffold_019311_1AS	Cufflinks	exon	101321	101486	.	-	.	gene_id "XLOC_004803"; transcript_id "TCONS_00011840"; exon_number "6"; oId "CUFF.2490.1"; class_code "u"; tss_id "TSS7003";
TGACv1_scaffold_019311_1AS	Cufflinks	exon	101567	101662	.	-	.	gene_id "XLOC_004803"; transcript_id "TCONS_00011840"; exon_number "7"; oId "CUFF.2490.1"; class_code "u"; tss_id "TSS7003";
TGACv1_scaffold_019311_1AS	Cufflinks	exon	102142	102213	.	-	.	gene_id "XLOC_004803"; transcript_id "TCONS_00011840"; exon_number "8"; oId "CUFF.2490.1"; class_code "u"; tss_id "TSS7003";
TGACv1_scaffold_019311_1AS	Cufflinks	exon	102300	102437	.	-	.	gene_id "XLOC_004803"; transcript_id "TCONS_00011840"; exon_number "9"; oId "CUFF.2490.1"; class_code "u"; tss_id "TSS7003";
TGACv1_scaffold_019311_1AS	Cufflinks	exon	102522	102590	.	-	.	gene_id "XLOC_004803"; transcript_id "TCONS_00011840"; exon_number "10"; oId "CUFF.2490.1"; class_code "u"; tss_id "TSS7003";
TGACv1_scaffold_019311_1AS	Cufflinks	exon	102717	102782	.	-	.	gene_id "XLOC_004803"; transcript_id "TCONS_00011840"; exon_number "11"; oId "CUFF.2490.1"; class_code "u"; tss_id "TSS7003";
TGACv1_scaffold_019311_1AS	Cufflinks	exon	102874	102918	.	-	.	gene_id "XLOC_004803"; transcript_id "TCONS_00011840"; exon_number "12"; oId "CUFF.2490.1"; class_code "u"; tss_id "TSS7003";
TGACv1_scaffold_019311_1AS	Cufflinks	exon	103006	103213	.	-	.	gene_id "XLOC_004803"; transcript_id "TCONS_00011840"; exon_number "13"; oId "CUFF.2490.1"; class_code "u"; tss_id "TSS7003";
TGACv1_scaffold_019311_1AS	Cufflinks	exon	103302	103355	.	-	.	gene_id "XLOC_004803"; transcript_id "TCONS_00011840"; exon_number "14"; oId "CUFF.2490.1"; class_code "u"; tss_id "TSS7003";
TGACv1_scaffold_019311_1AS	Cufflinks	exon	103453	103605	.	-	.	gene_id "XLOC_004803"; transcript_id "TCONS_00011840"; exon_number "15"; oId "CUFF.2490.1"; class_code "u"; tss_id "TSS7003";
TGACv1_scaffold_019311_1AS	Cufflinks	exon	103724	104539	.	-	.	gene_id "XLOC_004803"; transcript_id "TCONS_00011840"; exon_number "16"; oId "CUFF.2490.1"; class_code "u"; tss_id "TSS7003";
TGACv1_scaffold_019311_1AS	Cufflinks	exon	104638	104823	.	-	.	gene_id "XLOC_004803"; transcript_id "TCONS_00011840"; exon_number "17"; oId "CUFF.2490.1"; class_code "u"; tss_id "TSS7003";
TGACv1_scaffold_019311_1AS	Cufflinks	exon	100024	100251	.	-	.	gene_id "XLOC_004803"; transcript_id "TCONS_00011852"; exon_number "1"; oId "CUFF.2531.1"; class_code "u"; tss_id "TSS7003";
TGACv1_scaffold_019311_1AS	Cufflinks	exon	100347	100422	.	-	.	gene_id "XLOC_004803"; transcript_id "TCONS_00011852"; exon_number "2"; oId "CUFF.2531.1"; class_code "u"; tss_id "TSS7003";
TGACv1_scaffold_019311_1AS	Cufflinks	exon	100519	100774	.	-	.	gene_id "XLOC_004803"; transcript_id "TCONS_00011852"; exon_number "3"; oId "CUFF.2531.1"; class_code "u"; tss_id "TSS7003";
TGACv1_scaffold_019311_1AS	Cufflinks	exon	100856	100954	.	-	.	gene_id "XLOC_004803"; transcript_id "TCONS_00011852"; exon_number "4"; oId "CUFF.2531.1"; class_code "u"; tss_id "TSS7003";
TGACv1_scaffold_019311_1AS	Cufflinks	exon	101043	101238	.	-	.	gene_id "XLOC_004803"; transcript_id "TCONS_00011852"; exon_number "5"; oId "CUFF.2531.1"; class_code "u"; tss_id "TSS7003";
TGACv1_scaffold_019311_1AS	Cufflinks	exon	101321	101486	.	-	.	gene_id "XLOC_004803"; transcript_id "TCONS_00011852"; exon_number "6"; oId "CUFF.2531.1"; class_code "u"; tss_id "TSS7003";
TGACv1_scaffold_019311_1AS	Cufflinks	exon	101567	101662	.	-	.	gene_id "XLOC_004803"; transcript_id "TCONS_00011852"; exon_number "7"; oId "CUFF.2531.1"; class_code "u"; tss_id "TSS7003";
TGACv1_scaffold_019311_1AS	Cufflinks	exon	101772	102213	.	-	.	gene_id "XLOC_004803"; transcript_id "TCONS_00011852"; exon_number "8"; oId "CUFF.2531.1"; class_code "u"; tss_id "TSS7003";
TGACv1_scaffold_019311_1AS	Cufflinks	exon	102300	102437	.	-	.	gene_id "XLOC_004803"; transcript_id "TCONS_00011852"; exon_number "9"; oId "CUFF.2531.1"; class_code "u"; tss_id "TSS7003";
TGACv1_scaffold_019311_1AS	Cufflinks	exon	102522	102590	.	-	.	gene_id "XLOC_004803"; transcript_id "TCONS_00011852"; exon_number "10"; oId "CUFF.2531.1"; class_code "u"; tss_id "TSS7003";
TGACv1_scaffold_019311_1AS	Cufflinks	exon	102717	102782	.	-	.	gene_id "XLOC_004803"; transcript_id "TCONS_00011852"; exon_number "11"; oId "CUFF.2531.1"; class_code "u"; tss_id "TSS7003";
TGACv1_scaffold_019311_1AS	Cufflinks	exon	102874	102918	.	-	.	gene_id "XLOC_004803"; transcript_id "TCONS_00011852"; exon_number "12"; oId "CUFF.2531.1"; class_code "u"; tss_id "TSS7003";
TGACv1_scaffold_019311_1AS	Cufflinks	exon	103006	103213	.	-	.	gene_id "XLOC_004803"; transcript_id "TCONS_00011852"; exon_number "13"; oId "CUFF.2531.1"; class_code "u"; tss_id "TSS7003";
TGACv1_scaffold_019311_1AS	Cufflinks	exon	103302	103355	.	-	.	gene_id "XLOC_004803"; transcript_id "TCONS_00011852"; exon_number "14"; oId "CUFF.2531.1"; class_code "u"; tss_id "TSS7003";
TGACv1_scaffold_019311_1AS	Cufflinks	exon	103453	103605	.	-	.	gene_id "XLOC_004803"; transcript_id "TCONS_00011852"; exon_number "15"; oId "CUFF.2531.1"; class_code "u"; tss_id "TSS7003";
TGACv1_scaffold_019311_1AS	Cufflinks	exon	103724	104539	.	-	.	gene_id "XLOC_004803"; transcript_id "TCONS_00011852"; exon_number "16"; oId "CUFF.2531.1"; class_code "u"; tss_id "TSS7003";
TGACv1_scaffold_019311_1AS	Cufflinks	exon	104638	104963	.	-	.	gene_id "XLOC_004803"; transcript_id "TCONS_00011852"; exon_number "17"; oId "CUFF.2531.1"; class_code "u"; tss_id "TSS7003";
TGACv1_scaffold_019311_1AS	Cufflinks	exon	100033	100251	.	-	.	gene_id "XLOC_004803"; transcript_id "TCONS_00011834"; exon_number "1"; oId "CUFF.2513.2"; class_code "u"; tss_id "TSS7003";
TGACv1_scaffold_019311_1AS	Cufflinks	exon	100347	100422	.	-	.	gene_id "XLOC_004803"; transcript_id "TCONS_00011834"; exon_number "2"; oId "CUFF.2513.2"; class_code "u"; tss_id "TSS7003";
TGACv1_scaffold_019311_1AS	Cufflinks	exon	100519	100774	.	-	.	gene_id "XLOC_004803"; transcript_id "TCONS_00011834"; exon_number "3"; oId "CUFF.2513.2"; class_code "u"; tss_id "TSS7003";
TGACv1_scaffold_019311_1AS	Cufflinks	exon	100856	100954	.	-	.	gene_id "XLOC_004803"; transcript_id "TCONS_00011834"; exon_number "4"; oId "CUFF.2513.2"; class_code "u"; tss_id "TSS7003";
TGACv1_scaffold_019311_1AS	Cufflinks	exon	101043	101238	.	-	.	gene_id "XLOC_004803"; transcript_id "TCONS_00011834"; exon_number "5"; oId "CUFF.2513.2"; class_code "u"; tss_id "TSS7003";
TGACv1_scaffold_019311_1AS	Cufflinks	exon	101321	101486	.	-	.	gene_id "XLOC_004803"; transcript_id "TCONS_00011834"; exon_number "6"; oId "CUFF.2513.2"; class_code "u"; tss_id "TSS7003";
TGACv1_scaffold_019311_1AS	Cufflinks	exon	101567	101662	.	-	.	gene_id "XLOC_004803"; transcript_id "TCONS_00011834"; exon_number "7"; oId "CUFF.2513.2"; class_code "u"; tss_id "TSS7003";
TGACv1_scaffold_019311_1AS	Cufflinks	exon	101772	102177	.	-	.	gene_id "XLOC_004803"; transcript_id "TCONS_00011834"; exon_number "8"; oId "CUFF.2513.2"; class_code "u"; tss_id "TSS7003";
TGACv1_scaffold_019311_1AS	Cufflinks	exon	102300	102437	.	-	.	gene_id "XLOC_004803"; transcript_id "TCONS_00011834"; exon_number "9"; oId "CUFF.2513.2"; class_code "u"; tss_id "TSS7003";
TGACv1_scaffold_019311_1AS	Cufflinks	exon	102522	102590	.	-	.	gene_id "XLOC_004803"; transcript_id "TCONS_00011834"; exon_number "10"; oId "CUFF.2513.2"; class_code "u"; tss_id "TSS7003";
TGACv1_scaffold_019311_1AS	Cufflinks	exon	102717	102782	.	-	.	gene_id "XLOC_004803"; transcript_id "TCONS_00011834"; exon_number "11"; oId "CUFF.2513.2"; class_code "u"; tss_id "TSS7003";
TGACv1_scaffold_019311_1AS	Cufflinks	exon	102874	103213	.	-	.	gene_id "XLOC_004803"; transcript_id "TCONS_00011834"; exon_number "12"; oId "CUFF.2513.2"; class_code "u"; tss_id "TSS7003";
TGACv1_scaffold_019311_1AS	Cufflinks	exon	103302	103355	.	-	.	gene_id "XLOC_004803"; transcript_id "TCONS_00011834"; exon_number "13"; oId "CUFF.2513.2"; class_code "u"; tss_id "TSS7003";
TGACv1_scaffold_019311_1AS	Cufflinks	exon	103453	103605	.	-	.	gene_id "XLOC_004803"; transcript_id "TCONS_00011834"; exon_number "14"; oId "CUFF.2513.2"; class_code "u"; tss_id "TSS7003";
TGACv1_scaffold_019311_1AS	Cufflinks	exon	103724	104539	.	-	.	gene_id "XLOC_004803"; transcript_id "TCONS_00011834"; exon_number "15"; oId "CUFF.2513.2"; class_code "u"; tss_id "TSS7003";
TGACv1_scaffold_019311_1AS	Cufflinks	exon	104638	105064	.	-	.	gene_id "XLOC_004803"; transcript_id "TCONS_00011834"; exon_number "16"; oId "CUFF.2513.2"; class_code "u"; tss_id "TSS7003";
TGACv1_scaffold_019311_1AS	Cufflinks	exon	100033	100251	.	-	.	gene_id "XLOC_004803"; transcript_id "TCONS_00011833"; exon_number "1"; oId "CUFF.2513.1"; class_code "u"; tss_id "TSS7003";
TGACv1_scaffold_019311_1AS	Cufflinks	exon	100347	100422	.	-	.	gene_id "XLOC_004803"; transcript_id "TCONS_00011833"; exon_number "2"; oId "CUFF.2513.1"; class_code "u"; tss_id "TSS7003";
TGACv1_scaffold_019311_1AS	Cufflinks	exon	100519	100774	.	-	.	gene_id "XLOC_004803"; transcript_id "TCONS_00011833"; exon_number "3"; oId "CUFF.2513.1"; class_code "u"; tss_id "TSS7003";
TGACv1_scaffold_019311_1AS	Cufflinks	exon	100856	100954	.	-	.	gene_id "XLOC_004803"; transcript_id "TCONS_00011833"; exon_number "4"; oId "CUFF.2513.1"; class_code "u"; tss_id "TSS7003";
TGACv1_scaffold_019311_1AS	Cufflinks	exon	101032	101238	.	-	.	gene_id "XLOC_004803"; transcript_id "TCONS_00011833"; exon_number "5"; oId "CUFF.2513.1"; class_code "u"; tss_id "TSS7003";
TGACv1_scaffold_019311_1AS	Cufflinks	exon	101321	101486	.	-	.	gene_id "XLOC_004803"; transcript_id "TCONS_00011833"; exon_number "6"; oId "CUFF.2513.1"; class_code "u"; tss_id "TSS7003";
TGACv1_scaffold_019311_1AS	Cufflinks	exon	101567	101662	.	-	.	gene_id "XLOC_004803"; transcript_id "TCONS_00011833"; exon_number "7"; oId "CUFF.2513.1"; class_code "u"; tss_id "TSS7003";
TGACv1_scaffold_019311_1AS	Cufflinks	exon	101772	101927	.	-	.	gene_id "XLOC_004803"; transcript_id "TCONS_00011833"; exon_number "8"; oId "CUFF.2513.1"; class_code "u"; tss_id "TSS7003";
TGACv1_scaffold_019311_1AS	Cufflinks	exon	102142	102177	.	-	.	gene_id "XLOC_004803"; transcript_id "TCONS_00011833"; exon_number "9"; oId "CUFF.2513.1"; class_code "u"; tss_id "TSS7003";
TGACv1_scaffold_019311_1AS	Cufflinks	exon	102300	102437	.	-	.	gene_id "XLOC_004803"; transcript_id "TCONS_00011833"; exon_number "10"; oId "CUFF.2513.1"; class_code "u"; tss_id "TSS7003";
TGACv1_scaffold_019311_1AS	Cufflinks	exon	102522	102590	.	-	.	gene_id "XLOC_004803"; transcript_id "TCONS_00011833"; exon_number "11"; oId "CUFF.2513.1"; class_code "u"; tss_id "TSS7003";
TGACv1_scaffold_019311_1AS	Cufflinks	exon	102717	102782	.	-	.	gene_id "XLOC_004803"; transcript_id "TCONS_00011833"; exon_number "12"; oId "CUFF.2513.1"; class_code "u"; tss_id "TSS7003";
TGACv1_scaffold_019311_1AS	Cufflinks	exon	102874	102918	.	-	.	gene_id "XLOC_004803"; transcript_id "TCONS_00011833"; exon_number "13"; oId "CUFF.2513.1"; class_code "u"; tss_id "TSS7003";
TGACv1_scaffold_019311_1AS	Cufflinks	exon	103006	103213	.	-	.	gene_id "XLOC_004803"; transcript_id "TCONS_00011833"; exon_number "14"; oId "CUFF.2513.1"; class_code "u"; tss_id "TSS7003";
TGACv1_scaffold_019311_1AS	Cufflinks	exon	103302	103355	.	-	.	gene_id "XLOC_004803"; transcript_id "TCONS_00011833"; exon_number "15"; oId "CUFF.2513.1"; class_code "u"; tss_id "TSS7003";
TGACv1_scaffold_019311_1AS	Cufflinks	exon	103453	103605	.	-	.	gene_id "XLOC_004803"; transcript_id "TCONS_00011833"; exon_number "16"; oId "CUFF.2513.1"; class_code "u"; tss_id "TSS7003";
TGACv1_scaffold_019311_1AS	Cufflinks	exon	103724	104539	.	-	.	gene_id "XLOC_004803"; transcript_id "TCONS_00011833"; exon_number "17"; oId "CUFF.2513.1"; class_code "u"; tss_id "TSS7003";
TGACv1_scaffold_019311_1AS	Cufflinks	exon	104638	105064	.	-	.	gene_id "XLOC_004803"; transcript_id "TCONS_00011833"; exon_number "18"; oId "CUFF.2513.1"; class_code "u"; tss_id "TSS7003";
TGACv1_scaffold_019311_1AS	Cufflinks	exon	100036	100251	.	-	.	gene_id "XLOC_004803"; transcript_id "TCONS_00011837"; exon_number "1"; oId "CUFF.2472.2"; class_code "u"; tss_id "TSS7003";
TGACv1_scaffold_019311_1AS	Cufflinks	exon	100347	100422	.	-	.	gene_id "XLOC_004803"; transcript_id "TCONS_00011837"; exon_number "2"; oId "CUFF.2472.2"; class_code "u"; tss_id "TSS7003";
TGACv1_scaffold_019311_1AS	Cufflinks	exon	100519	100774	.	-	.	gene_id "XLOC_004803"; transcript_id "TCONS_00011837"; exon_number "3"; oId "CUFF.2472.2"; class_code "u"; tss_id "TSS7003";
TGACv1_scaffold_019311_1AS	Cufflinks	exon	100856	100954	.	-	.	gene_id "XLOC_004803"; transcript_id "TCONS_00011837"; exon_number "4"; oId "CUFF.2472.2"; class_code "u"; tss_id "TSS7003";
TGACv1_scaffold_019311_1AS	Cufflinks	exon	101043	101238	.	-	.	gene_id "XLOC_004803"; transcript_id "TCONS_00011837"; exon_number "5"; oId "CUFF.2472.2"; class_code "u"; tss_id "TSS7003";
TGACv1_scaffold_019311_1AS	Cufflinks	exon	101321	101486	.	-	.	gene_id "XLOC_004803"; transcript_id "TCONS_00011837"; exon_number "6"; oId "CUFF.2472.2"; class_code "u"; tss_id "TSS7003";
TGACv1_scaffold_019311_1AS	Cufflinks	exon	101567	101662	.	-	.	gene_id "XLOC_004803"; transcript_id "TCONS_00011837"; exon_number "7"; oId "CUFF.2472.2"; class_code "u"; tss_id "TSS7003";
TGACv1_scaffold_019311_1AS	Cufflinks	exon	101772	101927	.	-	.	gene_id "XLOC_004803"; transcript_id "TCONS_00011837"; exon_number "8"; oId "CUFF.2472.2"; class_code "u"; tss_id "TSS7003";
TGACv1_scaffold_019311_1AS	Cufflinks	exon	102142	102177	.	-	.	gene_id "XLOC_004803"; transcript_id "TCONS_00011837"; exon_number "9"; oId "CUFF.2472.2"; class_code "u"; tss_id "TSS7003";
TGACv1_scaffold_019311_1AS	Cufflinks	exon	102300	102437	.	-	.	gene_id "XLOC_004803"; transcript_id "TCONS_00011837"; exon_number "10"; oId "CUFF.2472.2"; class_code "u"; tss_id "TSS7003";
TGACv1_scaffold_019311_1AS	Cufflinks	exon	102522	102590	.	-	.	gene_id "XLOC_004803"; transcript_id "TCONS_00011837"; exon_number "11"; oId "CUFF.2472.2"; class_code "u"; tss_id "TSS7003";
TGACv1_scaffold_019311_1AS	Cufflinks	exon	102717	102782	.	-	.	gene_id "XLOC_004803"; transcript_id "TCONS_00011837"; exon_number "12"; oId "CUFF.2472.2"; class_code "u"; tss_id "TSS7003";
TGACv1_scaffold_019311_1AS	Cufflinks	exon	102874	102918	.	-	.	gene_id "XLOC_004803"; transcript_id "TCONS_00011837"; exon_number "13"; oId "CUFF.2472.2"; class_code "u"; tss_id "TSS7003";
TGACv1_scaffold_019311_1AS	Cufflinks	exon	103006	103213	.	-	.	gene_id "XLOC_004803"; transcript_id "TCONS_00011837"; exon_number "14"; oId "CUFF.2472.2"; class_code "u"; tss_id "TSS7003";
TGACv1_scaffold_019311_1AS	Cufflinks	exon	103302	103355	.	-	.	gene_id "XLOC_004803"; transcript_id "TCONS_00011837"; exon_number "15"; oId "CUFF.2472.2"; class_code "u"; tss_id "TSS7003";
TGACv1_scaffold_019311_1AS	Cufflinks	exon	103453	103605	.	-	.	gene_id "XLOC_004803"; transcript_id "TCONS_00011837"; exon_number "16"; oId "CUFF.2472.2"; class_code "u"; tss_id "TSS7003";
TGACv1_scaffold_019311_1AS	Cufflinks	exon	103724	104221	.	-	.	gene_id "XLOC_004803"; transcript_id "TCONS_00011837"; exon_number "17"; oId "CUFF.2472.2"; class_code "u"; tss_id "TSS7003";
TGACv1_scaffold_019311_1AS	Cufflinks	exon	104418	104539	.	-	.	gene_id "XLOC_004803"; transcript_id "TCONS_00011837"; exon_number "18"; oId "CUFF.2472.2"; class_code "u"; tss_id "TSS7003";
TGACv1_scaffold_019311_1AS	Cufflinks	exon	104638	104886	.	-	.	gene_id "XLOC_004803"; transcript_id "TCONS_00011837"; exon_number "19"; oId "CUFF.2472.2"; class_code "u"; tss_id "TSS7003";
TGACv1_scaffold_019311_1AS	Cufflinks	exon	100036	100251	.	-	.	gene_id "XLOC_004803"; transcript_id "TCONS_00011836"; exon_number "1"; oId "CUFF.2472.1"; class_code "u"; tss_id "TSS7003";
TGACv1_scaffold_019311_1AS	Cufflinks	exon	100347	100422	.	-	.	gene_id "XLOC_004803"; transcript_id "TCONS_00011836"; exon_number "2"; oId "CUFF.2472.1"; class_code "u"; tss_id "TSS7003";
TGACv1_scaffold_019311_1AS	Cufflinks	exon	100519	100774	.	-	.	gene_id "XLOC_004803"; transcript_id "TCONS_00011836"; exon_number "3"; oId "CUFF.2472.1"; class_code "u"; tss_id "TSS7003";
TGACv1_scaffold_019311_1AS	Cufflinks	exon	100856	100954	.	-	.	gene_id "XLOC_004803"; transcript_id "TCONS_00011836"; exon_number "4"; oId "CUFF.2472.1"; class_code "u"; tss_id "TSS7003";
TGACv1_scaffold_019311_1AS	Cufflinks	exon	101043	101238	.	-	.	gene_id "XLOC_004803"; transcript_id "TCONS_00011836"; exon_number "5"; oId "CUFF.2472.1"; class_code "u"; tss_id "TSS7003";
TGACv1_scaffold_019311_1AS	Cufflinks	exon	101321	101486	.	-	.	gene_id "XLOC_004803"; transcript_id "TCONS_00011836"; exon_number "6"; oId "CUFF.2472.1"; class_code "u"; tss_id "TSS7003";
TGACv1_scaffold_019311_1AS	Cufflinks	exon	101567	101662	.	-	.	gene_id "XLOC_004803"; transcript_id "TCONS_00011836"; exon_number "7"; oId "CUFF.2472.1"; class_code "u"; tss_id "TSS7003";
TGACv1_scaffold_019311_1AS	Cufflinks	exon	102142	102213	.	-	.	gene_id "XLOC_004803"; transcript_id "TCONS_00011836"; exon_number "8"; oId "CUFF.2472.1"; class_code "u"; tss_id "TSS7003";
TGACv1_scaffold_019311_1AS	Cufflinks	exon	102300	102437	.	-	.	gene_id "XLOC_004803"; transcript_id "TCONS_00011836"; exon_number "9"; oId "CUFF.2472.1"; class_code "u"; tss_id "TSS7003";
TGACv1_scaffold_019311_1AS	Cufflinks	exon	102522	102590	.	-	.	gene_id "XLOC_004803"; transcript_id "TCONS_00011836"; exon_number "10"; oId "CUFF.2472.1"; class_code "u"; tss_id "TSS7003";
TGACv1_scaffold_019311_1AS	Cufflinks	exon	102717	102782	.	-	.	gene_id "XLOC_004803"; transcript_id "TCONS_00011836"; exon_number "11"; oId "CUFF.2472.1"; class_code "u"; tss_id "TSS7003";
TGACv1_scaffold_019311_1AS	Cufflinks	exon	102874	102918	.	-	.	gene_id "XLOC_004803"; transcript_id "TCONS_00011836"; exon_number "12"; oId "CUFF.2472.1"; class_code "u"; tss_id "TSS7003";
TGACv1_scaffold_019311_1AS	Cufflinks	exon	103006	103213	.	-	.	gene_id "XLOC_004803"; transcript_id "TCONS_00011836"; exon_number "13"; oId "CUFF.2472.1"; class_code "u"; tss_id "TSS7003";
TGACv1_scaffold_019311_1AS	Cufflinks	exon	103302	103355	.	-	.	gene_id "XLOC_004803"; transcript_id "TCONS_00011836"; exon_number "14"; oId "CUFF.2472.1"; class_code "u"; tss_id "TSS7003";
TGACv1_scaffold_019311_1AS	Cufflinks	exon	103453	103605	.	-	.	gene_id "XLOC_004803"; transcript_id "TCONS_00011836"; exon_number "15"; oId "CUFF.2472.1"; class_code "u"; tss_id "TSS7003";
TGACv1_scaffold_019311_1AS	Cufflinks	exon	103724	104221	.	-	.	gene_id "XLOC_004803"; transcript_id "TCONS_00011836"; exon_number "16"; oId "CUFF.2472.1"; class_code "u"; tss_id "TSS7003";
TGACv1_scaffold_019311_1AS	Cufflinks	exon	104418	104539	.	-	.	gene_id "XLOC_004803"; transcript_id "TCONS_00011836"; exon_number "17"; oId "CUFF.2472.1"; class_code "u"; tss_id "TSS7003";
TGACv1_scaffold_019311_1AS	Cufflinks	exon	104638	104886	.	-	.	gene_id "XLOC_004803"; transcript_id "TCONS_00011836"; exon_number "18"; oId "CUFF.2472.1"; class_code "u"; tss_id "TSS7003";
TGACv1_scaffold_019311_1AS	Cufflinks	exon	105321	105556	.	-	.	gene_id "XLOC_004804"; transcript_id "TCONS_00011850"; exon_number "1"; oId "CUFF.2616.1"; class_code "u"; tss_id "TSS7006";
TGACv1_scaffold_019311_1AS	Cufflinks	exon	105656	106057	.	-	.	gene_id "XLOC_004804"; transcript_id "TCONS_00011850"; exon_number "2"; oId "CUFF.2616.1"; class_code "u"; tss_id "TSS7006";
TGACv1_scaffold_019311_1AS	Cufflinks	exon	106138	106236	.	-	.	gene_id "XLOC_004804"; transcript_id "TCONS_00011850"; exon_number "3"; oId "CUFF.2616.1"; class_code "u"; tss_id "TSS7006";
TGACv1_scaffold_019311_1AS	Cufflinks	exon	106328	106523	.	-	.	gene_id "XLOC_004804"; transcript_id "TCONS_00011850"; exon_number "4"; oId "CUFF.2616.1"; class_code "u"; tss_id "TSS7006";
TGACv1_scaffold_019311_1AS	Cufflinks	exon	106603	106804	.	-	.	gene_id "XLOC_004804"; transcript_id "TCONS_00011850"; exon_number "5"; oId "CUFF.2616.1"; class_code "u"; tss_id "TSS7006";
TGACv1_scaffold_019311_1AS	Cufflinks	exon	107137	107295	.	-	.	gene_id "XLOC_004804"; transcript_id "TCONS_00011850"; exon_number "6"; oId "CUFF.2616.1"; class_code "u"; tss_id "TSS7006";
TGACv1_scaffold_019311_1AS	Cufflinks	exon	107390	107470	.	-	.	gene_id "XLOC_004804"; transcript_id "TCONS_00011850"; exon_number "7"; oId "CUFF.2616.1"; class_code "u"; tss_id "TSS7006";
TGACv1_scaffold_019311_1AS	Cufflinks	exon	107756	107833	.	-	.	gene_id "XLOC_004804"; transcript_id "TCONS_00011850"; exon_number "8"; oId "CUFF.2616.1"; class_code "u"; tss_id "TSS7006";
TGACv1_scaffold_019311_1AS	Cufflinks	exon	107957	108209	.	-	.	gene_id "XLOC_004804"; transcript_id "TCONS_00011850"; exon_number "9"; oId "CUFF.2616.1"; class_code "u"; tss_id "TSS7006";
TGACv1_scaffold_019311_1AS	Cufflinks	exon	108295	108357	.	-	.	gene_id "XLOC_004804"; transcript_id "TCONS_00011850"; exon_number "10"; oId "CUFF.2616.1"; class_code "u"; tss_id "TSS7006";
TGACv1_scaffold_019311_1AS	Cufflinks	exon	108437	108589	.	-	.	gene_id "XLOC_004804"; transcript_id "TCONS_00011850"; exon_number "11"; oId "CUFF.2616.1"; class_code "u"; tss_id "TSS7006";
TGACv1_scaffold_019311_1AS	Cufflinks	exon	108679	110219	.	-	.	gene_id "XLOC_004804"; transcript_id "TCONS_00011850"; exon_number "12"; oId "CUFF.2616.1"; class_code "u"; tss_id "TSS7006";
TGACv1_scaffold_019311_1AS	Cufflinks	exon	105361	105556	.	-	.	gene_id "XLOC_004804"; transcript_id "TCONS_00011842"; exon_number "1"; oId "CUFF.2491.2"; class_code "u"; tss_id "TSS7007";
TGACv1_scaffold_019311_1AS	Cufflinks	exon	105656	105731	.	-	.	gene_id "XLOC_004804"; transcript_id "TCONS_00011842"; exon_number "2"; oId "CUFF.2491.2"; class_code "u"; tss_id "TSS7007";
TGACv1_scaffold_019311_1AS	Cufflinks	exon	105801	106057	.	-	.	gene_id "XLOC_004804"; transcript_id "TCONS_00011842"; exon_number "3"; oId "CUFF.2491.2"; class_code "u"; tss_id "TSS7007";
TGACv1_scaffold_019311_1AS	Cufflinks	exon	106138	106236	.	-	.	gene_id "XLOC_004804"; transcript_id "TCONS_00011842"; exon_number "4"; oId "CUFF.2491.2"; class_code "u"; tss_id "TSS7007";
TGACv1_scaffold_019311_1AS	Cufflinks	exon	106328	106523	.	-	.	gene_id "XLOC_004804"; transcript_id "TCONS_00011842"; exon_number "5"; oId "CUFF.2491.2"; class_code "u"; tss_id "TSS7007";
TGACv1_scaffold_019311_1AS	Cufflinks	exon	106603	106804	.	-	.	gene_id "XLOC_004804"; transcript_id "TCONS_00011842"; exon_number "6"; oId "CUFF.2491.2"; class_code "u"; tss_id "TSS7007";
TGACv1_scaffold_019311_1AS	Cufflinks	exon	107137	107470	.	-	.	gene_id "XLOC_004804"; transcript_id "TCONS_00011842"; exon_number "7"; oId "CUFF.2491.2"; class_code "u"; tss_id "TSS7007";
TGACv1_scaffold_019311_1AS	Cufflinks	exon	107756	107833	.	-	.	gene_id "XLOC_004804"; transcript_id "TCONS_00011842"; exon_number "8"; oId "CUFF.2491.2"; class_code "u"; tss_id "TSS7007";
TGACv1_scaffold_019311_1AS	Cufflinks	exon	107957	108209	.	-	.	gene_id "XLOC_004804"; transcript_id "TCONS_00011842"; exon_number "9"; oId "CUFF.2491.2"; class_code "u"; tss_id "TSS7007";
TGACv1_scaffold_019311_1AS	Cufflinks	exon	108295	108357	.	-	.	gene_id "XLOC_004804"; transcript_id "TCONS_00011842"; exon_number "10"; oId "CUFF.2491.2"; class_code "u"; tss_id "TSS7007";
TGACv1_scaffold_019311_1AS	Cufflinks	exon	108437	108589	.	-	.	gene_id "XLOC_004804"; transcript_id "TCONS_00011842"; exon_number "11"; oId "CUFF.2491.2"; class_code "u"; tss_id "TSS7007";
TGACv1_scaffold_019311_1AS	Cufflinks	exon	108679	109466	.	-	.	gene_id "XLOC_004804"; transcript_id "TCONS_00011842"; exon_number "12"; oId "CUFF.2491.2"; class_code "u"; tss_id "TSS7007";
TGACv1_scaffold_019311_1AS	Cufflinks	exon	105361	105556	.	-	.	gene_id "XLOC_004804"; transcript_id "TCONS_00011843"; exon_number "1"; oId "CUFF.2491.3"; class_code "u"; tss_id "TSS7007";
TGACv1_scaffold_019311_1AS	Cufflinks	exon	105656	105731	.	-	.	gene_id "XLOC_004804"; transcript_id "TCONS_00011843"; exon_number "2"; oId "CUFF.2491.3"; class_code "u"; tss_id "TSS7007";
TGACv1_scaffold_019311_1AS	Cufflinks	exon	105801	106057	.	-	.	gene_id "XLOC_004804"; transcript_id "TCONS_00011843"; exon_number "3"; oId "CUFF.2491.3"; class_code "u"; tss_id "TSS7007";
TGACv1_scaffold_019311_1AS	Cufflinks	exon	106138	106236	.	-	.	gene_id "XLOC_004804"; transcript_id "TCONS_00011843"; exon_number "4"; oId "CUFF.2491.3"; class_code "u"; tss_id "TSS7007";
TGACv1_scaffold_019311_1AS	Cufflinks	exon	106328	106523	.	-	.	gene_id "XLOC_004804"; transcript_id "TCONS_00011843"; exon_number "5"; oId "CUFF.2491.3"; class_code "u"; tss_id "TSS7007";
TGACv1_scaffold_019311_1AS	Cufflinks	exon	106603	106804	.	-	.	gene_id "XLOC_004804"; transcript_id "TCONS_00011843"; exon_number "6"; oId "CUFF.2491.3"; class_code "u"; tss_id "TSS7007";
TGACv1_scaffold_019311_1AS	Cufflinks	exon	107137	107833	.	-	.	gene_id "XLOC_004804"; transcript_id "TCONS_00011843"; exon_number "7"; oId "CUFF.2491.3"; class_code "u"; tss_id "TSS7007";
TGACv1_scaffold_019311_1AS	Cufflinks	exon	107957	108209	.	-	.	gene_id "XLOC_004804"; transcript_id "TCONS_00011843"; exon_number "8"; oId "CUFF.2491.3"; class_code "u"; tss_id "TSS7007";
TGACv1_scaffold_019311_1AS	Cufflinks	exon	108295	108357	.	-	.	gene_id "XLOC_004804"; transcript_id "TCONS_00011843"; exon_number "9"; oId "CUFF.2491.3"; class_code "u"; tss_id "TSS7007";
TGACv1_scaffold_019311_1AS	Cufflinks	exon	108437	108589	.	-	.	gene_id "XLOC_004804"; transcript_id "TCONS_00011843"; exon_number "10"; oId "CUFF.2491.3"; class_code "u"; tss_id "TSS7007";
TGACv1_scaffold_019311_1AS	Cufflinks	exon	108679	109466	.	-	.	gene_id "XLOC_004804"; transcript_id "TCONS_00011843"; exon_number "11"; oId "CUFF.2491.3"; class_code "u"; tss_id "TSS7007";
TGACv1_scaffold_019311_1AS	Cufflinks	exon	105361	105556	.	-	.	gene_id "XLOC_004804"; transcript_id "TCONS_00011841"; exon_number "1"; oId "CUFF.2491.1"; class_code "u"; tss_id "TSS7007";
TGACv1_scaffold_019311_1AS	Cufflinks	exon	105656	105731	.	-	.	gene_id "XLOC_004804"; transcript_id "TCONS_00011841"; exon_number "2"; oId "CUFF.2491.1"; class_code "u"; tss_id "TSS7007";
TGACv1_scaffold_019311_1AS	Cufflinks	exon	105801	106057	.	-	.	gene_id "XLOC_004804"; transcript_id "TCONS_00011841"; exon_number "3"; oId "CUFF.2491.1"; class_code "u"; tss_id "TSS7007";
TGACv1_scaffold_019311_1AS	Cufflinks	exon	106138	106236	.	-	.	gene_id "XLOC_004804"; transcript_id "TCONS_00011841"; exon_number "4"; oId "CUFF.2491.1"; class_code "u"; tss_id "TSS7007";
TGACv1_scaffold_019311_1AS	Cufflinks	exon	106328	106523	.	-	.	gene_id "XLOC_004804"; transcript_id "TCONS_00011841"; exon_number "5"; oId "CUFF.2491.1"; class_code "u"; tss_id "TSS7007";
TGACv1_scaffold_019311_1AS	Cufflinks	exon	106603	106804	.	-	.	gene_id "XLOC_004804"; transcript_id "TCONS_00011841"; exon_number "6"; oId "CUFF.2491.1"; class_code "u"; tss_id "TSS7007";
TGACv1_scaffold_019311_1AS	Cufflinks	exon	107137	107833	.	-	.	gene_id "XLOC_004804"; transcript_id "TCONS_00011841"; exon_number "7"; oId "CUFF.2491.1"; class_code "u"; tss_id "TSS7007";
TGACv1_scaffold_019311_1AS	Cufflinks	exon	107957	108357	.	-	.	gene_id "XLOC_004804"; transcript_id "TCONS_00011841"; exon_number "8"; oId "CUFF.2491.1"; class_code "u"; tss_id "TSS7007";
TGACv1_scaffold_019311_1AS	Cufflinks	exon	108437	108589	.	-	.	gene_id "XLOC_004804"; transcript_id "TCONS_00011841"; exon_number "9"; oId "CUFF.2491.1"; class_code "u"; tss_id "TSS7007";
TGACv1_scaffold_019311_1AS	Cufflinks	exon	108679	109466	.	-	.	gene_id "XLOC_004804"; transcript_id "TCONS_00011841"; exon_number "10"; oId "CUFF.2491.1"; class_code "u"; tss_id "TSS7007";
TGACv1_scaffold_019339_1AS	Cufflinks	exon	88113	91739	.	-	.	gene_id "XLOC_004821"; transcript_id "TCONS_00011894"; exon_number "1"; oId "CUFF.2641.1"; class_code "u"; tss_id "TSS7033";
TGACv1_scaffold_019378_1AS	Cufflinks	exon	82082	82491	.	-	.	gene_id "XLOC_004879"; transcript_id "TCONS_00012035"; exon_number "1"; oId "CUFF.2554.2"; class_code "u"; tss_id "TSS7121";
TGACv1_scaffold_019378_1AS	Cufflinks	exon	82990	83058	.	-	.	gene_id "XLOC_004879"; transcript_id "TCONS_00012035"; exon_number "2"; oId "CUFF.2554.2"; class_code "u"; tss_id "TSS7121";
TGACv1_scaffold_019378_1AS	Cufflinks	exon	83271	83381	.	-	.	gene_id "XLOC_004879"; transcript_id "TCONS_00012035"; exon_number "3"; oId "CUFF.2554.2"; class_code "u"; tss_id "TSS7121";
TGACv1_scaffold_019378_1AS	Cufflinks	exon	83462	83798	.	-	.	gene_id "XLOC_004879"; transcript_id "TCONS_00012035"; exon_number "4"; oId "CUFF.2554.2"; class_code "u"; tss_id "TSS7121";
TGACv1_scaffold_019378_1AS	Cufflinks	exon	84263	84376	.	-	.	gene_id "XLOC_004879"; transcript_id "TCONS_00012035"; exon_number "5"; oId "CUFF.2554.2"; class_code "u"; tss_id "TSS7121";
TGACv1_scaffold_019378_1AS	Cufflinks	exon	84486	84852	.	-	.	gene_id "XLOC_004879"; transcript_id "TCONS_00012035"; exon_number "6"; oId "CUFF.2554.2"; class_code "u"; tss_id "TSS7121";
TGACv1_scaffold_019378_1AS	Cufflinks	exon	86978	87173	.	-	.	gene_id "XLOC_004879"; transcript_id "TCONS_00012035"; exon_number "7"; oId "CUFF.2554.2"; class_code "u"; tss_id "TSS7121";
TGACv1_scaffold_019378_1AS	Cufflinks	exon	87263	87454	.	-	.	gene_id "XLOC_004879"; transcript_id "TCONS_00012035"; exon_number "8"; oId "CUFF.2554.2"; class_code "u"; tss_id "TSS7121";
TGACv1_scaffold_019378_1AS	Cufflinks	exon	91370	91470	.	-	.	gene_id "XLOC_004879"; transcript_id "TCONS_00012035"; exon_number "9"; oId "CUFF.2554.2"; class_code "u"; tss_id "TSS7121";
TGACv1_scaffold_019378_1AS	Cufflinks	exon	91765	91865	.	-	.	gene_id "XLOC_004879"; transcript_id "TCONS_00012035"; exon_number "10"; oId "CUFF.2554.2"; class_code "u"; tss_id "TSS7121";
TGACv1_scaffold_019378_1AS	Cufflinks	exon	82082	82491	.	-	.	gene_id "XLOC_004879"; transcript_id "TCONS_00012034"; exon_number "1"; oId "CUFF.2554.1"; class_code "u"; tss_id "TSS7121";
TGACv1_scaffold_019378_1AS	Cufflinks	exon	82990	83058	.	-	.	gene_id "XLOC_004879"; transcript_id "TCONS_00012034"; exon_number "2"; oId "CUFF.2554.1"; class_code "u"; tss_id "TSS7121";
TGACv1_scaffold_019378_1AS	Cufflinks	exon	83271	83798	.	-	.	gene_id "XLOC_004879"; transcript_id "TCONS_00012034"; exon_number "3"; oId "CUFF.2554.1"; class_code "u"; tss_id "TSS7121";
TGACv1_scaffold_019378_1AS	Cufflinks	exon	84263	84376	.	-	.	gene_id "XLOC_004879"; transcript_id "TCONS_00012034"; exon_number "4"; oId "CUFF.2554.1"; class_code "u"; tss_id "TSS7121";
TGACv1_scaffold_019378_1AS	Cufflinks	exon	84486	84852	.	-	.	gene_id "XLOC_004879"; transcript_id "TCONS_00012034"; exon_number "5"; oId "CUFF.2554.1"; class_code "u"; tss_id "TSS7121";
TGACv1_scaffold_019378_1AS	Cufflinks	exon	86978	87173	.	-	.	gene_id "XLOC_004879"; transcript_id "TCONS_00012034"; exon_number "6"; oId "CUFF.2554.1"; class_code "u"; tss_id "TSS7121";
TGACv1_scaffold_019378_1AS	Cufflinks	exon	87263	87454	.	-	.	gene_id "XLOC_004879"; transcript_id "TCONS_00012034"; exon_number "7"; oId "CUFF.2554.1"; class_code "u"; tss_id "TSS7121";
TGACv1_scaffold_019378_1AS	Cufflinks	exon	91370	91470	.	-	.	gene_id "XLOC_004879"; transcript_id "TCONS_00012034"; exon_number "8"; oId "CUFF.2554.1"; class_code "u"; tss_id "TSS7121";
TGACv1_scaffold_019378_1AS	Cufflinks	exon	91765	91865	.	-	.	gene_id "XLOC_004879"; transcript_id "TCONS_00012034"; exon_number "9"; oId "CUFF.2554.1"; class_code "u"; tss_id "TSS7121";
TGACv1_scaffold_019383_1AS	Cufflinks	exon	19207	19464	.	-	.	gene_id "XLOC_004885"; transcript_id "TCONS_00012057"; exon_number "1"; oId "CUFF.2659.1"; class_code "u"; tss_id "TSS7130";
TGACv1_scaffold_019383_1AS	Cufflinks	exon	19795	19851	.	-	.	gene_id "XLOC_004885"; transcript_id "TCONS_00012057"; exon_number "2"; oId "CUFF.2659.1"; class_code "u"; tss_id "TSS7130";
TGACv1_scaffold_019383_1AS	Cufflinks	exon	19935	21018	.	-	.	gene_id "XLOC_004885"; transcript_id "TCONS_00012057"; exon_number "3"; oId "CUFF.2659.1"; class_code "u"; tss_id "TSS7130";
TGACv1_scaffold_019383_1AS	Cufflinks	exon	19670	19851	.	-	.	gene_id "XLOC_004885"; transcript_id "TCONS_00012048"; exon_number "1"; oId "CUFF.2490.1"; class_code "u"; tss_id "TSS7130";
TGACv1_scaffold_019383_1AS	Cufflinks	exon	19935	20167	.	-	.	gene_id "XLOC_004885"; transcript_id "TCONS_00012048"; exon_number "2"; oId "CUFF.2490.1"; class_code "u"; tss_id "TSS7130";
TGACv1_scaffold_019383_1AS	Cufflinks	exon	20415	20977	.	-	.	gene_id "XLOC_004885"; transcript_id "TCONS_00012048"; exon_number "3"; oId "CUFF.2490.1"; class_code "u"; tss_id "TSS7130";
TGACv1_scaffold_019383_1AS	Cufflinks	exon	19702	21018	.	-	.	gene_id "XLOC_004885"; transcript_id "TCONS_00012058"; exon_number "1"; oId "CUFF.2660.1"; class_code "u"; tss_id "TSS7130";
TGACv1_scaffold_019383_1AS	Cufflinks	exon	19717	19851	.	-	.	gene_id "XLOC_004885"; transcript_id "TCONS_00012056"; exon_number "1"; oId "CUFF.2520.1"; class_code "u"; tss_id "TSS7130";
TGACv1_scaffold_019383_1AS	Cufflinks	exon	19935	20125	.	-	.	gene_id "XLOC_004885"; transcript_id "TCONS_00012056"; exon_number "2"; oId "CUFF.2520.1"; class_code "u"; tss_id "TSS7130";
TGACv1_scaffold_019383_1AS	Cufflinks	exon	20415	20844	.	-	.	gene_id "XLOC_004885"; transcript_id "TCONS_00012056"; exon_number "3"; oId "CUFF.2520.1"; class_code "u"; tss_id "TSS7130";
TGACv1_scaffold_019383_1AS	Cufflinks	exon	21016	21030	.	-	.	gene_id "XLOC_004885"; transcript_id "TCONS_00012056"; exon_number "4"; oId "CUFF.2520.1"; class_code "u"; tss_id "TSS7130";
TGACv1_scaffold_019426_1AS	Cufflinks	exon	86389	86457	.	+	.	gene_id "XLOC_004919"; transcript_id "TCONS_00012142"; exon_number "1"; oId "CUFF.2671.3"; class_code "u"; tss_id "TSS7178";
TGACv1_scaffold_019426_1AS	Cufflinks	exon	86566	88470	.	+	.	gene_id "XLOC_004919"; transcript_id "TCONS_00012142"; exon_number "2"; oId "CUFF.2671.3"; class_code "u"; tss_id "TSS7178";
TGACv1_scaffold_019426_1AS	Cufflinks	exon	86389	86457	.	+	.	gene_id "XLOC_004919"; transcript_id "TCONS_00012143"; exon_number "1"; oId "CUFF.2671.1"; class_code "u"; tss_id "TSS7178";
TGACv1_scaffold_019426_1AS	Cufflinks	exon	86566	86970	.	+	.	gene_id "XLOC_004919"; transcript_id "TCONS_00012143"; exon_number "2"; oId "CUFF.2671.1"; class_code "u"; tss_id "TSS7178";
TGACv1_scaffold_019426_1AS	Cufflinks	exon	88259	88417	.	+	.	gene_id "XLOC_004919"; transcript_id "TCONS_00012143"; exon_number "3"; oId "CUFF.2671.1"; class_code "u"; tss_id "TSS7178";
TGACv1_scaffold_019426_1AS	Cufflinks	exon	89108	89312	.	+	.	gene_id "XLOC_004919"; transcript_id "TCONS_00012143"; exon_number "4"; oId "CUFF.2671.1"; class_code "u"; tss_id "TSS7178";
TGACv1_scaffold_019426_1AS	Cufflinks	exon	89816	90267	.	+	.	gene_id "XLOC_004919"; transcript_id "TCONS_00012143"; exon_number "5"; oId "CUFF.2671.1"; class_code "u"; tss_id "TSS7178";
TGACv1_scaffold_019466_1AS	Cufflinks	exon	79210	79834	.	-	.	gene_id "XLOC_004960"; transcript_id "TCONS_00012237"; exon_number "1"; oId "CUFF.2556.1"; class_code "u"; tss_id "TSS7243";
TGACv1_scaffold_019466_1AS	Cufflinks	exon	79911	80862	.	-	.	gene_id "XLOC_004960"; transcript_id "TCONS_00012237"; exon_number "2"; oId "CUFF.2556.1"; class_code "u"; tss_id "TSS7243";
TGACv1_scaffold_019468_1AS	Cufflinks	exon	22555	22666	.	-	.	gene_id "XLOC_004969"; transcript_id "TCONS_00012254"; exon_number "1"; oId "CUFF.2624.1"; class_code "u"; tss_id "TSS7256";
TGACv1_scaffold_019468_1AS	Cufflinks	exon	22747	22801	.	-	.	gene_id "XLOC_004969"; transcript_id "TCONS_00012254"; exon_number "2"; oId "CUFF.2624.1"; class_code "u"; tss_id "TSS7256";
TGACv1_scaffold_019468_1AS	Cufflinks	exon	23262	23456	.	-	.	gene_id "XLOC_004969"; transcript_id "TCONS_00012254"; exon_number "3"; oId "CUFF.2624.1"; class_code "u"; tss_id "TSS7256";
TGACv1_scaffold_019468_1AS	Cufflinks	exon	25894	25961	.	-	.	gene_id "XLOC_004969"; transcript_id "TCONS_00012254"; exon_number "4"; oId "CUFF.2624.1"; class_code "u"; tss_id "TSS7256";
TGACv1_scaffold_019468_1AS	Cufflinks	exon	26043	26106	.	-	.	gene_id "XLOC_004969"; transcript_id "TCONS_00012254"; exon_number "5"; oId "CUFF.2624.1"; class_code "u"; tss_id "TSS7256";
TGACv1_scaffold_019468_1AS	Cufflinks	exon	39277	39400	.	-	.	gene_id "XLOC_004969"; transcript_id "TCONS_00012254"; exon_number "6"; oId "CUFF.2624.1"; class_code "u"; tss_id "TSS7256";
TGACv1_scaffold_019468_1AS	Cufflinks	exon	41550	41635	.	-	.	gene_id "XLOC_004969"; transcript_id "TCONS_00012254"; exon_number "7"; oId "CUFF.2624.1"; class_code "u"; tss_id "TSS7256";
TGACv1_scaffold_019520_1AS	Cufflinks	exon	81149	81314	.	+	.	gene_id "XLOC_005024"; transcript_id "TCONS_00012399"; exon_number "1"; oId "CUFF.2624.2"; class_code "u"; tss_id "TSS7337";
TGACv1_scaffold_019520_1AS	Cufflinks	exon	81428	81701	.	+	.	gene_id "XLOC_005024"; transcript_id "TCONS_00012399"; exon_number "2"; oId "CUFF.2624.2"; class_code "u"; tss_id "TSS7337";
TGACv1_scaffold_019520_1AS	Cufflinks	exon	82156	82420	.	+	.	gene_id "XLOC_005024"; transcript_id "TCONS_00012399"; exon_number "3"; oId "CUFF.2624.2"; class_code "u"; tss_id "TSS7337";
TGACv1_scaffold_019520_1AS	Cufflinks	exon	82533	82812	.	+	.	gene_id "XLOC_005024"; transcript_id "TCONS_00012399"; exon_number "4"; oId "CUFF.2624.2"; class_code "u"; tss_id "TSS7337";
TGACv1_scaffold_019520_1AS	Cufflinks	exon	83076	84304	.	+	.	gene_id "XLOC_005025"; transcript_id "TCONS_00012408"; exon_number "1"; oId "CUFF.2664.1"; class_code "u"; tss_id "TSS7340";
TGACv1_scaffold_019520_1AS	Cufflinks	exon	83078	83352	.	+	.	gene_id "XLOC_005025"; transcript_id "TCONS_00012407"; exon_number "1"; oId "CUFF.2740.2"; class_code "u"; tss_id "TSS7340";
TGACv1_scaffold_019520_1AS	Cufflinks	exon	83516	84413	.	+	.	gene_id "XLOC_005025"; transcript_id "TCONS_00012407"; exon_number "2"; oId "CUFF.2740.2"; class_code "u"; tss_id "TSS7340";
TGACv1_scaffold_019535_1AS	Cufflinks	exon	72275	73825	.	+	.	gene_id "XLOC_005041"; transcript_id "TCONS_00012460"; exon_number "1"; oId "CUFF.2681.5"; class_code "u"; tss_id "TSS7369";
TGACv1_scaffold_019535_1AS	Cufflinks	exon	74060	74828	.	+	.	gene_id "XLOC_005041"; transcript_id "TCONS_00012460"; exon_number "2"; oId "CUFF.2681.5"; class_code "u"; tss_id "TSS7369";
TGACv1_scaffold_019616_1AS	Cufflinks	exon	47922	48758	.	+	.	gene_id "XLOC_005127"; transcript_id "TCONS_00012672"; exon_number "1"; oId "CUFF.2732.1"; class_code "u"; tss_id "TSS7490";
TGACv1_scaffold_019616_1AS	Cufflinks	exon	48854	49018	.	+	.	gene_id "XLOC_005127"; transcript_id "TCONS_00012672"; exon_number "2"; oId "CUFF.2732.1"; class_code "u"; tss_id "TSS7490";
TGACv1_scaffold_019616_1AS	Cufflinks	exon	49311	49962	.	+	.	gene_id "XLOC_005127"; transcript_id "TCONS_00012672"; exon_number "3"; oId "CUFF.2732.1"; class_code "u"; tss_id "TSS7490";
TGACv1_scaffold_019616_1AS	Cufflinks	exon	50618	50753	.	+	.	gene_id "XLOC_005127"; transcript_id "TCONS_00012672"; exon_number "4"; oId "CUFF.2732.1"; class_code "u"; tss_id "TSS7490";
TGACv1_scaffold_019616_1AS	Cufflinks	exon	50836	50867	.	+	.	gene_id "XLOC_005127"; transcript_id "TCONS_00012672"; exon_number "5"; oId "CUFF.2732.1"; class_code "u"; tss_id "TSS7490";
TGACv1_scaffold_019616_1AS	Cufflinks	exon	51319	51430	.	+	.	gene_id "XLOC_005127"; transcript_id "TCONS_00012672"; exon_number "6"; oId "CUFF.2732.1"; class_code "u"; tss_id "TSS7490";
TGACv1_scaffold_019616_1AS	Cufflinks	exon	51829	52947	.	+	.	gene_id "XLOC_005127"; transcript_id "TCONS_00012672"; exon_number "7"; oId "CUFF.2732.1"; class_code "u"; tss_id "TSS7490";
TGACv1_scaffold_019644_1AS	Cufflinks	exon	14456	14542	.	+	.	gene_id "XLOC_005160"; transcript_id "TCONS_00012737"; exon_number "1"; oId "CUFF.2629.2"; class_code "u"; tss_id "TSS7536";
TGACv1_scaffold_019644_1AS	Cufflinks	exon	14630	14737	.	+	.	gene_id "XLOC_005160"; transcript_id "TCONS_00012737"; exon_number "2"; oId "CUFF.2629.2"; class_code "u"; tss_id "TSS7536";
TGACv1_scaffold_019644_1AS	Cufflinks	exon	15616	15843	.	+	.	gene_id "XLOC_005160"; transcript_id "TCONS_00012737"; exon_number "3"; oId "CUFF.2629.2"; class_code "u"; tss_id "TSS7536";
TGACv1_scaffold_019644_1AS	Cufflinks	exon	16542	16862	.	+	.	gene_id "XLOC_005160"; transcript_id "TCONS_00012737"; exon_number "4"; oId "CUFF.2629.2"; class_code "u"; tss_id "TSS7536";
TGACv1_scaffold_019644_1AS	Cufflinks	exon	17568	18140	.	+	.	gene_id "XLOC_005160"; transcript_id "TCONS_00012737"; exon_number "5"; oId "CUFF.2629.2"; class_code "u"; tss_id "TSS7536";
TGACv1_scaffold_019715_1AS	Cufflinks	exon	41453	41507	.	-	.	gene_id "XLOC_005246"; transcript_id "TCONS_00012921"; exon_number "1"; oId "CUFF.2682.2"; class_code "u"; tss_id "TSS7652";
TGACv1_scaffold_019715_1AS	Cufflinks	exon	41653	41755	.	-	.	gene_id "XLOC_005246"; transcript_id "TCONS_00012921"; exon_number "2"; oId "CUFF.2682.2"; class_code "u"; tss_id "TSS7652";
TGACv1_scaffold_019715_1AS	Cufflinks	exon	42072	42185	.	-	.	gene_id "XLOC_005246"; transcript_id "TCONS_00012921"; exon_number "3"; oId "CUFF.2682.2"; class_code "u"; tss_id "TSS7652";
TGACv1_scaffold_019715_1AS	Cufflinks	exon	42349	42455	.	-	.	gene_id "XLOC_005246"; transcript_id "TCONS_00012921"; exon_number "4"; oId "CUFF.2682.2"; class_code "u"; tss_id "TSS7652";
TGACv1_scaffold_019715_1AS	Cufflinks	exon	42624	43765	.	-	.	gene_id "XLOC_005246"; transcript_id "TCONS_00012921"; exon_number "5"; oId "CUFF.2682.2"; class_code "u"; tss_id "TSS7652";
TGACv1_scaffold_019730_1AS	Cufflinks	exon	55005	55255	.	+	.	gene_id "XLOC_005263"; transcript_id "TCONS_00012959"; exon_number "1"; oId "CUFF.2739.2"; class_code "u"; tss_id "TSS7672";
TGACv1_scaffold_019730_1AS	Cufflinks	exon	55343	55438	.	+	.	gene_id "XLOC_005263"; transcript_id "TCONS_00012959"; exon_number "2"; oId "CUFF.2739.2"; class_code "u"; tss_id "TSS7672";
TGACv1_scaffold_019730_1AS	Cufflinks	exon	55520	55808	.	+	.	gene_id "XLOC_005263"; transcript_id "TCONS_00012959"; exon_number "3"; oId "CUFF.2739.2"; class_code "u"; tss_id "TSS7672";
TGACv1_scaffold_019730_1AS	Cufflinks	exon	55901	56049	.	+	.	gene_id "XLOC_005263"; transcript_id "TCONS_00012959"; exon_number "4"; oId "CUFF.2739.2"; class_code "u"; tss_id "TSS7672";
TGACv1_scaffold_019730_1AS	Cufflinks	exon	57496	57569	.	+	.	gene_id "XLOC_005263"; transcript_id "TCONS_00012959"; exon_number "5"; oId "CUFF.2739.2"; class_code "u"; tss_id "TSS7672";
TGACv1_scaffold_019730_1AS	Cufflinks	exon	68276	68419	.	+	.	gene_id "XLOC_005263"; transcript_id "TCONS_00012959"; exon_number "6"; oId "CUFF.2739.2"; class_code "u"; tss_id "TSS7672";
TGACv1_scaffold_019730_1AS	Cufflinks	exon	68513	68621	.	+	.	gene_id "XLOC_005263"; transcript_id "TCONS_00012959"; exon_number "7"; oId "CUFF.2739.2"; class_code "u"; tss_id "TSS7672";
TGACv1_scaffold_019730_1AS	Cufflinks	exon	68876	68935	.	+	.	gene_id "XLOC_005263"; transcript_id "TCONS_00012959"; exon_number "8"; oId "CUFF.2739.2"; class_code "u"; tss_id "TSS7672";
TGACv1_scaffold_019730_1AS	Cufflinks	exon	69011	69206	.	+	.	gene_id "XLOC_005263"; transcript_id "TCONS_00012959"; exon_number "9"; oId "CUFF.2739.2"; class_code "u"; tss_id "TSS7672";
TGACv1_scaffold_019730_1AS	Cufflinks	exon	69563	69669	.	+	.	gene_id "XLOC_005263"; transcript_id "TCONS_00012959"; exon_number "10"; oId "CUFF.2739.2"; class_code "u"; tss_id "TSS7672";
TGACv1_scaffold_019730_1AS	Cufflinks	exon	69771	69848	.	+	.	gene_id "XLOC_005263"; transcript_id "TCONS_00012959"; exon_number "11"; oId "CUFF.2739.2"; class_code "u"; tss_id "TSS7672";
TGACv1_scaffold_019730_1AS	Cufflinks	exon	69945	70776	.	+	.	gene_id "XLOC_005263"; transcript_id "TCONS_00012959"; exon_number "12"; oId "CUFF.2739.2"; class_code "u"; tss_id "TSS7672";
TGACv1_scaffold_019730_1AS	Cufflinks	exon	71415	71424	.	+	.	gene_id "XLOC_005263"; transcript_id "TCONS_00012959"; exon_number "13"; oId "CUFF.2739.2"; class_code "u"; tss_id "TSS7672";
TGACv1_scaffold_019730_1AS	Cufflinks	exon	55007	55255	.	+	.	gene_id "XLOC_005263"; transcript_id "TCONS_00012964"; exon_number "1"; oId "CUFF.2715.2"; class_code "u"; tss_id "TSS7672";
TGACv1_scaffold_019730_1AS	Cufflinks	exon	55343	55438	.	+	.	gene_id "XLOC_005263"; transcript_id "TCONS_00012964"; exon_number "2"; oId "CUFF.2715.2"; class_code "u"; tss_id "TSS7672";
TGACv1_scaffold_019730_1AS	Cufflinks	exon	55520	55808	.	+	.	gene_id "XLOC_005263"; transcript_id "TCONS_00012964"; exon_number "3"; oId "CUFF.2715.2"; class_code "u"; tss_id "TSS7672";
TGACv1_scaffold_019730_1AS	Cufflinks	exon	55901	56049	.	+	.	gene_id "XLOC_005263"; transcript_id "TCONS_00012964"; exon_number "4"; oId "CUFF.2715.2"; class_code "u"; tss_id "TSS7672";
TGACv1_scaffold_019730_1AS	Cufflinks	exon	57496	57569	.	+	.	gene_id "XLOC_005263"; transcript_id "TCONS_00012964"; exon_number "5"; oId "CUFF.2715.2"; class_code "u"; tss_id "TSS7672";
TGACv1_scaffold_019730_1AS	Cufflinks	exon	68276	68419	.	+	.	gene_id "XLOC_005263"; transcript_id "TCONS_00012964"; exon_number "6"; oId "CUFF.2715.2"; class_code "u"; tss_id "TSS7672";
TGACv1_scaffold_019730_1AS	Cufflinks	exon	68513	68621	.	+	.	gene_id "XLOC_005263"; transcript_id "TCONS_00012964"; exon_number "7"; oId "CUFF.2715.2"; class_code "u"; tss_id "TSS7672";
TGACv1_scaffold_019730_1AS	Cufflinks	exon	68876	68935	.	+	.	gene_id "XLOC_005263"; transcript_id "TCONS_00012964"; exon_number "8"; oId "CUFF.2715.2"; class_code "u"; tss_id "TSS7672";
TGACv1_scaffold_019730_1AS	Cufflinks	exon	69028	69206	.	+	.	gene_id "XLOC_005263"; transcript_id "TCONS_00012964"; exon_number "9"; oId "CUFF.2715.2"; class_code "u"; tss_id "TSS7672";
TGACv1_scaffold_019730_1AS	Cufflinks	exon	69399	69449	.	+	.	gene_id "XLOC_005263"; transcript_id "TCONS_00012964"; exon_number "10"; oId "CUFF.2715.2"; class_code "u"; tss_id "TSS7672";
TGACv1_scaffold_019730_1AS	Cufflinks	exon	69563	69669	.	+	.	gene_id "XLOC_005263"; transcript_id "TCONS_00012964"; exon_number "11"; oId "CUFF.2715.2"; class_code "u"; tss_id "TSS7672";
TGACv1_scaffold_019730_1AS	Cufflinks	exon	69771	69848	.	+	.	gene_id "XLOC_005263"; transcript_id "TCONS_00012964"; exon_number "12"; oId "CUFF.2715.2"; class_code "u"; tss_id "TSS7672";
TGACv1_scaffold_019730_1AS	Cufflinks	exon	69945	70163	.	+	.	gene_id "XLOC_005263"; transcript_id "TCONS_00012964"; exon_number "13"; oId "CUFF.2715.2"; class_code "u"; tss_id "TSS7672";
TGACv1_scaffold_019730_1AS	Cufflinks	exon	55007	55255	.	+	.	gene_id "XLOC_005263"; transcript_id "TCONS_00012965"; exon_number "1"; oId "CUFF.2715.1"; class_code "u"; tss_id "TSS7672";
TGACv1_scaffold_019730_1AS	Cufflinks	exon	55343	55438	.	+	.	gene_id "XLOC_005263"; transcript_id "TCONS_00012965"; exon_number "2"; oId "CUFF.2715.1"; class_code "u"; tss_id "TSS7672";
TGACv1_scaffold_019730_1AS	Cufflinks	exon	55520	55808	.	+	.	gene_id "XLOC_005263"; transcript_id "TCONS_00012965"; exon_number "3"; oId "CUFF.2715.1"; class_code "u"; tss_id "TSS7672";
TGACv1_scaffold_019730_1AS	Cufflinks	exon	55901	56049	.	+	.	gene_id "XLOC_005263"; transcript_id "TCONS_00012965"; exon_number "4"; oId "CUFF.2715.1"; class_code "u"; tss_id "TSS7672";
TGACv1_scaffold_019730_1AS	Cufflinks	exon	57496	57569	.	+	.	gene_id "XLOC_005263"; transcript_id "TCONS_00012965"; exon_number "5"; oId "CUFF.2715.1"; class_code "u"; tss_id "TSS7672";
TGACv1_scaffold_019730_1AS	Cufflinks	exon	68276	68419	.	+	.	gene_id "XLOC_005263"; transcript_id "TCONS_00012965"; exon_number "6"; oId "CUFF.2715.1"; class_code "u"; tss_id "TSS7672";
TGACv1_scaffold_019730_1AS	Cufflinks	exon	68513	68621	.	+	.	gene_id "XLOC_005263"; transcript_id "TCONS_00012965"; exon_number "7"; oId "CUFF.2715.1"; class_code "u"; tss_id "TSS7672";
TGACv1_scaffold_019730_1AS	Cufflinks	exon	68876	69206	.	+	.	gene_id "XLOC_005263"; transcript_id "TCONS_00012965"; exon_number "8"; oId "CUFF.2715.1"; class_code "u"; tss_id "TSS7672";
TGACv1_scaffold_019730_1AS	Cufflinks	exon	69399	69449	.	+	.	gene_id "XLOC_005263"; transcript_id "TCONS_00012965"; exon_number "9"; oId "CUFF.2715.1"; class_code "u"; tss_id "TSS7672";
TGACv1_scaffold_019730_1AS	Cufflinks	exon	69563	69669	.	+	.	gene_id "XLOC_005263"; transcript_id "TCONS_00012965"; exon_number "10"; oId "CUFF.2715.1"; class_code "u"; tss_id "TSS7672";
TGACv1_scaffold_019730_1AS	Cufflinks	exon	69771	69848	.	+	.	gene_id "XLOC_005263"; transcript_id "TCONS_00012965"; exon_number "11"; oId "CUFF.2715.1"; class_code "u"; tss_id "TSS7672";
TGACv1_scaffold_019730_1AS	Cufflinks	exon	69945	70172	.	+	.	gene_id "XLOC_005263"; transcript_id "TCONS_00012965"; exon_number "12"; oId "CUFF.2715.1"; class_code "u"; tss_id "TSS7672";
TGACv1_scaffold_019730_1AS	Cufflinks	exon	70272	70776	.	+	.	gene_id "XLOC_005263"; transcript_id "TCONS_00012965"; exon_number "13"; oId "CUFF.2715.1"; class_code "u"; tss_id "TSS7672";
TGACv1_scaffold_019730_1AS	Cufflinks	exon	71415	71425	.	+	.	gene_id "XLOC_005263"; transcript_id "TCONS_00012965"; exon_number "14"; oId "CUFF.2715.1"; class_code "u"; tss_id "TSS7672";
TGACv1_scaffold_019730_1AS	Cufflinks	exon	55751	55808	.	+	.	gene_id "XLOC_005263"; transcript_id "TCONS_00012953"; exon_number "1"; oId "CUFF.2678.2"; class_code "u"; tss_id "TSS7673";
TGACv1_scaffold_019730_1AS	Cufflinks	exon	55901	56049	.	+	.	gene_id "XLOC_005263"; transcript_id "TCONS_00012953"; exon_number "2"; oId "CUFF.2678.2"; class_code "u"; tss_id "TSS7673";
TGACv1_scaffold_019730_1AS	Cufflinks	exon	57496	57569	.	+	.	gene_id "XLOC_005263"; transcript_id "TCONS_00012953"; exon_number "3"; oId "CUFF.2678.2"; class_code "u"; tss_id "TSS7673";
TGACv1_scaffold_019730_1AS	Cufflinks	exon	68276	68419	.	+	.	gene_id "XLOC_005263"; transcript_id "TCONS_00012953"; exon_number "4"; oId "CUFF.2678.2"; class_code "u"; tss_id "TSS7673";
TGACv1_scaffold_019730_1AS	Cufflinks	exon	68513	68621	.	+	.	gene_id "XLOC_005263"; transcript_id "TCONS_00012953"; exon_number "5"; oId "CUFF.2678.2"; class_code "u"; tss_id "TSS7673";
TGACv1_scaffold_019730_1AS	Cufflinks	exon	68876	68935	.	+	.	gene_id "XLOC_005263"; transcript_id "TCONS_00012953"; exon_number "6"; oId "CUFF.2678.2"; class_code "u"; tss_id "TSS7673";
TGACv1_scaffold_019730_1AS	Cufflinks	exon	69011	69206	.	+	.	gene_id "XLOC_005263"; transcript_id "TCONS_00012953"; exon_number "7"; oId "CUFF.2678.2"; class_code "u"; tss_id "TSS7673";
TGACv1_scaffold_019730_1AS	Cufflinks	exon	69399	69449	.	+	.	gene_id "XLOC_005263"; transcript_id "TCONS_00012953"; exon_number "8"; oId "CUFF.2678.2"; class_code "u"; tss_id "TSS7673";
TGACv1_scaffold_019730_1AS	Cufflinks	exon	69563	69669	.	+	.	gene_id "XLOC_005263"; transcript_id "TCONS_00012953"; exon_number "9"; oId "CUFF.2678.2"; class_code "u"; tss_id "TSS7673";
TGACv1_scaffold_019730_1AS	Cufflinks	exon	69771	69848	.	+	.	gene_id "XLOC_005263"; transcript_id "TCONS_00012953"; exon_number "10"; oId "CUFF.2678.2"; class_code "u"; tss_id "TSS7673";
TGACv1_scaffold_019730_1AS	Cufflinks	exon	69945	70776	.	+	.	gene_id "XLOC_005263"; transcript_id "TCONS_00012953"; exon_number "11"; oId "CUFF.2678.2"; class_code "u"; tss_id "TSS7673";
TGACv1_scaffold_019730_1AS	Cufflinks	exon	71415	71477	.	+	.	gene_id "XLOC_005263"; transcript_id "TCONS_00012953"; exon_number "12"; oId "CUFF.2678.2"; class_code "u"; tss_id "TSS7673";
TGACv1_scaffold_019730_1AS	Cufflinks	exon	66182	68419	.	+	.	gene_id "XLOC_005263"; transcript_id "TCONS_00012970"; exon_number "1"; oId "CUFF.2795.2"; class_code "u"; tss_id "TSS7675";
TGACv1_scaffold_019730_1AS	Cufflinks	exon	68513	68621	.	+	.	gene_id "XLOC_005263"; transcript_id "TCONS_00012970"; exon_number "2"; oId "CUFF.2795.2"; class_code "u"; tss_id "TSS7675";
TGACv1_scaffold_019730_1AS	Cufflinks	exon	68876	69206	.	+	.	gene_id "XLOC_005263"; transcript_id "TCONS_00012970"; exon_number "3"; oId "CUFF.2795.2"; class_code "u"; tss_id "TSS7675";
TGACv1_scaffold_019730_1AS	Cufflinks	exon	69563	69669	.	+	.	gene_id "XLOC_005263"; transcript_id "TCONS_00012970"; exon_number "4"; oId "CUFF.2795.2"; class_code "u"; tss_id "TSS7675";
TGACv1_scaffold_019730_1AS	Cufflinks	exon	69771	69848	.	+	.	gene_id "XLOC_005263"; transcript_id "TCONS_00012970"; exon_number "5"; oId "CUFF.2795.2"; class_code "u"; tss_id "TSS7675";
TGACv1_scaffold_019730_1AS	Cufflinks	exon	69945	70537	.	+	.	gene_id "XLOC_005263"; transcript_id "TCONS_00012970"; exon_number "6"; oId "CUFF.2795.2"; class_code "u"; tss_id "TSS7675";
TGACv1_scaffold_019730_1AS	Cufflinks	exon	66217	68419	.	+	.	gene_id "XLOC_005263"; transcript_id "TCONS_00012954"; exon_number "1"; oId "CUFF.2678.3"; class_code "u"; tss_id "TSS7675";
TGACv1_scaffold_019730_1AS	Cufflinks	exon	68513	68621	.	+	.	gene_id "XLOC_005263"; transcript_id "TCONS_00012954"; exon_number "2"; oId "CUFF.2678.3"; class_code "u"; tss_id "TSS7675";
TGACv1_scaffold_019730_1AS	Cufflinks	exon	68876	68935	.	+	.	gene_id "XLOC_005263"; transcript_id "TCONS_00012954"; exon_number "3"; oId "CUFF.2678.3"; class_code "u"; tss_id "TSS7675";
TGACv1_scaffold_019730_1AS	Cufflinks	exon	69035	69206	.	+	.	gene_id "XLOC_005263"; transcript_id "TCONS_00012954"; exon_number "4"; oId "CUFF.2678.3"; class_code "u"; tss_id "TSS7675";
TGACv1_scaffold_019730_1AS	Cufflinks	exon	69563	69669	.	+	.	gene_id "XLOC_005263"; transcript_id "TCONS_00012954"; exon_number "5"; oId "CUFF.2678.3"; class_code "u"; tss_id "TSS7675";
TGACv1_scaffold_019730_1AS	Cufflinks	exon	69771	69848	.	+	.	gene_id "XLOC_005263"; transcript_id "TCONS_00012954"; exon_number "6"; oId "CUFF.2678.3"; class_code "u"; tss_id "TSS7675";
TGACv1_scaffold_019730_1AS	Cufflinks	exon	69945	70776	.	+	.	gene_id "XLOC_005263"; transcript_id "TCONS_00012954"; exon_number "7"; oId "CUFF.2678.3"; class_code "u"; tss_id "TSS7675";
TGACv1_scaffold_019730_1AS	Cufflinks	exon	71415	71477	.	+	.	gene_id "XLOC_005263"; transcript_id "TCONS_00012954"; exon_number "8"; oId "CUFF.2678.3"; class_code "u"; tss_id "TSS7675";
TGACv1_scaffold_019730_1AS	Cufflinks	exon	66572	68419	.	+	.	gene_id "XLOC_005263"; transcript_id "TCONS_00012968"; exon_number "1"; oId "CUFF.2741.3"; class_code "u"; tss_id "TSS7676";
TGACv1_scaffold_019730_1AS	Cufflinks	exon	68513	68621	.	+	.	gene_id "XLOC_005263"; transcript_id "TCONS_00012968"; exon_number "2"; oId "CUFF.2741.3"; class_code "u"; tss_id "TSS7676";
TGACv1_scaffold_019730_1AS	Cufflinks	exon	68876	69206	.	+	.	gene_id "XLOC_005263"; transcript_id "TCONS_00012968"; exon_number "3"; oId "CUFF.2741.3"; class_code "u"; tss_id "TSS7676";
TGACv1_scaffold_019730_1AS	Cufflinks	exon	69399	69449	.	+	.	gene_id "XLOC_005263"; transcript_id "TCONS_00012968"; exon_number "4"; oId "CUFF.2741.3"; class_code "u"; tss_id "TSS7676";
TGACv1_scaffold_019730_1AS	Cufflinks	exon	69563	69669	.	+	.	gene_id "XLOC_005263"; transcript_id "TCONS_00012968"; exon_number "5"; oId "CUFF.2741.3"; class_code "u"; tss_id "TSS7676";
TGACv1_scaffold_019730_1AS	Cufflinks	exon	69771	69848	.	+	.	gene_id "XLOC_005263"; transcript_id "TCONS_00012968"; exon_number "6"; oId "CUFF.2741.3"; class_code "u"; tss_id "TSS7676";
TGACv1_scaffold_019730_1AS	Cufflinks	exon	69945	70776	.	+	.	gene_id "XLOC_005263"; transcript_id "TCONS_00012968"; exon_number "7"; oId "CUFF.2741.3"; class_code "u"; tss_id "TSS7676";
TGACv1_scaffold_019730_1AS	Cufflinks	exon	71415	71463	.	+	.	gene_id "XLOC_005263"; transcript_id "TCONS_00012968"; exon_number "8"; oId "CUFF.2741.3"; class_code "u"; tss_id "TSS7676";
TGACv1_scaffold_019739_1AS	Cufflinks	exon	43083	43138	.	+	.	gene_id "XLOC_005277"; transcript_id "TCONS_00013024"; exon_number "1"; oId "CUFF.2787.1"; class_code "u"; tss_id "TSS7701";
TGACv1_scaffold_019739_1AS	Cufflinks	exon	43711	44519	.	+	.	gene_id "XLOC_005277"; transcript_id "TCONS_00013024"; exon_number "2"; oId "CUFF.2787.1"; class_code "u"; tss_id "TSS7701";
TGACv1_scaffold_019739_1AS	Cufflinks	exon	44849	44922	.	+	.	gene_id "XLOC_005277"; transcript_id "TCONS_00013024"; exon_number "3"; oId "CUFF.2787.1"; class_code "u"; tss_id "TSS7701";
TGACv1_scaffold_019739_1AS	Cufflinks	exon	45016	45057	.	+	.	gene_id "XLOC_005277"; transcript_id "TCONS_00013024"; exon_number "4"; oId "CUFF.2787.1"; class_code "u"; tss_id "TSS7701";
TGACv1_scaffold_019739_1AS	Cufflinks	exon	45628	45714	.	+	.	gene_id "XLOC_005277"; transcript_id "TCONS_00013024"; exon_number "5"; oId "CUFF.2787.1"; class_code "u"; tss_id "TSS7701";
TGACv1_scaffold_019739_1AS	Cufflinks	exon	45842	45894	.	+	.	gene_id "XLOC_005277"; transcript_id "TCONS_00013024"; exon_number "6"; oId "CUFF.2787.1"; class_code "u"; tss_id "TSS7701";
TGACv1_scaffold_019739_1AS	Cufflinks	exon	45987	46272	.	+	.	gene_id "XLOC_005277"; transcript_id "TCONS_00013024"; exon_number "7"; oId "CUFF.2787.1"; class_code "u"; tss_id "TSS7701";
TGACv1_scaffold_019739_1AS	Cufflinks	exon	43496	43873	.	+	.	gene_id "XLOC_005277"; transcript_id "TCONS_00013004"; exon_number "1"; oId "CUFF.2671.1"; class_code "u"; tss_id "TSS7702";
TGACv1_scaffold_019739_1AS	Cufflinks	exon	44078	44519	.	+	.	gene_id "XLOC_005277"; transcript_id "TCONS_00013004"; exon_number "2"; oId "CUFF.2671.1"; class_code "u"; tss_id "TSS7702";
TGACv1_scaffold_019739_1AS	Cufflinks	exon	44849	44922	.	+	.	gene_id "XLOC_005277"; transcript_id "TCONS_00013004"; exon_number "3"; oId "CUFF.2671.1"; class_code "u"; tss_id "TSS7702";
TGACv1_scaffold_019739_1AS	Cufflinks	exon	45016	45057	.	+	.	gene_id "XLOC_005277"; transcript_id "TCONS_00013004"; exon_number "4"; oId "CUFF.2671.1"; class_code "u"; tss_id "TSS7702";
TGACv1_scaffold_019739_1AS	Cufflinks	exon	45628	45714	.	+	.	gene_id "XLOC_005277"; transcript_id "TCONS_00013004"; exon_number "5"; oId "CUFF.2671.1"; class_code "u"; tss_id "TSS7702";
TGACv1_scaffold_019739_1AS	Cufflinks	exon	45842	45894	.	+	.	gene_id "XLOC_005277"; transcript_id "TCONS_00013004"; exon_number "6"; oId "CUFF.2671.1"; class_code "u"; tss_id "TSS7702";
TGACv1_scaffold_019739_1AS	Cufflinks	exon	45987	46067	.	+	.	gene_id "XLOC_005277"; transcript_id "TCONS_00013004"; exon_number "7"; oId "CUFF.2671.1"; class_code "u"; tss_id "TSS7702";
TGACv1_scaffold_019739_1AS	Cufflinks	exon	46186	46251	.	+	.	gene_id "XLOC_005277"; transcript_id "TCONS_00013004"; exon_number "8"; oId "CUFF.2671.1"; class_code "u"; tss_id "TSS7702";
TGACv1_scaffold_019739_1AS	Cufflinks	exon	46361	46464	.	+	.	gene_id "XLOC_005277"; transcript_id "TCONS_00013004"; exon_number "9"; oId "CUFF.2671.1"; class_code "u"; tss_id "TSS7702";
TGACv1_scaffold_019739_1AS	Cufflinks	exon	46553	46646	.	+	.	gene_id "XLOC_005277"; transcript_id "TCONS_00013004"; exon_number "10"; oId "CUFF.2671.1"; class_code "u"; tss_id "TSS7702";
TGACv1_scaffold_019739_1AS	Cufflinks	exon	44084	44519	.	+	.	gene_id "XLOC_005277"; transcript_id "TCONS_00013021"; exon_number "1"; oId "CUFF.2862.1"; class_code "u"; tss_id "TSS7703";
TGACv1_scaffold_019739_1AS	Cufflinks	exon	44849	44922	.	+	.	gene_id "XLOC_005277"; transcript_id "TCONS_00013021"; exon_number "2"; oId "CUFF.2862.1"; class_code "u"; tss_id "TSS7703";
TGACv1_scaffold_019739_1AS	Cufflinks	exon	45016	45057	.	+	.	gene_id "XLOC_005277"; transcript_id "TCONS_00013021"; exon_number "3"; oId "CUFF.2862.1"; class_code "u"; tss_id "TSS7703";
TGACv1_scaffold_019739_1AS	Cufflinks	exon	45628	45894	.	+	.	gene_id "XLOC_005277"; transcript_id "TCONS_00013021"; exon_number "4"; oId "CUFF.2862.1"; class_code "u"; tss_id "TSS7703";
TGACv1_scaffold_019739_1AS	Cufflinks	exon	45987	46067	.	+	.	gene_id "XLOC_005277"; transcript_id "TCONS_00013021"; exon_number "5"; oId "CUFF.2862.1"; class_code "u"; tss_id "TSS7703";
TGACv1_scaffold_019739_1AS	Cufflinks	exon	46186	46658	.	+	.	gene_id "XLOC_005277"; transcript_id "TCONS_00013021"; exon_number "6"; oId "CUFF.2862.1"; class_code "u"; tss_id "TSS7703";
TGACv1_scaffold_019749_1AS	Cufflinks	exon	42876	43014	.	+	.	gene_id "XLOC_005284"; transcript_id "TCONS_00013034"; exon_number "1"; oId "CUFF.2685.2"; class_code "u"; tss_id "TSS7716";
TGACv1_scaffold_019749_1AS	Cufflinks	exon	44135	44785	.	+	.	gene_id "XLOC_005284"; transcript_id "TCONS_00013034"; exon_number "2"; oId "CUFF.2685.2"; class_code "u"; tss_id "TSS7716";
TGACv1_scaffold_019749_1AS	Cufflinks	exon	44870	45061	.	+	.	gene_id "XLOC_005284"; transcript_id "TCONS_00013034"; exon_number "3"; oId "CUFF.2685.2"; class_code "u"; tss_id "TSS7716";
TGACv1_scaffold_019749_1AS	Cufflinks	exon	45141	45179	.	+	.	gene_id "XLOC_005284"; transcript_id "TCONS_00013034"; exon_number "4"; oId "CUFF.2685.2"; class_code "u"; tss_id "TSS7716";
TGACv1_scaffold_019887_1AS	Cufflinks	exon	11851	11877	.	+	.	gene_id "XLOC_005389"; transcript_id "TCONS_00013338"; exon_number "1"; oId "CUFF.2851.1"; class_code "u"; tss_id "TSS7874";
TGACv1_scaffold_019887_1AS	Cufflinks	exon	12381	12640	.	+	.	gene_id "XLOC_005389"; transcript_id "TCONS_00013338"; exon_number "2"; oId "CUFF.2851.1"; class_code "u"; tss_id "TSS7874";
TGACv1_scaffold_019887_1AS	Cufflinks	exon	12776	14831	.	+	.	gene_id "XLOC_005389"; transcript_id "TCONS_00013338"; exon_number "3"; oId "CUFF.2851.1"; class_code "u"; tss_id "TSS7874";
TGACv1_scaffold_019887_1AS	Cufflinks	exon	14918	15216	.	+	.	gene_id "XLOC_005389"; transcript_id "TCONS_00013338"; exon_number "4"; oId "CUFF.2851.1"; class_code "u"; tss_id "TSS7874";
TGACv1_scaffold_019887_1AS	Cufflinks	exon	11857	11877	.	+	.	gene_id "XLOC_005389"; transcript_id "TCONS_00013339"; exon_number "1"; oId "CUFF.2851.2"; class_code "u"; tss_id "TSS7874";
TGACv1_scaffold_019887_1AS	Cufflinks	exon	12379	12640	.	+	.	gene_id "XLOC_005389"; transcript_id "TCONS_00013339"; exon_number "2"; oId "CUFF.2851.2"; class_code "u"; tss_id "TSS7874";
TGACv1_scaffold_019887_1AS	Cufflinks	exon	12776	13404	.	+	.	gene_id "XLOC_005389"; transcript_id "TCONS_00013339"; exon_number "3"; oId "CUFF.2851.2"; class_code "u"; tss_id "TSS7874";
TGACv1_scaffold_019887_1AS	Cufflinks	exon	14540	14831	.	+	.	gene_id "XLOC_005389"; transcript_id "TCONS_00013339"; exon_number "4"; oId "CUFF.2851.2"; class_code "u"; tss_id "TSS7874";
TGACv1_scaffold_019887_1AS	Cufflinks	exon	14918	15216	.	+	.	gene_id "XLOC_005389"; transcript_id "TCONS_00013339"; exon_number "5"; oId "CUFF.2851.2"; class_code "u"; tss_id "TSS7874";
TGACv1_scaffold_019887_1AS	Cufflinks	exon	12302	12640	.	+	.	gene_id "XLOC_005389"; transcript_id "TCONS_00013340"; exon_number "1"; oId "CUFF.2851.3"; class_code "u"; tss_id "TSS7875";
TGACv1_scaffold_019887_1AS	Cufflinks	exon	12776	13404	.	+	.	gene_id "XLOC_005389"; transcript_id "TCONS_00013340"; exon_number "2"; oId "CUFF.2851.3"; class_code "u"; tss_id "TSS7875";
TGACv1_scaffold_019887_1AS	Cufflinks	exon	14738	14831	.	+	.	gene_id "XLOC_005389"; transcript_id "TCONS_00013340"; exon_number "3"; oId "CUFF.2851.3"; class_code "u"; tss_id "TSS7875";
TGACv1_scaffold_019887_1AS	Cufflinks	exon	14918	15216	.	+	.	gene_id "XLOC_005389"; transcript_id "TCONS_00013340"; exon_number "4"; oId "CUFF.2851.3"; class_code "u"; tss_id "TSS7875";
TGACv1_scaffold_019887_1AS	Cufflinks	exon	12392	12640	.	+	.	gene_id "XLOC_005389"; transcript_id "TCONS_00013337"; exon_number "1"; oId "CUFF.2925.2"; class_code "u"; tss_id "TSS7875";
TGACv1_scaffold_019887_1AS	Cufflinks	exon	12776	13206	.	+	.	gene_id "XLOC_005389"; transcript_id "TCONS_00013337"; exon_number "2"; oId "CUFF.2925.2"; class_code "u"; tss_id "TSS7875";
TGACv1_scaffold_019887_1AS	Cufflinks	exon	13277	14788	.	+	.	gene_id "XLOC_005389"; transcript_id "TCONS_00013337"; exon_number "3"; oId "CUFF.2925.2"; class_code "u"; tss_id "TSS7875";
TGACv1_scaffold_019887_1AS	Cufflinks	exon	12392	12640	.	+	.	gene_id "XLOC_005389"; transcript_id "TCONS_00013336"; exon_number "1"; oId "CUFF.2925.1"; class_code "u"; tss_id "TSS7875";
TGACv1_scaffold_019887_1AS	Cufflinks	exon	12776	13206	.	+	.	gene_id "XLOC_005389"; transcript_id "TCONS_00013336"; exon_number "2"; oId "CUFF.2925.1"; class_code "u"; tss_id "TSS7875";
TGACv1_scaffold_019887_1AS	Cufflinks	exon	13277	13404	.	+	.	gene_id "XLOC_005389"; transcript_id "TCONS_00013336"; exon_number "3"; oId "CUFF.2925.1"; class_code "u"; tss_id "TSS7875";
TGACv1_scaffold_019887_1AS	Cufflinks	exon	14540	14657	.	+	.	gene_id "XLOC_005389"; transcript_id "TCONS_00013336"; exon_number "4"; oId "CUFF.2925.1"; class_code "u"; tss_id "TSS7875";
TGACv1_scaffold_019887_1AS	Cufflinks	exon	14738	14788	.	+	.	gene_id "XLOC_005389"; transcript_id "TCONS_00013336"; exon_number "5"; oId "CUFF.2925.1"; class_code "u"; tss_id "TSS7875";
TGACv1_scaffold_019913_1AS	Cufflinks	exon	26897	27841	.	-	.	gene_id "XLOC_005407"; transcript_id "TCONS_00013373"; exon_number "1"; oId "CUFF.2802.1"; class_code "u"; tss_id "TSS7896";
TGACv1_scaffold_019913_1AS	Cufflinks	exon	27964	28228	.	-	.	gene_id "XLOC_005407"; transcript_id "TCONS_00013373"; exon_number "2"; oId "CUFF.2802.1"; class_code "u"; tss_id "TSS7896";
TGACv1_scaffold_019913_1AS	Cufflinks	exon	28889	29037	.	-	.	gene_id "XLOC_005407"; transcript_id "TCONS_00013373"; exon_number "3"; oId "CUFF.2802.1"; class_code "u"; tss_id "TSS7896";
TGACv1_scaffold_019913_1AS	Cufflinks	exon	29547	30100	.	-	.	gene_id "XLOC_005407"; transcript_id "TCONS_00013373"; exon_number "4"; oId "CUFF.2802.1"; class_code "u"; tss_id "TSS7896";
TGACv1_scaffold_019913_1AS	Cufflinks	exon	27214	27835	.	-	.	gene_id "XLOC_005407"; transcript_id "TCONS_00013374"; exon_number "1"; oId "CUFF.2857.1"; class_code "u"; tss_id "TSS7896";
TGACv1_scaffold_019913_1AS	Cufflinks	exon	27964	28228	.	-	.	gene_id "XLOC_005407"; transcript_id "TCONS_00013374"; exon_number "2"; oId "CUFF.2857.1"; class_code "u"; tss_id "TSS7896";
TGACv1_scaffold_019913_1AS	Cufflinks	exon	28889	29024	.	-	.	gene_id "XLOC_005407"; transcript_id "TCONS_00013374"; exon_number "3"; oId "CUFF.2857.1"; class_code "u"; tss_id "TSS7896";
TGACv1_scaffold_019913_1AS	Cufflinks	exon	29547	30087	.	-	.	gene_id "XLOC_005407"; transcript_id "TCONS_00013374"; exon_number "4"; oId "CUFF.2857.1"; class_code "u"; tss_id "TSS7896";
TGACv1_scaffold_019919_1AS	Cufflinks	exon	37482	37897	.	+	.	gene_id "XLOC_005411"; transcript_id "TCONS_00013392"; exon_number "1"; oId "CUFF.2810.1"; class_code "u"; tss_id "TSS7903";
TGACv1_scaffold_019919_1AS	Cufflinks	exon	37986	38319	.	+	.	gene_id "XLOC_005411"; transcript_id "TCONS_00013392"; exon_number "2"; oId "CUFF.2810.1"; class_code "u"; tss_id "TSS7903";
TGACv1_scaffold_019919_1AS	Cufflinks	exon	38441	38773	.	+	.	gene_id "XLOC_005411"; transcript_id "TCONS_00013392"; exon_number "3"; oId "CUFF.2810.1"; class_code "u"; tss_id "TSS7903";
TGACv1_scaffold_019919_1AS	Cufflinks	exon	39244	39448	.	+	.	gene_id "XLOC_005411"; transcript_id "TCONS_00013392"; exon_number "4"; oId "CUFF.2810.1"; class_code "u"; tss_id "TSS7903";
TGACv1_scaffold_019919_1AS	Cufflinks	exon	40359	40420	.	+	.	gene_id "XLOC_005411"; transcript_id "TCONS_00013392"; exon_number "5"; oId "CUFF.2810.1"; class_code "u"; tss_id "TSS7903";
TGACv1_scaffold_019919_1AS	Cufflinks	exon	40546	40613	.	+	.	gene_id "XLOC_005411"; transcript_id "TCONS_00013392"; exon_number "6"; oId "CUFF.2810.1"; class_code "u"; tss_id "TSS7903";
TGACv1_scaffold_019919_1AS	Cufflinks	exon	40700	41802	.	+	.	gene_id "XLOC_005411"; transcript_id "TCONS_00013392"; exon_number "7"; oId "CUFF.2810.1"; class_code "u"; tss_id "TSS7903";
TGACv1_scaffold_019919_1AS	Cufflinks	exon	42151	42488	.	+	.	gene_id "XLOC_005411"; transcript_id "TCONS_00013392"; exon_number "8"; oId "CUFF.2810.1"; class_code "u"; tss_id "TSS7903";
TGACv1_scaffold_019919_1AS	Cufflinks	exon	38964	39448	.	+	.	gene_id "XLOC_005411"; transcript_id "TCONS_00013391"; exon_number "1"; oId "CUFF.2783.1"; class_code "u"; tss_id "TSS7904";
TGACv1_scaffold_019919_1AS	Cufflinks	exon	40359	40420	.	+	.	gene_id "XLOC_005411"; transcript_id "TCONS_00013391"; exon_number "2"; oId "CUFF.2783.1"; class_code "u"; tss_id "TSS7904";
TGACv1_scaffold_019919_1AS	Cufflinks	exon	40546	40613	.	+	.	gene_id "XLOC_005411"; transcript_id "TCONS_00013391"; exon_number "3"; oId "CUFF.2783.1"; class_code "u"; tss_id "TSS7904";
TGACv1_scaffold_019919_1AS	Cufflinks	exon	40700	40867	.	+	.	gene_id "XLOC_005411"; transcript_id "TCONS_00013391"; exon_number "4"; oId "CUFF.2783.1"; class_code "u"; tss_id "TSS7904";
TGACv1_scaffold_019919_1AS	Cufflinks	exon	41581	42076	.	+	.	gene_id "XLOC_005411"; transcript_id "TCONS_00013391"; exon_number "5"; oId "CUFF.2783.1"; class_code "u"; tss_id "TSS7904";
TGACv1_scaffold_019919_1AS	Cufflinks	exon	38964	39448	.	+	.	gene_id "XLOC_005411"; transcript_id "TCONS_00013390"; exon_number "1"; oId "CUFF.2809.2"; class_code "u"; tss_id "TSS7904";
TGACv1_scaffold_019919_1AS	Cufflinks	exon	40359	40420	.	+	.	gene_id "XLOC_005411"; transcript_id "TCONS_00013390"; exon_number "2"; oId "CUFF.2809.2"; class_code "u"; tss_id "TSS7904";
TGACv1_scaffold_019919_1AS	Cufflinks	exon	40546	40613	.	+	.	gene_id "XLOC_005411"; transcript_id "TCONS_00013390"; exon_number "3"; oId "CUFF.2809.2"; class_code "u"; tss_id "TSS7904";
TGACv1_scaffold_019919_1AS	Cufflinks	exon	40700	40972	.	+	.	gene_id "XLOC_005411"; transcript_id "TCONS_00013390"; exon_number "4"; oId "CUFF.2809.2"; class_code "u"; tss_id "TSS7904";
TGACv1_scaffold_019919_1AS	Cufflinks	exon	41581	41802	.	+	.	gene_id "XLOC_005411"; transcript_id "TCONS_00013390"; exon_number "5"; oId "CUFF.2809.2"; class_code "u"; tss_id "TSS7904";
TGACv1_scaffold_019919_1AS	Cufflinks	exon	42154	42445	.	+	.	gene_id "XLOC_005411"; transcript_id "TCONS_00013390"; exon_number "6"; oId "CUFF.2809.2"; class_code "u"; tss_id "TSS7904";
TGACv1_scaffold_019919_1AS	Cufflinks	exon	38975	39448	.	+	.	gene_id "XLOC_005411"; transcript_id "TCONS_00013393"; exon_number "1"; oId "CUFF.2810.2"; class_code "u"; tss_id "TSS7904";
TGACv1_scaffold_019919_1AS	Cufflinks	exon	40359	40420	.	+	.	gene_id "XLOC_005411"; transcript_id "TCONS_00013393"; exon_number "2"; oId "CUFF.2810.2"; class_code "u"; tss_id "TSS7904";
TGACv1_scaffold_019919_1AS	Cufflinks	exon	40546	40613	.	+	.	gene_id "XLOC_005411"; transcript_id "TCONS_00013393"; exon_number "3"; oId "CUFF.2810.2"; class_code "u"; tss_id "TSS7904";
TGACv1_scaffold_019919_1AS	Cufflinks	exon	40700	42070	.	+	.	gene_id "XLOC_005411"; transcript_id "TCONS_00013393"; exon_number "4"; oId "CUFF.2810.2"; class_code "u"; tss_id "TSS7904";
TGACv1_scaffold_020036_1AS	Cufflinks	exon	12100	16151	.	+	.	gene_id "XLOC_005511"; transcript_id "TCONS_00013680"; exon_number "1"; oId "CUFF.2941.1"; class_code "u"; tss_id "TSS8069";
TGACv1_scaffold_020036_1AS	Cufflinks	exon	48878	49065	.	+	.	gene_id "XLOC_005512"; transcript_id "TCONS_00013678"; exon_number "1"; oId "CUFF.3040.3"; class_code "u"; tss_id "TSS8070";
TGACv1_scaffold_020036_1AS	Cufflinks	exon	49175	49240	.	+	.	gene_id "XLOC_005512"; transcript_id "TCONS_00013678"; exon_number "2"; oId "CUFF.3040.3"; class_code "u"; tss_id "TSS8070";
TGACv1_scaffold_020036_1AS	Cufflinks	exon	49332	49400	.	+	.	gene_id "XLOC_005512"; transcript_id "TCONS_00013678"; exon_number "3"; oId "CUFF.3040.3"; class_code "u"; tss_id "TSS8070";
TGACv1_scaffold_020036_1AS	Cufflinks	exon	49491	49642	.	+	.	gene_id "XLOC_005512"; transcript_id "TCONS_00013678"; exon_number "4"; oId "CUFF.3040.3"; class_code "u"; tss_id "TSS8070";
TGACv1_scaffold_020036_1AS	Cufflinks	exon	49743	50602	.	+	.	gene_id "XLOC_005512"; transcript_id "TCONS_00013678"; exon_number "5"; oId "CUFF.3040.3"; class_code "u"; tss_id "TSS8070";
TGACv1_scaffold_020036_1AS	Cufflinks	exon	51360	53360	.	+	.	gene_id "XLOC_005512"; transcript_id "TCONS_00013678"; exon_number "6"; oId "CUFF.3040.3"; class_code "u"; tss_id "TSS8070";
TGACv1_scaffold_020036_1AS	Cufflinks	exon	53458	53524	.	+	.	gene_id "XLOC_005512"; transcript_id "TCONS_00013678"; exon_number "7"; oId "CUFF.3040.3"; class_code "u"; tss_id "TSS8070";
TGACv1_scaffold_020036_1AS	Cufflinks	exon	54348	54499	.	+	.	gene_id "XLOC_005512"; transcript_id "TCONS_00013678"; exon_number "8"; oId "CUFF.3040.3"; class_code "u"; tss_id "TSS8070";
TGACv1_scaffold_020036_1AS	Cufflinks	exon	51197	54789	.	+	.	gene_id "XLOC_005512"; transcript_id "TCONS_00013677"; exon_number "1"; oId "CUFF.2881.1"; class_code "u"; tss_id "TSS8071";
TGACv1_scaffold_020036_1AS	Cufflinks	exon	12303	15996	.	-	.	gene_id "XLOC_005513"; transcript_id "TCONS_00013679"; exon_number "1"; oId "CUFF.3041.1"; class_code "u"; tss_id "TSS8072";
TGACv1_scaffold_020036_1AS	Cufflinks	exon	53239	53240	.	-	.	gene_id "XLOC_005513"; transcript_id "TCONS_00013679"; exon_number "2"; oId "CUFF.3041.1"; class_code "u"; tss_id "TSS8072";
TGACv1_scaffold_020104_1AS	Cufflinks	exon	15506	15626	.	+	.	gene_id "XLOC_005565"; transcript_id "TCONS_00013796"; exon_number "1"; oId "CUFF.2850.1"; class_code "u"; tss_id "TSS8146";
TGACv1_scaffold_020104_1AS	Cufflinks	exon	15724	15961	.	+	.	gene_id "XLOC_005565"; transcript_id "TCONS_00013796"; exon_number "2"; oId "CUFF.2850.1"; class_code "u"; tss_id "TSS8146";
TGACv1_scaffold_020104_1AS	Cufflinks	exon	17094	17739	.	+	.	gene_id "XLOC_005565"; transcript_id "TCONS_00013796"; exon_number "3"; oId "CUFF.2850.1"; class_code "u"; tss_id "TSS8146";
TGACv1_scaffold_020610_1AS	Cufflinks	exon	23046	23512	.	-	.	gene_id "XLOC_005856"; transcript_id "TCONS_00014551"; exon_number "1"; oId "CUFF.2962.1"; class_code "u"; tss_id "TSS8569";
TGACv1_scaffold_020610_1AS	Cufflinks	exon	23584	23876	.	-	.	gene_id "XLOC_005856"; transcript_id "TCONS_00014551"; exon_number "2"; oId "CUFF.2962.1"; class_code "u"; tss_id "TSS8569";
TGACv1_scaffold_020624_1AS	Cufflinks	exon	13970	15762	.	-	.	gene_id "XLOC_005863"; transcript_id "TCONS_00014586"; exon_number "1"; oId "CUFF.3029.3"; class_code "u"; tss_id "TSS8583";
TGACv1_scaffold_020624_1AS	Cufflinks	exon	15885	16014	.	-	.	gene_id "XLOC_005863"; transcript_id "TCONS_00014586"; exon_number "2"; oId "CUFF.3029.3"; class_code "u"; tss_id "TSS8583";
TGACv1_scaffold_020624_1AS	Cufflinks	exon	16333	16457	.	-	.	gene_id "XLOC_005863"; transcript_id "TCONS_00014586"; exon_number "3"; oId "CUFF.3029.3"; class_code "u"; tss_id "TSS8583";
TGACv1_scaffold_020624_1AS	Cufflinks	exon	16652	16937	.	-	.	gene_id "XLOC_005863"; transcript_id "TCONS_00014586"; exon_number "4"; oId "CUFF.3029.3"; class_code "u"; tss_id "TSS8583";
TGACv1_scaffold_020624_1AS	Cufflinks	exon	17028	17126	.	-	.	gene_id "XLOC_005863"; transcript_id "TCONS_00014586"; exon_number "5"; oId "CUFF.3029.3"; class_code "u"; tss_id "TSS8583";
TGACv1_scaffold_020624_1AS	Cufflinks	exon	14444	15762	.	-	.	gene_id "XLOC_005863"; transcript_id "TCONS_00014572"; exon_number "1"; oId "CUFF.2973.3"; class_code "u"; tss_id "TSS8583";
TGACv1_scaffold_020624_1AS	Cufflinks	exon	15885	16937	.	-	.	gene_id "XLOC_005863"; transcript_id "TCONS_00014572"; exon_number "2"; oId "CUFF.2973.3"; class_code "u"; tss_id "TSS8583";
TGACv1_scaffold_020624_1AS	Cufflinks	exon	17028	17092	.	-	.	gene_id "XLOC_005863"; transcript_id "TCONS_00014572"; exon_number "3"; oId "CUFF.2973.3"; class_code "u"; tss_id "TSS8583";
TGACv1_scaffold_020640_1AS	Cufflinks	exon	4850	5591	.	-	.	gene_id "XLOC_005883"; transcript_id "TCONS_00014648"; exon_number "1"; oId "CUFF.3140.1"; class_code "u"; tss_id "TSS8612";
TGACv1_scaffold_020640_1AS	Cufflinks	exon	5763	5885	.	-	.	gene_id "XLOC_005883"; transcript_id "TCONS_00014648"; exon_number "2"; oId "CUFF.3140.1"; class_code "u"; tss_id "TSS8612";
TGACv1_scaffold_020640_1AS	Cufflinks	exon	6450	6636	.	-	.	gene_id "XLOC_005883"; transcript_id "TCONS_00014648"; exon_number "3"; oId "CUFF.3140.1"; class_code "u"; tss_id "TSS8612";
TGACv1_scaffold_020640_1AS	Cufflinks	exon	7094	7293	.	-	.	gene_id "XLOC_005883"; transcript_id "TCONS_00014648"; exon_number "4"; oId "CUFF.3140.1"; class_code "u"; tss_id "TSS8612";
TGACv1_scaffold_020640_1AS	Cufflinks	exon	8127	8280	.	-	.	gene_id "XLOC_005883"; transcript_id "TCONS_00014648"; exon_number "5"; oId "CUFF.3140.1"; class_code "u"; tss_id "TSS8612";
TGACv1_scaffold_020640_1AS	Cufflinks	exon	8365	8811	.	-	.	gene_id "XLOC_005883"; transcript_id "TCONS_00014648"; exon_number "6"; oId "CUFF.3140.1"; class_code "u"; tss_id "TSS8612";
TGACv1_scaffold_020640_1AS	Cufflinks	exon	5398	5591	.	-	.	gene_id "XLOC_005883"; transcript_id "TCONS_00014627"; exon_number "1"; oId "CUFF.2994.2"; class_code "u"; tss_id "TSS8612";
TGACv1_scaffold_020640_1AS	Cufflinks	exon	5763	5885	.	-	.	gene_id "XLOC_005883"; transcript_id "TCONS_00014627"; exon_number "2"; oId "CUFF.2994.2"; class_code "u"; tss_id "TSS8612";
TGACv1_scaffold_020640_1AS	Cufflinks	exon	6450	6636	.	-	.	gene_id "XLOC_005883"; transcript_id "TCONS_00014627"; exon_number "3"; oId "CUFF.2994.2"; class_code "u"; tss_id "TSS8612";
TGACv1_scaffold_020640_1AS	Cufflinks	exon	7094	7293	.	-	.	gene_id "XLOC_005883"; transcript_id "TCONS_00014627"; exon_number "4"; oId "CUFF.2994.2"; class_code "u"; tss_id "TSS8612";
TGACv1_scaffold_020640_1AS	Cufflinks	exon	8127	8280	.	-	.	gene_id "XLOC_005883"; transcript_id "TCONS_00014627"; exon_number "5"; oId "CUFF.2994.2"; class_code "u"; tss_id "TSS8612";
TGACv1_scaffold_020640_1AS	Cufflinks	exon	8365	8432	.	-	.	gene_id "XLOC_005883"; transcript_id "TCONS_00014627"; exon_number "6"; oId "CUFF.2994.2"; class_code "u"; tss_id "TSS8612";
TGACv1_scaffold_020640_1AS	Cufflinks	exon	8537	8621	.	-	.	gene_id "XLOC_005883"; transcript_id "TCONS_00014627"; exon_number "7"; oId "CUFF.2994.2"; class_code "u"; tss_id "TSS8612";
TGACv1_scaffold_020640_1AS	Cufflinks	exon	8751	8861	.	-	.	gene_id "XLOC_005883"; transcript_id "TCONS_00014627"; exon_number "8"; oId "CUFF.2994.2"; class_code "u"; tss_id "TSS8612";
TGACv1_scaffold_020665_1AS	Cufflinks	exon	32066	32157	.	+	.	gene_id "XLOC_005900"; transcript_id "TCONS_00014676"; exon_number "1"; oId "CUFF.3197.1"; class_code "u"; tss_id "TSS8636";
TGACv1_scaffold_020665_1AS	Cufflinks	exon	32793	33016	.	+	.	gene_id "XLOC_005900"; transcript_id "TCONS_00014676"; exon_number "2"; oId "CUFF.3197.1"; class_code "u"; tss_id "TSS8636";
TGACv1_scaffold_020665_1AS	Cufflinks	exon	33111	33240	.	+	.	gene_id "XLOC_005900"; transcript_id "TCONS_00014676"; exon_number "3"; oId "CUFF.3197.1"; class_code "u"; tss_id "TSS8636";
TGACv1_scaffold_020665_1AS	Cufflinks	exon	33409	33570	.	+	.	gene_id "XLOC_005900"; transcript_id "TCONS_00014676"; exon_number "4"; oId "CUFF.3197.1"; class_code "u"; tss_id "TSS8636";
TGACv1_scaffold_020665_1AS	Cufflinks	exon	33661	33786	.	+	.	gene_id "XLOC_005900"; transcript_id "TCONS_00014676"; exon_number "5"; oId "CUFF.3197.1"; class_code "u"; tss_id "TSS8636";
TGACv1_scaffold_020665_1AS	Cufflinks	exon	32622	33016	.	+	.	gene_id "XLOC_005900"; transcript_id "TCONS_00014675"; exon_number "1"; oId "CUFF.3028.2"; class_code "u"; tss_id "TSS8638";
TGACv1_scaffold_020665_1AS	Cufflinks	exon	33111	33240	.	+	.	gene_id "XLOC_005900"; transcript_id "TCONS_00014675"; exon_number "2"; oId "CUFF.3028.2"; class_code "u"; tss_id "TSS8638";
TGACv1_scaffold_020665_1AS	Cufflinks	exon	33387	33570	.	+	.	gene_id "XLOC_005900"; transcript_id "TCONS_00014675"; exon_number "3"; oId "CUFF.3028.2"; class_code "u"; tss_id "TSS8638";
TGACv1_scaffold_020665_1AS	Cufflinks	exon	33661	34034	.	+	.	gene_id "XLOC_005900"; transcript_id "TCONS_00014675"; exon_number "4"; oId "CUFF.3028.2"; class_code "u"; tss_id "TSS8638";
TGACv1_scaffold_020819_1AS	Cufflinks	exon	27166	27639	.	+	.	gene_id "XLOC_005954"; transcript_id "TCONS_00014771"; exon_number "1"; oId "CUFF.3008.1"; class_code "u"; tss_id "TSS8704";
TGACv1_scaffold_020819_1AS	Cufflinks	exon	27741	27816	.	+	.	gene_id "XLOC_005954"; transcript_id "TCONS_00014771"; exon_number "2"; oId "CUFF.3008.1"; class_code "u"; tss_id "TSS8704";
TGACv1_scaffold_020819_1AS	Cufflinks	exon	27936	28060	.	+	.	gene_id "XLOC_005954"; transcript_id "TCONS_00014771"; exon_number "3"; oId "CUFF.3008.1"; class_code "u"; tss_id "TSS8704";
TGACv1_scaffold_020819_1AS	Cufflinks	exon	28156	28190	.	+	.	gene_id "XLOC_005954"; transcript_id "TCONS_00014771"; exon_number "4"; oId "CUFF.3008.1"; class_code "u"; tss_id "TSS8704";
TGACv1_scaffold_020819_1AS	Cufflinks	exon	28655	28711	.	+	.	gene_id "XLOC_005954"; transcript_id "TCONS_00014776"; exon_number "1"; oId "CUFF.3223.1"; class_code "u"; tss_id "TSS8706";
TGACv1_scaffold_020819_1AS	Cufflinks	exon	28788	29273	.	+	.	gene_id "XLOC_005954"; transcript_id "TCONS_00014776"; exon_number "2"; oId "CUFF.3223.1"; class_code "u"; tss_id "TSS8706";
TGACv1_scaffold_020819_1AS	Cufflinks	exon	29369	29404	.	+	.	gene_id "XLOC_005954"; transcript_id "TCONS_00014776"; exon_number "3"; oId "CUFF.3223.1"; class_code "u"; tss_id "TSS8706";
TGACv1_scaffold_020856_1AS	Cufflinks	exon	6961	7624	.	+	.	gene_id "XLOC_005973"; transcript_id "TCONS_00014820"; exon_number "1"; oId "CUFF.3096.1"; class_code "u"; tss_id "TSS8735";
TGACv1_scaffold_020856_1AS	Cufflinks	exon	7905	8055	.	+	.	gene_id "XLOC_005973"; transcript_id "TCONS_00014820"; exon_number "2"; oId "CUFF.3096.1"; class_code "u"; tss_id "TSS8735";
TGACv1_scaffold_020856_1AS	Cufflinks	exon	8140	8183	.	+	.	gene_id "XLOC_005973"; transcript_id "TCONS_00014820"; exon_number "3"; oId "CUFF.3096.1"; class_code "u"; tss_id "TSS8735";
TGACv1_scaffold_021165_1AS	Cufflinks	exon	10666	11085	.	-	.	gene_id "XLOC_006024"; transcript_id "TCONS_00014915"; exon_number "1"; oId "CUFF.3113.1"; class_code "u"; tss_id "TSS8802";
TGACv1_scaffold_021165_1AS	Cufflinks	exon	11372	11475	.	-	.	gene_id "XLOC_006024"; transcript_id "TCONS_00014915"; exon_number "2"; oId "CUFF.3113.1"; class_code "u"; tss_id "TSS8802";
TGACv1_scaffold_021165_1AS	Cufflinks	exon	12244	12305	.	-	.	gene_id "XLOC_006024"; transcript_id "TCONS_00014915"; exon_number "3"; oId "CUFF.3113.1"; class_code "u"; tss_id "TSS8802";
TGACv1_scaffold_021165_1AS	Cufflinks	exon	12426	12534	.	-	.	gene_id "XLOC_006024"; transcript_id "TCONS_00014915"; exon_number "4"; oId "CUFF.3113.1"; class_code "u"; tss_id "TSS8802";
TGACv1_scaffold_021165_1AS	Cufflinks	exon	13508	13648	.	-	.	gene_id "XLOC_006024"; transcript_id "TCONS_00014915"; exon_number "5"; oId "CUFF.3113.1"; class_code "u"; tss_id "TSS8802";
TGACv1_scaffold_021165_1AS	Cufflinks	exon	13784	13929	.	-	.	gene_id "XLOC_006024"; transcript_id "TCONS_00014915"; exon_number "6"; oId "CUFF.3113.1"; class_code "u"; tss_id "TSS8802";
TGACv1_scaffold_021165_1AS	Cufflinks	exon	14492	14518	.	-	.	gene_id "XLOC_006024"; transcript_id "TCONS_00014915"; exon_number "7"; oId "CUFF.3113.1"; class_code "u"; tss_id "TSS8802";
TGACv1_scaffold_021946_1AS	Cufflinks	exon	837	964	.	+	.	gene_id "XLOC_006094"; transcript_id "TCONS_00015063"; exon_number "1"; oId "CUFF.3112.3"; class_code "u"; tss_id "TSS8893";
TGACv1_scaffold_021946_1AS	Cufflinks	exon	1058	1131	.	+	.	gene_id "XLOC_006094"; transcript_id "TCONS_00015063"; exon_number "2"; oId "CUFF.3112.3"; class_code "u"; tss_id "TSS8893";
TGACv1_scaffold_021946_1AS	Cufflinks	exon	1846	2575	.	+	.	gene_id "XLOC_006094"; transcript_id "TCONS_00015063"; exon_number "3"; oId "CUFF.3112.3"; class_code "u"; tss_id "TSS8893";
TGACv1_scaffold_021946_1AS	Cufflinks	exon	837	964	.	+	.	gene_id "XLOC_006094"; transcript_id "TCONS_00015062"; exon_number "1"; oId "CUFF.3112.2"; class_code "u"; tss_id "TSS8893";
TGACv1_scaffold_021946_1AS	Cufflinks	exon	1058	1131	.	+	.	gene_id "XLOC_006094"; transcript_id "TCONS_00015062"; exon_number "2"; oId "CUFF.3112.2"; class_code "u"; tss_id "TSS8893";
TGACv1_scaffold_021946_1AS	Cufflinks	exon	1846	1958	.	+	.	gene_id "XLOC_006094"; transcript_id "TCONS_00015062"; exon_number "3"; oId "CUFF.3112.2"; class_code "u"; tss_id "TSS8893";
TGACv1_scaffold_021946_1AS	Cufflinks	exon	2044	2575	.	+	.	gene_id "XLOC_006094"; transcript_id "TCONS_00015062"; exon_number "4"; oId "CUFF.3112.2"; class_code "u"; tss_id "TSS8893";
TGACv1_scaffold_021946_1AS	Cufflinks	exon	837	964	.	+	.	gene_id "XLOC_006094"; transcript_id "TCONS_00015061"; exon_number "1"; oId "CUFF.3112.1"; class_code "u"; tss_id "TSS8893";
TGACv1_scaffold_021946_1AS	Cufflinks	exon	1058	1131	.	+	.	gene_id "XLOC_006094"; transcript_id "TCONS_00015061"; exon_number "2"; oId "CUFF.3112.1"; class_code "u"; tss_id "TSS8893";
TGACv1_scaffold_021946_1AS	Cufflinks	exon	1846	1947	.	+	.	gene_id "XLOC_006094"; transcript_id "TCONS_00015061"; exon_number "3"; oId "CUFF.3112.1"; class_code "u"; tss_id "TSS8893";
TGACv1_scaffold_021946_1AS	Cufflinks	exon	2044	2575	.	+	.	gene_id "XLOC_006094"; transcript_id "TCONS_00015061"; exon_number "4"; oId "CUFF.3112.1"; class_code "u"; tss_id "TSS8893";
TGACv1_scaffold_021946_1AS	Cufflinks	exon	914	1131	.	+	.	gene_id "XLOC_006094"; transcript_id "TCONS_00015064"; exon_number "1"; oId "CUFF.3288.1"; class_code "u"; tss_id "TSS8894";
TGACv1_scaffold_021946_1AS	Cufflinks	exon	1846	1958	.	+	.	gene_id "XLOC_006094"; transcript_id "TCONS_00015064"; exon_number "2"; oId "CUFF.3288.1"; class_code "u"; tss_id "TSS8894";
TGACv1_scaffold_021946_1AS	Cufflinks	exon	2044	2562	.	+	.	gene_id "XLOC_006094"; transcript_id "TCONS_00015064"; exon_number "3"; oId "CUFF.3288.1"; class_code "u"; tss_id "TSS8894";
TGACv1_scaffold_030250_1BL	Cufflinks	exon	297066	297307	.	+	.	gene_id "XLOC_006188"; transcript_id "TCONS_00015264"; exon_number "1"; oId "CUFF.3345.2"; class_code "u"; tss_id "TSS9005";
TGACv1_scaffold_030250_1BL	Cufflinks	exon	297408	297540	.	+	.	gene_id "XLOC_006188"; transcript_id "TCONS_00015264"; exon_number "2"; oId "CUFF.3345.2"; class_code "u"; tss_id "TSS9005";
TGACv1_scaffold_030250_1BL	Cufflinks	exon	298597	298678	.	+	.	gene_id "XLOC_006188"; transcript_id "TCONS_00015264"; exon_number "3"; oId "CUFF.3345.2"; class_code "u"; tss_id "TSS9005";
TGACv1_scaffold_030250_1BL	Cufflinks	exon	298787	298863	.	+	.	gene_id "XLOC_006188"; transcript_id "TCONS_00015264"; exon_number "4"; oId "CUFF.3345.2"; class_code "u"; tss_id "TSS9005";
TGACv1_scaffold_030250_1BL	Cufflinks	exon	298980	299034	.	+	.	gene_id "XLOC_006188"; transcript_id "TCONS_00015264"; exon_number "5"; oId "CUFF.3345.2"; class_code "u"; tss_id "TSS9005";
TGACv1_scaffold_030250_1BL	Cufflinks	exon	299152	299341	.	+	.	gene_id "XLOC_006188"; transcript_id "TCONS_00015264"; exon_number "6"; oId "CUFF.3345.2"; class_code "u"; tss_id "TSS9005";
TGACv1_scaffold_030250_1BL	Cufflinks	exon	299541	299602	.	+	.	gene_id "XLOC_006188"; transcript_id "TCONS_00015264"; exon_number "7"; oId "CUFF.3345.2"; class_code "u"; tss_id "TSS9005";
TGACv1_scaffold_030250_1BL	Cufflinks	exon	299669	299736	.	+	.	gene_id "XLOC_006188"; transcript_id "TCONS_00015264"; exon_number "8"; oId "CUFF.3345.2"; class_code "u"; tss_id "TSS9005";
TGACv1_scaffold_030250_1BL	Cufflinks	exon	301670	302114	.	+	.	gene_id "XLOC_006188"; transcript_id "TCONS_00015264"; exon_number "9"; oId "CUFF.3345.2"; class_code "u"; tss_id "TSS9005";
TGACv1_scaffold_030250_1BL	Cufflinks	exon	297071	297307	.	+	.	gene_id "XLOC_006188"; transcript_id "TCONS_00015252"; exon_number "1"; oId "CUFF.3195.1"; class_code "u"; tss_id "TSS9005";
TGACv1_scaffold_030250_1BL	Cufflinks	exon	297420	297540	.	+	.	gene_id "XLOC_006188"; transcript_id "TCONS_00015252"; exon_number "2"; oId "CUFF.3195.1"; class_code "u"; tss_id "TSS9005";
TGACv1_scaffold_030250_1BL	Cufflinks	exon	298597	298678	.	+	.	gene_id "XLOC_006188"; transcript_id "TCONS_00015252"; exon_number "3"; oId "CUFF.3195.1"; class_code "u"; tss_id "TSS9005";
TGACv1_scaffold_030250_1BL	Cufflinks	exon	298787	298863	.	+	.	gene_id "XLOC_006188"; transcript_id "TCONS_00015252"; exon_number "4"; oId "CUFF.3195.1"; class_code "u"; tss_id "TSS9005";
TGACv1_scaffold_030250_1BL	Cufflinks	exon	298980	299034	.	+	.	gene_id "XLOC_006188"; transcript_id "TCONS_00015252"; exon_number "5"; oId "CUFF.3195.1"; class_code "u"; tss_id "TSS9005";
TGACv1_scaffold_030250_1BL	Cufflinks	exon	299152	299463	.	+	.	gene_id "XLOC_006188"; transcript_id "TCONS_00015252"; exon_number "6"; oId "CUFF.3195.1"; class_code "u"; tss_id "TSS9005";
TGACv1_scaffold_030260_1BL	Cufflinks	exon	353621	353676	.	-	.	gene_id "XLOC_006224"; transcript_id "TCONS_00015340"; exon_number "1"; oId "CUFF.3176.1"; class_code "u"; tss_id "TSS9063";
TGACv1_scaffold_030260_1BL	Cufflinks	exon	353765	353844	.	-	.	gene_id "XLOC_006224"; transcript_id "TCONS_00015340"; exon_number "2"; oId "CUFF.3176.1"; class_code "u"; tss_id "TSS9063";
TGACv1_scaffold_030260_1BL	Cufflinks	exon	353932	353985	.	-	.	gene_id "XLOC_006224"; transcript_id "TCONS_00015340"; exon_number "3"; oId "CUFF.3176.1"; class_code "u"; tss_id "TSS9063";
TGACv1_scaffold_030260_1BL	Cufflinks	exon	354084	354537	.	-	.	gene_id "XLOC_006224"; transcript_id "TCONS_00015340"; exon_number "4"; oId "CUFF.3176.1"; class_code "u"; tss_id "TSS9063";
TGACv1_scaffold_030260_1BL	Cufflinks	exon	354628	355015	.	-	.	gene_id "XLOC_006224"; transcript_id "TCONS_00015340"; exon_number "5"; oId "CUFF.3176.1"; class_code "u"; tss_id "TSS9063";
TGACv1_scaffold_030260_1BL	Cufflinks	exon	355125	355244	.	-	.	gene_id "XLOC_006224"; transcript_id "TCONS_00015340"; exon_number "6"; oId "CUFF.3176.1"; class_code "u"; tss_id "TSS9063";
TGACv1_scaffold_030266_1BL	Cufflinks	exon	404319	404438	.	+	.	gene_id "XLOC_006241"; transcript_id "TCONS_00015380"; exon_number "1"; oId "CUFF.3136.1"; class_code "u"; tss_id "TSS9088";
TGACv1_scaffold_030266_1BL	Cufflinks	exon	404549	404598	.	+	.	gene_id "XLOC_006241"; transcript_id "TCONS_00015380"; exon_number "2"; oId "CUFF.3136.1"; class_code "u"; tss_id "TSS9088";
TGACv1_scaffold_030266_1BL	Cufflinks	exon	404674	404723	.	+	.	gene_id "XLOC_006241"; transcript_id "TCONS_00015380"; exon_number "3"; oId "CUFF.3136.1"; class_code "u"; tss_id "TSS9088";
TGACv1_scaffold_030266_1BL	Cufflinks	exon	404812	405054	.	+	.	gene_id "XLOC_006241"; transcript_id "TCONS_00015380"; exon_number "4"; oId "CUFF.3136.1"; class_code "u"; tss_id "TSS9088";
TGACv1_scaffold_030266_1BL	Cufflinks	exon	405145	405208	.	+	.	gene_id "XLOC_006241"; transcript_id "TCONS_00015380"; exon_number "5"; oId "CUFF.3136.1"; class_code "u"; tss_id "TSS9088";
TGACv1_scaffold_030266_1BL	Cufflinks	exon	406614	406713	.	+	.	gene_id "XLOC_006241"; transcript_id "TCONS_00015380"; exon_number "6"; oId "CUFF.3136.1"; class_code "u"; tss_id "TSS9088";
TGACv1_scaffold_030266_1BL	Cufflinks	exon	406797	406878	.	+	.	gene_id "XLOC_006241"; transcript_id "TCONS_00015380"; exon_number "7"; oId "CUFF.3136.1"; class_code "u"; tss_id "TSS9088";
TGACv1_scaffold_030266_1BL	Cufflinks	exon	408251	408544	.	+	.	gene_id "XLOC_006241"; transcript_id "TCONS_00015380"; exon_number "8"; oId "CUFF.3136.1"; class_code "u"; tss_id "TSS9088";
TGACv1_scaffold_030266_1BL	Cufflinks	exon	404334	404438	.	+	.	gene_id "XLOC_006241"; transcript_id "TCONS_00015405"; exon_number "1"; oId "CUFF.3195.1"; class_code "u"; tss_id "TSS9088";
TGACv1_scaffold_030266_1BL	Cufflinks	exon	404549	404598	.	+	.	gene_id "XLOC_006241"; transcript_id "TCONS_00015405"; exon_number "2"; oId "CUFF.3195.1"; class_code "u"; tss_id "TSS9088";
TGACv1_scaffold_030266_1BL	Cufflinks	exon	404674	404723	.	+	.	gene_id "XLOC_006241"; transcript_id "TCONS_00015405"; exon_number "3"; oId "CUFF.3195.1"; class_code "u"; tss_id "TSS9088";
TGACv1_scaffold_030266_1BL	Cufflinks	exon	404812	405054	.	+	.	gene_id "XLOC_006241"; transcript_id "TCONS_00015405"; exon_number "4"; oId "CUFF.3195.1"; class_code "u"; tss_id "TSS9088";
TGACv1_scaffold_030266_1BL	Cufflinks	exon	405145	405574	.	+	.	gene_id "XLOC_006241"; transcript_id "TCONS_00015405"; exon_number "5"; oId "CUFF.3195.1"; class_code "u"; tss_id "TSS9088";
TGACv1_scaffold_030266_1BL	Cufflinks	exon	405648	405756	.	+	.	gene_id "XLOC_006241"; transcript_id "TCONS_00015405"; exon_number "6"; oId "CUFF.3195.1"; class_code "u"; tss_id "TSS9088";
TGACv1_scaffold_030266_1BL	Cufflinks	exon	405864	406287	.	+	.	gene_id "XLOC_006241"; transcript_id "TCONS_00015405"; exon_number "7"; oId "CUFF.3195.1"; class_code "u"; tss_id "TSS9088";
TGACv1_scaffold_030266_1BL	Cufflinks	exon	404334	404438	.	+	.	gene_id "XLOC_006241"; transcript_id "TCONS_00015406"; exon_number "1"; oId "CUFF.3195.2"; class_code "u"; tss_id "TSS9088";
TGACv1_scaffold_030266_1BL	Cufflinks	exon	404549	404598	.	+	.	gene_id "XLOC_006241"; transcript_id "TCONS_00015406"; exon_number "2"; oId "CUFF.3195.2"; class_code "u"; tss_id "TSS9088";
TGACv1_scaffold_030266_1BL	Cufflinks	exon	404674	404723	.	+	.	gene_id "XLOC_006241"; transcript_id "TCONS_00015406"; exon_number "3"; oId "CUFF.3195.2"; class_code "u"; tss_id "TSS9088";
TGACv1_scaffold_030266_1BL	Cufflinks	exon	404812	405054	.	+	.	gene_id "XLOC_006241"; transcript_id "TCONS_00015406"; exon_number "4"; oId "CUFF.3195.2"; class_code "u"; tss_id "TSS9088";
TGACv1_scaffold_030266_1BL	Cufflinks	exon	405145	405965	.	+	.	gene_id "XLOC_006241"; transcript_id "TCONS_00015406"; exon_number "5"; oId "CUFF.3195.2"; class_code "u"; tss_id "TSS9088";
TGACv1_scaffold_030266_1BL	Cufflinks	exon	406614	406713	.	+	.	gene_id "XLOC_006241"; transcript_id "TCONS_00015406"; exon_number "6"; oId "CUFF.3195.2"; class_code "u"; tss_id "TSS9088";
TGACv1_scaffold_030266_1BL	Cufflinks	exon	406797	407807	.	+	.	gene_id "XLOC_006241"; transcript_id "TCONS_00015406"; exon_number "7"; oId "CUFF.3195.2"; class_code "u"; tss_id "TSS9088";
TGACv1_scaffold_030266_1BL	Cufflinks	exon	404376	404438	.	+	.	gene_id "XLOC_006241"; transcript_id "TCONS_00015415"; exon_number "1"; oId "CUFF.3299.1"; class_code "u"; tss_id "TSS9088";
TGACv1_scaffold_030266_1BL	Cufflinks	exon	404549	404598	.	+	.	gene_id "XLOC_006241"; transcript_id "TCONS_00015415"; exon_number "2"; oId "CUFF.3299.1"; class_code "u"; tss_id "TSS9088";
TGACv1_scaffold_030266_1BL	Cufflinks	exon	404674	404723	.	+	.	gene_id "XLOC_006241"; transcript_id "TCONS_00015415"; exon_number "3"; oId "CUFF.3299.1"; class_code "u"; tss_id "TSS9088";
TGACv1_scaffold_030266_1BL	Cufflinks	exon	404812	404856	.	+	.	gene_id "XLOC_006241"; transcript_id "TCONS_00015415"; exon_number "4"; oId "CUFF.3299.1"; class_code "u"; tss_id "TSS9088";
TGACv1_scaffold_030266_1BL	Cufflinks	exon	404994	405054	.	+	.	gene_id "XLOC_006241"; transcript_id "TCONS_00015415"; exon_number "5"; oId "CUFF.3299.1"; class_code "u"; tss_id "TSS9088";
TGACv1_scaffold_030266_1BL	Cufflinks	exon	405145	405208	.	+	.	gene_id "XLOC_006241"; transcript_id "TCONS_00015415"; exon_number "6"; oId "CUFF.3299.1"; class_code "u"; tss_id "TSS9088";
TGACv1_scaffold_030266_1BL	Cufflinks	exon	406614	406713	.	+	.	gene_id "XLOC_006241"; transcript_id "TCONS_00015415"; exon_number "7"; oId "CUFF.3299.1"; class_code "u"; tss_id "TSS9088";
TGACv1_scaffold_030266_1BL	Cufflinks	exon	406797	407808	.	+	.	gene_id "XLOC_006241"; transcript_id "TCONS_00015415"; exon_number "8"; oId "CUFF.3299.1"; class_code "u"; tss_id "TSS9088";
TGACv1_scaffold_030266_1BL	Cufflinks	exon	404628	404723	.	+	.	gene_id "XLOC_006241"; transcript_id "TCONS_00015407"; exon_number "1"; oId "CUFF.3195.3"; class_code "u"; tss_id "TSS9089";
TGACv1_scaffold_030266_1BL	Cufflinks	exon	404812	405054	.	+	.	gene_id "XLOC_006241"; transcript_id "TCONS_00015407"; exon_number "2"; oId "CUFF.3195.3"; class_code "u"; tss_id "TSS9089";
TGACv1_scaffold_030266_1BL	Cufflinks	exon	405145	405208	.	+	.	gene_id "XLOC_006241"; transcript_id "TCONS_00015407"; exon_number "3"; oId "CUFF.3195.3"; class_code "u"; tss_id "TSS9089";
TGACv1_scaffold_030266_1BL	Cufflinks	exon	406614	406713	.	+	.	gene_id "XLOC_006241"; transcript_id "TCONS_00015407"; exon_number "4"; oId "CUFF.3195.3"; class_code "u"; tss_id "TSS9089";
TGACv1_scaffold_030266_1BL	Cufflinks	exon	406797	406878	.	+	.	gene_id "XLOC_006241"; transcript_id "TCONS_00015407"; exon_number "5"; oId "CUFF.3195.3"; class_code "u"; tss_id "TSS9089";
TGACv1_scaffold_030266_1BL	Cufflinks	exon	408251	408455	.	+	.	gene_id "XLOC_006241"; transcript_id "TCONS_00015407"; exon_number "6"; oId "CUFF.3195.3"; class_code "u"; tss_id "TSS9089";
TGACv1_scaffold_030266_1BL	Cufflinks	exon	404821	405054	.	+	.	gene_id "XLOC_006241"; transcript_id "TCONS_00015414"; exon_number "1"; oId "CUFF.3369.2"; class_code "u"; tss_id "TSS9090";
TGACv1_scaffold_030266_1BL	Cufflinks	exon	405145	405208	.	+	.	gene_id "XLOC_006241"; transcript_id "TCONS_00015414"; exon_number "2"; oId "CUFF.3369.2"; class_code "u"; tss_id "TSS9090";
TGACv1_scaffold_030266_1BL	Cufflinks	exon	406614	406713	.	+	.	gene_id "XLOC_006241"; transcript_id "TCONS_00015414"; exon_number "3"; oId "CUFF.3369.2"; class_code "u"; tss_id "TSS9090";
TGACv1_scaffold_030266_1BL	Cufflinks	exon	406797	408583	.	+	.	gene_id "XLOC_006241"; transcript_id "TCONS_00015414"; exon_number "4"; oId "CUFF.3369.2"; class_code "u"; tss_id "TSS9090";
TGACv1_scaffold_030266_1BL	Cufflinks	exon	406448	406713	.	+	.	gene_id "XLOC_006241"; transcript_id "TCONS_00015416"; exon_number "1"; oId "CUFF.3299.4"; class_code "u"; tss_id "TSS9093";
TGACv1_scaffold_030266_1BL	Cufflinks	exon	406797	406878	.	+	.	gene_id "XLOC_006241"; transcript_id "TCONS_00015416"; exon_number "2"; oId "CUFF.3299.4"; class_code "u"; tss_id "TSS9093";
TGACv1_scaffold_030266_1BL	Cufflinks	exon	408251	408565	.	+	.	gene_id "XLOC_006241"; transcript_id "TCONS_00015416"; exon_number "3"; oId "CUFF.3299.4"; class_code "u"; tss_id "TSS9093";
TGACv1_scaffold_030270_1BL	Cufflinks	exon	174228	174589	.	-	.	gene_id "XLOC_006264"; transcript_id "TCONS_00015435"; exon_number "1"; oId "CUFF.3145.2"; class_code "u"; tss_id "TSS9123";
TGACv1_scaffold_030270_1BL	Cufflinks	exon	174766	174939	.	-	.	gene_id "XLOC_006264"; transcript_id "TCONS_00015435"; exon_number "2"; oId "CUFF.3145.2"; class_code "u"; tss_id "TSS9123";
TGACv1_scaffold_030270_1BL	Cufflinks	exon	175033	175155	.	-	.	gene_id "XLOC_006264"; transcript_id "TCONS_00015435"; exon_number "3"; oId "CUFF.3145.2"; class_code "u"; tss_id "TSS9123";
TGACv1_scaffold_030270_1BL	Cufflinks	exon	175586	175933	.	-	.	gene_id "XLOC_006264"; transcript_id "TCONS_00015435"; exon_number "4"; oId "CUFF.3145.2"; class_code "u"; tss_id "TSS9123";
TGACv1_scaffold_030270_1BL	Cufflinks	exon	176606	177179	.	-	.	gene_id "XLOC_006264"; transcript_id "TCONS_00015435"; exon_number "5"; oId "CUFF.3145.2"; class_code "u"; tss_id "TSS9123";
TGACv1_scaffold_030284_1BL	Cufflinks	exon	13959	14242	.	-	.	gene_id "XLOC_006302"; transcript_id "TCONS_00015578"; exon_number "1"; oId "CUFF.3341.1"; class_code "u"; tss_id "TSS9184";
TGACv1_scaffold_030284_1BL	Cufflinks	exon	14554	14587	.	-	.	gene_id "XLOC_006302"; transcript_id "TCONS_00015578"; exon_number "2"; oId "CUFF.3341.1"; class_code "u"; tss_id "TSS9184";
TGACv1_scaffold_030284_1BL	Cufflinks	exon	14697	14857	.	-	.	gene_id "XLOC_006302"; transcript_id "TCONS_00015578"; exon_number "3"; oId "CUFF.3341.1"; class_code "u"; tss_id "TSS9184";
TGACv1_scaffold_030284_1BL	Cufflinks	exon	15518	15616	.	-	.	gene_id "XLOC_006302"; transcript_id "TCONS_00015578"; exon_number "4"; oId "CUFF.3341.1"; class_code "u"; tss_id "TSS9184";
TGACv1_scaffold_030284_1BL	Cufflinks	exon	16392	16547	.	-	.	gene_id "XLOC_006302"; transcript_id "TCONS_00015578"; exon_number "5"; oId "CUFF.3341.1"; class_code "u"; tss_id "TSS9184";
TGACv1_scaffold_030284_1BL	Cufflinks	exon	16628	16725	.	-	.	gene_id "XLOC_006302"; transcript_id "TCONS_00015578"; exon_number "6"; oId "CUFF.3341.1"; class_code "u"; tss_id "TSS9184";
TGACv1_scaffold_030284_1BL	Cufflinks	exon	17371	17424	.	-	.	gene_id "XLOC_006302"; transcript_id "TCONS_00015578"; exon_number "7"; oId "CUFF.3341.1"; class_code "u"; tss_id "TSS9184";
TGACv1_scaffold_030284_1BL	Cufflinks	exon	17536	17786	.	-	.	gene_id "XLOC_006302"; transcript_id "TCONS_00015578"; exon_number "8"; oId "CUFF.3341.1"; class_code "u"; tss_id "TSS9184";
TGACv1_scaffold_030284_1BL	Cufflinks	exon	17881	18295	.	-	.	gene_id "XLOC_006302"; transcript_id "TCONS_00015578"; exon_number "9"; oId "CUFF.3341.1"; class_code "u"; tss_id "TSS9184";
TGACv1_scaffold_030284_1BL	Cufflinks	exon	330793	331208	.	-	.	gene_id "XLOC_006303"; transcript_id "TCONS_00015566"; exon_number "1"; oId "CUFF.3254.1"; class_code "u"; tss_id "TSS9186";
TGACv1_scaffold_030284_1BL	Cufflinks	exon	331304	331486	.	-	.	gene_id "XLOC_006303"; transcript_id "TCONS_00015566"; exon_number "2"; oId "CUFF.3254.1"; class_code "u"; tss_id "TSS9186";
TGACv1_scaffold_030284_1BL	Cufflinks	exon	332174	332252	.	-	.	gene_id "XLOC_006303"; transcript_id "TCONS_00015566"; exon_number "3"; oId "CUFF.3254.1"; class_code "u"; tss_id "TSS9186";
TGACv1_scaffold_030284_1BL	Cufflinks	exon	332611	333262	.	-	.	gene_id "XLOC_006303"; transcript_id "TCONS_00015566"; exon_number "4"; oId "CUFF.3254.1"; class_code "u"; tss_id "TSS9186";
TGACv1_scaffold_030284_1BL	Cufflinks	exon	333346	333403	.	-	.	gene_id "XLOC_006303"; transcript_id "TCONS_00015566"; exon_number "5"; oId "CUFF.3254.1"; class_code "u"; tss_id "TSS9186";
TGACv1_scaffold_030284_1BL	Cufflinks	exon	333531	333779	.	-	.	gene_id "XLOC_006303"; transcript_id "TCONS_00015566"; exon_number "6"; oId "CUFF.3254.1"; class_code "u"; tss_id "TSS9186";
TGACv1_scaffold_030303_1BL	Cufflinks	exon	79992	80839	.	-	.	gene_id "XLOC_006348"; transcript_id "TCONS_00015670"; exon_number "1"; oId "CUFF.3420.1"; class_code "u"; tss_id "TSS9252";
TGACv1_scaffold_030303_1BL	Cufflinks	exon	81556	81641	.	-	.	gene_id "XLOC_006348"; transcript_id "TCONS_00015670"; exon_number "2"; oId "CUFF.3420.1"; class_code "u"; tss_id "TSS9252";
TGACv1_scaffold_030303_1BL	Cufflinks	exon	81723	82017	.	-	.	gene_id "XLOC_006348"; transcript_id "TCONS_00015670"; exon_number "3"; oId "CUFF.3420.1"; class_code "u"; tss_id "TSS9252";
TGACv1_scaffold_030303_1BL	Cufflinks	exon	82103	82233	.	-	.	gene_id "XLOC_006348"; transcript_id "TCONS_00015670"; exon_number "4"; oId "CUFF.3420.1"; class_code "u"; tss_id "TSS9252";
TGACv1_scaffold_030303_1BL	Cufflinks	exon	82364	82601	.	-	.	gene_id "XLOC_006348"; transcript_id "TCONS_00015670"; exon_number "5"; oId "CUFF.3420.1"; class_code "u"; tss_id "TSS9252";
TGACv1_scaffold_030303_1BL	Cufflinks	exon	80078	80839	.	-	.	gene_id "XLOC_006348"; transcript_id "TCONS_00015667"; exon_number "1"; oId "CUFF.3271.1"; class_code "u"; tss_id "TSS9252";
TGACv1_scaffold_030303_1BL	Cufflinks	exon	81556	81641	.	-	.	gene_id "XLOC_006348"; transcript_id "TCONS_00015667"; exon_number "2"; oId "CUFF.3271.1"; class_code "u"; tss_id "TSS9252";
TGACv1_scaffold_030303_1BL	Cufflinks	exon	81723	82017	.	-	.	gene_id "XLOC_006348"; transcript_id "TCONS_00015667"; exon_number "3"; oId "CUFF.3271.1"; class_code "u"; tss_id "TSS9252";
TGACv1_scaffold_030303_1BL	Cufflinks	exon	82103	82233	.	-	.	gene_id "XLOC_006348"; transcript_id "TCONS_00015667"; exon_number "4"; oId "CUFF.3271.1"; class_code "u"; tss_id "TSS9252";
TGACv1_scaffold_030303_1BL	Cufflinks	exon	82352	82565	.	-	.	gene_id "XLOC_006348"; transcript_id "TCONS_00015667"; exon_number "5"; oId "CUFF.3271.1"; class_code "u"; tss_id "TSS9252";
TGACv1_scaffold_030330_1BL	Cufflinks	exon	215077	215433	.	-	.	gene_id "XLOC_006405"; transcript_id "TCONS_00015798"; exon_number "1"; oId "CUFF.3277.4"; class_code "u"; tss_id "TSS9327";
TGACv1_scaffold_030330_1BL	Cufflinks	exon	215532	215583	.	-	.	gene_id "XLOC_006405"; transcript_id "TCONS_00015798"; exon_number "2"; oId "CUFF.3277.4"; class_code "u"; tss_id "TSS9327";
TGACv1_scaffold_030330_1BL	Cufflinks	exon	215696	215954	.	-	.	gene_id "XLOC_006405"; transcript_id "TCONS_00015798"; exon_number "3"; oId "CUFF.3277.4"; class_code "u"; tss_id "TSS9327";
TGACv1_scaffold_030330_1BL	Cufflinks	exon	216064	216215	.	-	.	gene_id "XLOC_006405"; transcript_id "TCONS_00015798"; exon_number "4"; oId "CUFF.3277.4"; class_code "u"; tss_id "TSS9327";
TGACv1_scaffold_030330_1BL	Cufflinks	exon	230573	231439	.	.	.	gene_id "XLOC_006414"; transcript_id "TCONS_00015812"; exon_number "1"; oId "CUFF.3401.1"; class_code "u"; tss_id "TSS9342";
TGACv1_scaffold_030336_1BL	Cufflinks	exon	247775	247825	.	-	.	gene_id "XLOC_006435"; transcript_id "TCONS_00015849"; exon_number "1"; oId "CUFF.3315.1"; class_code "u"; tss_id "TSS9368";
TGACv1_scaffold_030336_1BL	Cufflinks	exon	247930	248174	.	-	.	gene_id "XLOC_006435"; transcript_id "TCONS_00015849"; exon_number "2"; oId "CUFF.3315.1"; class_code "u"; tss_id "TSS9368";
TGACv1_scaffold_030336_1BL	Cufflinks	exon	248260	248386	.	-	.	gene_id "XLOC_006435"; transcript_id "TCONS_00015849"; exon_number "3"; oId "CUFF.3315.1"; class_code "u"; tss_id "TSS9368";
TGACv1_scaffold_030336_1BL	Cufflinks	exon	248484	248568	.	-	.	gene_id "XLOC_006435"; transcript_id "TCONS_00015849"; exon_number "4"; oId "CUFF.3315.1"; class_code "u"; tss_id "TSS9368";
TGACv1_scaffold_030336_1BL	Cufflinks	exon	249095	249171	.	-	.	gene_id "XLOC_006435"; transcript_id "TCONS_00015849"; exon_number "5"; oId "CUFF.3315.1"; class_code "u"; tss_id "TSS9368";
TGACv1_scaffold_030336_1BL	Cufflinks	exon	249270	249538	.	-	.	gene_id "XLOC_006435"; transcript_id "TCONS_00015849"; exon_number "6"; oId "CUFF.3315.1"; class_code "u"; tss_id "TSS9368";
TGACv1_scaffold_030337_1BL	Cufflinks	exon	272220	272457	.	+	.	gene_id "XLOC_006440"; transcript_id "TCONS_00015873"; exon_number "1"; oId "CUFF.3275.2"; class_code "u"; tss_id "TSS9374";
TGACv1_scaffold_030337_1BL	Cufflinks	exon	272567	272854	.	+	.	gene_id "XLOC_006440"; transcript_id "TCONS_00015873"; exon_number "2"; oId "CUFF.3275.2"; class_code "u"; tss_id "TSS9374";
TGACv1_scaffold_030337_1BL	Cufflinks	exon	272934	273100	.	+	.	gene_id "XLOC_006440"; transcript_id "TCONS_00015873"; exon_number "3"; oId "CUFF.3275.2"; class_code "u"; tss_id "TSS9374";
TGACv1_scaffold_030337_1BL	Cufflinks	exon	273402	273446	.	+	.	gene_id "XLOC_006440"; transcript_id "TCONS_00015873"; exon_number "4"; oId "CUFF.3275.2"; class_code "u"; tss_id "TSS9374";
TGACv1_scaffold_030337_1BL	Cufflinks	exon	272276	272458	.	+	.	gene_id "XLOC_006440"; transcript_id "TCONS_00015871"; exon_number "1"; oId "CUFF.3317.1"; class_code "u"; tss_id "TSS9374";
TGACv1_scaffold_030337_1BL	Cufflinks	exon	272567	272854	.	+	.	gene_id "XLOC_006440"; transcript_id "TCONS_00015871"; exon_number "2"; oId "CUFF.3317.1"; class_code "u"; tss_id "TSS9374";
TGACv1_scaffold_030337_1BL	Cufflinks	exon	272934	273144	.	+	.	gene_id "XLOC_006440"; transcript_id "TCONS_00015871"; exon_number "3"; oId "CUFF.3317.1"; class_code "u"; tss_id "TSS9374";
TGACv1_scaffold_030372_1BL	Cufflinks	exon	227617	229501	.	-	.	gene_id "XLOC_006523"; transcript_id "TCONS_00016078"; exon_number "1"; oId "CUFF.3313.1"; class_code "u"; tss_id "TSS9491";
TGACv1_scaffold_030372_1BL	Cufflinks	exon	229872	229965	.	-	.	gene_id "XLOC_006523"; transcript_id "TCONS_00016078"; exon_number "2"; oId "CUFF.3313.1"; class_code "u"; tss_id "TSS9491";
TGACv1_scaffold_030372_1BL	Cufflinks	exon	230095	230418	.	-	.	gene_id "XLOC_006523"; transcript_id "TCONS_00016078"; exon_number "3"; oId "CUFF.3313.1"; class_code "u"; tss_id "TSS9491";
TGACv1_scaffold_030372_1BL	Cufflinks	exon	231024	231307	.	-	.	gene_id "XLOC_006523"; transcript_id "TCONS_00016078"; exon_number "4"; oId "CUFF.3313.1"; class_code "u"; tss_id "TSS9491";
TGACv1_scaffold_030372_1BL	Cufflinks	exon	231604	231716	.	-	.	gene_id "XLOC_006523"; transcript_id "TCONS_00016078"; exon_number "5"; oId "CUFF.3313.1"; class_code "u"; tss_id "TSS9491";
TGACv1_scaffold_030372_1BL	Cufflinks	exon	232053	232251	.	-	.	gene_id "XLOC_006523"; transcript_id "TCONS_00016078"; exon_number "6"; oId "CUFF.3313.1"; class_code "u"; tss_id "TSS9491";
TGACv1_scaffold_030372_1BL	Cufflinks	exon	232493	232603	.	-	.	gene_id "XLOC_006523"; transcript_id "TCONS_00016078"; exon_number "7"; oId "CUFF.3313.1"; class_code "u"; tss_id "TSS9491";
TGACv1_scaffold_030372_1BL	Cufflinks	exon	227672	229211	.	-	.	gene_id "XLOC_006523"; transcript_id "TCONS_00016077"; exon_number "1"; oId "CUFF.3333.1"; class_code "u"; tss_id "TSS9493";
TGACv1_scaffold_030372_1BL	Cufflinks	exon	229872	229965	.	-	.	gene_id "XLOC_006523"; transcript_id "TCONS_00016077"; exon_number "2"; oId "CUFF.3333.1"; class_code "u"; tss_id "TSS9493";
TGACv1_scaffold_030372_1BL	Cufflinks	exon	230095	230418	.	-	.	gene_id "XLOC_006523"; transcript_id "TCONS_00016077"; exon_number "3"; oId "CUFF.3333.1"; class_code "u"; tss_id "TSS9493";
TGACv1_scaffold_030372_1BL	Cufflinks	exon	231024	231307	.	-	.	gene_id "XLOC_006523"; transcript_id "TCONS_00016077"; exon_number "4"; oId "CUFF.3333.1"; class_code "u"; tss_id "TSS9493";
TGACv1_scaffold_030372_1BL	Cufflinks	exon	231604	231614	.	-	.	gene_id "XLOC_006523"; transcript_id "TCONS_00016077"; exon_number "5"; oId "CUFF.3333.1"; class_code "u"; tss_id "TSS9493";
TGACv1_scaffold_030372_1BL	Cufflinks	exon	228390	229501	.	-	.	gene_id "XLOC_006523"; transcript_id "TCONS_00016074"; exon_number "1"; oId "CUFF.3355.1"; class_code "u"; tss_id "TSS9492";
TGACv1_scaffold_030372_1BL	Cufflinks	exon	229872	229965	.	-	.	gene_id "XLOC_006523"; transcript_id "TCONS_00016074"; exon_number "2"; oId "CUFF.3355.1"; class_code "u"; tss_id "TSS9492";
TGACv1_scaffold_030372_1BL	Cufflinks	exon	230095	230418	.	-	.	gene_id "XLOC_006523"; transcript_id "TCONS_00016074"; exon_number "3"; oId "CUFF.3355.1"; class_code "u"; tss_id "TSS9492";
TGACv1_scaffold_030372_1BL	Cufflinks	exon	231024	231716	.	-	.	gene_id "XLOC_006523"; transcript_id "TCONS_00016074"; exon_number "4"; oId "CUFF.3355.1"; class_code "u"; tss_id "TSS9492";
TGACv1_scaffold_030372_1BL	Cufflinks	exon	232053	232251	.	-	.	gene_id "XLOC_006523"; transcript_id "TCONS_00016074"; exon_number "5"; oId "CUFF.3355.1"; class_code "u"; tss_id "TSS9492";
TGACv1_scaffold_030372_1BL	Cufflinks	exon	232493	233042	.	-	.	gene_id "XLOC_006523"; transcript_id "TCONS_00016074"; exon_number "6"; oId "CUFF.3355.1"; class_code "u"; tss_id "TSS9492";
TGACv1_scaffold_030403_1BL	Cufflinks	exon	198198	198740	.	-	.	gene_id "XLOC_006606"; transcript_id "TCONS_00016311"; exon_number "1"; oId "CUFF.3408.2"; class_code "u"; tss_id "TSS9619";
TGACv1_scaffold_030403_1BL	Cufflinks	exon	198891	198986	.	-	.	gene_id "XLOC_006606"; transcript_id "TCONS_00016311"; exon_number "2"; oId "CUFF.3408.2"; class_code "u"; tss_id "TSS9619";
TGACv1_scaffold_030403_1BL	Cufflinks	exon	199224	199645	.	-	.	gene_id "XLOC_006606"; transcript_id "TCONS_00016311"; exon_number "3"; oId "CUFF.3408.2"; class_code "u"; tss_id "TSS9619";
TGACv1_scaffold_030403_1BL	Cufflinks	exon	200556	201242	.	-	.	gene_id "XLOC_006606"; transcript_id "TCONS_00016311"; exon_number "4"; oId "CUFF.3408.2"; class_code "u"; tss_id "TSS9619";
TGACv1_scaffold_030403_1BL	Cufflinks	exon	201361	201429	.	-	.	gene_id "XLOC_006606"; transcript_id "TCONS_00016311"; exon_number "5"; oId "CUFF.3408.2"; class_code "u"; tss_id "TSS9619";
TGACv1_scaffold_030403_1BL	Cufflinks	exon	202558	202685	.	-	.	gene_id "XLOC_006606"; transcript_id "TCONS_00016311"; exon_number "6"; oId "CUFF.3408.2"; class_code "u"; tss_id "TSS9619";
TGACv1_scaffold_030403_1BL	Cufflinks	exon	203287	203381	.	-	.	gene_id "XLOC_006606"; transcript_id "TCONS_00016311"; exon_number "7"; oId "CUFF.3408.2"; class_code "u"; tss_id "TSS9619";
TGACv1_scaffold_030403_1BL	Cufflinks	exon	198208	198740	.	-	.	gene_id "XLOC_006606"; transcript_id "TCONS_00016317"; exon_number "1"; oId "CUFF.3510.3"; class_code "u"; tss_id "TSS9619";
TGACv1_scaffold_030403_1BL	Cufflinks	exon	198891	199069	.	-	.	gene_id "XLOC_006606"; transcript_id "TCONS_00016317"; exon_number "2"; oId "CUFF.3510.3"; class_code "u"; tss_id "TSS9619";
TGACv1_scaffold_030403_1BL	Cufflinks	exon	199307	199645	.	-	.	gene_id "XLOC_006606"; transcript_id "TCONS_00016317"; exon_number "3"; oId "CUFF.3510.3"; class_code "u"; tss_id "TSS9619";
TGACv1_scaffold_030403_1BL	Cufflinks	exon	200556	201242	.	-	.	gene_id "XLOC_006606"; transcript_id "TCONS_00016317"; exon_number "4"; oId "CUFF.3510.3"; class_code "u"; tss_id "TSS9619";
TGACv1_scaffold_030403_1BL	Cufflinks	exon	201361	201429	.	-	.	gene_id "XLOC_006606"; transcript_id "TCONS_00016317"; exon_number "5"; oId "CUFF.3510.3"; class_code "u"; tss_id "TSS9619";
TGACv1_scaffold_030403_1BL	Cufflinks	exon	202558	202685	.	-	.	gene_id "XLOC_006606"; transcript_id "TCONS_00016317"; exon_number "6"; oId "CUFF.3510.3"; class_code "u"; tss_id "TSS9619";
TGACv1_scaffold_030403_1BL	Cufflinks	exon	203287	203336	.	-	.	gene_id "XLOC_006606"; transcript_id "TCONS_00016317"; exon_number "7"; oId "CUFF.3510.3"; class_code "u"; tss_id "TSS9619";
TGACv1_scaffold_030467_1BL	Cufflinks	exon	203729	203738	.	+	.	gene_id "XLOC_006767"; transcript_id "TCONS_00016740"; exon_number "1"; oId "CUFF.3398.2"; class_code "u"; tss_id "TSS9874";
[truncated: 47,310 more rows]
