# Supplementary material for: A Genome-wide View of Transcriptome Dynamics During Early Spike Development in Bread Wheat
Source: Sci Rep. 2018 Oct 18;8:15338. doi: 10.1038/s41598-018-33718-y (PMC6194122; doi:10.1038/s41598-018-33718-y)
Supplement: Supplementary file 5 — Dataset 4 [file 41598_2018_33718_MOESM5_ESM.xlsx]

## Sheet: Supplementary Dataset S3
Supplementary Dataset S4. The expression level, log-fold change values, FDR values and k-means cluster assignments of DEGs during wheat spike development
	Calculated by EdgeR																																										Calculated by Cuffdiff
	Counts Per Million (CPM)												log-fold change values															FDR values															Fragments Per Kilobase of transcript per Million mapped reads (FPKM)
Gene	Kn1_1	Kn1_2	Kn2_1	Kn2_2	Kn3_1	Kn3_2	Kn4_1	Kn4_2	Kn5_1	Kn5_2	Kn6_1	Kn6_2	Kn2_vs_Kn1_logFC	Kn3_vs_Kn1_logFC	Kn4_vs_Kn1_logFC	Kn5_vs_Kn1_logFC	Kn6_vs_Kn1_logFC	Kn3_vs_Kn2_logFC	Kn4_vs_Kn2_logFC	Kn5_vs_Kn2_logFC	Kn6_vs_Kn2_logFC	Kn4_vs_Kn3_logFC	Kn5_vs_Kn3_logFC	Kn6_vs_Kn3_logFC	Kn5_vs_Kn4_logFC	Kn6_vs_Kn4_logFC	Kn6_vs_Kn5_logFC	Kn2_vs_Kn1_FDR	Kn3_vs_Kn1_FDR	Kn4_vs_Kn1_FDR	Kn5_vs_Kn1_FDR	Kn6_vs_Kn1_FDR	Kn3_vs_Kn2_FDR	Kn4_vs_Kn2_FDR	Kn5_vs_Kn2_FDR	Kn6_vs_Kn2_FDR	Kn4_vs_Kn3_FDR	Kn5_vs_Kn3_FDR	Kn6_vs_Kn3_FDR	Kn5_vs_Kn4_FDR	Kn6_vs_Kn4_FDR	Kn6_vs_Kn5_FDR	Kn1_1	Kn1_2	Kn2_1	Kn2_2	Kn3_1	Kn3_2	Kn4_1
TRIAE_CS42_1AL_TGACv1_000016_AA0000470	3.27	3.58	2.46	2.43	2.49	1.48	2.57	3.65	4.23	3.05	7.06	3.97	-0.491	-0.84	-0.123	0.078	0.674	-0.349	0.368	0.568	1.164	0.717	0.917	1.514	0.2	0.796	0.596	1	1	1	1	0.715	1	0.917	1	0.0918	1	1	0.0244	1	0.477	1	4.386	4.05805	3.67356	2.68645	3.43079	1.70693	3.52006
TRIAE_CS42_1AL_TGACv1_000055_AA0001700	10.67	11.75	11.33	13.18	13.69	14.97	19.33	23.07	28.78	31.4	22.78	25.74	0.129	0.355	0.921	1.422	1.112	0.226	0.792	1.293	0.983	0.565	1.067	0.756	0.502	0.191	-0.31	1	1	0.016	3.51e-06	0.00059	1	0.072	4.04e-05	0.00354	0.898	0.00455	0.0858	0.845	0.927	1	4.79096	5.12127	5.36596	5.70337	6.18695	6.60536	8.70284
TRIAE_CS42_1AL_TGACv1_000056_AA0001810	28.61	29.27	35.42	35.93	40.78	40.24	56.03	171.47	69.96	68.95	73.55	79.09	0.302	0.485	1.977	1.263	1.399	0.183	1.675	0.961	1.097	1.492	0.778	0.914	-0.714	-0.578	0.136	1	1	2.88e-05	0.0236	0.00529	1	0.001	0.204	0.061	0.0351	0.951	0.261	0.918	0.677	1	11.0687	12.4956	13.3699	15.3438	15.4046	16.3254	19.873
TRIAE_CS42_1AL_TGACv1_000076_AA0002640	1.21	2.94	0.34	0.75	0.96	1.36	1.15	5.04	0.95	1.51	1.84	2.7	-1.893	-0.828	0.594	-0.756	0.12	1.065	2.487	1.138	2.014	1.422	0.072	0.949	-1.35	-0.474	0.877	1	1	1	1	1	1	0.0195	1	0.0759	0.95	1	1	0.796	0.935	1	1.47869	2.81847	0.479641	0.823531	1.22533	1.40863	1.36283
TRIAE_CS42_1AL_TGACv1_000089_AA0002930	0.64	0.5	0.55	0.75	0.38	0.3	0.53	1.34	0.6	0.47	1.3	1.53	0.222	-0.764	0.814	-0.086	1.328	-0.986	0.593	-0.308	1.106	1.578	0.679	2.093	-0.901	0.513	1.415	1	1	0.955	1	0.298	1	0.912	1	0.465	0.979	1	0.0395	1	0.885	1	0.118798	0.249522	0.278677	0.38443	0.17733	0.0235695	0.245894
TRIAE_CS42_1AL_TGACv1_000103_AA0003440	1	1.34	1.3	1.87	1.34	1.87	1.86	6.7	1.01	1.63	1.3	1.44	0.434	0.464	1.884	0.179	0.22	0.031	1.45	-0.255	-0.214	1.419	-0.285	-0.245	-1.705	-1.664	0.041	1	1	0.0365	1	1	1	0.216	1	1	0.632	1	1	0.126	0.0847	1	2.17416	2.46952	2.88119	3.56187	2.83222	3.58416	3.82561
TRIAE_CS42_1AL_TGACv1_000112_AA0003750	1.64	1.59	2.66	2.85	2.68	2.54	3.46	2.13	4.11	4.52	3.44	4.89	0.773	0.688	0.753	1.417	1.371	-0.085	-0.02	0.645	0.599	0.065	0.729	0.683	0.664	0.618	-0.046	1	1	0.621	0.0151	0.0173	1	1	0.909	0.837	1	1	0.821	1	0.693	1	1.53677	1.25428	2.36759	2.18945	2.28639	1.95956	3.01194
TRIAE_CS42_1AL_TGACv1_000112_AA0003800	2.85	3.49	3.34	3.93	6.32	6.15	5.94	3.65	6.79	6.88	5.81	5.19	0.197	0.966	0.563	1.102	0.786	0.77	0.366	0.905	0.589	-0.403	0.135	-0.18	0.538	0.223	-0.316	1	0.31	0.776	0.0448	0.315	1	0.86	0.197	0.716	1	1	1	1	0.956	1	2.91559	3.07994	3.55116	3.63381	6.53338	5.80402	6.01107
TRIAE_CS42_1AL_TGACv1_000158_AA0005040	0.21	0.35	1.16	1.4	1.24	2.04	0.98	7.21	0.6	0.73	0.3	0.17	2.135	2.507	3.826	1.196	-0.309	0.373	1.693	-0.94	-2.446	1.319	-1.314	-2.818	-2.633	-4.137	-1.507	1	0.156	0.000291	1	1	1	0.299	1	0.0849	1	1	0.0329	0.0305	8.59e-05	1	0.195669	0.535592	2.62455	2.06685	2.9825	2.9344	2.61019
TRIAE_CS42_1AL_TGACv1_000217_AA0006430	40.99	36.19	49.28	40.05	38.48	30.82	30.59	22.61	22.29	21.68	7.71	5.06	0.21	-0.158	-0.541	-0.811	-2.602	-0.368	-0.751	-1.022	-2.813	-0.383	-0.653	-2.444	-0.27	-2.061	-1.791	1	1	0.546	0.0921	1.45e-15	1	0.172	0.0115	4.88e-18	1	0.676	1.98e-13	1	1.71e-09	3.35e-06	77.0638	34.4531	107.581	38.496	71.7767	32.6349	60.0067
TRIAE_CS42_1AL_TGACv1_000220_AA0006530	7.04	5.33	5.8	5.28	4.98	3.39	4.17	2.17	5.66	4.47	7.83	7.2	-0.155	-0.583	-1	-0.286	0.285	-0.428	-0.845	-0.131	0.44	-0.417	0.297	0.868	0.714	1.285	0.571	1	1	0.219	1	1	1	0.434	1	1	1	1	0.389	1	0.034	1	0.889359	1.03221	0.682024	0.980975	0.632245	0.608467	0.480517
TRIAE_CS42_1AL_TGACv1_000237_AA0006920	47.11	22.55	18.43	9.58	3.92	3.43	2.13	9.8	2.98	1.76	0.77	0.31	-1.315	-3.244	-2.521	-3.88	-6.037	-1.928	-1.206	-2.564	-4.722	0.722	-0.636	-2.793	-1.358	-3.515	-2.158	1	4.13e-05	0.00108	8.33e-08	5.26e-15	0.16	0.396	0.00117	7.15e-10	1	1	0.00225	0.579	1.79e-05	0.358	94.2283	40.784	37.184	17.9299	7.18514	6.23194	4.09618
TRIAE_CS42_1AL_TGACv1_000265_AA0007720	0.85	0.85	2.53	3.13	5.17	4.2	2.93	16.83	1.01	1.68	0.42	0.57	1.73	2.447	3.541	0.67	-0.769	0.717	1.812	-1.06	-2.499	1.095	-1.777	-3.216	-2.872	-4.311	-1.44	1	0.0258	1.47e-05	1	1	1	0.0868	0.891	0.0067	1	0.24	0.000218	0.00119	1.65e-07	1	0.593364	0.565894	1.73485	2.12264	3.52558	2.78988	1.91439
TRIAE_CS42_1AL_TGACv1_000298_AA0008240	2.42	5.13	4.1	7.29	6.89	8.27	5.23	20.34	3.75	5.12	2.79	4.23	0.587	0.998	1.759	0.226	-0.11	0.41	1.172	-0.362	-0.698	0.761	-0.772	-1.108	-1.534	-1.869	-0.336	1	1	0.0389	1	1	1	0.375	1	1	1	1	0.549	0.198	0.0231	1	1.49281	1.14613	2.70775	2.15751	4.6777	2.85077	2.74152
TRIAE_CS42_1AL_TGACv1_000322_AA0008690	1.28	1	0.89	1.03	4.31	6.15	7.18	6.7	4.77	7.27	3.38	3.66	-0.221	2.228	2.615	2.419	1.642	2.449	2.835	2.64	1.863	0.386	0.19	-0.587	-0.196	-0.973	-0.777	1	8.25e-05	1.95e-07	9.81e-07	0.00408	1.35e-05	9.01e-09	6.27e-08	0.000555	1	1	0.988	1	0.169	1	3.02365	1.36519	2.3248	1.49229	9.45306	9.273	15.5596
TRIAE_CS42_1AL_TGACv1_000392_AA0010920	4.63	4.88	4.91	4.91	3.73	4.37	3.28	0.23	1.01	1.51	0.53	0.44	0.047	-0.227	-1.509	-1.902	-3.283	-0.273	-1.556	-1.949	-3.33	-1.283	-1.675	-3.056	-0.392	-1.773	-1.382	1	1	0.414	0.117	0.000343	1	0.365	0.105	0.000299	1	0.528	0.00243	1	0.27	1	2.80491	3.44074	3.01037	3.4513	2.18506	3.14968	1.8608
TRIAE_CS42_1AL_TGACv1_000412_AA0011510	1.49	2.64	0.89	1.45	2.2	2.2	1.15	9.06	0.95	1.38	0.95	1.18	-0.815	0.082	1.316	-0.825	-0.959	0.898	2.132	-0.009	-0.143	1.234	-0.907	-1.041	-2.141	-2.275	-0.134	1	1	0.526	1	0.915	1	0.0764	1	1	1	1	1	0.114	0.037	1	1.05802	1.65614	0.685455	0.881	1.59447	1.36518	0.765737
TRIAE_CS42_1AL_TGACv1_000454_AA0012420	55.29	48.19	55.97	54.02	44.7	39.05	30.76	18.12	26.7	25.68	25.56	24.47	0.088	-0.306	-1.09	-0.982	-1.048	-0.395	-1.178	-1.07	-1.136	-0.784	-0.676	-0.742	0.108	0.042	-0.066	1	1	0.00537	0.0136	0.00438	1	0.00247	0.00515	0.0014	0.417	0.55	0.163	1	1	1	19.257	17.3053	20.0471	19.8798	16.1281	13.6244	10.6369
TRIAE_CS42_1AL_TGACv1_000461_AA0012610	4.91	3.44	1.57	1.21	2.39	1.57	1.42	1.85	1.61	1.46	1.6	0.87	-1.584	-1.105	-1.318	-1.434	-1.766	0.478	0.266	0.15	-0.182	-0.213	-0.328	-0.661	-0.115	-0.448	-0.332	0.259	0.538	0.0757	0.0401	0.00344	1	0.972	1	1	1	1	1	1	0.914	1	7.45241	2.96676	2.58621	1.11515	3.6176	1.50529	2.13941
TRIAE_CS42_1AL_TGACv1_000482_AA0013200	19.28	25.24	14.06	18.74	28.24	32.1	31.65	40.55	34.2	42.2	32.15	34.11	-0.44	0.438	0.698	0.777	0.571	0.878	1.137	1.217	1.011	0.26	0.339	0.133	0.08	-0.126	-0.206	1	1	0.204	0.103	0.385	0.223	0.00353	0.000717	0.0068	1	1	1	1	0.976	1	12.965	14.0116	10.0407	10.3055	19.4484	18.5494	21.2587
TRIAE_CS42_1AL_TGACv1_000490_AA0013370	2.28	1.54	0.55	0.42	0.19	0.13	0	6.33	0	0	0	0	-1.971	-3.576	0.752	-8.148	-8.143	-1.606	2.722	-6.212	-6.208	4.326	-4.565	-4.561	-8.876	-8.871	0	1	0.222	1	0.00132	0.000915	1	0.267	0.109	0.0767	0.131	1	1	0.000722	0.000261	1	7.14664	3.42114	1.7933	0.994588	0.588447	0.293922	0
TRIAE_CS42_1AL_TGACv1_000503_AA0013530	3.13	4.98	4.37	4.02	7.28	7.46	6.92	15.95	5.01	5.68	6.82	7.59	0.035	0.85	1.498	0.388	0.818	0.815	1.463	0.353	0.783	0.648	-0.463	-0.032	-1.11	-0.68	0.431	1	0.819	0.00792	1	0.403	1	0.0142	1	0.493	1	1	1	0.192	0.585	1	3.36155	3.11154	5.28467	2.62844	7.7723	5.15743	7.42814
TRIAE_CS42_1AL_TGACv1_000516_AA0013770	0.07	0.2	0.07	0.09	0.38	0.42	1.51	1.9	3.52	5.42	3.68	4.75	-0.754	1.452	3.507	4.891	4.804	2.207	4.262	5.65	5.563	2.055	3.435	3.348	1.378	1.291	-0.086	1	1	2.69e-05	4.96e-13	1.09e-12	1	1.42e-06	1.4e-14	2.29e-14	0.112	1.27e-07	8.88e-08	0.113	0.0954	1	0.144917	0.282065	0.156573	0.143488	0.781309	0.658468	3.05796
TRIAE_CS42_1AL_TGACv1_000553_AA0014580	4.2	4.48	4.71	4.95	5.55	5.55	6.92	5.96	6.79	7.44	8.84	10.25	0.154	0.353	0.558	0.712	1.136	0.199	0.404	0.558	0.982	0.205	0.359	0.783	0.154	0.578	0.423	1	1	0.647	0.349	0.00597	1	0.797	0.781	0.0271	1	1	0.208	1	0.507	1	1.43971	1.5384	1.76423	1.64622	1.76726	1.87043	2.36694
TRIAE_CS42_1AL_TGACv1_000576_AA0014940	0.21	0.1	0.61	0.42	0.77	0.93	0.98	0.83	1.55	0.86	1.66	1.4	1.727	2.491	2.533	2.944	3.304	0.766	0.808	1.215	1.575	0.043	0.448	0.809	0.406	0.766	0.36	1	0.115	0.0374	0.00223	0.000112	1	0.801	0.499	0.0882	1	1	0.954	1	0.752	1	0.10645	0.032408	0.233998	0.219306	0.31181	0.551137	0.238344
TRIAE_CS42_1AL_TGACv1_000646_AA0016460	0.5	0.3	0.2	0.42	0.38	0.3	0.62	0.42	0.72	1.29	1.19	1.35	-0.241	-0.234	0.359	1.384	1.701	0.007	0.6	1.625	1.943	0.593	1.618	1.935	1.024	1.341	0.318	1	1	1	0.529	0.12	1	0.931	0.232	0.0354	1	0.603	0.0832	1	0.354	1	0.360149	0.233182	0.0950433	0.350232	0.215696	0.21916	0.443957
TRIAE_CS42_1AL_TGACv1_000719_AA0017770	2.92	3.39	3.21	3.18	5.36	6.36	6.21	4.48	7.81	7.18	7.59	8.68	0.012	0.898	0.736	1.24	1.362	0.886	0.724	1.228	1.35	-0.162	0.342	0.464	0.504	0.626	0.122	1	0.365	0.403	0.00875	0.00139	0.778	0.417	0.00972	0.00181	1	1	1	1	0.505	1	1.06758	1.58409	1.1225	1.40907	2.01893	2.73423	2.12429
TRIAE_CS42_1AL_TGACv1_000734_AA0018090	29.39	32.76	18.84	23.46	10.24	10.51	16.84	35.55	18	22.58	21.95	26.7	-0.554	-1.581	-0.238	-0.614	-0.353	-1.027	0.316	-0.06	0.201	1.343	0.967	1.228	-0.376	-0.115	0.261	1	0.000491	1	0.618	1	0.252	0.883	1	1	0.0275	0.199	0.00882	1	0.986	1	13.9083	12.8638	9.76681	9.18134	4.95268	4.30229	7.98775
TRIAE_CS42_1AL_TGACv1_000756_AA0018510	0	0.05	0	0.05	0.57	1.23	1.33	0.14	5.72	9.38	6.7	8.16	-0.063	4.716	4.178	7.728	7.702	4.787	4.249	7.799	7.773	-0.533	2.989	2.964	3.522	3.498	-0.025	1	0.00657	0.0219	1.23e-13	8.54e-14	0.0109	0.0218	9.9e-14	5.82e-14	1	0.000396	0.000148	7.42e-05	2.46e-05	1	0	0.0242633	0	0.0234082	0.406074	0.606481	0.81451
TRIAE_CS42_1AL_TGACv1_000783_AA0019040	3.91	5.87	1.09	2.1	0.96	1.44	2.13	33.7	0.24	0.95	0.53	0.65	-1.603	-2.005	1.874	-3.002	-3.025	-0.402	3.477	-1.399	-1.422	3.879	-0.997	-1.019	-4.876	-4.898	-0.023	1	0.579	0.319	0.02	0.0146	1	0.00525	0.976	0.774	0.0108	1	1	9.69e-05	2.78e-05	1	4.95882	4.58113	1.65244	1.58766	1.21603	1.2178	2.63615
TRIAE_CS42_1AL_TGACv1_000788_AA0019100	7.12	3.19	3.41	1.17	0.86	0.51	0.27	6.7	0.48	0.39	0.06	0	-1.173	-2.929	-0.536	-3.559	-7.3	-1.756	0.637	-2.386	-6.134	2.393	-0.629	-4.37	-3.023	-6.759	-3.763	1	0.147	1	0.0122	3.77e-06	1	0.938	0.26	0.000225	0.675	1	0.0915	0.104	6.63e-05	1	22.9536	8.3623	11.5634	3.14971	2.91554	1.35905	0.880287
TRIAE_CS42_1AL_TGACv1_000796_AA0019330	18.07	21.41	20.95	26.31	14.93	17	15.69	16.74	12.81	12.9	10.97	11.39	0.26	-0.303	-0.284	-0.62	-0.822	-0.563	-0.544	-0.88	-1.081	0.019	-0.317	-0.518	-0.336	-0.537	-0.201	1	1	0.994	0.295	0.0363	1	0.428	0.026	0.00125	1	1	0.62	1	0.43	1	11.0608	13.6799	12.8251	17.0971	9.05893	10.8088	9.12844
TRIAE_CS42_1AL_TGACv1_000811_AA0019540	1.14	1.05	1.37	1.54	1.82	1.61	2.48	1.53	2.68	2.58	3.14	2.62	0.423	0.638	0.833	1.268	1.394	0.216	0.41	0.845	0.971	0.195	0.629	0.756	0.435	0.561	0.126	1	1	0.589	0.0961	0.0294	1	0.889	0.613	0.279	1	1	0.817	1	0.8	1	1.06199	0.681986	0.941933	1.29293	1.14801	1.49778	1.72882
TRIAE_CS42_1AL_TGACv1_000815_AA0019720	1.57	2.24	0.75	1.54	1.24	0.85	1.86	2.22	3.4	2.84	4.09	4.67	-0.702	-0.931	0.099	0.69	1.187	-0.23	0.801	1.392	1.889	1.03	1.622	2.118	0.591	1.088	0.497	1	1	1	0.871	0.0811	1	0.606	0.0509	0.000474	1	0.0554	0.000447	1	0.172	1	1.53929	1.54607	0.708446	1.11378	1.00707	0.611209	1.77381
TRIAE_CS42_1AL_TGACv1_000900_AA0021420	0.71	0.7	0.07	0.51	0.96	1.31	1.06	2.91	0.72	0.69	1.19	0.7	-1.137	0.713	1.533	-0.006	0.399	1.851	2.67	1.133	1.538	0.82	-0.72	-0.314	-1.54	-1.134	0.406	1	1	0.281	1	1	0.788	0.00799	1	0.303	1	1	1	0.422	0.566	1	0.723351	0.704741	0.0711226	0.525934	0.968996	1.32146	0.958854
TRIAE_CS42_1AL_TGACv1_000905_AA0021520	0.28	0.5	0.68	1.26	0.57	0.98	0.71	1.85	0.6	0.77	0.12	0.35	1.286	0.994	1.713	0.771	-0.698	-0.292	0.427	-0.516	-1.986	0.719	-0.224	-1.693	-0.943	-2.412	-1.471	1	1	0.237	1	1	1	0.96	1	0.109	1	1	0.379	1	0.0254	1	0.596897	0.619631	1.55593	1.63321	1.2085	1.31656	1.48075
TRIAE_CS42_1AL_TGACv1_000909_AA0021620	0.36	0.15	0.14	0.28	0.67	1.1	1.33	1.57	1.43	3.18	2.43	5.58	-0.139	1.902	2.568	3.241	4.031	2.042	2.707	3.381	4.17	0.666	1.336	2.126	0.67	1.459	0.79	1	0.629	0.0254	0.000643	1.36e-06	0.785	0.0172	0.000163	2.31e-07	1	0.797	0.0147	1	0.196	1	0.159674	0.0528492	0.0393429	0.149296	0.317738	0.432651	0.38585
TRIAE_CS42_1AL_TGACv1_000929_AA0022050	7.4	5.43	6.01	6.03	30.63	31.33	46.72	20.2	67.51	66.97	82.27	84.76	-0.085	2.278	2.381	3.395	3.708	2.363	2.467	3.481	3.793	0.103	1.117	1.43	1.014	1.327	0.313	1	9e-08	4.95e-09	3.27e-18	1.33e-21	3.07e-08	1.25e-09	3.97e-19	1.32e-22	1	0.0599	0.000981	0.111	0.00327	1	2.09965	1.65181	1.78734	1.98268	8.99655	9.26477	13.4499
TRIAE_CS42_1AL_TGACv1_000938_AA0022260	1.07	0.65	0.41	0.7	0.57	1.1	1.15	2.17	1.55	1.68	1.84	1.83	-0.551	0.082	1.025	0.94	1.122	0.634	1.577	1.492	1.674	0.943	0.857	1.04	-0.086	0.096	0.183	1	1	0.65	0.804	0.394	1	0.128	0.147	0.0421	1	1	0.523	1	1	1	2.36405	1.03762	1.52485	1.16563	2.00378	2.29474	2.78937
TRIAE_CS42_1AL_TGACv1_000939_AA0022300	15.09	20.51	13.65	18.6	17.61	24.68	27.04	31.53	25.44	34.28	28.94	38.61	-0.142	0.253	0.717	0.745	0.922	0.395	0.859	0.887	1.064	0.464	0.492	0.669	0.028	0.205	0.177	1	1	0.268	0.231	0.0394	1	0.115	0.0808	0.00978	1	1	0.379	1	0.937	1	8.43983	10.4299	7.76385	9.47497	9.76279	12.277	14.6607
TRIAE_CS42_1AL_TGACv1_000964_AA0022790	1.14	1.64	1.84	1.96	1.53	1.53	0.98	4.48	0.95	1.12	0.47	0.57	0.44	0.124	1.004	-0.429	-1.409	-0.316	0.564	-0.869	-1.849	0.88	-0.553	-1.533	-1.433	-2.413	-0.98	1	1	0.709	1	0.371	1	0.894	1	0.0694	1	1	0.35	0.493	0.00792	1	1.29903	1.20331	2.82722	1.26951	1.4877	1.18464	0.996205
TRIAE_CS42_1AL_TGACv1_001032_AA0023830	4.41	3.29	6.35	7.34	8.04	8.35	11.79	8.97	15.2	15.27	16.73	17.36	0.845	1.104	1.431	1.995	2.157	0.259	0.586	1.15	1.312	0.328	0.891	1.054	0.563	0.726	0.162	1	0.0464	0.000358	1.28e-08	2.16e-10	1	0.484	0.00372	0.000234	1	0.138	0.0119	0.909	0.205	1	2.88245	2.13174	4.057	4.87125	5.06747	5.51357	7.1574
TRIAE_CS42_1AL_TGACv1_001072_AA0024490	0.21	0.45	0.48	0.84	1.63	1.95	5.23	10.91	6.73	9.85	7.65	9.9	0.958	2.365	4.533	4.562	4.642	1.408	3.576	3.603	3.684	2.168	2.195	2.275	0.026	0.107	0.081	1	0.0112	1.85e-13	3.38e-14	5.91e-15	0.707	6.13e-10	1.17e-10	1.84e-11	0.0024	0.000337	4.46e-05	1	0.994	1	0.250416	0.408883	0.335596	0.880406	1.61548	1.76202	5.47978
TRIAE_CS42_1AL_TGACv1_001112_AA0025320	0.57	0.95	0.27	0.19	0.77	1.23	0.89	2.68	1.79	2.41	1.25	2.09	-1.75	0.416	1.257	1.442	1.119	2.165	3.006	3.194	2.871	0.841	1.026	0.703	0.184	-0.138	-0.323	1	1	0.5	0.271	0.571	0.411	0.00218	0.000483	0.00227	1	1	1	1	1	1	1.08736	1.79508	0.958467	0.373697	2.32151	2.16862	2.70038
TRIAE_CS42_1AL_TGACv1_001119_AA0025400	3.2	4.68	1.64	1.21	1.15	0.98	2.57	10.26	6.08	6.5	9.31	12.26	-1.48	-1.909	0.721	0.667	1.446	-0.43	2.201	2.147	2.926	2.63	2.577	3.356	-0.055	0.724	0.779	1	0.0586	0.85	1	0.0622	1	0.00333	0.00305	3.31e-06	0.00284	0.000756	2.49e-07	1	0.703	1	1.02647	1.4864	0.54123	0.380443	0.376901	0.288411	0.812068
TRIAE_CS42_1AL_TGACv1_001188_AA0026700	3.34	3.68	2.8	2.62	5.84	5.13	10.99	3.33	14.48	14.28	13.64	13.04	-0.38	0.633	0.994	2.028	1.92	1.013	1.374	2.408	2.3	0.361	1.395	1.287	1.034	0.926	-0.108	1	1	0.319	0.000196	0.00034	1	0.0643	5.99e-06	1.11e-05	1	0.0793	0.072	0.448	0.355	1	0.93675	1.07041	0.833342	0.766834	1.59061	1.49124	2.99817
TRIAE_CS42_1AL_TGACv1_001222_AA0027220	3.98	4.43	4.85	4.81	2.3	1.99	3.28	3.61	2.98	2.06	2.08	2.14	0.195	-0.99	-0.285	-0.754	-0.998	-1.185	-0.48	-0.949	-1.193	0.705	0.236	-0.008	-0.468	-0.712	-0.244	1	0.418	1	0.524	0.11	0.255	0.775	0.203	0.0236	1	1	1	1	0.517	1	1.76431	2.5945	2.14181	2.80095	1.10632	1.11408	1.35917
TRIAE_CS42_1AL_TGACv1_001230_AA0027390	1.21	0.95	2.32	1.54	2.3	2.16	2.31	3.84	1.55	1.16	1.19	1.31	0.834	1.053	1.548	0.331	0.229	0.219	0.714	-0.504	-0.606	0.495	-0.723	-0.825	-1.217	-1.32	-0.102	1	0.816	0.0384	1	1	1	0.703	1	1	1	1	0.807	0.286	0.0915	1	0.843467	0.96556	1.53098	1.20909	1.80593	1.84426	1.42973
TRIAE_CS42_1AL_TGACv1_001233_AA0027580	2.42	2.34	1.43	1.45	1.44	2.67	3.01	5.36	3.4	3.36	2.97	3.1	-0.719	-0.154	0.841	0.504	0.351	0.566	1.56	1.224	1.07	0.995	0.658	0.504	-0.337	-0.491	-0.154	1	1	0.522	1	1	1	0.0221	0.13	0.219	0.726	1	1	1	0.837	1	1.78067	1.72708	1.12813	1.06404	1.12851	1.92624	2.30653
TRIAE_CS42_1AL_TGACv1_001244_AA0027670	1.14	1.39	0.55	1.07	0.67	0.85	0.27	1.29	0.36	0.39	0.12	0.13	-0.615	-0.713	-0.586	-1.75	-3.275	-0.098	0.029	-1.136	-2.661	0.127	-1.037	-2.561	-1.164	-2.687	-1.528	1	1	1	0.184	0.00109	1	1	1	0.0414	1	1	0.0703	1	0.0436	1	1.02339	0.74145	0.495428	0.566696	0.534999	0.466149	0.250545
TRIAE_CS42_1AL_TGACv1_001312_AA0028530	0.21	0.25	0.55	0.47	1.24	0.68	1.6	0.51	1.13	1.29	1.3	1	1.084	1.938	2.041	2.347	2.264	0.855	0.958	1.262	1.179	0.103	0.406	0.324	0.303	0.22	-0.083	1	0.334	0.109	0.0326	0.0391	1	0.759	0.622	0.598	1	1	1	1	1	1	0.0239759	0.0391744	0.155202	0.109647	0.261212	0.0959439	0.316826
TRIAE_CS42_1AL_TGACv1_001329_AA0028790	0.43	0.1	0.07	0.33	1.63	0.42	0.89	0.23	1.01	0.6	2.08	1.7	-0.214	1.929	1.042	1.667	2.898	2.144	1.257	1.883	3.114	-0.886	-0.264	0.967	0.623	1.854	1.232	1	0.711	0.997	0.777	0.0172	1	0.772	0.511	0.0065	1	1	1	1	0.317	1	0.0997346	0.0211935	0.017747	0.0971854	0.410899	0.131436	0.188293
TRIAE_CS42_1AL_TGACv1_001348_AA0029060	1.57	2.04	6.83	7.1	5.65	5	6.38	7.07	1.97	1.98	0.36	0.31	1.931	1.536	1.885	0.114	-2.451	-0.396	-0.046	-1.817	-4.383	0.349	-1.421	-3.987	-1.771	-4.336	-2.568	0.000713	0.00636	3.76e-05	1	0.000137	1	1	3.69e-05	3.1e-19	1	0.0136	9.32e-15	0.000267	9.54e-18	0.000255	2.71743	1.9114	12.0911	7.46086	10.1166	5.43337	11.2483
TRIAE_CS42_1AL_TGACv1_001352_AA0029180	5.98	9.01	5.8	9.21	4.69	7.17	3.9	31.48	4.41	5.42	2.14	3.18	0.002	-0.333	1.244	-0.609	-1.49	-0.335	1.242	-0.611	-1.492	1.577	-0.276	-1.157	-1.853	-2.734	-0.881	1	1	0.497	1	0.257	1	0.484	1	0.25	0.62	1	0.741	0.156	0.0019	1	9.34007	8.3507	10.2481	8.84992	7.14557	6.97747	6.27176
TRIAE_CS42_1AL_TGACv1_001353_AA0029200	12.52	14.79	18.7	18.46	21.54	22.98	20.04	29.68	13.23	13.03	9.02	10.25	0.441	0.704	0.868	-0.059	-0.504	0.262	0.427	-0.501	-0.945	0.165	-0.763	-1.207	-0.928	-1.372	-0.444	1	0.409	0.0454	1	0.59	1	0.69	0.769	0.0148	1	0.28	0.000886	0.0463	7.68e-05	1	5.88289	7.91368	8.04709	9.84119	9.7591	12.1577	8.57285
TRIAE_CS42_1AL_TGACv1_001359_AA0029280	31.52	34.6	40.61	33.46	42.5	42.4	66.05	69.49	65.01	65.77	53.74	57.63	0.161	0.36	1.035	0.983	0.751	0.198	0.874	0.822	0.59	0.675	0.623	0.392	-0.052	-0.284	-0.232	1	1	0.00131	0.00218	0.0367	1	0.0165	0.0229	0.197	0.411	0.408	0.903	1	0.827	1	18.8795	18.5873	24.3911	19.0838	24.467	23.7535	36.3832
TRIAE_CS42_1AL_TGACv1_001400_AA0030120	10.67	10.26	9.42	10.05	6.32	8.18	6.29	7.63	5.07	6.5	4.45	5.67	-0.103	-0.514	-0.578	-0.849	-1.041	-0.411	-0.475	-0.747	-0.938	-0.064	-0.336	-0.527	-0.271	-0.463	-0.192	1	1	0.578	0.133	0.0207	1	0.708	0.294	0.0537	1	1	0.9	1	0.737	1	6.12554	5.42732	5.39331	5.54947	3.26245	4.3474	3.68707
TRIAE_CS42_1AL_TGACv1_001447_AA0030680	2.7	2.79	2.66	2.76	4.12	3.86	6.03	8.41	7.39	7.44	6.35	5.1	-0.019	0.53	1.405	1.43	1.052	0.549	1.424	1.449	1.071	0.875	0.9	0.522	0.024	-0.353	-0.377	1	1	0.00355	0.0017	0.0463	1	0.00383	0.00145	0.0443	0.6	0.358	0.981	1	0.867	1	1.38248	1.71113	1.47077	1.68926	2.12906	2.29877	3.00421
TRIAE_CS42_1AL_TGACv1_001492_AA0031320	2.56	3.29	3.62	2.9	7.66	6.32	5.23	11.19	5.36	3.96	3.62	4.54	0.141	1.24	1.498	0.658	0.475	1.099	1.357	0.517	0.334	0.258	-0.582	-0.765	-0.84	-1.023	-0.183	1	0.163	0.0129	0.893	1	0.65	0.0409	1	1	1	1	0.661	0.77	0.201	1	1.87215	2.78493	2.76665	2.61198	6.49645	5.48701	4.60104
TRIAE_CS42_1AL_TGACv1_001551_AA0032140	1	1.64	0.89	1.96	1.24	1.78	0.44	9.06	0.12	0.39	0.12	0.44	0.114	0.2	1.852	-2.315	-2.187	0.087	1.739	-2.429	-2.302	1.652	-2.515	-2.387	-4.167	-4.039	0.128	1	1	0.473	0.333	0.327	1	0.509	0.257	0.252	1	0.539	0.335	0.00692	0.00451	1	1.18845	1.54295	1.10226	1.8378	1.60033	1.67472	0.488169
TRIAE_CS42_1AL_TGACv1_001574_AA0032460	17.36	16.33	15.7	15.61	30.54	28.36	33.07	38.19	33.25	32.13	33.45	34.72	-0.105	0.805	1.084	0.957	1.018	0.91	1.189	1.062	1.123	0.279	0.152	0.213	-0.127	-0.066	0.061	1	0.0798	0.00071	0.00368	0.000982	0.0471	0.000175	0.000804	0.000166	1	1	1	1	0.994	1	4.70153	4.93524	4.08364	4.70082	7.97789	8.37024	8.43941
TRIAE_CS42_1AL_TGACv1_001582_AA0032490	1.78	2.79	1.57	3.22	1.44	3.1	1.06	1.94	0.83	1.63	0.42	0.48	0.075	0.02	-0.575	-0.874	-2.337	-0.055	-0.651	-0.95	-2.412	-0.595	-0.894	-2.357	-0.299	-1.761	-1.463	1	1	1	0.953	0.00579	1	0.845	0.917	0.0044	1	1	0.00828	1	0.131	1	3.77125	5.53178	3.6663	6.43207	3.45643	6.14225	2.27612
TRIAE_CS42_1AL_TGACv1_001595_AA0032650	2.21	1.84	2.73	1.92	1.53	1.7	2.57	5.78	1.31	1.08	2.14	1	0.193	-0.31	1.074	-0.761	-0.382	-0.504	0.881	-0.954	-0.575	1.384	-0.45	-0.071	-1.835	-1.456	0.379	1	1	0.399	1	1	1	0.605	0.776	1	0.485	1	1	0.0274	0.0932	1	1.52115	1.43509	1.61459	1.76477	1.20426	1.35569	1.98258
TRIAE_CS42_1AL_TGACv1_001596_AA0032670	4.13	4.53	5.94	6.73	7.28	8.82	6.21	18.31	5.96	5.42	5.75	5.06	0.548	0.897	1.514	0.391	0.317	0.349	0.966	-0.158	-0.232	0.617	-0.507	-0.581	-1.124	-1.197	-0.074	1	0.846	0.0151	1	1	1	0.32	1	1	1	1	1	0.266	0.0977	1	1.71172	2.0035	2.39251	2.94247	2.95668	3.63239	2.51259
TRIAE_CS42_1AL_TGACv1_001746_AA0034520	6.69	10.41	4.71	6.45	4.21	4.92	3.1	6.38	1.37	1.94	0.83	0.92	-0.614	-0.901	-0.828	-2.358	-3.281	-0.287	-0.213	-1.744	-2.667	0.073	-1.457	-2.38	-1.531	-2.453	-0.923	1	0.774	0.468	8.2e-06	3.6e-10	1	0.966	0.00388	1.01e-06	1	0.0878	5.23e-05	0.0436	2.83e-05	1	9.2981	9.06527	6.91092	6.09534	6.11763	4.50033	4.53732
TRIAE_CS42_1AL_TGACv1_001753_AA0034690	1.35	1.34	1.84	2.01	4.12	3.86	5.85	3.1	6.97	6.67	6.64	7.37	0.517	1.555	1.693	2.333	2.374	1.038	1.176	1.816	1.857	0.138	0.777	0.819	0.64	0.681	0.041	1	0.0263	0.0033	1.23e-06	4.09e-07	0.788	0.0951	0.00026	7.67e-05	1	0.962	0.434	1	0.567	1	1.15415	1.4785	1.48533	2.10179	3.57162	3.66112	4.82415
TRIAE_CS42_1AL_TGACv1_001782_AA0035170	16.79	18.02	20.34	22.48	28.72	28.49	23.58	76.14	20.26	19.1	17.68	19.67	0.298	0.716	1.522	0.176	0.101	0.417	1.224	-0.122	-0.197	0.806	-0.54	-0.614	-1.346	-1.421	-0.075	1	1	0.00524	1	1	1	0.0576	1	1	0.973	1	0.93	0.0377	0.0108	1	7.30996	7.73322	9.21338	9.45967	12.9966	12.141	10.2307
TRIAE_CS42_1AL_TGACv1_001794_AA0035250	1.28	0.75	1.23	0.65	1.05	0.42	0.35	0.83	0	0	0.12	0	-0.112	-0.539	-0.664	-7.221	-4.111	-0.427	-0.553	-7.145	-4.004	-0.126	-6.679	-3.572	-6.532	-3.444	3.202	1	1	1	6.99e-05	0.0013	1	0.909	0.000126	0.00199	1	0.00471	0.0315	0.00902	0.0587	1	1.03449	0.690092	1.62632	0.257307	1.39679	0.193348	0.287106
TRIAE_CS42_1AL_TGACv1_001813_AA0035520	6.62	9.56	4.23	6.07	3.16	5.55	4.96	6.24	3.34	4.13	2.31	4.28	-0.647	-0.867	-0.526	-1.114	-1.286	-0.22	0.122	-0.467	-0.639	0.341	-0.247	-0.419	-0.589	-0.761	-0.172	1	0.799	0.906	0.137	0.0354	1	0.998	1	0.827	1	1	1	1	0.528	1	7.68882	6.11093	6.16992	4.01268	3.86818	4.02938	6.31307
TRIAE_CS42_1AL_TGACv1_001847_AA0035810	51.23	53.62	41.22	46.22	42.69	36.63	43.26	120.99	42.07	41.64	34.1	36.91	-0.262	-0.404	0.65	-0.325	-0.562	-0.142	0.912	-0.063	-0.3	1.054	0.079	-0.158	-0.975	-1.212	-0.237	1	1	0.604	1	0.754	1	0.214	1	1	0.323	1	1	0.247	0.0254	1	22.7218	22.6252	18.4084	20.0999	18.4427	16.0327	18.1246
TRIAE_CS42_1AL_TGACv1_001918_AA0036700	129.44	81.6	116.37	99.49	71.22	69.32	67.2	28.29	77.76	57.98	94.13	83.98	0.033	-0.586	-1.148	-0.636	-0.244	-0.619	-1.181	-0.669	-0.277	-0.562	-0.05	0.342	0.511	0.904	0.392	1	1	0.0419	0.724	1	1	0.0411	0.713	1	1	1	1	1	0.2	1	9.53661	9.01125	7.94339	10.7945	5.24634	7.01488	4.65766
TRIAE_CS42_1AL_TGACv1_001924_AA0036850	7.54	11.8	6.35	9.35	7.95	12.89	11.08	39.85	7.51	15.83	9.79	13.22	-0.301	0.112	1.399	0.271	0.248	0.413	1.7	0.572	0.549	1.288	0.159	0.137	-1.128	-1.151	-0.023	1	1	0.127	1	1	1	0.0379	1	1	0.588	1	1	0.611	0.3	1	6.80862	9.44033	6.02534	7.55716	6.92172	10.5421	9.60224
TRIAE_CS42_1AL_TGACv1_001928_AA0036910	0.57	0.7	0.61	0.42	1.15	0.47	0.98	3.05	0.89	0.6	0.24	0.52	-0.321	0.239	1.692	0.212	-0.696	0.56	2.013	0.534	-0.375	1.452	-0.027	-0.936	-1.48	-2.388	-0.909	1	1	0.187	1	1	1	0.106	1	1	1	1	1	0.614	0.0185	1	0.49935	0.772233	0.393082	0.466099	0.843076	0.490008	0.894257
TRIAE_CS42_1AL_TGACv1_002004_AA0037690	1.92	1.99	2.87	3.6	5.74	6.87	5.5	7.44	3.22	4.9	2.61	3.58	0.728	1.692	1.732	1.059	0.666	0.963	1.003	0.33	-0.063	0.04	-0.633	-1.026	-0.673	-1.066	-0.393	1	0.00335	0.000966	0.173	0.716	0.834	0.173	1	1	1	1	0.148	1	0.105	1	0.591969	0.616603	0.877343	1.07818	1.72226	2.07036	1.61909
TRIAE_CS42_1AL_TGACv1_002021_AA0037930	3.84	2.54	1.3	1.17	1.15	0.93	1.06	0.79	0.77	0.9	1.36	0.92	-1.361	-1.627	-1.803	-1.898	-1.485	-0.266	-0.442	-0.537	-0.124	-0.176	-0.27	0.143	-0.094	0.319	0.413	0.731	0.0693	0.011	0.0026	0.0281	1	0.937	1	1	1	1	1	1	0.96	1	1.10562	1.1996	0.25036	0.56433	0.214612	0.433251	0.337462
TRIAE_CS42_1AL_TGACv1_002129_AA0038920	0	0.05	0	0.05	1.15	0.47	1.42	0.55	1.31	1.25	2.25	1.7	-0.063	4.377	4.689	5.167	5.787	4.448	4.76	5.238	5.858	0.316	0.768	1.389	0.451	1.072	0.622	1	0.0184	0.00154	2.3e-05	1.35e-07	0.029	0.00167	2.2e-05	1.03e-07	1	1	0.444	1	0.608	1	0	0.0407813	0	0.0385451	1.7814	0.415813	2.08281
TRIAE_CS42_1AL_TGACv1_002153_AA0039220	21.77	27.68	11.81	15.93	3.16	5.81	3.81	26.86	5.72	7.87	4.92	5.58	-0.833	-2.446	-0.679	-1.861	-2.233	-1.613	0.154	-1.028	-1.4	1.767	0.585	0.213	-1.182	-1.554	-0.372	1	0.00657	0.95	0.0397	0.00456	0.549	1	0.812	0.215	0.286	1	1	0.809	0.153	1	12.1068	13.9652	6.77628	8.03948	1.67862	3.01226	1.89034
TRIAE_CS42_1AL_TGACv1_002284_AA0040480	2.21	4.83	2.39	3.83	3.35	5.64	4.52	8.83	6.61	11.83	8.36	13.35	-0.182	0.358	0.922	1.378	1.612	0.54	1.104	1.559	1.793	0.564	1.02	1.253	0.455	0.689	0.234	1	1	0.542	0.0954	0.0185	1	0.347	0.0402	0.00604	1	0.873	0.172	1	0.717	1	2.18805	3.99435	2.4714	3.23952	3.38379	4.68674	4.65907
TRIAE_CS42_1AL_TGACv1_002349_AA0041090	1.35	1.99	2.05	2.85	2.78	3.18	1.42	12.94	0.89	0.95	0.95	0.57	0.546	0.827	2.107	-0.863	-1.157	0.281	1.562	-1.409	-1.703	1.281	-1.69	-1.983	-2.971	-3.264	-0.294	1	1	0.0667	1	0.763	1	0.323	0.629	0.264	1	0.632	0.154	0.0057	0.000723	1	1.27804	1.5166	1.99602	2.25683	2.55239	2.59392	1.27706
TRIAE_CS42_1AL_TGACv1_002367_AA0041250	17.58	15.14	16.04	13.6	11.97	8.69	12.41	12.85	9.59	9.42	7.65	7.24	-0.143	-0.677	-0.369	-0.781	-1.134	-0.534	-0.227	-0.638	-0.991	0.307	-0.104	-0.457	-0.411	-0.764	-0.353	1	0.589	0.898	0.117	0.00203	1	0.916	0.379	0.0115	1	1	0.92	1	0.148	1	5.87641	5.83929	5.29938	5.20311	3.87869	3.25281	3.88547
TRIAE_CS42_1AL_TGACv1_002399_AA0041560	14.52	15.53	15.77	16.78	22.4	23.02	29.79	13.08	30.57	30.07	30.49	33.46	0.115	0.596	0.5	1.012	1.089	0.481	0.385	0.897	0.974	-0.096	0.416	0.493	0.512	0.589	0.077	1	1	0.768	0.0433	0.0156	1	0.816	0.119	0.0451	1	1	0.958	1	0.541	1	4.56666	6.191	4.94087	6.68848	7.16028	8.71599	8.9643
TRIAE_CS42_1AL_TGACv1_002524_AA0042830	4.34	2.99	3.48	4.86	4.69	5.22	4.08	16.92	3.63	3.36	3.2	3.66	0.198	0.444	1.539	-0.063	-0.085	0.246	1.341	-0.261	-0.283	1.095	-0.507	-0.529	-1.602	-1.625	-0.023	1	1	0.0726	1	1	1	0.178	1	1	0.907	1	1	0.0922	0.0441	1	2.99152	1.97984	2.48541	3.27933	3.00608	3.43533	2.48605
TRIAE_CS42_1AL_TGACv1_002548_AA0043060	0.71	1.34	2.25	1.31	1.24	1.99	0.89	1.8	0.66	0.73	0.53	0.44	0.74	0.661	0.408	-0.588	-1.114	-0.079	-0.332	-1.328	-1.855	-0.253	-1.249	-1.776	-0.995	-1.522	-0.527	1	1	1	1	0.6	1	0.951	0.347	0.0434	1	0.872	0.115	1	0.255	1	1.18854	2.5563	3.58066	2.42544	2.05117	3.61254	1.38721
TRIAE_CS42_1AL_TGACv1_002562_AA0043130	6.83	9.26	5.19	8.08	6.7	11.45	13.21	13.64	13.29	18.54	12.4	14.57	-0.274	0.188	0.733	0.981	0.74	0.462	1.007	1.255	1.014	0.546	0.793	0.553	0.247	0.007	-0.24	1	1	0.408	0.0959	0.334	1	0.104	0.0108	0.0575	1	0.635	0.892	1	1	1	5.40655	5.31917	4.60435	4.80996	5.14421	6.80561	10.075
TRIAE_CS42_1AL_TGACv1_002619_AA0043720	4.34	3.78	4.78	3.74	2.3	1.31	2.75	1.76	4.77	2.58	8.84	4.06	0.066	-1.212	-0.872	-0.152	0.661	-1.278	-0.938	-0.218	0.595	0.34	1.061	1.874	0.721	1.534	0.813	1	0.576	0.665	1	0.857	0.882	0.546	1	1	1	1	0.00908	1	0.0476	1	4.70877	2.4564	7.46745	2.63179	2.56648	0.576829	3.42569
TRIAE_CS42_1AL_TGACv1_002725_AA0044760	0.14	0.15	0.2	0.7	1.24	1.7	1.06	1.53	0.24	0.47	0.12	0.26	1.661	3.292	3.109	1.287	0.42	1.633	1.45	-0.377	-1.244	-0.182	-2.01	-2.877	-1.828	-2.695	-0.869	1	0.00427	0.00515	1	1	0.725	0.322	1	0.919	1	0.108	0.00166	0.175	0.00572	1	0.339524	0.200093	0.530282	0.994365	2.96728	2.47813	2.37046
TRIAE_CS42_1AL_TGACv1_002725_AA0044780	0.43	0.35	1.43	2.1	2.58	4.37	1.95	3.37	0.83	1.81	0.18	0.35	2.197	3.18	2.797	1.79	-0.485	0.983	0.601	-0.408	-2.684	-0.383	-1.392	-3.667	-1.009	-3.283	-2.277	0.217	9e-05	0.000587	0.121	1	1	0.85	1	0.00144	1	0.368	1.07e-06	0.95	3.34e-05	0.133	0.748715	0.402462	2.58721	2.55693	4.58884	5.33077	3.41924
TRIAE_CS42_1AL_TGACv1_002766_AA0045020	0.64	2.14	0.55	1.07	0	0.55	0.18	0.97	0	0.17	0.24	0.22	-0.775	-2.099	-1.195	-3.796	-2.599	-1.324	-0.421	-3.023	-1.825	0.903	-1.695	-0.499	-2.598	-1.403	1.2	1	0.51	0.852	0.00979	0.0975	1	0.981	0.0929	0.536	1	1	1	0.541	0.781	1	0.789765	2.23642	0.788755	1.17779	0	0.598802	0.246515
TRIAE_CS42_1AL_TGACv1_002972_AA0046800	0.43	0.4	0.68	0.84	1.24	1.27	2.31	0.32	2.62	1.89	1.9	1.7	0.887	1.598	1.56	2.432	2.109	0.711	0.673	1.544	1.221	-0.037	0.833	0.51	0.87	0.548	-0.323	1	0.742	0.402	0.0174	0.0516	1	0.863	0.344	0.603	1	1	1	1	0.933	1	0.156867	0.186482	0.351462	0.589874	0.634555	0.711121	0.830484
TRIAE_CS42_1AL_TGACv1_003058_AA0047360	0.43	0.75	0.48	0.93	1.05	1.48	1.33	0.92	1.43	1.16	1.96	2.01	0.269	1.103	0.854	1.085	1.705	0.834	0.585	0.815	1.435	-0.249	-0.019	0.601	0.23	0.85	0.62	1	0.978	0.794	0.591	0.0269	1	0.86	1	0.084	1	1	1	1	0.654	1	0.459781	0.665145	0.38568	0.769073	1.13014	1.29561	1.51261
TRIAE_CS42_1AL_TGACv1_003095_AA0047680	0.57	1.1	0.2	1.45	2.87	2.84	2.84	48.82	2.26	3.91	5.1	4.23	0.012	1.754	4.931	1.872	2.461	1.743	4.92	1.86	2.45	3.177	0.116	0.706	-3.061	-2.471	0.59	1	0.983	6e-05	0.496	0.0966	1	7.22e-05	0.507	0.1	0.103	1	1	0.0395	0.0985	1	0.761762	0.877781	0.263912	1.14807	3.89055	2.2446	4.29571
TRIAE_CS42_1AL_TGACv1_003148_AA0048240	2.56	3.39	3.28	3.36	5.07	4.41	3.46	16.27	3.75	3.27	4.27	3.66	0.154	0.662	1.739	0.232	0.408	0.508	1.585	0.078	0.254	1.077	-0.43	-0.254	-1.507	-1.331	0.176	1	1	0.0332	1	1	1	0.0831	1	1	1	1	1	0.178	0.194	1	1.60256	2.06526	1.91286	2.06188	3.10485	2.52608	2.03401
TRIAE_CS42_1AL_TGACv1_003227_AA0048810	19	19.52	16.52	15.98	15.12	14.59	11.53	9.99	10.01	9.72	9.31	9.34	-0.246	-0.376	-0.847	-0.965	-1.046	-0.13	-0.601	-0.719	-0.8	-0.47	-0.589	-0.67	-0.119	-0.2	-0.081	1	1	0.0374	0.00723	0.00164	1	0.326	0.129	0.0407	1	0.744	0.21	1	0.929	1	9.38196	10.9409	7.90054	8.83436	7.25988	8.38893	5.29296
TRIAE_CS42_1AL_TGACv1_003296_AA0049140	44.69	36.19	38.97	42.15	31.97	27.56	27.93	13.27	32.42	28.82	40.99	45.63	0.006	-0.443	-0.984	-0.401	0.1	-0.449	-0.989	-0.406	0.094	-0.541	0.042	0.543	0.583	1.084	0.501	1	1	0.0547	1	1	1	0.064	1	1	1	1	0.807	1	0.0228	1	9.74723	10.8981	8.18568	12.2201	6.93633	7.87403	5.79875
TRIAE_CS42_1AL_TGACv1_003414_AA0049610	0.36	0.4	1.16	2.66	1.05	1.7	0.53	0.69	0.83	0.73	0.47	0.26	2.337	1.881	0.712	1.026	-0.081	-0.456	-1.624	-1.312	-2.419	-1.168	-0.857	-1.963	0.313	-0.793	-1.107	0.118	0.229	1	0.977	1	1	0.153	0.369	0.00446	1	1	0.0917	1	0.883	1	0.441334	0.446708	1.55758	2.87141	1.2216	1.78814	0.56399
TRIAE_CS42_1AL_TGACv1_003485_AA0050010	3.77	5.38	6.55	5.75	8.52	8.18	10.55	13.64	11.98	9.81	11.45	11.52	0.411	0.853	1.397	1.236	1.315	0.443	0.986	0.825	0.904	0.544	0.382	0.461	-0.161	-0.083	0.079	1	0.327	0.000644	0.0032	0.000796	1	0.0536	0.16	0.0609	1	1	0.992	1	0.995	1	1.74936	3.2237	2.67043	3.36157	3.68852	4.77944	4.06292
TRIAE_CS42_1AL_TGACv1_003529_AA0050260	7.97	6.42	5.19	4.63	5.74	4.54	4.79	25.94	5.66	4.56	17.79	12.74	-0.551	-0.49	1.106	-0.493	1.085	0.062	1.658	0.058	1.637	1.596	-0.004	1.575	-1.6	-0.021	1.579	1	1	0.426	1	0.395	1	0.0651	1	0.0413	0.3	1	0.0861	0.127	1	0.625	5.60949	4.48735	3.5267	3.20571	4.07677	2.99919	3.27211
TRIAE_CS42_1AL_TGACv1_003698_AA0051100	3.42	4.48	2.93	4.35	5.46	5.85	4.7	6.47	2.74	5.03	9.43	14.31	-0.113	0.513	0.505	-0.017	1.582	0.626	0.618	0.096	1.695	-0.009	-0.531	1.069	-0.522	1.077	1.6	1	1	0.928	1	0.00155	1	0.701	1	0.000547	1	1	0.13	1	0.106	0.0193	0.849765	0.954132	0.712685	0.935556	1.5082	1.31623	1.1974
TRIAE_CS42_1AL_TGACv1_003899_AA0051890	3.42	3.44	2.39	1.87	1.82	1.7	0.8	1.62	0.95	1.08	2.49	2.27	-0.696	-0.968	-1.424	-1.742	-0.527	-0.273	-0.729	-1.047	0.168	-0.456	-0.774	0.441	-0.318	0.897	1.215	1	0.678	0.0283	0.00345	0.933	1	0.617	0.363	1	1	1	1	1	0.403	0.998	1.43614	1.5577	1.01648	0.771075	0.69791	0.764669	0.29236
TRIAE_CS42_1AL_TGACv1_004135_AA0052550	3.42	3.44	3.82	3.46	4.21	5.38	6.56	7.72	7.21	7.91	7.18	6.11	0.083	0.504	1.065	1.142	0.951	0.421	0.982	1.059	0.867	0.561	0.638	0.447	0.077	-0.115	-0.192	1	1	0.0423	0.0177	0.0671	1	0.0944	0.0402	0.124	1	1	1	1	0.986	1	2.02406	1.76841	2.29203	2.12473	2.29793	3.07895	4.04914
TRIAE_CS42_1AL_TGACv1_004222_AA0052820	0.43	0.95	1.23	1.36	0.86	0.81	1.15	7.91	0.6	0.99	0.47	0.39	0.878	0.242	2.704	0.19	-0.693	-0.636	1.826	-0.688	-1.571	2.462	-0.052	-0.935	-2.514	-3.397	-0.884	1	1	0.0108	1	1	1	0.205	1	0.465	0.143	1	1	0.0404	0.000771	1	0.2373	0.391969	0.705025	0.559294	0.484426	0.348522	0.641832
TRIAE_CS42_1AL_TGACv1_004538_AA0053800	0.14	0.45	0.14	0.23	1.15	1.4	0.98	14.01	1.55	1.68	1.54	2.84	-0.672	2.037	4.59	2.37	2.813	2.71	5.262	3.044	3.487	2.553	0.331	0.774	-2.223	-1.78	0.443	1	0.809	0.000124	0.178	0.0383	0.549	1.84e-05	0.0445	0.00725	0.254	1	1	0.232	0.327	1	0.181648	0.38506	0.194359	0.139912	1.52935	1.41318	1.04257
TRIAE_CS42_1AL_TGACv1_004553_AA0053840	6.83	8.46	10.03	7.9	12.06	10.77	13.21	11.7	17.64	16.86	15.42	16.27	0.218	0.566	0.693	1.167	1.045	0.349	0.475	0.949	0.828	0.127	0.6	0.479	0.474	0.352	-0.121	1	0.95	0.236	0.00134	0.00456	1	0.634	0.0224	0.0548	1	0.854	0.816	1	0.798	1	2.57444	3.52442	3.58357	3.33926	4.36045	4.45077	4.57886
TRIAE_CS42_1AL_TGACv1_004824_AA0054220	0.5	0.55	0.27	0.19	0.77	0.76	1.51	1.39	0.95	0.9	0.24	0.65	-1.207	0.534	1.441	0.81	-0.174	1.741	2.647	2.019	1.035	0.907	0.276	-0.708	-0.632	-1.616	-0.985	1	1	0.216	1	1	0.98	0.00327	0.0965	1	1	1	1	1	0.0794	1	0.490334	0.267957	0.320796	0.0728317	0.769771	0.421453	1.55308
TRIAE_CS42_1AL_TGACv1_004995_AA0054460	147.58	91.86	145.79	114.49	77.25	65.21	67.11	29.96	80.21	53.25	112.22	94.4	0.121	-0.749	-1.306	-0.843	-0.212	-0.87	-1.427	-0.964	-0.333	-0.557	-0.094	0.537	0.463	1.094	0.631	1	0.884	0.0158	0.326	1	1	0.00757	0.175	1	1	1	1	1	0.0726	1	14.1701	13.2271	12.5106	16.206	7.18962	8.64306	5.79425
TRIAE_CS42_1AL_TGACv1_009365_AA0055660	0.07	0	0	0.09	0.1	0.21	0.18	0.28	0.72	0.82	1.54	1.88	0.754	2.284	2.737	4.418	5.567	1.536	1.992	3.662	4.811	0.457	2.116	3.265	1.657	2.806	1.15	1	1	0.575	0.00343	3.1e-07	1	0.739	0.00288	2.63e-07	1	0.279	0.000115	0.504	0.00116	1	0.0709386	0	0	0.076396	0.0933245	0.175581	0.169886
TRIAE_CS42_1AS_TGACv1_018970_AA0057130	0.28	0.35	0.14	0.14	0.1	0	0.27	0.65	0.24	0.3	2.19	1.7	-1.168	-3.126	0.611	-0.225	2.572	-1.965	1.779	0.946	3.744	3.732	2.922	5.718	-0.837	1.96	2.799	1	1	1	1	0.00122	1	0.433	1	4.15e-06	0.559	1	2.99e-07	1	0.0225	0.00562	0.111431	0.29132	0.055621	0.0682859	0.077071	0	0.138583
TRIAE_CS42_1AS_TGACv1_019022_AA0058290	0	0	0	0	0.96	1.14	4.43	0.46	9.71	7.4	6.7	6.33	0	7.186	8.312	10.31	9.913	7.226	8.352	10.346	9.949	1.15	3.003	2.611	1.853	1.461	-0.392	1	0.0016	2.05e-06	2.54e-12	2.34e-11	0.0027	2.19e-06	2.4e-12	1.84e-11	1	0.00471	0.0116	0.274	0.394	1	0	0	0	0	0.280096	0.358547	1.23875
TRIAE_CS42_1AS_TGACv1_019067_AA0059660	4.98	5.53	5.53	4.86	6.22	8.61	7.89	3.74	8.16	9.29	13.88	12.17	-0.022	0.508	0.114	0.731	1.305	0.53	0.136	0.753	1.327	-0.394	0.223	0.798	0.617	1.192	0.575	1	1	1	0.548	0.0075	1	0.988	0.534	0.0064	1	1	0.375	1	0.0374	1	3.78259	4.55649	3.96937	4.04072	4.63677	6.8295	5.76068
TRIAE_CS42_1AS_TGACv1_019089_AA0060430	4.63	4.33	14.61	12.48	13.78	9.07	5.23	30.14	2.86	2.58	1.36	0.79	1.595	1.346	1.99	-0.718	-2.068	-0.249	0.395	-2.313	-3.663	0.644	-2.064	-3.413	-2.708	-4.057	-1.35	0.895	0.537	0.0173	1	0.0166	1	0.935	0.00313	3.11e-07	1	0.0321	3.8e-06	0.00072	2.74e-08	1	2.16664	2.1107	9.12425	6.35222	7.71728	4.88855	2.64148
TRIAE_CS42_1AS_TGACv1_019091_AA0060460	4.98	5.58	3.41	6.45	3.25	3.43	2.22	3.01	2.26	2.49	1.84	2.4	-0.087	-0.656	-0.995	-1.146	-1.308	-0.569	-0.908	-1.06	-1.221	-0.339	-0.491	-0.652	-0.151	-0.313	-0.161	1	1	0.232	0.0992	0.0266	1	0.359	0.193	0.0516	1	1	0.955	1	0.936	1	9.49701	5.81859	6.15089	8.19366	6.05685	4.23075	4.53014
TRIAE_CS42_1AS_TGACv1_019129_AA0061060	3.27	2.79	3	3.18	4.02	4.03	6.47	5.55	5.84	7.05	5.87	7.63	0.037	0.415	0.985	1.098	1.166	0.378	0.948	1.061	1.128	0.57	0.683	0.75	0.113	0.18	0.068	1	1	0.11	0.0407	0.0165	1	0.151	0.0543	0.021	1	1	0.412	1	0.966	1	1.78619	1.433	1.80597	1.63558	2.2786	2.05633	3.57984
TRIAE_CS42_1AS_TGACv1_019135_AA0061280	2.21	2.54	2.73	2.8	4.4	4.58	5.76	2.13	4.89	6.58	5.87	6.72	0.217	0.916	0.684	1.27	1.402	0.699	0.466	1.053	1.185	-0.232	0.354	0.486	0.586	0.718	0.132	1	0.878	0.782	0.0848	0.0276	1	0.853	0.28	0.101	1	1	1	1	0.649	1	1.31103	1.61862	1.57291	1.83227	2.38843	2.99313	3.12182
TRIAE_CS42_1AS_TGACv1_019137_AA0061430	1.35	1.1	0.41	0.19	0.19	0.17	0	0.37	0.06	0.17	0.24	0.57	-2.066	-2.729	-2.39	-3.24	-1.537	-0.665	-0.326	-1.173	0.53	0.338	-0.507	1.196	-0.846	0.856	1.706	0.953	0.0587	0.024	0.0024	0.303	1	0.985	1	1	1	1	1	1	0.877	1	0.518654	0.44199	0.167754	0.0786857	0.0793529	0.0713188	0
TRIAE_CS42_1AS_TGACv1_019165_AA0061920	14.73	13.34	15.15	14.44	18.95	19.21	12.23	19.23	15.37	11.66	8.6	9.47	0.077	0.444	0.177	-0.056	-0.633	0.368	0.1	-0.133	-0.709	-0.267	-0.501	-1.077	-0.233	-0.81	-0.576	1	1	1	1	0.344	1	0.994	1	0.207	1	1	0.0106	1	0.125	1	2.69697	3.23178	2.53823	3.5589	3.2865	4.42502	2.0304
TRIAE_CS42_1AS_TGACv1_019165_AA0061940	15.44	20.06	5.12	7.85	11.3	11.28	12.86	48.96	10.01	13.81	18.68	18.98	-1.448	-0.654	0.805	-0.575	0.084	0.794	2.253	0.873	1.532	1.459	0.079	0.738	-1.38	-0.721	0.659	0.462	1	0.617	1	1	1	0.000186	0.681	0.0183	0.195	1	0.892	0.114	0.653	1	26.4695	39.6365	10.2379	15.5085	22.1681	22.9114	23.7199
TRIAE_CS42_1AS_TGACv1_019165_AA0061960	1.49	2.24	4.23	2.1	9.38	7.21	11.35	8.32	15.25	12.04	9.91	7.85	0.718	2.118	2.366	2.845	2.224	1.4	1.648	2.127	1.506	0.247	0.726	0.105	0.479	-0.142	-0.621	1	6.37e-05	7.88e-07	2.72e-10	1.72e-06	0.0745	0.00226	4.85e-06	0.00301	1	1	1	1	0.982	1	48.2131	34.1582	43.3442	38.9555	156.715	106.348	301.935
TRIAE_CS42_1AS_TGACv1_019165_AA0061970	0.64	0.35	0.41	0.19	1.05	0.34	1.51	3.84	1.55	1.16	1.25	1.22	-0.74	0.386	2.487	1.472	1.344	1.126	3.228	2.214	2.086	2.101	1.086	0.958	-1.016	-1.144	-0.128	1	1	0.00984	0.46	0.497	1	0.000825	0.0616	0.0796	0.266	1	1	1	0.498	1	0.994381	0.447876	0.491185	0.404117	1.51676	1.22579	2.77035
TRIAE_CS42_1AS_TGACv1_019169_AA0062030	2.06	1.34	1.57	1.21	0.96	1.19	1.68	1.16	0.42	0.77	0.42	0.52	-0.285	-0.619	-0.278	-1.451	-1.812	-0.335	0.007	-1.166	-1.528	0.341	-0.832	-1.193	-1.173	-1.534	-0.362	1	1	1	0.15	0.0244	1	1	0.421	0.102	1	1	0.548	0.697	0.142	1	0.447237	0.385269	0.255385	0.35567	0.19042	0.33342	0.312319
TRIAE_CS42_1AS_TGACv1_019176_AA0062100	2.35	3.24	3.82	5.75	3.35	4.16	4.08	3.74	1.85	2.62	0.77	0.87	0.774	0.429	0.469	-0.319	-1.761	-0.345	-0.305	-1.093	-2.535	0.04	-0.749	-2.19	-0.789	-2.23	-1.442	1	1	0.975	1	0.00302	1	0.928	0.145	5.65e-07	1	1	8.33e-05	0.86	6.56e-05	0.38	3.51954	2.9926	6.27784	5.49294	4.988	4.06991	6.23318
TRIAE_CS42_1AS_TGACv1_019190_AA0062640	4.06	3.34	2.59	2.66	4.02	4.32	2.84	1.9	2.68	2.58	1.72	1.66	-0.483	0.187	-0.671	-0.484	-1.122	0.669	-0.188	-0.001	-0.639	-0.858	-0.671	-1.308	0.187	-0.451	-0.638	1	1	0.69	1	0.0718	1	0.983	1	0.807	0.942	1	0.0293	1	0.854	1	2.28424	2.102	1.53493	1.7319	2.35562	2.62012	1.63927
TRIAE_CS42_1AS_TGACv1_019249_AA0063950	16.22	13.59	16.93	13.5	17.04	12.38	16.4	40.68	10.55	9.03	9.79	6.67	0.029	-0.024	0.945	-0.606	-0.859	-0.053	0.916	-0.635	-0.888	0.969	-0.582	-0.835	-1.552	-1.804	-0.253	1	1	0.224	0.897	0.303	1	0.269	0.933	0.263	0.588	1	0.452	0.00626	0.000264	1	10.612	8.54346	11.2621	8.75275	11.0151	7.73619	9.89528
TRIAE_CS42_1AS_TGACv1_019295_AA0064470	0	0.1	0.27	0.28	0.77	1.14	0.27	3.19	0.36	0.04	0	0	2.156	3.935	4.805	1.619	-3.228	1.782	2.655	-0.545	-5.427	0.873	-2.328	-7.172	-3.201	-8.024	-4.953	1	0.126	0.00423	1	1	1	0.144	1	0.206	1	0.832	0.00324	0.101	0.000168	1	0	0.0672867	0.523091	0.392496	0.895222	1.5223	0.495352
TRIAE_CS42_1AS_TGACv1_019311_AA0064730	22.91	18.47	28.46	26.96	36.09	30.61	49.03	14.15	43.08	36.95	55.52	47.42	0.422	0.688	0.604	0.952	1.315	0.266	0.182	0.53	0.893	-0.084	0.264	0.627	0.348	0.711	0.363	1	1	0.811	0.307	0.0265	1	0.976	1	0.314	1	1	0.955	1	0.581	1	5.32726	5.13812	6.37039	7.46684	7.94039	8.54011	10.6562
TRIAE_CS42_1AS_TGACv1_019383_AA0065910	3.63	5.03	3.96	4.21	5.36	5.09	5.85	18.82	4.65	5.89	6.58	6.19	-0.089	0.263	1.518	0.28	0.554	0.352	1.607	0.37	0.644	1.255	0.018	0.292	-1.238	-0.964	0.274	1	1	0.025	1	0.957	1	0.0195	1	0.941	0.415	1	1	0.212	0.35	1	1.56585	1.98237	2.06544	1.60579	2.71614	2.09424	2.54172
TRIAE_CS42_1AS_TGACv1_019401_AA0066160	0.28	0.4	0.89	0.47	1.44	1.06	0.98	2.36	1.01	0.9	1.01	0.96	0.905	1.788	2.291	1.438	1.479	0.884	1.387	0.533	0.574	0.504	-0.351	-0.31	-0.855	-0.814	0.041	1	0.286	0.0153	0.463	0.325	1	0.312	1	1	1	1	1	1	0.731	1	0.475559	0.547657	1.50903	0.612926	2.26776	1.4919	1.65763
TRIAE_CS42_1AS_TGACv1_019428_AA0066520	1	1.19	1.5	2.29	2.2	3.26	3.28	1.39	5.24	5.08	5.28	6.85	0.794	1.331	1.019	2.218	2.454	0.538	0.225	1.424	1.66	-0.312	0.886	1.123	1.199	1.435	0.236	1	0.332	0.428	0.000193	8.29e-06	1	0.964	0.0385	0.00449	1	1	0.181	0.322	0.0495	1	1.38278	1.54688	2.29338	3.04804	3.16472	4.44806	4.64694
TRIAE_CS42_1AS_TGACv1_019459_AA0066800	15.94	14.09	15.08	14.86	19.91	17.6	14.01	9.34	11.26	10.32	8.6	8.86	-0.003	0.319	-0.375	-0.476	-0.78	0.321	-0.373	-0.473	-0.777	-0.694	-0.794	-1.099	-0.1	-0.404	-0.304	1	1	0.91	0.817	0.095	1	0.793	0.905	0.0966	0.69	0.245	0.00497	1	0.741	1	3.26254	3.21674	3.05208	3.30579	3.93289	3.83647	2.76521
TRIAE_CS42_1AS_TGACv1_019490_AA0067280	9.11	8.66	9.01	12.29	13.4	18.74	18.62	12.71	16.27	18.15	17.44	19.5	0.267	0.865	0.809	0.955	1.057	0.598	0.542	0.688	0.789	-0.056	0.09	0.192	0.146	0.247	0.102	1	0.24	0.158	0.0432	0.0117	1	0.57	0.359	0.123	1	1	1	1	0.918	1	7.117	4.8926	6.90353	7.14662	10.566	11.1074	14.3106
TRIAE_CS42_1AS_TGACv1_019496_AA0067360	3.2	5.23	2.93	3.93	4.59	5.55	4.96	6.2	8.22	8.56	9.19	10.03	-0.301	0.265	0.4	0.978	1.174	0.566	0.701	1.279	1.475	0.135	0.713	0.91	0.578	0.774	0.196	1	1	0.979	0.0992	0.0128	1	0.492	0.00926	0.000718	1	0.935	0.158	1	0.291	1	2.2061	3.14584	2.19467	2.37237	3.16313	3.37135	3.24068
TRIAE_CS42_1AS_TGACv1_019501_AA0067410	5.12	6.52	4.57	8.32	18.19	23.07	12.32	128.11	5.84	7.36	2.73	4.8	0.148	1.823	3.591	0.18	-0.626	1.675	3.442	0.031	-0.775	1.768	-1.644	-2.449	-3.411	-4.217	-0.806	1	0.303	5.76e-05	1	1	0.865	0.000166	1	1	0.495	0.523	0.0146	0.000358	1.54e-06	1	4.22386	3.48981	4.30365	4.62601	15.0559	13.2561	10.3683
TRIAE_CS42_1AS_TGACv1_019513_AA0067540	3.77	2.69	4.23	2.66	6.7	4.75	13.21	6.52	27.59	16.82	42.88	25.3	0.091	0.819	1.604	2.786	3.405	0.728	1.513	2.695	3.314	0.784	1.967	2.586	1.182	1.801	0.619	1	1	0.00866	2.32e-08	2.06e-12	1	0.0202	7.41e-08	6.72e-12	1	0.000708	2e-07	0.169	0.000753	1	2.70367	3.93523	2.39246	3.38436	6.48319	5.81504	10.6293
TRIAE_CS42_1AS_TGACv1_019570_AA0068550	0.14	0.15	0.34	0.75	0.86	1.53	0.27	3.51	0.12	0.04	0	0.04	1.875	2.995	3.671	-0.873	-2.282	1.122	1.799	-2.754	-4.167	0.677	-3.874	-5.282	-4.549	-5.954	-1.423	1	0.248	0.0157	1	1	1	0.439	0.348	0.0564	1	0.0651	0.00407	0.00588	0.000314	1	0.100185	0.026686	0.153819	0.350701	0.616656	0.744004	0.19074
TRIAE_CS42_1AS_TGACv1_019645_AA0069420	0.21	0.3	0.07	0.42	0.38	0.85	0.44	0.97	0.83	1.29	1.3	0.96	0.027	1.312	1.485	2.012	2.078	1.286	1.459	1.985	2.052	0.174	0.697	0.764	0.524	0.59	0.066	1	1	0.52	0.141	0.0804	1	0.499	0.0883	0.0458	1	1	1	1	0.87	1	0.0751987	0.130249	0.0365062	0.223026	0.200622	0.444138	0.227203
TRIAE_CS42_1AS_TGACv1_019650_AA0069580	4.13	4.13	12.56	11.73	16.46	14.33	20.57	12.39	19.19	17.98	16.55	15.18	1.553	1.892	1.983	2.168	1.939	0.339	0.429	0.614	0.386	0.09	0.275	0.047	0.185	-0.044	-0.228	0.0015	1.12e-06	7.72e-08	7.58e-10	3.84e-08	1	0.727	0.507	1	1	1	1	1	1	1	3.14596	3.79859	10.4279	11.1175	12.627	12.5955	15.1616
TRIAE_CS42_1AS_TGACv1_019677_AA0069790	0.21	0.15	0.2	0.14	1.05	0.76	0.71	1.8	1.37	1.98	3.5	4.89	-0.074	2.271	2.846	3.205	4.519	2.346	2.922	3.281	4.595	0.577	0.931	2.245	0.354	1.668	1.314	1	0.214	0.00772	0.000351	1.27e-09	0.423	0.00833	0.00033	8.37e-10	1	1	0.00259	1	0.0288	1	0.519496	0.351019	0.78322	0.35486	3.75252	1.95477	2.56279
TRIAE_CS42_1AS_TGACv1_019883_AA0072390	6.33	5.23	4.91	4.58	5.46	5.26	7.27	24.23	5.66	6.41	8.24	6.11	-0.282	-0.108	1.46	0.066	0.312	0.174	1.742	0.349	0.594	1.568	0.175	0.42	-1.394	-1.148	0.245	1	1	0.0339	1	1	1	0.00755	1	1	0.112	1	1	0.0915	0.17	1	20.976	10.6011	19.2674	9.80873	18.8802	11.7873	25.8143
TRIAE_CS42_1AS_TGACv1_019979_AA0073480	9.89	8.31	26.07	24.07	19.34	14.63	9.4	24.18	5.84	5.25	3.14	2.36	1.463	0.896	0.897	-0.714	-1.73	-0.566	-0.565	-2.177	-3.193	0.001	-1.611	-2.626	-1.612	-2.627	-1.016	0.08	0.575	0.287	0.679	0.00061	1	0.697	2.6e-06	1.13e-12	1	0.00455	2.23e-08	0.00417	2.27e-08	1	4.52618	3.98746	11.5794	11.5456	8.88985	7.01484	4.1438
TRIAE_CS42_1AS_TGACv1_019979_AA0073500	2.56	3.58	0.48	0.84	0.19	0.34	0.27	1.29	0.06	0.22	0.06	0.04	-2.185	-3.409	-1.865	-4.336	-5.757	-1.225	0.32	-2.151	-3.575	1.544	-0.924	-2.345	-2.469	-3.888	-1.429	0.285	0.000527	0.0652	1.94e-06	2.62e-08	1	0.991	0.212	0.0165	1	1	0.816	0.179	0.00996	1	1.56207	1.85509	0.380898	0.487803	0.080078	0.184541	0.106091
TRIAE_CS42_1AS_TGACv1_019983_AA0073560	1.78	1.79	1.02	1.59	1.72	2.08	2.48	1.43	3.34	3.27	4.63	5.1	-0.423	0.11	0.082	0.884	1.444	0.533	0.506	1.308	1.868	-0.027	0.774	1.334	0.802	1.362	0.56	1	1	1	0.435	0.00893	1	0.832	0.0497	0.000225	1	1	0.0324	0.989	0.0368	1	0.419992	0.567431	0.323579	0.577458	0.37843	0.619345	0.599998
TRIAE_CS42_1AS_TGACv1_019984_AA0073590	28.75	29.22	26.76	23.46	25.56	24	18.71	87.56	17.04	17.33	21.83	17.58	-0.208	-0.227	0.878	-0.754	-0.557	-0.019	1.086	-0.546	-0.35	1.105	-0.527	-0.331	-1.632	-1.436	0.196	1	1	0.542	0.853	0.962	1	0.293	1	1	0.714	1	1	0.0327	0.0538	1	56.6597	38.3353	53.9014	32.7464	49.7893	34.1366	36.1516
TRIAE_CS42_1AS_TGACv1_020003_AA0073770	0.21	0.85	1.09	0.93	1.05	0.72	0.44	5.92	0.12	0.09	0.06	0.04	0.88	0.669	2.554	-2.36	-3.27	-0.211	1.674	-3.243	-4.154	1.885	-3.03	-3.939	-4.914	-5.822	-0.915	1	1	0.0966	0.583	0.172	1	0.513	0.0902	0.0151	0.948	0.262	0.0623	0.00072	9.97e-05	1	0.325396	1.47317	1.39876	1.64973	1.53189	1.12447	0.651421
TRIAE_CS42_1AS_TGACv1_020007_AA0073780	0.14	0.2	0.82	0.7	2.2	2.5	0.71	9.29	0.06	0.13	0.06	0.17	2.081	3.708	4.809	-0.784	-0.483	1.629	2.731	-2.869	-2.568	1.102	-4.496	-4.195	-5.597	-5.296	0.302	1	0.0255	8.97e-05	1	1	1	0.0497	0.131	0.166	1	0.00251	0.00195	3.71e-05	2.3e-05	1	0.266617	0.258084	1.72502	0.879102	4.19407	3.30235	1.25479
TRIAE_CS42_1AS_TGACv1_020088_AA0074610	1.85	2.09	5.66	5.84	10.34	9.33	3.9	37.03	2.5	1.81	2.55	2.05	1.54	2.311	3.376	0.121	0.217	0.771	1.836	-1.419	-1.323	1.065	-2.19	-2.094	-3.255	-3.159	0.096	1	0.0484	9.75e-05	1	1	1	0.114	0.449	0.434	1	0.077	0.049	0.000414	0.000236	1	0.476512	0.593614	1.41755	1.68364	2.62193	2.64639	0.952574
TRIAE_CS42_1AS_TGACv1_020128_AA0074940	1.64	1.29	3.34	3.55	2.87	3.18	3.19	2.96	2.2	1.81	1.13	1.48	1.247	1.066	1.074	0.457	-0.138	-0.181	-0.172	-0.79	-1.385	0.008	-0.609	-1.205	-0.618	-1.213	-0.595	0.617	0.413	0.18	1	1	1	0.98	0.582	0.0139	1	1	0.0779	1	0.0651	1	2.31404	1.11079	4.64892	3.30283	3.81005	2.95647	4.33906
TRIAE_CS42_1AS_TGACv1_020151_AA0075210	2.85	1.79	2.8	1.73	4.88	2.76	8.95	6.43	9.83	7.4	6.29	4.01	-0.036	0.7	1.734	1.904	1.159	0.737	1.77	1.94	1.195	1.033	1.203	0.458	0.17	-0.575	-0.745	1	1	0.00454	0.00072	0.124	1	0.00442	0.000569	0.101	0.725	0.272	1	1	0.755	1	4.88834	1.9452	5.08148	1.99108	8.43943	3.242	15.3792
TRIAE_CS42_1AS_TGACv1_020151_AA0075220	5.41	3.78	5.32	5.7	3.35	3.05	5.67	4.85	7.51	6.24	9.73	9.16	0.276	-0.518	0.198	0.588	1.049	-0.794	-0.077	0.312	0.773	0.717	1.106	1.567	0.39	0.85	0.461	1	1	1	0.743	0.0265	1	1	1	0.204	1	0.0953	0.000253	1	0.168	1	0.641883	0.604564	0.590802	0.913871	0.389676	0.461359	0.638026
TRIAE_CS42_1AS_TGACv1_020251_AA0076000	5.91	14.14	8.67	21.31	13.02	28.32	12.59	43	6.02	12.13	4.45	7.07	0.579	1.044	1.471	-0.144	-0.8	0.465	0.892	-0.724	-1.379	0.426	-1.189	-1.844	-1.615	-2.271	-0.656	1	1	0.234	1	0.901	1	0.709	1	0.268	1	1	0.0686	0.264	0.00892	1	12.1674	24.2047	21.742	35.5941	35.7826	58.8456	30.5612
TRIAE_CS42_1AS_TGACv1_020616_AA0078840	12.95	9.81	15.77	15.37	18.38	15.69	25.98	22.98	31.05	25.55	46.09	40.92	0.457	0.582	1.108	1.318	1.939	0.124	0.65	0.861	1.482	0.526	0.736	1.357	0.21	0.831	0.621	1	0.778	0.00207	5.05e-05	4.23e-11	1	0.242	0.0311	8.91e-07	1	0.26	2.11e-05	1	0.0375	1	3.31648	3.1203	3.91261	4.97403	4.51203	4.92515	6.01537
TRIAE_CS42_1AS_TGACv1_020622_AA0078870	106.81	76.02	117.26	99.35	104.15	85.39	86.71	54.37	74.43	57.98	37.84	30.32	0.245	0.052	-0.376	-0.465	-1.424	-0.193	-0.621	-0.71	-1.668	-0.427	-0.517	-1.475	-0.09	-1.048	-0.958	1	1	0.928	0.922	0.00011	1	0.433	0.308	2.55e-06	1	1	9.25e-05	1	0.0185	0.38	27.6062	25.731	28.9024	33.4096	26.6459	26.9534	20.9811
TRIAE_CS42_1AS_TGACv1_020694_AA0079310	0.07	0.05	0.2	0	0.1	0.08	0.27	0.09	1.37	0.56	2.67	0.83	0.522	0.534	1.34	3.866	4.725	0.013	0.821	3.344	4.203	0.807	3.327	4.187	2.515	3.375	0.86	1	1	1	0.00849	0.000127	1	0.964	0.0418	0.00078	1	0.127	0.00204	0.391	0.0138	1	0.171358	0.0851222	0.554537	0	0.237999	0.153287	0.663449
TRIAE_CS42_1AS_TGACv1_020885_AA0080310	0.43	0.6	0.41	0.51	0.86	0.98	1.42	1.11	2.32	1.38	1.3	2.31	-0.154	0.825	1.244	1.799	1.798	0.979	1.398	1.953	1.952	0.419	0.973	0.972	0.554	0.553	-0.001	1	1	0.486	0.0391	0.0287	1	0.311	0.0244	0.0185	1	1	0.77	1	0.873	1	0.213181	0.308225	0.199752	0.268587	0.421268	0.438475	0.588928
TRIAE_CS42_1AS_TGACv1_021026_AA0080740	0.43	0.5	0.89	0.84	1.15	1.23	2.57	0.32	1.85	1.98	2.73	2.01	0.881	1.345	1.533	2.025	2.326	0.465	0.652	1.144	1.445	0.188	0.679	0.98	0.491	0.792	0.301	1	1	0.422	0.103	0.0226	1	0.893	0.874	0.335	1	1	1	1	0.847	1	0.350859	0.438018	0.604364	0.740109	0.867502	0.986054	1.76365
TRIAE_CS42_1AS_TGACv1_021167_AA0081190	0.28	0.45	0.55	0.65	1.15	1.02	0.89	0.28	0.6	0.69	0.24	0.17	0.678	1.495	0.475	0.77	-0.871	0.818	-0.203	0.092	-1.551	-1.02	-0.726	-2.368	0.295	-1.346	-1.644	1	0.659	1	1	1	1	1	1	0.573	1	1	0.0354	1	0.597	1	0.177241	0.358235	0.292671	0.329485	0.810798	0.661315	0.658385
TRIAE_CS42_1AS_TGACv1_021516_AA0081780	0.14	0.15	0.2	0.14	0.29	0.59	1.51	0.55	2.09	1.98	3.91	4.06	0.188	1.658	2.658	3.734	4.705	1.472	2.472	3.547	4.519	1.001	2.072	3.044	1.07	2.042	0.972	1	1	0.0249	1.37e-05	3.91e-10	1	0.0573	2.9e-05	8.81e-10	1	0.0263	7.66e-06	0.988	0.00863	1	0.47797	0.352001	0.763813	0.343834	0.984428	1.46608	5.2483
TRIAE_CS42_1AS_TGACv1_021630_AA0081990	0.07	0.45	0.55	0.61	0.86	0.25	0.71	0.42	1.37	1.68	1.6	2.31	1.021	0.784	0.913	2.413	2.774	-0.237	-0.107	1.391	1.752	0.129	1.627	1.989	1.497	1.859	0.362	1	1	0.966	0.0113	0.000888	1	1	0.425	0.0709	1	0.729	0.0984	0.584	0.0886	1	0.0353761	0.0858124	0.226636	0.180892	0.195455	0.0182063	0.223456
TRIAE_CS42_1BL_TGACv1_030246_AA0083660	1.49	2.44	1.16	1.87	0.96	1.36	0.53	5.55	0.83	1.42	0.47	0.44	-0.373	-0.749	0.654	-0.797	-2.106	-0.375	1.027	-0.424	-1.732	1.402	-0.048	-1.357	-1.451	-2.759	-1.31	1	1	1	1	0.118	1	0.749	1	0.358	1	1	0.911	0.884	0.0231	1	1.41518	1.66905	1.38021	1.31727	1.02465	0.987128	0.572365
TRIAE_CS42_1BL_TGACv1_030249_AA0083800	5.05	7.07	2.39	4.35	4.88	5.43	3.9	5.41	3.58	6.45	7.12	8.9	-0.836	-0.234	-0.372	-0.27	0.398	0.602	0.463	0.566	1.234	-0.138	-0.036	0.632	0.103	0.77	0.668	1	1	1	1	1	1	0.837	1	0.0408	1	1	0.93	1	0.474	1	6.10112	6.87596	2.27513	4.45602	5.37987	5.47663	4.36631
TRIAE_CS42_1BL_TGACv1_030259_AA0084240	16.01	11.65	15.02	13.6	20.58	19.38	37.68	24.97	40.94	32.26	33.1	32.54	0.052	0.533	1.178	1.407	1.251	0.481	1.126	1.355	1.199	0.644	0.874	0.717	0.229	0.073	-0.156	1	1	0.00228	6.24e-05	0.000422	1	0.00546	0.000145	0.000813	0.826	0.129	0.214	1	0.995	1	5.31944	5.32913	4.98924	6.17404	6.84401	8.3157	12.1925
TRIAE_CS42_1BL_TGACv1_030263_AA0084320	17.01	13.79	13.65	14.72	13.02	12.93	10.11	7.72	10.19	10.5	7.24	6.54	-0.114	-0.244	-0.797	-0.57	-1.159	-0.13	-0.683	-0.456	-1.044	-0.553	-0.326	-0.914	0.227	-0.361	-0.588	1	1	0.119	0.498	0.00144	1	0.284	0.949	0.00642	1	1	0.0451	1	0.806	1	4.22117	4.00586	3.25168	4.20932	3.18428	3.52594	2.49235
TRIAE_CS42_1BL_TGACv1_030264_AA0084370	1.57	2.19	1.37	2.1	4.02	4.37	2.66	9.39	4.53	4.09	5.34	4.84	-0.111	1.149	1.693	1.183	1.423	1.259	1.804	1.293	1.534	0.544	0.034	0.275	-0.511	-0.27	0.241	1	0.69	0.0287	0.313	0.0826	0.935	0.0207	0.208	0.0451	1	1	1	1	0.963	1	0.716027	1.07417	0.560865	0.979089	1.79957	2.06382	1.15963
TRIAE_CS42_1BL_TGACv1_030275_AA0084840	20	18.12	21.91	24.11	35.9	34.6	32.09	88.63	22.64	21.12	19.57	19.76	0.273	0.887	1.668	0.2	0.046	0.614	1.395	-0.073	-0.227	0.78	-0.688	-0.841	-1.468	-1.622	-0.154	1	0.495	0.000407	1	1	1	0.00755	1	1	0.898	1	0.327	0.00577	0.000536	1	8.52937	7.55697	9.9295	9.8637	15.3818	14.3224	13.8122
TRIAE_CS42_1BL_TGACv1_030277_AA0084930	0.93	0.8	0.89	0.84	1.72	1.61	4.17	2.5	5.18	5.29	8.24	7.37	0.013	0.95	1.92	2.607	3.181	0.938	1.908	2.595	3.168	0.97	1.656	2.23	0.686	1.26	0.574	1	1	0.00143	2.1e-07	1.48e-11	1	0.00155	2.52e-07	1.26e-11	0.77	0.0065	2.81e-06	1	0.03	1	1.0552	1.0791	1.09863	1.08854	1.98829	1.95017	4.75419
TRIAE_CS42_1BL_TGACv1_030290_AA0085630	0.71	0.7	0.96	0.93	3.73	2.71	3.01	2.03	2.92	1.81	1.36	1.05	0.421	2.162	1.806	1.724	0.76	1.742	1.386	1.304	0.339	-0.356	-0.438	-1.403	-0.082	-1.047	-0.965	1	0.00319	0.0184	0.0194	0.885	0.0575	0.122	0.167	1	1	1	0.0758	1	0.338	1	0.243056	0.247754	0.323746	0.339046	1.26543	0.9528	0.955288
TRIAE_CS42_1BL_TGACv1_030304_AA0086170	3.56	2.79	1.57	1.73	0.77	0.98	0.71	1.06	1.07	0.99	1.84	1.35	-0.928	-1.811	-1.773	-1.612	-0.993	-0.884	-0.846	-0.684	-0.065	0.038	0.2	0.819	0.162	0.781	0.619	1	0.0121	0.00494	0.0102	0.264	1	0.605	1	1	1	1	0.833	1	0.651	1	1.31993	1.25658	0.577193	0.728719	0.274929	0.396977	0.278613
TRIAE_CS42_1BL_TGACv1_030330_AA0086940	9.04	7.37	9.96	11.21	11.49	9.2	13.03	15.21	12.16	11.44	17.79	16.36	0.376	0.328	0.793	0.528	1.061	-0.048	0.417	0.153	0.686	0.465	0.2	0.733	-0.265	0.268	0.533	1	1	0.117	0.665	0.00433	1	0.717	1	0.179	1	1	0.189	1	0.881	1	1.80156	1.78829	1.88852	2.70769	2.22014	2.16666	2.38454
TRIAE_CS42_1BL_TGACv1_030336_AA0087250	12.24	12.65	12.9	14.53	15.41	17.77	17.2	35.88	17.46	19.27	18.68	20.24	0.142	0.418	1.101	0.562	0.645	0.276	0.959	0.42	0.504	0.683	0.144	0.227	-0.539	-0.456	0.083	1	1	0.0217	0.754	0.427	1	0.0825	1	0.79	0.923	1	1	1	0.735	1	15.7922	19.2787	16.7578	22.7206	18.792	25.8049	22.0867
TRIAE_CS42_1BL_TGACv1_030350_AA0087720	0.07	0.3	0.07	0.09	0.48	0.98	1.24	0.69	0.54	1.03	0.18	0.52	-1.197	1.908	2.191	1.967	0.851	3.106	3.388	3.17	2.054	0.283	0.056	-1.059	-0.227	-1.343	-1.116	1	0.649	0.126	0.234	1	0.246	0.0196	0.0184	0.456	1	1	1	1	0.474	1	0	0.622712	0.316635	0.211219	1.55806	2.13252	4.43652
TRIAE_CS42_1BL_TGACv1_030377_AA0088490	0.57	0.2	0.61	0.7	2.39	1.95	1.06	6.29	0.24	0.13	0.3	0.22	0.828	2.526	3.32	-1.021	-0.525	1.698	2.493	-1.85	-1.354	0.795	-3.548	-3.053	-4.342	-3.847	0.497	1	0.107	0.00175	1	1	1	0.0336	0.645	0.896	1	0.0051	0.01	0.000112	0.000218	1	0.454437	0.143477	0.427149	0.476789	1.69525	1.33237	0.61177
TRIAE_CS42_1BL_TGACv1_030385_AA0088890	8.75	7.77	6.96	7.8	9.86	11.36	19.06	13.87	22.11	23.31	22.72	25.78	-0.156	0.371	0.989	1.462	1.557	0.527	1.145	1.618	1.713	0.618	1.091	1.186	0.473	0.568	0.095	1	1	0.0168	1.33e-05	1.37e-06	1	0.00368	9.13e-07	7.45e-08	0.859	0.0091	0.000908	1	0.4	1	2.59745	2.83949	2.10605	2.88863	2.79608	4.13269	5.27689
TRIAE_CS42_1BL_TGACv1_030395_AA0089440	3.06	2.64	3.96	4.35	4.4	3.86	1.6	3.79	1.07	0.47	0.59	0.26	0.548	0.532	-0.035	-1.91	-2.765	-0.016	-0.583	-2.459	-3.313	-0.568	-2.443	-3.297	-1.875	-2.729	-0.855	1	1	1	0.0145	7.04e-05	1	0.803	0.000278	4.83e-07	1	0.00109	8.33e-07	0.0445	0.000183	1	0.591459	0.649837	0.774232	1.00232	0.773016	0.835806	0.207755
TRIAE_CS42_1BL_TGACv1_030467_AA0091660	4.91	2.39	4.03	3.08	4.31	4.03	7.45	1.39	9.3	7.66	19.57	14.13	-0.031	0.199	0.25	1.224	2.215	0.231	0.281	1.255	2.246	0.05	1.024	2.015	0.974	1.965	0.991	1	1	1	0.391	0.0023	1	0.966	0.374	0.00183	1	1	0.0118	1	0.0171	1	0.588132	0.513949	0.432111	0.627192	0.552975	0.747268	1.00343
TRIAE_CS42_1BL_TGACv1_030506_AA0092680	2.63	2.99	1.23	1.45	1.24	0.72	1.42	1.25	0.66	0.47	1.9	0.92	-1.061	-1.588	-1.087	-2.327	-1.024	-0.527	-0.025	-1.265	0.038	0.501	-0.738	0.565	-1.239	0.063	1.303	1	0.171	0.379	0.000684	0.399	1	1	0.441	1	1	1	1	0.672	1	1	2.49679	2.61555	1.01716	1.19051	1.08239	0.452087	1.15782
TRIAE_CS42_1BL_TGACv1_030527_AA0093220	11.17	10.16	18.36	17.85	21.16	18.66	13.03	29.13	9.95	12.69	9.96	9.6	0.764	0.899	0.995	0.09	-0.124	0.135	0.23	-0.674	-0.888	0.096	-0.809	-1.023	-0.905	-1.118	-0.214	1	0.347	0.0843	1	1	1	0.942	0.588	0.132	1	0.575	0.0725	0.271	0.0318	1	2.94789	2.88447	4.8137	5.05372	5.46149	5.24622	3.22543
TRIAE_CS42_1BL_TGACv1_030567_AA0094200	0.57	1.05	0.75	0.42	2.01	2.71	2.13	2.45	1.37	2.24	2.08	3.14	-0.539	1.527	1.467	1.132	1.656	2.066	2.007	1.672	2.196	-0.059	-0.396	0.129	-0.336	0.188	0.525	1	0.18	0.102	0.436	0.0218	0.0436	0.0156	0.0761	0.00153	1	1	1	1	0.984	1	0.968298	1.4403	1.82329	0.671741	3.54142	3.90111	4.32809
TRIAE_CS42_1BL_TGACv1_030570_AA0094320	0.57	0.8	0.96	0.84	1.44	1.14	1.6	0.32	1.43	1.94	2.73	2.4	0.366	0.87	0.334	1.282	1.877	0.504	-0.032	0.915	1.51	-0.536	0.411	1.006	0.947	1.542	0.595	1	1	1	0.432	0.0272	1	1	1	0.133	1	1	0.814	1	0.202	1	0.0933489	0.203993	0.173913	0.211335	0.273095	0.252548	0.286836
TRIAE_CS42_1BL_TGACv1_030570_AA0094360	0.93	0.6	0.34	0.23	0.19	0.68	1.06	2.82	0.48	0.69	0.59	0.65	-1.392	-0.617	1.409	-0.342	-0.258	0.775	2.802	1.052	1.136	2.027	0.275	0.36	-1.753	-1.668	0.084	1	1	0.404	1	1	1	0.00494	1	1	0.214	1	1	0.222	0.176	1	2.16156	1.22488	0.799778	0.404613	0.268473	1.20791	2.9864
TRIAE_CS42_1BL_TGACv1_030626_AA0096230	0.43	1.24	0.27	0.42	1.53	2.42	1.42	0.37	1.25	2.49	1.13	2.14	-1.262	1.217	-0.036	1.131	0.933	2.479	1.225	2.394	2.196	-1.253	-0.087	-0.285	1.167	0.969	-0.198	1	1	1	0.813	0.88	0.122	0.719	0.032	0.0542	1	1	1	1	0.784	1	0.297984	0.520152	0.237599	0.176212	1.12807	1.0986	1.08894
TRIAE_CS42_1BL_TGACv1_030643_AA0096790	29.74	21.41	20.41	13.18	2.78	2.25	1.24	44.57	1.31	1.51	0.59	0.26	-0.607	-3.349	-0.155	-4.174	-5.905	-2.742	0.452	-3.567	-5.298	3.194	-0.825	-2.555	-4.02	-5.75	-1.732	1	0.0263	1	0.000599	9.66e-07	0.275	0.963	0.00532	1.29e-05	0.104	1	0.171	0.00281	5.13e-06	1	4.50012	1.14957	5.00307	0.624729	1.08875	0.0702862	0.163687
TRIAE_CS42_1BL_TGACv1_030664_AA0097250	5.76	4.03	5.6	5.33	5.65	3.05	4.96	3.74	6.67	5.42	11.92	8.24	0.164	-0.201	-0.175	0.309	1.046	-0.365	-0.339	0.144	0.881	0.026	0.51	1.246	0.484	1.221	0.737	1	1	1	1	0.0932	1	0.907	1	0.235	1	1	0.0461	1	0.0438	1	9.21714	4.01262	9.44765	5.30835	8.98325	3.07177	7.69443
TRIAE_CS42_1BL_TGACv1_030671_AA0097510	1.21	1	0.89	0.7	0.48	0.68	0.44	0.28	0.66	0.52	2.25	1.79	-0.475	-0.851	-1.662	-0.909	0.874	-0.375	-1.187	-0.434	1.35	-0.811	-0.058	1.725	0.754	2.538	1.785	1	1	0.204	0.864	0.592	1	0.646	1	0.12	1	1	0.0277	1	0.00081	0.159	0.268319	0.337401	0.176404	0.216736	0.10403	0.194472	0.0899315
TRIAE_CS42_1BL_TGACv1_030699_AA0098220	4.63	5.97	1.57	1.54	1.44	2.46	1.6	57.88	1.07	0.9	1.72	1.92	-1.765	-1.427	2.489	-2.42	-1.539	0.338	4.254	-0.654	0.226	3.916	-0.992	-0.112	-4.908	-4.028	0.881	1	1	0.106	0.158	0.612	1	0.000938	1	1	0.0172	1	1	0.000213	0.00115	1	4.02898	3.96533	1.49858	1.04951	1.27291	1.69603	1.38721
TRIAE_CS42_1BL_TGACv1_030714_AA0098810	0.36	0.45	0.61	1.45	1.53	2.42	0.98	2.31	0.12	0.43	0.06	0.09	1.361	2.286	2.04	-0.481	-2.336	0.926	0.679	-1.843	-3.701	-0.246	-2.769	-4.624	-2.522	-4.376	-1.861	1	0.0745	0.0903	1	0.366	1	0.863	0.198	0.00203	1	0.0076	5.54e-06	0.0213	3.91e-05	1	0.669321	0.525252	1.21338	1.79502	2.84868	3.05195	1.8163
TRIAE_CS42_1BL_TGACv1_030734_AA0099440	1.71	1.44	0.61	1.26	2.01	1.57	1.6	6.7	0.72	1.08	0.95	1.4	-0.711	0.172	1.427	-0.793	-0.41	0.883	2.138	-0.081	0.302	1.255	-0.965	-0.582	-2.22	-1.836	0.383	1	1	0.304	1	1	1	0.0281	1	1	1	1	1	0.0292	0.0737	1	1.0803	0.864035	0.414074	0.79565	1.25892	0.943209	1.02402
TRIAE_CS42_1BL_TGACv1_030737_AA0099510	12.1	18.92	11.94	10.84	13.98	16.75	25.27	41.75	30.09	36.05	46.98	54.7	-0.451	-0.014	1.111	1.088	1.708	0.438	1.563	1.539	2.159	1.125	1.102	1.721	-0.024	0.596	0.62	1	1	0.0126	0.0128	1.84e-06	1	8.66e-05	6.49e-05	6.95e-10	0.0773	0.033	2.92e-06	1	0.448	1	14.3992	15.7238	13.7186	9.49101	16.6793	16.126	26.4105
TRIAE_CS42_1BL_TGACv1_030737_AA0099530	2.99	2.74	1.84	1.59	2.39	2.33	6.12	7.91	6.38	5.12	12.99	11.3	-0.742	-0.276	1.305	1.003	2.084	0.466	2.047	1.745	2.826	1.581	1.279	2.36	-0.302	0.779	1.082	1	1	0.00949	0.0959	7.2e-08	1	5.55e-06	0.000144	5.73e-13	0.00761	0.0322	3.63e-09	1	0.222	0.226	2.15133	2.07917	1.21831	1.10265	1.50467	1.73689	4.18297
TRIAE_CS42_1BL_TGACv1_030743_AA0099700	4.13	9.31	4.23	4.72	3.92	5.77	4.08	5.64	4.35	5.46	1.96	3.27	-0.594	-0.465	-0.466	-0.46	-1.358	0.129	0.128	0.134	-0.765	-0.001	0.004	-0.894	0.006	-0.892	-0.898	1	1	0.992	1	0.0396	1	1	1	0.681	1	1	0.581	1	0.449	1	13.6336	24.9071	15.2842	13.2506	12.4584	16.3906	12.69
TRIAE_CS42_1BL_TGACv1_030772_AA0100430	3.63	3.29	2.59	2.99	2.01	1.99	3.19	2.96	4.23	3.79	4.92	5.89	-0.297	-0.784	-0.171	0.214	0.651	-0.486	0.126	0.511	0.949	0.613	0.997	1.435	0.384	0.822	0.438	1	0.89	1	1	0.535	1	0.993	1	0.108	1	0.328	0.00487	1	0.277	1	1.0422	1.04415	0.740114	0.943277	0.563766	0.619431	0.867911
TRIAE_CS42_1BL_TGACv1_030775_AA0100490	8.47	13.94	9.21	13.04	12.73	21.75	11.17	88.72	11.56	16.13	9.91	14.4	-0.011	0.623	2.156	0.304	0.116	0.634	2.167	0.315	0.127	1.533	-0.319	-0.507	-1.852	-2.041	-0.188	1	1	0.0216	1	1	1	0.0259	1	1	0.623	1	1	0.134	0.0344	1	13.3016	13.5889	16.0298	13.6646	19.8437	22.4638	17.9654
TRIAE_CS42_1BL_TGACv1_030817_AA0101370	0.93	1.19	0.75	2.2	1.72	2.04	2.48	2.64	2.15	3.7	2.67	4.06	0.499	0.823	1.256	1.455	1.654	0.323	0.757	0.955	1.154	0.433	0.632	0.831	0.198	0.397	0.199	1	1	0.273	0.121	0.0303	1	0.709	0.688	0.258	1	1	0.882	1	0.924	1	1.01479	0.812876	0.905181	1.57452	1.86486	1.51311	2.70671
TRIAE_CS42_1BL_TGACv1_030866_AA0102540	0.57	0.55	0.27	0.37	0.38	0.76	0.98	1.57	1.19	1.2	1.54	1.44	-0.742	0.15	1.227	1.096	1.406	0.892	1.97	1.839	2.15	1.077	0.946	1.256	-0.132	0.178	0.311	1	1	0.427	0.644	0.178	1	0.0579	0.0531	0.00495	1	1	0.276	1	0.984	1	0.639371	0.660519	0.410385	0.348103	0.583185	0.909341	1.30682
TRIAE_CS42_1BL_TGACv1_030870_AA0102690	0.21	0.3	0	0.09	0.29	0.08	0.35	0.23	1.55	1.85	0.65	1.31	-2.12	-0.736	0.092	2.675	1.906	1.383	2.209	4.805	4.036	0.827	3.413	2.644	2.582	1.813	-0.769	1	1	1	0.00347	0.136	1	0.666	1.86e-06	0.000338	1	0.00196	0.0626	0.018	0.258	1	0.381859	0.353653	0	0.120339	0.506852	0.108632	0.620835
TRIAE_CS42_1BL_TGACv1_030872_AA0102760	0.5	0.75	0.34	0.42	1.24	1.31	0.89	1.85	1.25	1.76	0.95	1.57	-0.707	1.01	1.157	1.252	1	1.718	1.864	1.96	1.708	0.147	0.241	-0.01	0.094	-0.158	-0.252	1	1	0.522	0.409	0.666	0.626	0.0976	0.0441	0.0753	1	1	1	1	0.996	1	0.407467	0.342132	0.324907	0.202981	1.03872	0.671183	0.74608
TRIAE_CS42_1BL_TGACv1_030906_AA0103510	2.78	2.44	0.89	0.75	1.15	0.89	1.06	0.92	0.83	0.6	0.65	0.65	-1.673	-1.383	-1.397	-1.867	-1.98	0.29	0.276	-0.193	-0.307	-0.014	-0.483	-0.597	-0.469	-0.583	-0.114	0.195	0.2	0.0765	0.00435	0.000986	1	0.975	1	1	1	1	1	1	0.886	1	4.22299	2.09396	1.45612	0.69969	1.71781	0.865824	1.45385
TRIAE_CS42_1BL_TGACv1_030978_AA0104940	2.21	1	1.57	1.4	2.97	3.43	2.84	6.38	2.38	1.81	3.14	3.53	-0.081	1.036	1.579	0.411	1.091	1.117	1.659	0.491	1.171	0.542	-0.626	0.054	-1.168	-0.488	0.68	1	0.945	0.0491	1	0.325	1	0.0322	1	0.236	1	1	1	0.444	0.871	1	1.41006	0.641816	0.982874	0.793435	1.71207	1.91159	1.47832
TRIAE_CS42_1BL_TGACv1_030979_AA0104980	0.64	0.9	0.68	0.93	0.86	0.89	1.15	8.78	0.83	0.65	1.19	0.65	0.072	0.178	2.692	-0.074	0.232	0.106	2.62	-0.146	0.16	2.514	-0.252	0.054	-2.767	-2.461	0.306	1	1	0.0136	1	1	1	0.0213	1	1	0.14	1	1	0.0201	0.0275	1	0.848223	0.638579	1.19324	0.710807	1.13149	0.718293	1.75028
TRIAE_CS42_1BL_TGACv1_031023_AA0105990	7.9	11.5	9.08	12.9	9.19	12.93	14.54	28.8	16.63	23.74	11.86	15.75	0.179	0.194	1.162	1.054	0.506	0.015	0.983	0.875	0.327	0.968	0.86	0.312	-0.108	-0.656	-0.548	1	1	0.0496	0.0993	0.885	1	0.174	0.31	1	0.529	0.646	1	1	0.566	1	3.68033	4.68931	4.12913	5.2018	4.06672	5.19391	6.05884
TRIAE_CS42_1BL_TGACv1_031026_AA0106070	0.36	0.55	1.91	2.1	1.91	2.97	2.04	6.2	0.66	0.86	0.12	0	2.109	2.41	3.167	0.721	-3.009	0.302	1.059	-1.388	-5.123	0.757	-1.691	-5.421	-2.447	-6.175	-3.742	0.424	0.0255	9.84e-05	1	0.136	1	0.54	0.351	6.73e-07	1	0.259	2.65e-07	0.00475	4.12e-10	0.0533	0.709092	0.565649	4.36071	2.13712	3.84993	3.30781	4.01104
TRIAE_CS42_1BL_TGACv1_031098_AA0107570	0.36	0.1	0.2	0.42	0.86	0.72	0.98	2.08	2.15	2.02	2.19	1.44	0.614	1.849	2.868	3.265	3.058	1.236	2.255	2.65	2.444	1.019	1.413	1.206	0.392	0.186	-0.206	1	0.615	0.00296	0.00017	0.00051	1	0.0185	0.000926	0.00224	1	0.495	0.499	1	0.987	1	0.772188	0.0808893	0.625837	0.732508	2.2925	1.29476	2.64569
TRIAE_CS42_1BL_TGACv1_031102_AA0107780	0.71	0.45	0.89	0.7	1.24	0.85	0.89	6.66	0.72	0.6	0.24	0.22	0.461	0.836	2.736	0.197	-1.307	0.376	2.276	-0.264	-1.769	1.9	-0.64	-2.144	-2.541	-4.044	-1.506	1	1	0.0162	1	0.837	1	0.0689	1	0.428	0.576	1	0.271	0.0468	0.000141	1	0.524014	0.318651	0.470488	0.433044	0.800289	0.563648	0.59124
TRIAE_CS42_1BL_TGACv1_031106_AA0107890	21.85	29.08	11.4	17.9	7.95	7.38	5.76	25.29	4.89	7.31	3.56	5.23	-0.796	-1.734	-0.703	-2.058	-2.528	-0.938	0.093	-1.262	-1.733	1.031	-0.323	-0.794	-1.355	-1.826	-0.471	1	0.0503	0.834	0.00219	4.24e-05	1	1	0.225	0.0146	0.983	1	0.933	0.254	0.0131	1	8.5159	11.731	4.57367	7.34896	3.10064	2.9787	2.15184
TRIAE_CS42_1BL_TGACv1_031108_AA0107930	0.57	0.8	0.68	0.42	1.72	1.1	1.42	1.39	2.38	1.98	2.55	2.49	-0.371	0.958	1.003	1.634	1.847	1.329	1.375	2.006	2.219	0.045	0.676	0.888	0.63	0.843	0.212	1	1	0.554	0.0209	0.00323	0.973	0.259	0.00453	0.000513	1	1	0.662	1	0.534	1	0.646814	0.703735	0.89584	0.402237	1.88077	1.0427	1.64013
TRIAE_CS42_1BL_TGACv1_031111_AA0108070	6.12	1.99	6.28	5	6.22	5.43	19.33	3.93	24.67	17.42	24.32	19.54	0.486	0.531	1.518	2.386	2.446	0.046	1.033	1.9	1.96	0.987	1.854	1.914	0.867	0.927	0.06	1	1	0.171	0.00239	0.00119	1	0.565	0.0318	0.0161	1	0.0972	0.0315	1	0.641	1	0.614546	0.29891	0.567532	0.704808	0.670421	0.687854	1.9303
TRIAE_CS42_1BL_TGACv1_031123_AA0108190	3.49	2.99	1.77	2.29	2.49	2.08	1.95	2.13	1.91	2.19	5.1	5.32	-0.65	-0.517	-0.651	-0.645	0.693	0.133	0	0.005	1.343	-0.134	-0.128	1.21	0.006	1.344	1.338	1	1	0.687	0.836	0.498	1	1	1	0.00628	1	1	0.0435	1	0.0142	0.0928	8.58713	3.84001	4.58549	3.37623	6.41863	3.08553	4.19941
TRIAE_CS42_1BL_TGACv1_031247_AA0110320	1.92	1.84	1.02	0.89	0.1	0.25	0	1.39	0.12	0.13	0.06	0.09	-0.975	-3.23	-1.304	-3.845	-4.531	-2.256	-0.329	-2.871	-3.558	1.925	-0.611	-1.298	-2.539	-3.224	-0.69	1	0.038	0.66	0.00194	0.000563	0.935	0.976	0.119	0.024	1	1	1	0.417	0.067	1	6.02196	4.17377	3.96083	1.88204	0.332822	0.53974	0
TRIAE_CS42_1BL_TGACv1_031291_AA0110890	1.64	5.03	1.57	4.72	0.86	1.61	0.35	0.28	0	0.17	1.78	4.01	-0.083	-1.398	-3.41	-5.03	-0.206	-1.315	-3.328	-4.949	-0.123	-2.012	-3.631	1.192	-1.616	3.206	4.83	1	0.926	0.0013	2.36e-06	1	1	0.00341	3.62e-06	1	0.777	0.0135	0.804	1	0.00435	4.22e-05	1.88672	3.80835	2.02025	3.66684	0.997478	1.33201	0.411792
TRIAE_CS42_1BL_TGACv1_031304_AA0111170	23.48	30.32	23.55	26.4	31.11	34.34	39.27	43.13	48.86	49.17	56.05	56.14	-0.108	0.282	0.614	0.863	1.058	0.391	0.722	0.971	1.166	0.331	0.581	0.775	0.249	0.444	0.195	1	1	0.238	0.0171	0.000764	1	0.112	0.00459	0.000127	1	0.649	0.0551	1	0.556	1	38.7725	51.9554	38.7998	45.2376	52.1406	56.9254	71.0939
TRIAE_CS42_1BL_TGACv1_031306_AA0111270	1.64	1.19	1.91	1.87	3.73	4.66	2.57	7.17	2.2	2.54	2.37	2.09	0.428	1.588	1.821	0.759	0.666	1.16	1.393	0.331	0.238	0.234	-0.829	-0.922	-1.063	-1.156	-0.093	1	0.106	0.0116	0.996	0.921	1	0.111	1	1	1	1	0.621	0.596	0.232	1	1.23456	0.991586	1.3662	1.58196	3.0895	3.8765	1.91525
TRIAE_CS42_1BL_TGACv1_031315_AA0111470	0.28	0.35	0.2	0.75	1.72	1.23	1.15	5.22	0.77	0.69	0.53	0.79	0.627	2.161	3.321	1.173	1.043	1.535	2.696	0.546	0.416	1.161	-0.989	-1.12	-2.15	-2.281	-0.13	1	0.27	0.000937	1	0.99	1	0.0105	1	1	1	1	0.944	0.0931	0.0347	1	0.268377	0.3068	0.186695	0.698584	2.14487	1.1561	1.32298
TRIAE_CS42_1BL_TGACv1_031387_AA0112950	3.06	4.03	3.69	4.07	4.31	5.77	6.65	8.14	7.27	8.56	6.29	6.67	0.121	0.515	1.056	1.149	0.859	0.394	0.935	1.028	0.738	0.541	0.634	0.344	0.093	-0.197	-0.29	1	1	0.0521	0.0187	0.156	1	0.143	0.0588	0.32	1	1	1	1	0.955	1	6.92236	5.37857	9.30763	5.9273	9.66201	8.98493	14.7091
TRIAE_CS42_1BL_TGACv1_031408_AA0113420	0.14	0.5	0.14	0.37	0.96	1.1	1.86	5.13	1.67	5.03	2.85	6.19	-0.322	1.604	3.371	3.3	3.727	1.927	3.694	3.624	4.05	1.767	1.694	2.121	-0.074	0.353	0.427	1	0.818	0.000511	0.000601	3.28e-05	0.974	0.00019	0.000204	8.78e-06	0.536	0.506	0.0555	1	0.956	1	0.169812	0.474366	0.16291	0.369762	1.13546	1.13658	2.15543
TRIAE_CS42_1BL_TGACv1_031428_AA0113850	4.63	5.58	5.46	5.33	8.04	10.35	7.09	6.61	4.83	6.28	2.43	2.7	0.074	0.855	0.416	0.123	-0.99	0.781	0.342	0.049	-1.064	-0.438	-0.732	-1.844	-0.294	-1.406	-1.113	1	0.365	0.923	1	0.0758	1	0.867	1	0.0408	1	0.721	5.61e-06	1	0.00211	0.311	2.47265	3.20647	3.17731	2.98586	4.7385	5.65431	4.07504
TRIAE_CS42_1BL_TGACv1_031448_AA0114310	12.45	12.35	11.33	10.75	11.39	11.45	14.36	21.36	19.13	15.66	23.49	21.46	-0.169	-0.118	0.536	0.486	0.857	0.05	0.704	0.655	1.026	0.654	0.604	0.976	-0.05	0.321	0.371	1	1	0.555	0.766	0.0384	1	0.236	0.33	0.00597	0.804	0.858	0.0189	1	0.823	1	8.11129	7.79311	7.35547	6.62406	7.29026	7.21814	9.10996
TRIAE_CS42_1BL_TGACv1_031497_AA0115100	0.93	0.7	0.14	0.7	0.57	1.4	0.98	6.61	1.79	1.85	0.95	2.27	-0.869	0.342	2.248	1.168	1.002	1.211	3.118	2.038	1.872	1.907	0.826	0.66	-1.081	-1.247	-0.166	1	1	0.116	1	0.971	1	0.0118	0.265	0.299	0.662	1	1	1	0.64	1	0.525545	0.44877	0.0946105	0.463798	0.325009	0.810482	0.591283
TRIAE_CS42_1BL_TGACv1_031510_AA0115310	0.93	1.34	1.5	1.68	1.24	1.53	0.98	3.19	0.6	0.82	0.47	0.31	0.474	0.289	0.911	-0.679	-1.567	-0.185	0.436	-1.154	-2.042	0.622	-0.968	-1.856	-1.59	-2.477	-0.889	1	1	0.788	1	0.275	1	0.934	0.664	0.0322	1	1	0.112	0.295	0.00491	1	0.959064	1.02465	1.75703	0.827633	1.12762	1.19481	0.797726
TRIAE_CS42_1BL_TGACv1_031520_AA0115510	1.64	2.09	0.82	0.89	0.57	0.3	0.62	0.92	0.6	0.6	0.3	0.22	-1.125	-2.22	-1.224	-1.636	-2.859	-1.095	-0.1	-0.511	-1.734	0.995	0.585	-0.638	-0.411	-1.633	-1.225	1	0.0253	0.254	0.059	8.52e-05	1	1	1	0.114	1	1	1	1	0.317	1	8.61214	6.92063	5.52565	3.02296	2.22953	1.08498	2.65369
TRIAE_CS42_1BL_TGACv1_031523_AA0115550	1.21	1.19	1.09	1.21	1.82	2.04	1.42	5.36	1.25	1.33	1.07	0.87	-0.054	0.685	1.53	0.106	-0.314	0.74	1.585	0.161	-0.26	0.845	-0.58	-1	-1.424	-1.845	-0.421	1	1	0.153	1	1	1	0.131	1	1	1	1	0.859	0.364	0.043	1	1.00224	0.834166	0.813077	0.945471	1.2509	1.51507	0.997171
TRIAE_CS42_1BL_TGACv1_031568_AA0116280	3.63	3.93	4.03	4.49	7.18	7.25	7.27	4.11	9.3	9.03	9.43	8.51	0.171	0.929	0.558	1.273	1.24	0.757	0.387	1.101	1.069	-0.371	0.344	0.312	0.715	0.682	-0.032	1	0.334	0.747	0.00761	0.00668	1	0.841	0.0345	0.0296	1	1	1	0.76	0.45	1	2.42502	2.46722	2.82231	2.94846	4.73216	4.6569	4.89356
TRIAE_CS42_1BL_TGACv1_031638_AA0117640	8.18	8.41	9.56	12.01	12.73	11.07	12.59	12.02	14.72	17.46	15.96	17.71	0.381	0.512	0.565	0.956	1.02	0.131	0.184	0.575	0.639	0.053	0.444	0.508	0.39	0.455	0.064	1	1	0.474	0.0167	0.00553	1	0.942	0.488	0.229	1	1	0.703	1	0.626	1	7.01708	6.73299	8.18994	10.1003	10.309	9.19546	10.1854
TRIAE_CS42_1BL_TGACv1_031639_AA0117690	0.21	0.1	0.14	0.28	0.67	1.06	0.35	0	0.3	0.9	1.66	1.35	0.526	2.528	-0.155	2.01	3.276	2.004	-0.681	1.484	2.75	-2.682	-0.523	0.744	2.165	3.431	1.267	1	0.211	1	0.404	0.00168	0.92	1	0.799	0.00541	0.398	1	1	0.744	0.00716	1	0.0496751	0.0247299	0.0322698	0.0685937	0.158802	0.254393	0.0805711
TRIAE_CS42_1BL_TGACv1_031661_AA0118200	2.28	3.04	3	2.57	2.2	1.99	1.68	1.06	1.49	1.29	1.13	0.96	0.052	-0.362	-1.009	-0.949	-1.362	-0.414	-1.061	-1.001	-1.414	-0.648	-0.587	-1	0.061	-0.352	-0.413	1	1	0.363	0.4	0.0468	1	0.318	0.343	0.0326	1	1	0.422	1	0.931	1	1.15681	1.58857	1.39982	1.52238	1.17175	1.11164	1.27873
TRIAE_CS42_1BL_TGACv1_031663_AA0118270	5.19	4.88	3.96	3.93	3.35	3.01	4.17	4.39	6.32	5.46	7.65	7.46	-0.351	-0.672	-0.229	0.224	0.586	-0.32	0.122	0.575	0.937	0.443	0.896	1.258	0.453	0.815	0.362	1	0.954	1	1	0.53	1	0.993	0.823	0.061	1	0.347	0.00654	1	0.186	1	2.71237	3.181	1.74009	2.28772	1.5202	1.82613	1.93836
TRIAE_CS42_1BL_TGACv1_031663_AA0118300	2.06	1.94	1.77	2.01	1.34	1.36	0.62	0.14	0.06	0.13	0	0.04	-0.075	-0.564	-2.595	-4.244	-5.982	-0.49	-2.521	-4.171	-5.914	-2.031	-3.679	-5.417	-1.645	-3.379	-1.754	1	1	0.0034	2.9e-07	3.61e-10	1	0.00972	4.15e-07	7.57e-09	0.396	0.000259	3.43e-07	1	0.172	1	0.610776	0.67119	0.528183	0.668436	0.397997	0.44839	0.177732
TRIAE_CS42_1BL_TGACv1_031753_AA0120080	5.69	4.63	3.34	2.62	7.75	7.38	12.68	7.49	8.7	7.83	5.58	4.41	-0.795	0.554	0.956	0.682	-0.048	1.349	1.751	1.478	0.747	0.401	0.128	-0.602	-0.273	-1.003	-0.73	1	1	0.134	0.594	1	0.0555	0.000229	0.00254	0.438	1	1	0.841	1	0.089	1	13.9267	7.49463	9.06267	4.41083	19.7576	12.7792	32.0124
TRIAE_CS42_1BL_TGACv1_031754_AA0120110	13.02	13.84	12.9	11.03	7.85	8.52	6.47	10.96	7.15	7.23	6.05	4.45	-0.17	-0.711	-0.606	-0.902	-1.362	-0.541	-0.436	-0.732	-1.192	0.105	-0.191	-0.651	-0.296	-0.755	-0.46	1	0.731	0.538	0.105	0.00104	1	0.757	0.369	0.00676	1	1	0.63	1	0.308	1	7.98718	7.74621	7.67946	6.26664	4.49734	4.94676	3.76466
TRIAE_CS42_1BL_TGACv1_031763_AA0120240	10.25	13.79	11.4	17.94	21.54	26.63	25.8	48.87	24.07	36.22	16.49	20.94	0.288	1.002	1.636	1.324	0.637	0.714	1.348	1.036	0.348	0.634	0.322	-0.365	-0.312	-0.999	-0.688	1	0.243	0.00038	0.00714	0.584	1	0.00851	0.0822	1	1	1	1	1	0.0956	1	7.13799	8.15419	8.91233	10.2514	15.1548	16.1131	18.2861
TRIAE_CS42_1BL_TGACv1_031822_AA0121110	0.21	0	0.14	0.09	0	0.04	0.09	0.23	0.48	0.39	1.25	2.27	0.28	-1.435	0.911	2.158	4.191	-1.72	0.633	1.878	3.911	2.342	3.607	5.639	1.241	3.274	2.034	1	1	1	0.551	2.91e-05	1	0.998	0.606	7e-05	1	0.213	1.09e-06	1	0.000466	0.38	0.673398	0	0.23967	0.0758696	0	0.071263	0.282267
TRIAE_CS42_1BL_TGACv1_031933_AA0123030	2.7	2.84	5.66	6.54	3.16	3.26	1.86	5.09	1.37	1.81	0.71	0.92	1.138	0.213	0.366	-0.792	-1.748	-0.925	-0.772	-1.93	-2.886	0.153	-1.005	-1.961	-1.158	-2.114	-0.957	1	1	1	0.832	0.0114	1	0.574	0.00138	3.01e-07	1	0.903	0.00445	0.45	0.00136	1	0.893653	1.01457	1.87286	2.33244	1.05762	1.12997	0.612288
TRIAE_CS42_1BL_TGACv1_031945_AA0123210	1.85	2.94	2.18	3.27	1.53	1.82	0.44	0.88	0.95	1.2	1.9	1.48	0.185	-0.509	-1.777	-1.149	-0.524	-0.694	-1.962	-1.334	-0.709	-1.268	-0.64	-0.015	0.629	1.254	0.626	1	1	0.0201	0.294	1	1	0.00755	0.119	0.874	0.706	1	1	1	0.242	1	0.380051	0.58697	0.451401	0.660959	0.314645	0.350782	0.0878464
TRIAE_CS42_1BL_TGACv1_031969_AA0123650	1	1.39	1.43	2.1	1.63	1.65	2.57	1.85	3.87	4.82	4.15	5.37	0.561	0.436	0.835	1.841	1.972	-0.125	0.274	1.28	1.411	0.399	1.404	1.535	1.005	1.136	0.131	1	1	0.579	0.000745	0.000124	1	0.943	0.0494	0.0125	1	0.0669	0.0108	0.464	0.122	1	1.91045	2.32276	2.8615	3.47628	3.01629	2.59023	4.48939
TRIAE_CS42_1BL_TGACv1_032015_AA0124220	0.5	0.15	0.27	0.14	0.29	0.21	0.53	0.88	0.83	1.16	0.89	1.27	-0.6	-0.334	1.255	1.713	1.822	0.266	1.856	2.315	2.424	1.589	2.047	2.157	0.456	0.565	0.109	1	1	0.767	0.28	0.141	1	0.355	0.0529	0.0209	1	0.26	0.0875	1	0.888	1	0.601386	0.0821663	0.313406	0.122351	0.264132	0.193378	0.739866
TRIAE_CS42_1BL_TGACv1_032018_AA0124290	1.07	0.75	0.82	1.31	1.44	1.65	0.89	9.71	0.18	0.3	0	0.17	0.249	0.779	2.564	-1.853	-3.14	0.53	2.316	-2.103	-3.391	1.785	-2.633	-3.919	-4.418	-5.704	-1.291	1	1	0.0544	0.602	0.044	1	0.116	0.393	0.0189	0.876	0.219	0.00693	0.000414	4.82e-06	1	2.01345	0.951301	1.85676	1.65474	2.7527	2.16711	1.64585
TRIAE_CS42_1BL_TGACv1_032046_AA0124680	0.93	1.1	0.27	0.56	0.48	1.06	1.51	3.79	0.42	0.77	0.36	0.79	-1.223	-0.315	1.41	-0.735	-0.79	0.908	2.633	0.489	0.434	1.724	-0.42	-0.475	-2.145	-2.2	-0.056	1	1	0.334	1	0.989	1	0.00606	1	1	0.441	1	1	0.0512	0.0204	1	1.13482	0.999561	0.353678	0.530364	0.47008	1.05793	1.83188
TRIAE_CS42_1BL_TGACv1_032079_AA0125110	14.37	16.08	18.29	17.38	14.55	19.63	13.92	33.06	9.77	12.17	7.89	9.16	0.227	0.171	0.633	-0.471	-0.836	-0.055	0.407	-0.698	-1.063	0.462	-0.643	-1.007	-1.105	-1.469	-0.364	1	1	0.628	1	0.251	1	0.835	0.631	0.0568	1	1	0.123	0.101	0.00244	1	6.16744	7.41905	7.00907	8.32272	5.9284	9.23002	5.44698
TRIAE_CS42_1BL_TGACv1_032113_AA0125560	0.78	1.1	0.82	1.12	2.01	2.84	1.15	3.84	0.83	0.86	0.12	0.26	0.046	1.366	1.433	-0.161	-2.225	1.32	1.387	-0.207	-2.272	0.067	-1.528	-3.591	-1.594	-3.657	-2.066	1	0.695	0.259	1	0.0674	1	0.294	1	0.0492	1	0.463	2.71e-05	0.267	1.88e-05	1	1.52631	1.29318	1.75137	1.42528	3.94705	3.76404	2.27935
TRIAE_CS42_1BL_TGACv1_032120_AA0125640	20.99	13.94	26.41	22.66	23.74	19.97	19.86	13.04	15.79	13.72	12.22	11.39	0.494	0.324	-0.092	-0.24	-0.562	-0.17	-0.585	-0.734	-1.055	-0.416	-0.564	-0.886	-0.148	-0.47	-0.322	1	1	1	1	0.535	1	0.499	0.254	0.0104	1	1	0.0848	1	0.674	1	5.38226	4.64682	6.51106	7.54901	6.21488	6.37809	4.90843
TRIAE_CS42_1BL_TGACv1_032156_AA0126110	0.21	0.25	0.2	0.05	0.38	0.25	0.44	1.76	0.6	1.33	0.53	0.74	-0.984	0.37	2.277	2.041	1.438	1.354	3.261	3.029	2.425	1.907	1.67	1.067	-0.24	-0.843	-0.603	1	1	0.0959	0.238	0.763	1	0.0195	0.0345	0.208	0.788	0.92	1	1	0.828	1	0.227866	0.222634	0	0	0.480782	0.154054	0.608786
TRIAE_CS42_1BL_TGACv1_032171_AA0126270	15.23	15.23	17.13	16.26	13.5	13.44	10.37	3.14	6.79	7.1	9.43	8.16	0.132	-0.177	-1.205	-1.132	-0.793	-0.31	-1.337	-1.264	-0.925	-1.028	-0.954	-0.616	0.073	0.412	0.338	1	1	0.0774	0.0991	0.427	1	0.0403	0.0438	0.235	0.608	0.578	0.953	1	0.886	1	4.18349	6.33262	4.96923	6.59962	3.82651	5.07839	3.09434
TRIAE_CS42_1BL_TGACv1_032172_AA0126340	3.7	4.03	5.8	5.23	3.73	3.52	2.75	1.16	3.1	3.14	2.37	2.49	0.508	-0.099	-1.062	-0.311	-0.67	-0.607	-1.57	-0.819	-1.177	-0.963	-0.212	-0.571	0.751	0.392	-0.359	1	1	0.244	1	0.701	1	0.0135	0.514	0.051	0.921	1	1	1	0.925	1	2.09798	2.33281	3.20048	2.99	2.14137	2.01801	1.48278
TRIAE_CS42_1BL_TGACv1_032207_AA0126810	14.52	19.57	11.6	14.44	6.41	7.55	11.97	32.41	15.37	20.39	11.74	13.74	-0.388	-1.283	0.388	0.069	-0.42	-0.895	0.776	0.457	-0.032	1.671	1.352	0.863	-0.319	-0.808	-0.489	1	0.089	1	1	1	1	0.467	1	1	0.0154	0.0517	0.422	1	0.392	1	6.64896	7.82436	5.96902	5.64565	2.97668	3.12079	5.74648
TRIAE_CS42_1BL_TGACv1_032228_AA0127130	2.7	1.79	1.91	1.96	1.15	1.4	6.47	1.8	8.34	5.46	12.04	9.07	-0.202	-0.785	0.851	1.623	2.238	-0.583	1.053	1.826	2.44	1.636	2.409	3.023	0.772	1.387	0.615	1	1	0.716	0.0398	0.000442	1	0.438	0.014	9.57e-05	0.254	0.00129	2.06e-06	1	0.121	1	0.796247	0.519429	0.635673	0.564925	0.32714	0.504158	1.91242
TRIAE_CS42_1BL_TGACv1_032233_AA0127190	2.06	2.09	1.91	1.92	1.15	2.25	0.89	2.22	1.55	1.51	0.65	0.52	-0.118	-0.233	-0.354	-0.443	-1.822	-0.115	-0.236	-0.325	-1.704	-0.121	-0.21	-1.589	-0.089	-1.467	-1.379	1	1	1	1	0.023	1	0.97	1	0.0499	1	1	0.124	1	0.187	1	3.56742	2.41149	3.81209	2.35766	1.83297	2.945	1.36538
TRIAE_CS42_1BL_TGACv1_032283_AA0127920	0.71	0.45	0.41	0.14	0.1	0.3	0.35	1.11	0.48	0.9	1.13	1.18	-1.117	-1.314	0.456	0.303	1.012	-0.198	1.572	1.422	2.13	1.77	1.62	2.328	-0.153	0.555	0.709	1	1	1	1	0.811	1	0.559	0.849	0.0705	0.786	0.812	0.0346	1	0.901	1	0.67805	0.445067	0.516813	0.0503721	0.119859	0.228525	0.43062
TRIAE_CS42_1BL_TGACv1_032295_AA0128110	3.2	3.83	3.07	2.9	4.59	5.34	5.59	5.69	4.65	7.27	9.19	14.22	-0.245	0.501	0.674	0.761	1.731	0.746	0.919	1.006	1.976	0.173	0.26	1.23	0.087	1.057	0.97	1	1	0.616	0.502	7.65e-05	1	0.259	0.153	4.23e-06	1	1	0.0195	1	0.0705	0.898	0.35604	0.527142	0.532768	0.375371	0.810158	0.954743	0.949451
TRIAE_CS42_1BL_TGACv1_032300_AA0128170	1	0.8	1.23	0.84	1.72	2.04	2.13	2.36	2.26	3.44	2.85	2.97	0.196	1.096	1.34	1.69	1.707	0.9	1.145	1.495	1.511	0.244	0.594	0.61	0.35	0.366	0.016	1	0.751	0.119	0.0089	0.00547	1	0.259	0.0311	0.019	1	1	1	1	0.909	1	1.43606	1.32699	1.74921	1.41867	2.68128	3.27158	3.20955
TRIAE_CS42_1BL_TGACv1_032389_AA0129250	17.93	16.78	18.16	16.45	15.6	15.01	14.19	10.91	8.76	9.85	7.83	7.94	-0.005	-0.182	-0.476	-0.896	-1.136	-0.177	-0.471	-0.891	-1.132	-0.295	-0.714	-0.955	-0.419	-0.66	-0.241	1	1	0.653	0.0263	0.000984	1	0.61	0.0301	0.00102	1	0.37	0.0181	1	0.244	1	9.31551	9.1291	8.9765	8.74158	7.73393	8.20396	6.91598
TRIAE_CS42_1BL_TGACv1_032408_AA0129560	0.5	0.9	0.41	0.98	2.39	3.22	1.6	17.34	0.77	1.03	0.83	1.35	0.006	1.987	3.741	0.358	0.631	1.982	3.736	0.352	0.626	1.754	-1.63	-1.357	-3.384	-3.111	0.273	1	0.517	0.000569	1	1	0.894	0.00067	1	1	0.77	1	0.782	0.00348	0.00433	1	0.388249	0.665086	0.484226	0.643655	2.5022	2.88723	1.7566
TRIAE_CS42_1BL_TGACv1_032456_AA0130110	40.92	45.41	37.95	38.6	41.16	47.66	48.14	116.5	51.13	57.3	66.96	74.95	-0.174	0.042	0.934	0.329	0.717	0.216	1.108	0.502	0.891	0.892	0.287	0.675	-0.605	-0.217	0.388	1	1	0.114	1	0.339	1	0.0379	1	0.117	0.488	1	0.55	1	0.943	1	14.3232	21.5258	12.549	18.1979	14.1026	21.1007	15.7081
TRIAE_CS42_1BL_TGACv1_032456_AA0130120	2.35	5.33	2.18	3.32	1.91	4.11	3.9	6.56	3.58	5.51	6.35	9.38	-0.483	-0.323	0.446	0.233	1.022	0.16	0.93	0.717	1.506	0.77	0.557	1.346	-0.213	0.576	0.789	1	1	1	1	0.352	1	0.541	1	0.0404	1	1	0.121	1	0.813	1	3.0114	5.23251	2.73692	3.22545	2.50778	4.15634	4.57599
TRIAE_CS42_1BL_TGACv1_032467_AA0130210	1.71	1.59	0.89	0.89	0.57	0.68	0.98	1.48	1.07	1.46	2.97	3.45	-0.886	-1.354	-0.377	-0.361	0.962	-0.468	0.509	0.526	1.849	0.977	0.994	2.317	0.016	1.339	1.323	1	0.377	1	1	0.282	1	0.894	1	0.00175	1	1	0.000105	1	0.0546	0.442	0.477121	0.353745	0.187638	0.208594	0.0701909	0.17977	0.182912
TRIAE_CS42_1BL_TGACv1_032481_AA0130370	1.28	0.55	2.39	1.64	1.15	1.74	0.62	0.92	0.42	0.34	0	0.13	1.163	0.735	-0.156	-1.219	-3.466	-0.428	-1.319	-2.383	-4.632	-0.891	-1.955	-4.201	-1.063	-3.308	-2.253	1	1	1	0.778	0.00116	1	0.297	0.00513	1.33e-07	1	0.153	2.14e-05	1	0.00728	1	0.230518	0.109567	0.393014	0.419683	0.14708	0.389538	0.0641236
TRIAE_CS42_1BL_TGACv1_032512_AA0130820	4.27	4.13	3.96	5.33	4.59	5.43	4.52	24.09	5.07	3.53	3.74	4.93	0.148	0.259	1.778	0.029	0.048	0.111	1.63	-0.119	-0.1	1.519	-0.23	-0.211	-1.749	-1.73	0.019	1	1	0.0386	1	1	1	0.0876	1	1	0.421	1	1	0.0804	0.0471	1	2.34388	2.2703	1.97427	2.88632	2.44168	2.80272	2.35506
TRIAE_CS42_1BL_TGACv1_032519_AA0130850	1.07	2.89	2.66	2.85	0.86	0.98	0.62	2.54	0.12	0.52	0.24	0.48	0.46	-1.108	-0.285	-2.564	-2.426	-1.568	-0.745	-3.024	-2.887	0.823	-1.455	-1.318	-2.278	-2.141	0.137	1	1	1	0.0145	0.0243	1	0.822	0.00242	0.00225	1	1	0.922	0.121	0.0875	1	1.46566	2.65972	3.86735	2.82043	1.17275	0.996105	0.849872
TRIAE_CS42_1BL_TGACv1_032655_AA0132440	4.63	7.62	5.05	4.53	4.21	5.09	5.5	9.11	8.88	8.99	11.8	11.56	-0.367	-0.394	0.262	0.534	0.921	-0.028	0.628	0.901	1.287	0.656	0.929	1.315	0.273	0.659	0.386	1	1	1	0.926	0.116	1	0.612	0.211	0.00637	1	0.371	0.00824	1	0.474	1	5.28083	8.86521	5.50434	5.29341	4.89759	6.03844	6.11282
TRIAE_CS42_1BL_TGACv1_032665_AA0132600	0.57	1	0.07	0.19	0.38	0.38	0.27	0.28	1.01	1.38	1.6	1.05	-2.488	-1.053	-1.527	0.586	0.706	1.435	0.96	3.079	3.199	-0.474	1.64	1.76	2.114	2.234	0.12	0.385	1	0.439	1	0.942	1	0.883	0.0012	0.0003	1	0.426	0.121	0.0835	0.0228	1	0.250167	0.566025	0.0624625	0.100784	0.254355	0.216381	0.232553
TRIAE_CS42_1BL_TGACv1_032676_AA0132780	4.06	3.34	4.03	4.53	5.65	5.89	5.76	32.45	4.29	3.96	4.33	4.01	0.216	0.646	2.38	0.16	0.177	0.43	2.164	-0.056	-0.039	1.734	-0.486	-0.469	-2.22	-2.204	0.017	1	1	0.0013	1	1	1	0.00578	1	1	0.197	1	1	0.00604	0.00314	1	2.7444	2.19202	3.03657	3.11064	3.88658	3.72669	3.90869
TRIAE_CS42_1BL_TGACv1_032695_AA0133030	0.21	0.4	0.27	0.61	1.44	2.12	4.17	3.84	3.93	4.95	5.34	5.71	0.527	2.497	3.616	3.777	4.089	1.971	3.09	3.251	3.563	1.119	1.278	1.59	0.159	0.471	0.312	1	0.00184	2.01e-09	4.16e-11	1.47e-13	0.0477	5.11e-08	2.13e-09	7.81e-12	0.443	0.114	0.00384	1	0.814	1	0.685853	0.657779	1.02677	0.98332	3.34129	3.43323	9.12577
TRIAE_CS42_1BL_TGACv1_032726_AA0133380	4.7	3.04	4.16	5.37	4.21	4.71	2.93	9.8	1.97	2.19	1.19	1.35	0.314	0.218	0.75	-0.882	-1.59	-0.096	0.436	-1.196	-1.904	0.533	-1.099	-1.807	-1.632	-2.34	-0.708	1	1	0.803	0.77	0.0446	1	0.899	0.31	0.006	1	0.828	0.0195	0.0671	0.000461	1	1.8752	1.50828	1.7728	2.51015	1.78812	2.1686	1.16154
TRIAE_CS42_1BL_TGACv1_032814_AA0134350	0.5	0.55	1.37	1.68	1.05	1.19	1.06	0.46	0.36	0.52	0.06	0	1.532	1.096	0.432	-0.238	-4.051	-0.436	-1.099	-1.772	-5.591	-0.663	-1.335	-5.147	-0.671	-4.479	-3.834	1	1	1	1	0.0112	1	0.574	0.0586	1.83e-07	1	0.836	3.47e-05	1	0.0024	0.305	1.01428	0.538565	3.54007	1.8662	2.21637	1.3682	2.90081
TRIAE_CS42_1BL_TGACv1_032898_AA0135200	2.85	3.93	3.14	3.83	3.92	5.05	3.99	6.24	4.23	3.96	7.65	9.34	0.036	0.409	0.603	0.259	1.315	0.373	0.567	0.223	1.279	0.194	-0.15	0.906	-0.344	0.712	1.056	1	1	0.75	1	0.00691	1	0.718	1	0.0102	1	1	0.216	1	0.435	0.654	1.25952	1.06173	0.616108	1.15514	1.06532	1.31708	1.22409
TRIAE_CS42_1BL_TGACv1_032964_AA0135810	8.4	6.82	11.47	9.77	21.92	18.53	20.66	5.73	25.27	17.38	33.99	25.96	0.481	1.41	0.78	1.487	1.979	0.929	0.299	1.006	1.497	-0.63	0.077	0.569	0.707	1.198	0.492	1	0.0968	0.622	0.0216	0.000294	1	0.938	0.339	0.0133	1	1	1	1	0.122	1	4.09387	4.2025	5.30626	6.09787	10.2146	11.0901	9.24619
TRIAE_CS42_1BL_TGACv1_033059_AA0136530	6.62	6.27	5.39	5.93	8.33	10.01	10.2	14.66	6.73	8.43	8.01	8.81	-0.182	0.518	0.958	0.24	0.386	0.7	1.14	0.422	0.569	0.44	-0.278	-0.131	-0.718	-0.572	0.147	1	1	0.0635	1	0.958	1	0.0163	1	0.615	1	1	1	0.531	0.521	1	2.55398	3.18747	2.20897	2.92591	3.74639	4.73437	4.65561
TRIAE_CS42_1BL_TGACv1_033068_AA0136630	0	0.15	0.07	0.28	0	0.38	0.71	0.05	1.19	1.85	1.19	1.48	1.072	1.389	1.853	4.068	3.877	0.319	0.784	2.994	2.803	0.465	2.673	2.482	2.207	2.016	-0.191	1	1	0.651	0.00204	0.00312	1	0.939	0.0286	0.0379	1	0.0884	0.0753	0.433	0.345	1	0	0.288692	0.236864	0.557647	0	0.709278	2.13368
TRIAE_CS42_1BL_TGACv1_033245_AA0138120	2.78	1.79	0.75	1.54	0.48	0.38	0.71	10.63	0.24	0.17	0.47	0.22	-0.97	-2.407	1.331	-3.446	-2.722	-1.437	2.302	-2.477	-1.751	3.738	-1.037	-0.313	-4.777	-4.052	0.726	1	0.377	0.738	0.0122	0.053	1	0.154	0.279	0.591	0.0362	1	1	0.000398	0.00111	1	2.5145	1.05307	0.77526	0.960995	0.444224	0.239971	0.666141
TRIAE_CS42_1BL_TGACv1_033278_AA0138360	1.57	1.69	1.37	3.22	3.25	3.69	3.72	14.42	4.53	5.38	7.06	7.63	0.51	1.091	2.486	1.599	2.166	0.581	1.977	1.09	1.656	1.396	0.508	1.075	-0.888	-0.321	0.567	1	0.993	0.000627	0.0878	0.00265	1	0.0126	0.536	0.0366	0.521	1	0.548	1	0.95	1	0.650871	0.744134	0.557405	1.43132	1.31339	1.59318	1.54897
TRIAE_CS42_1BL_TGACv1_033285_AA0138440	1.21	0.6	0.82	1.12	1.91	1.91	1.95	59.73	1.07	1.59	1.9	2.09	0.125	1.09	5.1	0.577	1.154	0.966	4.976	0.453	1.03	4.01	-0.513	0.063	-4.524	-3.947	0.577	1	1	3.66e-05	1	0.944	1	6.91e-05	1	1	0.0125	1	1	0.000563	0.00133	1	1.64475	0.422247	1.26237	0.883575	2.6562	1.52201	2.60419
TRIAE_CS42_1BL_TGACv1_033296_AA0138580	11.31	11.7	11.67	14.91	16.08	18.1	11.61	46.42	11.44	11.48	8.6	8.64	0.209	0.572	1.341	-0.006	-0.417	0.363	1.132	-0.215	-0.626	0.769	-0.578	-0.989	-1.347	-1.758	-0.411	1	1	0.0659	1	1	1	0.204	1	0.945	1	1	0.398	0.116	0.00429	1	12.0462	7.25769	14.1275	9.77743	17.2071	12.4762	12.6398
TRIAE_CS42_1BL_TGACv1_033309_AA0138640	3.06	4.18	1.23	1.73	0.77	0.89	0.98	2.13	0.42	0.73	0.18	0.26	-1.28	-2.105	-1.171	-2.617	-3.978	-0.825	0.109	-1.337	-2.699	0.934	-0.512	-1.872	-1.446	-2.806	-1.363	1	0.00936	0.256	9.65e-05	1.48e-08	1	1	0.308	0.00118	1	1	0.148	0.402	0.000944	1	3.83594	3.71043	1.94144	1.64387	1.00227	0.890661	1.49132
TRIAE_CS42_1BL_TGACv1_033338_AA0138830	1.07	0.7	0.41	0.51	1.44	1.65	1.33	1.34	1.25	0.86	1.78	1.4	-0.875	0.848	0.623	0.267	0.862	1.723	1.498	1.142	1.738	-0.225	-0.582	0.014	-0.357	0.238	0.596	1	1	0.976	1	0.661	0.211	0.167	0.668	0.0315	1	1	1	1	0.971	1	0.48794	0.36008	0.19082	0.23338	0.766787	0.745608	0.693128
TRIAE_CS42_1BL_TGACv1_033382_AA0139040	114.14	83.64	150.29	141.96	88.93	76.23	79.7	56.77	108.15	98.8	165.54	173.49	0.564	-0.26	-0.537	0.066	0.778	-0.824	-1.101	-0.498	0.214	-0.276	0.326	1.039	0.603	1.315	0.712	1	1	0.484	1	0.0622	0.267	0.0035	0.722	1	1	1	0.00509	0.6	9.56e-05	1	15.6965	15.0184	19.8844	25.1267	12.1816	12.6056	10.3354
TRIAE_CS42_1BL_TGACv1_033383_AA0139070	107.38	66.46	104.9	87.9	55.23	45.2	50.53	25.75	60.3	43.75	82.98	74.2	0.15	-0.792	-1.192	-0.74	-0.145	-0.942	-1.342	-0.89	-0.295	-0.4	0.052	0.647	0.452	1.048	0.596	1	0.59	0.0173	0.394	1	0.509	0.00575	0.172	1	1	1	0.639	1	0.0547	1	9.97739	9.15184	8.80554	11.918	5.00349	5.78655	4.26073
TRIAE_CS42_1BL_TGACv1_033389_AA0139150	2.99	4.33	3.48	4.39	3.06	4.24	2.13	2.27	1.79	2.54	0.65	0.39	0.101	0.008	-0.74	-0.756	-2.838	-0.093	-0.841	-0.857	-2.939	-0.748	-0.764	-2.846	-0.015	-2.097	-2.083	1	1	0.65	0.693	3.79e-07	1	0.494	0.532	1.18e-07	1	1	1.39e-06	1	0.003	0.0227	2.4364	2.68717	3.23153	2.61295	2.66237	2.65431	1.83442
TRIAE_CS42_1BL_TGACv1_033424_AA0139340	1.14	1.24	0.68	0.84	0.86	0.64	0.8	0.55	0.66	0.56	0.42	0	-0.632	-0.714	-0.859	-0.978	-2.66	-0.082	-0.228	-0.346	-2.029	-0.146	-0.264	-1.945	-0.118	-1.799	-1.684	1	1	0.891	0.894	0.00609	1	1	1	0.207	1	1	0.318	1	0.359	1	0.756857	0.886992	0.207454	0.603555	0.61635	0.39113	0.521984
TRIAE_CS42_1BL_TGACv1_033429_AA0139390	2.85	3.14	4.16	3.88	7.08	8.18	6.03	8.88	4.17	5.81	3.14	3.88	0.42	1.352	1.325	0.74	0.233	0.933	0.906	0.32	-0.187	-0.027	-0.612	-1.119	-0.586	-1.092	-0.507	1	0.0217	0.0117	0.515	1	0.73	0.213	1	1	1	1	0.0497	1	0.0587	1	0.86978	0.99446	1.30136	1.27141	2.18926	2.53337	1.75983
TRIAE_CS42_1BL_TGACv1_033496_AA0139900	0.07	0.05	0	0.05	1.44	1.23	10.73	1.8	21.45	18.07	41.52	30.32	-0.932	4.328	6.539	8.236	9.097	5.264	7.473	9.183	10.044	2.213	3.895	4.757	1.681	2.543	0.862	1	0.0016	6.3e-11	3.87e-18	4.11e-22	0.000639	7.99e-12	6.19e-20	5.25e-24	0.0807	3.6e-07	4.19e-11	0.134	0.000623	1	0.212185	0.113812	0	0.111499	3.59124	2.85858	29.0924
TRIAE_CS42_1BL_TGACv1_033509_AA0140020	0	0.05	0	0.09	0.57	0.64	0.89	1.29	0.72	1.55	1.6	2.44	0.772	4.088	4.943	5.018	5.833	3.324	4.18	4.243	5.059	0.859	0.907	1.724	0.048	0.864	0.817	1	0.0433	0.000224	3.54e-05	2.73e-08	0.0898	0.00024	0.000152	1.32e-07	1	1	0.103	1	0.694	1	0	0	0	0.149766	1.01395	0.7843	2.39072
TRIAE_CS42_1BL_TGACv1_033528_AA0140130	1.14	1.69	1.3	0.93	1.72	1.74	1.68	0.97	2.38	2.32	3.74	3.8	-0.384	0.268	-0.174	0.708	1.386	0.653	0.21	1.093	1.771	-0.442	0.44	1.118	0.883	1.561	0.678	1	1	1	0.863	0.0219	1	0.986	0.319	0.00183	1	1	0.181	0.953	0.0181	1	0.212856	0.441789	0.24342	0.212803	0.328958	0.390851	0.348233
TRIAE_CS42_1BL_TGACv1_033678_AA0141260	0.36	0.25	0.41	0.47	1.63	1.31	0.62	5.64	0.24	0.3	0.06	0.22	0.554	2.266	3.394	-0.127	-0.994	1.713	2.842	-0.682	-1.549	1.129	-2.395	-3.262	-3.524	-4.39	-0.869	1	0.441	0.00538	1	1	1	0.0224	1	0.869	1	0.264	0.0211	0.00444	0.000203	1	0.786475	0.30586	0.998921	0.609581	3.44988	1.81247	1.34072
TRIAE_CS42_1BL_TGACv1_033796_AA0142110	0.64	1.29	0.68	0.28	0.67	0.34	0.89	6.61	0.06	0	0.12	0.04	-1.051	-1.015	1.952	-4.93	-3.557	0.036	3.004	-3.885	-2.508	2.967	-3.913	-2.541	-6.878	-5.508	1.386	1	1	0.246	0.00663	0.032	1	0.027	0.151	0.427	0.143	0.323	0.546	1.28e-05	3.32e-05	1	0.483607	0.967712	0.658259	0.234487	0.559168	0.279161	0.843001
TRIAE_CS42_1BL_TGACv1_033938_AA0142690	4.41	6.97	3.75	6.21	6.13	8.48	8.78	11.88	10.73	16.47	9.25	12.91	-0.189	0.363	0.857	1.25	0.955	0.552	1.046	1.439	1.143	0.494	0.887	0.591	0.393	0.097	-0.296	1	1	0.344	0.0268	0.162	1	0.149	0.00623	0.05	1	0.605	0.934	1	0.995	1	3.9126	4.25516	3.77591	3.80556	5.75077	5.45376	8.09251
TRIAE_CS42_1BL_TGACv1_034151_AA0143640	1.14	0.75	0.75	0.79	1.63	1.74	2.22	3.37	1.61	1.81	3.26	2.88	-0.251	0.868	1.618	0.886	1.722	1.119	1.869	1.138	1.974	0.75	0.018	0.854	-0.732	0.104	0.836	1	1	0.0197	0.673	0.0051	1	0.00469	0.335	0.000554	1	1	0.588	1	0.993	1	0.424114	0.351845	0.301037	0.332424	0.615999	0.69152	0.776545
TRIAE_CS42_1BL_TGACv1_034275_AA0144060	0	0	0	0	0.1	0.3	0.98	0.69	0.95	1.16	2.19	2.57	0	4.999	6.779	7.311	8.469	5.037	6.819	7.348	8.506	1.803	2.194	3.357	0.388	1.551	1.163	1	0.697	0.000282	2.83e-06	1.46e-11	1	0.000277	2.43e-06	8.22e-12	0.463	0.0866	7.07e-06	1	0.0999	1	0	0	0	0	0.0813222	0.22821	0.822734
TRIAE_CS42_1BL_TGACv1_034386_AA0144360	0.5	1.19	0.55	1.45	1.15	2.8	1.42	9.15	1.43	2.62	1.36	2.7	0.234	1.22	2.625	1.235	1.241	0.986	2.391	1.001	1.006	1.405	0.015	0.02	-1.391	-1.385	0.006	1	1	0.0267	0.905	0.748	1	0.0679	1	1	1	1	1	0.965	0.514	1	0.822526	0.95909	1.07015	1.24274	1.84382	2.49726	2.34988
TRIAE_CS42_1BL_TGACv1_034556_AA0144850	5.69	7.12	2.53	3.18	6.99	8.69	7.8	12.48	3.99	4.26	2.61	2.84	-1.161	0.296	0.671	-0.637	-1.235	1.457	1.832	0.524	-0.073	0.375	-0.933	-1.531	-1.308	-1.905	-0.597	0.442	1	0.536	0.716	0.0167	0.0181	7.5e-05	1	1	1	0.386	0.00157	0.0174	1.86e-05	1	7.47677	5.79936	3.98345	2.68293	9.10693	7.87112	10.2242
TRIAE_CS42_1BL_TGACv1_034898_AA0145760	40.13	36.94	38.43	43.74	30.63	27.35	18.09	10.59	10.31	9.25	5.75	5.15	0.093	-0.412	-1.441	-1.979	-2.822	-0.506	-1.534	-2.073	-2.916	-1.028	-1.567	-2.41	-0.538	-1.382	-0.843	1	1	5.99e-05	1.46e-09	2.27e-18	1	1.77e-05	2.1e-10	1.49e-19	0.0949	2.38e-05	3.24e-13	0.966	0.000287	0.897	14.5591	13.7676	14.4396	16.7534	11.3714	10.1011	6.23878
TRIAE_CS42_1BL_TGACv1_035130_AA0146220	2.92	5.92	2.39	6.4	4.69	9.75	3.46	19.93	1.73	3.53	1.07	2.31	-0.006	0.71	1.405	-0.748	-1.379	0.717	1.411	-0.741	-1.373	0.695	-1.458	-2.089	-2.153	-2.784	-0.631	1	1	0.475	1	0.484	1	0.458	1	0.509	1	0.974	0.0984	0.124	0.00688	1	3.48819	4.70535	3.46584	4.93552	6.33637	7.98864	4.49398
TRIAE_CS42_1BL_TGACv1_035465_AA0146680	4.7	4.53	4.16	3.41	6.61	5.43	9.22	3.01	9.06	7.36	10.91	8.55	-0.288	0.376	0.375	0.829	1.075	0.664	0.663	1.117	1.363	-0.001	0.453	0.699	0.454	0.7	0.246	1	1	1	0.601	0.169	1	0.709	0.208	0.0357	1	1	0.903	1	0.661	1	2.82006	3.7947	2.6855	2.9326	4.7263	4.36782	6.49774
TRIAE_CS42_1BS_TGACv1_049531_AA0156020	0.07	0.3	0.2	0.14	0.38	0.13	0.35	0.37	0.72	0.9	1.07	1.22	-0.249	0.104	0.836	1.988	2.478	0.353	1.085	2.239	2.729	0.732	1.884	2.374	1.15	1.64	0.491	1	1	1	0.114	0.00708	1	0.878	0.101	0.00604	1	0.66	0.0451	1	0.184	1	0.143736	0.7249	0.424363	0.332296	0.822255	0.283566	0.727541
TRIAE_CS42_1BS_TGACv1_049589_AA0157350	0.85	0.65	1.09	1.03	1.82	1.57	3.81	2.5	2.98	2.62	2.67	2.84	0.511	1.17	2.054	1.908	1.888	0.658	1.543	1.397	1.377	0.884	0.738	0.718	-0.146	-0.166	-0.02	1	0.632	0.000913	0.00231	0.00182	1	0.0235	0.0459	0.0384	1	1	0.903	1	0.979	1	0.322061	0.342502	0.368135	0.429463	0.583196	0.711066	1.33185
TRIAE_CS42_1BS_TGACv1_049727_AA0160550	0.85	0.45	0.96	0.28	1.53	0.64	3.1	1.99	4.53	1.68	2.31	0.92	-0.099	0.692	1.97	2.26	1.315	0.792	2.069	2.359	1.414	1.277	1.567	0.622	0.289	-0.656	-0.945	1	1	0.158	0.0547	0.654	1	0.136	0.0428	0.563	1	0.851	1	1	0.887	1	2.13367	0.599033	2.9225	0.390149	3.97263	0.917795	7.70819
TRIAE_CS42_1BS_TGACv1_049850_AA0162920	2.28	4.43	0.96	2.01	0.67	1.57	0.8	5.55	0.48	0.99	0.3	0.44	-1.166	-1.535	-0.056	-2.17	-3.161	-0.369	1.11	-1.004	-1.996	1.479	-0.635	-1.626	-2.114	-3.105	-0.992	1	0.878	1	0.109	0.00305	1	0.708	1	0.222	1	1	0.681	0.242	0.00779	1	17.9044	26.3823	10.3366	10.9664	5.15802	9.02328	5.84231
TRIAE_CS42_1BS_TGACv1_050042_AA0166350	0.57	0.45	1.02	1.07	1.24	1.31	0.8	0.88	0.12	0.43	0.42	0.44	1.057	1.344	0.743	-0.764	-0.23	0.288	-0.313	-1.822	-1.288	-0.601	-2.109	-1.576	-1.508	-0.974	0.534	1	0.596	0.974	1	1	1	0.967	0.065	0.355	1	0.0306	0.16	0.6	0.723	1	0.110975	0.121179	0.186909	0.285694	0.240976	0.329152	0.14473
TRIAE_CS42_1BS_TGACv1_050175_AA0168560	2.63	2.79	6.89	7.8	3.83	4.54	3.55	7.81	2.44	1.85	1.07	1.79	1.436	0.632	1.089	-0.346	-0.904	-0.804	-0.348	-1.783	-2.341	0.457	-0.978	-1.536	-1.435	-1.993	-0.558	0.302	1	0.219	1	0.474	1	0.899	0.00201	7.05e-06	1	0.82	0.0246	0.0666	0.000609	1	0.990476	1.04384	2.57507	2.93428	1.43878	1.7221	1.29297
TRIAE_CS42_1BS_TGACv1_050808_AA0175780	0.78	1.1	0.41	0.05	0.86	0.81	1.06	1.16	0.72	0.86	0.77	0.74	-2.203	-0.2	0.228	-0.261	-0.331	2.003	2.43	1.945	1.874	0.428	-0.061	-0.131	-0.49	-0.56	-0.07	0.769	1	1	1	1	0.738	0.0289	0.164	0.176	1	1	1	1	0.881	1	0.516872	0.81527	0.257977	0.0347337	0.564048	0.581586	0.665773
TRIAE_CS42_1BS_TGACv1_051269_AA0178910	0.78	0.75	1.5	1.21	2.68	2.42	4.61	1.62	3.93	3.31	7.41	6.63	0.816	1.722	1.967	2.234	3.19	0.907	1.152	1.418	2.374	0.245	0.511	1.466	0.265	1.221	0.956	1	0.0968	0.00864	0.000694	2.26e-08	1	0.292	0.089	3.01e-05	1	1	0.0417	1	0.159	1	0.204367	0.236973	0.362998	0.395104	0.645928	0.764675	1.07165
TRIAE_CS42_1DL_TGACv1_061054_AA0183190	1.64	1.74	1.98	1.26	0.77	0.47	0.8	0.37	0.66	0.3	0.42	0.31	-0.08	-1.526	-1.623	-1.857	-2.231	-1.447	-1.543	-1.777	-2.152	-0.097	-0.33	-0.704	-0.233	-0.607	-0.375	1	0.501	0.192	0.0561	0.00865	1	0.228	0.0932	0.0104	1	1	1	1	0.894	1	0.379931	0.431558	0.375222	0.34182	0.146692	0.114677	0.192277
TRIAE_CS42_1DL_TGACv1_061054_AA0183270	0.71	0.55	0.82	1.21	1.05	1.23	1.95	5.83	1.73	1.68	1.3	1.22	0.721	0.883	2.661	1.441	1.011	0.163	1.941	0.72	0.29	1.778	0.558	0.127	-1.221	-1.651	-0.43	1	1	0.000481	0.293	0.738	1	0.0224	1	1	0.192	1	1	0.546	0.0619	1	0.53799	0.326902	0.646711	0.854476	0.819484	0.875212	1.27698
TRIAE_CS42_1DL_TGACv1_061074_AA0184230	21.85	19.02	24.5	27.29	46.43	37.69	32.18	106.19	26.16	24.6	25.33	24.08	0.343	1.041	1.763	0.313	0.274	0.698	1.42	-0.03	-0.069	0.723	-0.727	-0.766	-1.45	-1.489	-0.039	1	0.365	0.000903	1	1	1	0.0189	1	1	1	1	0.627	0.0226	0.0082	1	8.29091	7.30897	9.29146	10.2869	17.2244	14.0789	11.5632
TRIAE_CS42_1DL_TGACv1_061075_AA0184240	19.28	23.05	8.74	12.43	4.5	5	3.1	28.94	3.75	5.33	2.67	3.1	-0.998	-2.152	-0.393	-2.216	-2.872	-1.153	0.606	-1.217	-1.874	1.759	-0.064	-0.72	-1.823	-2.479	-0.656	1	0.0587	1	0.0149	0.0004	1	0.877	0.639	0.0565	0.411	1	1	0.158	0.00563	1	11.4052	12.1808	5.57649	6.54736	2.65772	2.75574	1.81176
TRIAE_CS42_1DL_TGACv1_061085_AA0184560	0.64	0.95	1.16	1.07	1.53	1.82	2.75	2.54	1.43	2.06	1.54	1.74	0.458	1.066	1.695	1.12	1.022	0.609	1.237	0.662	0.564	0.629	0.053	-0.045	-0.576	-0.674	-0.098	1	0.792	0.0139	0.302	0.351	1	0.156	1	1	1	1	1	1	0.664	1	1.19788	1.36736	3.15333	1.45933	3.45348	2.54538	6.44318
TRIAE_CS42_1DL_TGACv1_061092_AA0184800	7.19	5.43	1.84	1.36	0.29	0.76	0.27	4.9	0.06	0	0.12	0	-1.979	-3.488	-1.248	-7.605	-6.738	-1.51	0.731	-5.634	-4.763	2.24	-4.115	-3.248	-6.352	-5.487	0.876	1	0.00935	0.747	1.56e-07	3.5e-07	1	0.905	0.000696	0.00137	0.581	0.256	0.258	0.000195	0.000209	1	6.10111	7.494	2.86432	1.55853	0.353728	1.28451	0.322536
TRIAE_CS42_1DL_TGACv1_061101_AA0185260	3.2	2.94	3.82	3.41	2.97	3.52	4.43	12.39	3.58	3.31	4.45	3.14	0.236	0.092	1.474	0.166	0.302	-0.144	1.239	-0.069	0.066	1.383	0.075	0.21	-1.308	-1.173	0.135	1	1	0.0346	1	1	1	0.141	1	1	0.256	1	1	0.147	0.157	1	1.23509	1.30291	1.31493	1.36613	1.08049	1.54119	1.62329
TRIAE_CS42_1DL_TGACv1_061103_AA0185360	1.78	2.44	1.77	2.1	4.02	3.31	4.34	1.62	5.24	5.29	4.03	3.27	-0.126	0.772	0.434	1.306	0.775	0.898	0.56	1.432	0.901	-0.338	0.535	0.003	0.872	0.341	-0.531	1	1	1	0.078	0.64	1	0.801	0.044	0.479	1	1	1	0.953	0.938	1	0.668297	0.925442	0.670624	0.825611	1.44375	1.18969	1.51352
TRIAE_CS42_1DL_TGACv1_061105_AA0185510	2.35	2.24	2.32	2.01	4.4	3.35	5.32	1.48	5.78	3.83	7	5.71	-0.086	0.744	0.52	1.06	1.467	0.83	0.606	1.147	1.554	-0.224	0.317	0.723	0.541	0.947	0.407	1	1	0.999	0.455	0.0578	1	0.816	0.365	0.0366	1	1	1	1	0.504	1	0.484185	0.687027	0.38451	0.67205	0.731867	1.00656	0.849196
TRIAE_CS42_1DL_TGACv1_061111_AA0185690	2.21	3.09	3.28	3.88	30.25	37.31	71.46	43.32	97.07	137.39	89.09	102.52	0.425	3.658	4.417	5.451	5.16	3.233	3.992	5.026	4.734	0.759	1.793	1.501	1.034	0.743	-0.291	1	5.59e-22	1.1e-31	1.09e-45	9.61e-42	9.12e-18	3.61e-27	1.14e-40	4.95e-37	0.62	3.79e-06	8.12e-05	0.0439	0.227	1	1.29326	1.38714	2.18211	1.768	18.1972	17.1115	42.8596
TRIAE_CS42_1DL_TGACv1_061111_AA0185700	0	0.15	0	0.28	0.48	0.68	0.62	1.29	0.6	1.42	0.77	0.7	0.842	2.699	3.426	3.482	2.999	1.859	2.588	2.638	2.155	0.729	0.776	0.293	0.046	-0.437	-0.483	1	0.219	0.00547	0.0038	0.0252	1	0.0599	0.0215	0.104	1	1	1	1	0.966	1	0	0.150523	0	0.293811	0.524258	0.695786	0.662732
TRIAE_CS42_1DL_TGACv1_061111_AA0185720	1.92	1.74	1.09	0.89	2.11	3.14	3.28	1.76	2.44	3.18	2.02	2.57	-0.892	0.551	0.42	0.628	0.335	1.443	1.312	1.521	1.228	-0.13	0.077	-0.215	0.208	-0.085	-0.293	1	1	1	1	1	0.411	0.169	0.0429	0.168	1	1	1	1	0.999	1	0.455372	0.373787	0.235359	0.18069	0.51869	0.691242	0.68864
TRIAE_CS42_1DL_TGACv1_061138_AA0186610	1.07	1.05	0.82	0.47	0.67	0.21	0.35	0.69	0.18	0.22	0.3	0.22	-0.745	-1.444	-0.921	-2.368	-2.031	-0.699	-0.177	-1.624	-1.286	0.522	-0.923	-0.585	-1.445	-1.108	0.338	1	1	0.813	0.0306	0.0645	1	1	0.429	0.674	1	1	1	1	0.785	1	0.406126	0.439484	0.3281	0.172966	0.254426	0.0764407	0.113454
TRIAE_CS42_1DL_TGACv1_061140_AA0186700	0.57	0.6	1.09	1.12	1.15	1.61	0.98	4.72	0.72	0.34	0.24	0.26	0.914	1.252	2.309	-0.173	-1.2	0.339	1.395	-1.088	-2.115	1.057	-1.426	-2.453	-2.483	-3.51	-1.028	1	1	0.0303	1	0.884	1	0.421	1	0.103	1	1	0.0383	0.0269	0.000201	1	0.863503	0.611848	1.81107	1.19802	1.81761	1.82093	1.53736
TRIAE_CS42_1DL_TGACv1_061141_AA0186710	0.43	0.55	0.2	0.19	2.01	1.61	2.48	1.66	2.38	2.02	2.08	1.31	-1.314	1.835	2.022	2.136	1.746	3.15	3.336	3.453	3.063	0.187	0.299	-0.09	0.112	-0.278	-0.39	1	0.08	0.011	0.00281	0.0293	0.000422	2.23e-05	3.94e-06	9.36e-05	1	1	1	1	0.956	1	0.420583	0.442519	0.193557	0.157883	1.84202	1.33094	2.22351
TRIAE_CS42_1DL_TGACv1_061144_AA0186880	0.93	1.59	0.96	1.78	2.01	2.63	2.84	4.81	3.69	3.96	2.08	2.84	0.119	0.872	1.593	1.573	0.941	0.753	1.474	1.453	0.822	0.72	0.7	0.068	-0.021	-0.652	-0.632	1	1	0.0254	0.0232	0.437	1	0.0512	0.0482	0.675	1	1	1	1	0.729	1	0.790085	0.819143	0.799978	0.874562	1.42882	1.5988	1.89783
TRIAE_CS42_1DL_TGACv1_061149_AA0187100	0.5	0.4	0.34	0.7	0.77	0.93	0.89	3.01	1.01	1.68	1.6	2.14	0.272	0.948	2.169	1.6	2.065	0.676	1.897	1.328	1.793	1.221	0.651	1.116	-0.57	-0.105	0.465	1	1	0.0327	0.328	0.0442	1	0.0892	0.562	0.0843	1	1	0.724	1	1	1	0.718694	0.327148	0.558263	0.735171	1.11281	0.996887	1.07128
TRIAE_CS42_1DL_TGACv1_061159_AA0187550	29.89	26.98	25.39	23.55	96.78	93.91	114.99	72.08	156.24	150.16	171.41	154.65	-0.216	1.746	1.716	2.43	2.52	1.962	1.932	2.647	2.736	-0.03	0.684	0.774	0.714	0.804	0.09	1	1.66e-07	1.01e-07	9.61e-16	4.52e-17	2.14e-09	1.23e-09	2e-18	7.08e-20	1	0.427	0.0963	0.276	0.0678	1	7.77765	7.89165	7.01493	6.71723	24.7208	26.0585	28.8896
TRIAE_CS42_1DL_TGACv1_061165_AA0187620	0.64	0.7	0.34	0.28	0.86	1.14	0.89	1.8	1.49	1.98	1.13	1.57	-1.112	0.611	1.053	1.369	1.011	1.723	2.165	2.483	2.125	0.443	0.758	0.4	0.315	-0.043	-0.358	1	1	0.631	0.229	0.645	0.734	0.0286	0.00263	0.0167	1	1	1	1	1	1	0.94693	0.844565	0.417425	0.335704	1.25567	1.37425	0.757165
TRIAE_CS42_1DL_TGACv1_061194_AA0188420	0.71	0.85	1.37	2.01	2.01	2.08	2.04	7.44	1.31	1.03	0.71	0.57	1.111	1.377	2.613	0.568	-0.301	0.266	1.503	-0.543	-1.413	1.237	-0.809	-1.678	-2.046	-2.915	-0.87	1	0.694	0.00092	1	1	1	0.161	1	0.313	0.878	1	0.158	0.03	0.000146	1	0.55527	0.625199	1.04834	1.45978	1.52065	1.52265	1.48651
TRIAE_CS42_1DL_TGACv1_061200_AA0188550	1.21	1.1	0.07	0.09	0	0.04	0	0.37	0.06	0	0.06	0	-3.684	-4.996	-2.307	-5.173	-5.166	-1.32	1.374	-1.488	-1.481	2.684	-0.154	-0.148	-2.858	-2.851	0.006	0.0391	0.000939	0.0365	0.000109	6.97e-05	1	0.915	1	1	1	1	1	1	0.659	1	1.91605	1.29067	0.123769	0.115402	0	0.0546455	0
TRIAE_CS42_1DL_TGACv1_061207_AA0188900	1.35	1.59	0.61	1.96	0.19	0.81	0.09	0.46	0.24	0.47	1.54	4.41	-0.169	-1.422	-2.238	-2.001	1.016	-1.253	-2.07	-1.832	1.185	-0.816	-0.578	2.439	0.24	3.256	3.018	1	1	0.106	0.21	0.841	1	0.171	0.328	0.669	1	1	0.0314	1	0.00195	0.0423	1.71285	1.27609	0.873107	1.63775	0.241309	0.701404	0.112223
TRIAE_CS42_1DL_TGACv1_061229_AA0189260	0.21	0.35	1.02	0.75	0.96	1.31	1.86	7.07	3.46	3.91	3.91	3.66	1.577	1.979	3.948	3.645	3.682	0.403	2.372	2.066	2.104	1.97	1.663	1.701	-0.307	-0.269	0.038	1	0.286	5.95e-07	4.12e-06	1.87e-06	1	0.00368	0.0134	0.00684	0.114	0.193	0.0751	1	0.975	1	0.236021	0.353597	1.2288	0.714481	1.02089	1.31372	1.69848
TRIAE_CS42_1DL_TGACv1_061276_AA0190870	2.99	2.29	3.48	2.62	3.35	2.93	3.99	3.19	5.3	5.85	6.64	7.72	0.208	0.248	0.439	1.091	1.456	0.04	0.231	0.883	1.248	0.191	0.843	1.208	0.652	1.017	0.365	1	1	0.978	0.0667	0.00165	1	0.954	0.269	0.0111	1	0.685	0.0285	1	0.0948	1	0.253913	0.228316	0.166725	0.26824	0.33509	0.470016	0.456851
TRIAE_CS42_1DL_TGACv1_061311_AA0192180	1.99	1.49	1.5	0.7	1.44	1.06	0.71	0.88	0.36	0.43	0.06	0.44	-0.684	-0.501	-1.096	-2.105	-2.668	0.183	-0.411	-1.421	-1.984	-0.595	-1.604	-2.166	-1.009	-1.571	-0.563	1	1	0.587	0.0203	0.0012	1	0.951	0.486	0.0491	1	0.54	0.0453	1	0.354	1	5.40626	1.50451	4.27021	0.629012	3.35969	1.11629	1.97637
TRIAE_CS42_1DL_TGACv1_061317_AA0192320	4.48	4.53	1.3	1.03	0.48	1.48	0.62	4.95	4.35	4.86	3.86	5.85	-1.956	-2.109	-0.648	0.032	0.109	-0.153	1.307	1.988	2.065	1.46	2.142	2.218	0.68	0.757	0.077	0.731	0.0878	0.994	1	1	1	0.525	0.0741	0.0381	0.861	0.0725	0.0235	1	0.807	1	1.36802	1.40427	0.396614	0.332005	0.161704	0.49602	0.173246
TRIAE_CS42_1DL_TGACv1_061367_AA0193190	7.47	10.21	5.26	9.21	8.52	13.57	18.17	18.72	17.16	23.1	14.59	19.59	-0.284	0.331	1.057	1.184	0.948	0.615	1.341	1.468	1.232	0.726	0.853	0.617	0.127	-0.109	-0.236	1	1	0.06	0.0177	0.0926	1	0.0075	0.00118	0.00889	0.923	0.465	0.727	1	0.988	1	6.02308	5.606	5.01826	5.33909	7.39381	7.98381	15.2534
TRIAE_CS42_1DL_TGACv1_061382_AA0193780	4.06	7.42	4.71	6.64	7.08	9.62	7.8	68.05	10.55	14.41	10.44	13.92	-0.018	0.541	2.723	1.117	1.081	0.559	2.741	1.135	1.099	2.181	0.575	0.54	-1.606	-1.641	-0.035	1	1	0.00208	0.734	0.647	1	0.00268	0.791	0.655	0.131	1	1	0.357	0.168	1	5.36958	6.06796	5.88948	6.19412	8.69805	8.65254	9.90925
TRIAE_CS42_1DL_TGACv1_061397_AA0194170	8.4	10.06	9.01	9.58	8.42	8.4	6.56	4.95	11.2	11.57	10.85	12.52	0.008	-0.138	-0.702	0.3	0.339	-0.146	-0.71	0.292	0.331	-0.564	0.438	0.477	1.002	1.041	0.039	1	1	0.315	1	0.979	1	0.304	1	1	1	1	0.893	0.0539	0.0184	1	4.40209	5.06564	4.52578	5.15656	4.65712	4.35849	3.33626
TRIAE_CS42_1DL_TGACv1_061407_AA0194400	2.92	1.74	2.46	1.87	3.83	2.42	2.57	21.22	2.62	2.15	2.31	1.92	-0.103	0.415	2.368	0.04	-0.133	0.519	2.471	0.144	-0.029	1.952	-0.375	-0.548	-2.328	-2.5	-0.173	1	1	0.0182	1	1	1	0.0161	1	1	0.337	1	1	0.0398	0.00985	1	3.10461	2.19228	2.55325	2.02286	3.83653	2.88437	2.14334
TRIAE_CS42_1DL_TGACv1_061441_AA0195350	0.78	0.85	1.5	2.1	1.63	0.89	1.77	2.03	0.83	0.73	0.3	0.44	1.148	0.541	1.223	-0.07	-1.116	-0.607	0.075	-1.218	-2.265	0.682	-0.611	-1.657	-1.293	-2.339	-1.047	1	1	0.272	1	0.616	1	1	0.302	0.00129	1	1	0.131	0.376	0.00143	1	2.12509	1.30336	4.57451	3.49567	4.27163	1.58951	4.90526
TRIAE_CS42_1DL_TGACv1_061449_AA0195560	5.05	5.03	5.8	6.12	6.99	7.46	4.7	21.41	5.24	4.95	4.09	4.84	0.243	0.521	1.386	0.015	-0.172	0.278	1.143	-0.228	-0.414	0.865	-0.506	-0.692	-1.371	-1.558	-0.187	1	1	0.112	1	1	1	0.305	1	1	1	1	1	0.219	0.0471	1	5.95405	5.65063	5.61635	6.64034	6.90398	7.63901	5.00661
TRIAE_CS42_1DL_TGACv1_061450_AA0195590	2.06	1.34	4.85	4.63	3.83	3.56	3.55	6.06	3.16	2.93	2.43	2.09	1.492	1.13	1.537	0.853	0.425	-0.362	0.045	-0.639	-1.067	0.407	-0.277	-0.706	-0.684	-1.112	-0.428	0.187	0.352	0.0114	0.549	1	1	1	0.954	0.112	1	1	0.806	1	0.123	1	0.32115	0.245166	0.855983	0.895946	0.660126	0.651322	0.55623
TRIAE_CS42_1DL_TGACv1_061465_AA0196020	0.36	0.95	0.41	0.56	0.38	1.14	0.71	26.58	0.66	0.95	1.01	1.31	-0.432	0.259	4.357	0.28	0.805	0.69	4.789	0.712	1.237	4.099	0.021	0.546	-4.079	-3.553	0.526	1	1	0.00209	1	1	1	0.000982	1	1	0.0341	1	1	0.0086	0.0148	1	0.709834	1.16388	1.00662	0.523747	0.723288	1.43131	1.40797
TRIAE_CS42_1DL_TGACv1_061486_AA0196690	11.88	11.35	10.72	10.98	16.56	18.06	21.63	22.01	22.64	21.59	21.65	21.94	-0.097	0.58	0.91	0.929	0.909	0.677	1.007	1.026	1.006	0.331	0.35	0.329	0.019	-0.002	-0.021	1	0.653	0.0122	0.00743	0.00663	0.646	0.00442	0.00207	0.00175	1	1	1	1	1	1	2.82309	3.09537	2.51451	2.97217	3.88285	4.81274	4.92783
TRIAE_CS42_1DL_TGACv1_061531_AA0197950	0.43	0.4	0.82	0.7	0.86	1.44	0.89	2.82	0.06	0.34	0.3	0.31	0.867	1.512	2.202	-0.904	-0.44	0.646	1.336	-1.772	-1.308	0.69	-2.417	-1.954	-3.107	-2.644	0.464	1	0.839	0.0406	1	1	1	0.45	0.432	0.685	1	0.1	0.155	0.00334	0.00777	1	0.412693	0.351652	0.725552	0.584668	0.845072	1.21971	0.671292
TRIAE_CS42_1DL_TGACv1_061533_AA0198050	0.71	0.9	0.61	0.61	0.57	0.68	1.15	0.88	1.67	1.51	1.96	1.83	-0.41	-0.343	0.283	0.954	1.211	0.067	0.693	1.364	1.621	0.626	1.297	1.554	0.67	0.927	0.257	1	1	1	0.605	0.171	1	0.808	0.162	0.0225	1	0.479	0.0598	1	0.502	1	0.183242	0.26768	0.181688	0.184329	0.163916	0.197989	0.32071
TRIAE_CS42_1DL_TGACv1_061539_AA0198230	2.63	4.63	3.07	3.22	1.44	2.42	0.8	1.57	0.72	0.95	0.53	1.44	-0.215	-0.885	-1.567	-2.117	-1.848	-0.67	-1.352	-1.902	-1.633	-0.682	-1.232	-0.963	-0.549	-0.281	0.269	1	1	0.0775	0.00423	0.0127	1	0.204	0.0192	0.0435	1	0.846	0.848	1	0.981	1	3.98743	4.92265	4.8181	3.54435	2.1204	2.71009	1.17515
TRIAE_CS42_1DL_TGACv1_061550_AA0198540	2.42	1.69	0.75	0.56	0.38	0.04	0.18	1.94	0.06	0.04	0.18	0.09	-1.644	-3.534	-0.866	-5.173	-3.929	-1.891	0.777	-3.533	-2.286	2.666	-1.634	-0.391	-4.304	-3.061	1.251	1	0.038	0.966	0.000169	0.00162	1	0.912	0.0835	0.334	0.674	1	1	0.0176	0.0455	1	10.8459	4.1506	3.44867	1.61797	1.76402	0.133548	0.827852
TRIAE_CS42_1DL_TGACv1_061556_AA0198620	0.36	0.2	0.82	0.37	0.57	0.42	0.62	0.46	1.25	0.99	1.19	1	1.08	0.829	0.958	2.031	2.001	-0.251	-0.122	0.949	0.92	0.129	1.2	1.17	1.071	1.041	-0.03	1	1	0.985	0.0535	0.0477	1	1	1	0.864	1	1	0.733	1	0.644	1	0.35939	0.188678	0.987147	0.372475	0.711388	0.433863	0.759434
TRIAE_CS42_1DL_TGACv1_061562_AA0198710	1.92	1.84	0.75	0.84	1.63	1.19	1.6	0.88	1.79	1.72	2.25	2.57	-1.223	-0.457	-0.667	-0.1	0.364	0.767	0.556	1.124	1.588	-0.211	0.356	0.821	0.567	1.032	0.465	1	1	0.895	1	1	1	0.841	0.346	0.0163	1	1	0.787	1	0.364	1	1.22334	0.952479	0.589727	0.445358	1.20284	0.583189	1.16384
TRIAE_CS42_1DL_TGACv1_061584_AA0199160	0	0.3	0.07	0.42	0.86	1.36	0.35	5.36	0.42	0.39	0.18	0.31	0.637	2.73	4.096	1.263	0.569	2.095	3.461	0.626	-0.069	1.367	-1.471	-2.165	-2.838	-3.532	-0.696	1	0.469	0.00761	1	1	1	0.0304	1	1	1	1	0.472	0.172	0.0193	1	0	0.196632	0.0839477	0.294966	0.999279	0.993002	0.410822
TRIAE_CS42_1DL_TGACv1_061594_AA0199470	2.28	1.54	1.57	2.57	1.53	1.06	0.44	0.92	0.3	0.77	0.65	0.31	0.141	-0.581	-1.386	-1.761	-2.01	-0.722	-1.527	-1.902	-2.152	-0.805	-1.179	-1.429	-0.373	-0.623	-0.25	1	1	0.286	0.0636	0.0252	1	0.17	0.0384	0.0138	1	1	0.408	1	0.911	1	0.978323	0.651361	0.464336	1.0213	0.487984	0.366226	0.131338
TRIAE_CS42_1DL_TGACv1_061596_AA0199520	0.07	0.1	0.14	0.14	2.49	2.59	1.51	0.14	0.6	1.25	0.77	1.66	0.626	4.751	3.011	3.321	3.713	4.128	2.388	2.695	3.086	-1.738	-1.438	-1.046	0.301	0.693	0.392	1	0.000515	0.118	0.0282	0.00439	0.00196	0.321	0.0982	0.0176	0.967	1	1	1	0.927	1	0.0428266	0.0618872	0.0849633	0.0875194	1.50209	1.42119	0.868389
TRIAE_CS42_1DL_TGACv1_061597_AA0199540	1.07	1.19	1.64	1.31	2.97	3.26	5.23	3.05	2.92	3.27	1.25	2.05	0.361	1.456	1.833	1.443	0.551	1.096	1.472	1.082	0.191	0.376	-0.014	-0.905	-0.391	-1.282	-0.891	1	0.127	0.00355	0.0472	1	1	0.0405	0.283	1	1	1	0.54	1	0.0665	1	0.355676	0.440357	0.48949	0.500441	0.913039	1.17174	1.56271
TRIAE_CS42_1DL_TGACv1_061624_AA0200270	7.47	4.58	5.46	5.47	3.35	3.39	3.37	2.17	5.54	4.9	7.41	8.64	-0.13	-0.825	-1.142	-0.198	0.426	-0.694	-1.012	-0.067	0.556	-0.317	0.627	1.251	0.944	1.568	0.624	1	0.713	0.0814	1	0.98	1	0.192	1	0.802	1	1	0.0246	0.422	0.00198	1	1.01454	0.90636	0.638978	1.05399	0.432373	0.607334	0.419786
TRIAE_CS42_1DL_TGACv1_061644_AA0200760	0.14	0.05	0.48	0.89	0.96	1.02	0.53	4.62	0.24	0.69	0.18	0.44	2.848	3.356	4.763	2.314	1.732	0.511	1.919	-0.539	-1.12	1.409	-1.05	-1.631	-2.459	-3.04	-0.582	1	0.15	0.000505	0.725	1	1	0.314	1	1	1	1	0.753	0.146	0.0211	1	0.0795414	0.0263473	0.294362	0.467378	0.569782	0.516907	0.310109
TRIAE_CS42_1DL_TGACv1_061648_AA0200950	0.21	0.35	0.68	0.51	1.05	0.64	0.53	1.71	1.31	1.03	1.54	1.27	1.013	1.458	2.013	1.986	2.247	0.446	1.001	0.972	1.234	0.555	0.525	0.787	-0.03	0.232	0.262	1	0.95	0.0945	0.0984	0.0225	1	0.721	1	0.446	1	1	1	1	0.975	1	0.133768	0.2568	0.408797	0.380534	0.589378	0.354546	0.316194
TRIAE_CS42_1DL_TGACv1_061663_AA0201260	0.21	0.6	0.75	1.03	2.3	2.46	1.33	1.85	0.3	0.3	0.12	0	1.064	2.461	1.903	-0.503	-2.911	1.398	0.84	-1.568	-3.979	-0.558	-2.965	-5.373	-2.407	-4.812	-2.418	1	0.0024	0.0339	1	0.13	0.672	0.719	0.323	0.000459	1	0.000158	7.22e-09	0.00907	2.44e-06	1	0.468183	0.76318	1.80684	1.37301	4.69174	3.41978	3.00008
TRIAE_CS42_1DL_TGACv1_061684_AA0201690	3.2	4.33	4.23	6.21	5.55	8.48	4.08	21.45	3.04	4.9	1.72	3.32	0.471	0.9	1.766	0.077	-0.575	0.429	1.295	-0.394	-1.046	0.866	-0.823	-1.475	-1.689	-2.341	-0.652	1	1	0.0722	1	1	1	0.357	1	0.642	1	1	0.244	0.173	0.00493	1	2.65047	2.24653	3.96433	3.33902	4.6959	4.73756	3.40129
TRIAE_CS42_1DL_TGACv1_061726_AA0202480	54.65	53.12	56.38	57.9	63.27	67.03	84.13	109.52	93.5	96.83	118.15	127.34	0.085	0.275	0.847	0.821	1.188	0.19	0.762	0.736	1.103	0.572	0.546	0.913	-0.027	0.341	0.367	1	1	0.0208	0.0248	6.07e-05	1	0.0643	0.0719	0.000269	0.771	0.773	0.00864	1	0.747	1	18.7082	24.2552	17.9598	26.5423	20.9312	29.09	26.9433
TRIAE_CS42_1DL_TGACv1_061726_AA0202490	1.42	2.29	1.16	1.4	0.96	1.78	2.57	6.7	2.44	3.57	2.91	3.75	-0.54	-0.397	1.329	0.685	0.829	0.143	1.869	1.225	1.369	1.725	1.082	1.226	-0.644	-0.5	0.144	1	1	0.173	1	0.727	1	0.0183	0.337	0.132	0.14	0.901	0.288	1	0.883	1	2.11764	2.48608	1.90888	1.43332	1.31922	1.96539	3.78342
TRIAE_CS42_1DL_TGACv1_061738_AA0202720	3.56	5.08	1.84	2.52	2.68	4.07	5.85	15.3	8.28	10.02	10.26	11.04	-0.978	-0.337	1.3	1.077	1.294	0.641	2.278	2.055	2.272	1.637	1.414	1.631	-0.223	-0.006	0.217	1	1	0.0648	0.212	0.0449	1	5.91e-05	0.000264	1.73e-05	0.0564	0.0773	0.00694	1	1	1	2.44075	3.23352	1.21165	1.69071	1.69094	2.60342	3.9365
TRIAE_CS42_1DL_TGACv1_061798_AA0203560	29.67	23.15	32.28	25.84	26.99	22.22	21.37	11.37	17.16	12.6	5.4	4.19	0.138	-0.104	-0.7	-0.828	-2.464	-0.242	-0.838	-0.967	-2.603	-0.596	-0.724	-2.361	-0.128	-1.764	-1.636	1	1	0.407	0.205	1.09e-10	1	0.211	0.0772	7.82e-12	1	0.777	1.97e-09	1	2.9e-05	0.0013	25.3036	14.6849	32.1233	15.7848	24.8412	16.0695	18.0585
TRIAE_CS42_1DL_TGACv1_061806_AA0203640	0.07	0.4	0.27	0.14	0.38	0.64	0.62	4.85	1.13	1.12	2.37	2.14	-0.319	1.056	3.449	2.138	3.135	1.376	3.769	2.459	3.456	2.393	1.08	2.077	-1.315	-0.318	0.998	1	1	0.0031	0.238	0.00527	1	0.00224	0.165	0.00285	0.26	1	0.155	1	0.981	1	0.36543	1.05252	1.52539	0.518812	1.95568	2.37345	3.20824
TRIAE_CS42_1DL_TGACv1_061845_AA0204200	0.36	0.3	0.61	0.37	0.48	0.76	0.98	0	1.55	1.89	1.54	1.61	0.567	0.973	0.319	2.387	2.259	0.407	-0.248	1.82	1.692	-0.654	1.412	1.285	2.067	1.94	-0.128	1	1	1	0.0369	0.0453	1	1	0.233	0.262	1	0.925	0.646	0.341	0.251	1	0.225788	0.182948	0.36151	0.238094	0.291391	0.477405	0.568282
TRIAE_CS42_1DL_TGACv1_061871_AA0205010	0.21	0.5	0.96	1.45	1.15	1.06	1.86	0.42	0.54	0.34	0	0.04	1.699	1.556	1.517	0.228	-3.57	-0.142	-0.181	-1.472	-5.277	-0.039	-1.33	-5.127	-1.291	-5.084	-3.819	1	0.907	0.503	1	0.155	1	1	0.575	8.99e-05	1	1	0.000584	1	0.000721	0.601	0.433446	0.597666	1.73228	1.8231	1.78085	1.47504	2.7537
TRIAE_CS42_1DL_TGACv1_061872_AA0205050	0.71	1.24	1.71	1.64	5.65	5.47	3.01	45.72	0.83	1.16	0.89	0.65	0.753	2.483	4.619	0.021	-0.361	1.73	3.866	-0.732	-1.114	2.136	-2.462	-2.844	-4.598	-4.98	-0.382	1	0.124	8.2e-06	1	1	1	0.000249	1	0.995	0.379	0.125	0.0177	2.62e-05	1.44e-06	1	0.447566	0.803652	1.65158	1.18646	4.92203	4.9463	2.47588
TRIAE_CS42_1DL_TGACv1_061876_AA0205160	0.57	0.5	0.27	0.65	1.34	2.16	4.08	0.83	5.24	7.44	13.29	17.1	-0.138	1.741	2.135	3.566	4.823	1.879	2.273	3.704	4.961	0.394	1.823	3.081	1.429	2.687	1.258	1	0.34	0.028	2.02e-06	1.28e-11	0.386	0.0177	6.91e-07	3.02e-12	1	0.0859	7.86e-06	0.396	0.00023	1	0.121433	0.0928544	0.0250601	0.136219	0.246784	0.424934	0.705264
TRIAE_CS42_1DL_TGACv1_061877_AA0205200	9.11	13.34	10.37	13.13	15.41	18.36	22.43	20.2	23.84	30.33	21.59	24.6	0.064	0.587	0.916	1.265	1.035	0.524	0.852	1.201	0.971	0.329	0.677	0.447	0.349	0.119	-0.23	1	0.9	0.0398	0.000494	0.00654	1	0.0857	0.0013	0.0145	1	0.567	0.924	1	0.98	1	4.15801	5.90754	4.85805	5.70776	6.99523	7.99243	9.84284
TRIAE_CS42_1DL_TGACv1_061928_AA0205730	6.83	7.12	6.14	8.22	8.81	10.68	7.27	20.2	5.6	6.37	4.21	5.67	0.046	0.486	0.99	-0.22	-0.493	0.441	0.944	-0.266	-0.539	0.504	-0.706	-0.98	-1.21	-1.484	-0.273	1	1	0.263	1	0.984	1	0.324	1	1	1	1	0.317	0.153	0.0143	1	3.40385	3.01839	3.24508	3.55108	4.24821	4.57637	3.44294
TRIAE_CS42_1DL_TGACv1_061931_AA0205760	8.82	12.65	9.56	14.53	13.4	18.06	16.76	32.32	12.87	18.93	16.19	20.98	0.166	0.553	1.195	0.565	0.789	0.387	1.028	0.398	0.623	0.642	0.012	0.236	-0.63	-0.406	0.224	1	1	0.0358	0.936	0.34	1	0.128	1	0.684	1	1	1	1	0.845	1	5.1308	5.97567	5.67333	7.17063	7.35894	9.17857	8.93548
TRIAE_CS42_1DL_TGACv1_062019_AA0207490	4.77	6.37	4.78	8.36	9.19	14.71	8.78	9.89	5.9	8.26	2.49	4.01	0.242	1.106	0.742	0.344	-0.77	0.864	0.5	0.102	-1.012	-0.364	-0.762	-1.876	-0.398	-1.512	-1.114	1	0.229	0.551	1	0.487	1	0.787	1	0.155	1	1	0.000187	1	0.00688	0.84	3.15536	3.68991	3.64517	4.62961	6.46648	8.50133	6.13845
TRIAE_CS42_1DL_TGACv1_062028_AA0207740	11.81	9.66	12.49	11.03	9	9.88	5.32	1.29	5.96	5.42	6.47	5.93	0.132	-0.182	-1.757	-0.915	-0.791	-0.314	-1.889	-1.047	-0.923	-1.575	-0.733	-0.609	0.843	0.966	0.124	1	1	0.0066	0.455	0.545	1	0.00331	0.277	0.344	0.128	1	1	1	0.406	1	1.23212	1.38444	1.20772	1.58062	0.967641	1.26311	0.537408
TRIAE_CS42_1DL_TGACv1_062065_AA0208230	0.14	0.1	0.27	0.37	0.1	1.02	1.95	1.62	3.99	5.72	2.79	4.71	1.428	2.383	3.827	5.291	4.92	0.956	2.401	3.86	3.49	1.445	2.902	2.532	1.456	1.086	-0.37	1	0.495	0.000206	4.07e-10	8.61e-09	1	0.0196	1.91e-07	2.46e-06	0.608	9.46e-05	0.000434	0.279	0.464	1	0.346988	0.139386	0.773762	0.578692	0.22739	1.59222	4.26811
TRIAE_CS42_1DL_TGACv1_062065_AA0208240	2.21	1.15	1.71	1.59	1.63	1.91	3.46	1.66	5.96	4.17	5.34	5.58	0.001	0.121	0.593	1.615	1.729	0.12	0.592	1.615	1.729	0.472	1.494	1.609	1.022	1.136	0.114	1	1	0.951	0.0146	0.00437	1	0.812	0.0143	0.00393	1	0.073	0.014	0.615	0.212	1	0.690534	0.410623	0.605485	0.586367	0.570502	0.69425	1.12076
TRIAE_CS42_1DL_TGACv1_062072_AA0208320	2.56	2.89	1.3	1.26	4.5	4.28	5.76	6.47	4.71	4.13	4.8	4.84	-1.094	0.677	1.165	0.687	0.817	1.771	2.259	1.781	1.911	0.488	0.01	0.14	-0.478	-0.348	0.13	1	1	0.0268	0.583	0.239	0.00164	5.59e-07	0.00017	1.82e-05	1	1	1	1	0.865	1	11.3302	6.04517	5.82122	2.67294	18.8729	9.94439	25.325
TRIAE_CS42_1DL_TGACv1_062088_AA0208590	0.43	0.3	0.82	0.93	2.49	3.14	8.6	4.39	7.63	9.21	11.09	10.34	1.299	2.982	4.145	4.546	4.891	1.684	2.846	3.246	3.591	1.163	1.562	1.907	0.399	0.744	0.345	1	2.58e-05	8.44e-13	1.36e-16	1.36e-19	0.0704	7.75e-08	5.28e-11	7.75e-14	0.33	0.0105	0.000117	1	0.478	1	0.700437	0.519561	1.42272	1.59792	4.01095	5.41896	14.0842
TRIAE_CS42_1DL_TGACv1_062107_AA0208850	1.07	2.29	0.07	0.61	0.38	0.68	0.62	0.65	0.48	0.77	0.3	0.09	-2.2	-1.597	-1.409	-1.413	-3.183	0.603	0.79	0.788	-0.982	0.187	0.184	-1.585	-0.003	-1.772	-1.772	0.549	0.646	0.48	0.468	0.00236	1	0.855	1	1	1	1	0.777	1	0.415	1	2.02627	2.39861	0	0.60884	0.562752	0.744161	1.2393
TRIAE_CS42_1DL_TGACv1_062133_AA0209200	0	0.05	0	0	0.19	0.21	1.06	0.28	2.38	1.81	2.73	2.09	-2.343	2.544	4.076	5.871	6.073	4.892	6.406	8.315	8.514	1.536	3.307	3.51	1.768	1.971	0.203	1	1	0.0203	8.49e-08	7.44e-09	1	0.00565	6.79e-09	4.91e-10	1	0.00114	8.84e-05	0.274	0.0641	1	0	0.0496302	0	0	0	0.134104	1.19215
TRIAE_CS42_1DL_TGACv1_062158_AA0209620	42.41	47.75	49.62	48.69	54.56	53.08	63.74	108.78	72.28	78.07	90.04	97.06	0.124	0.255	0.938	0.737	1.053	0.131	0.814	0.613	0.928	0.683	0.482	0.798	-0.201	0.114	0.315	1	1	0.0242	0.153	0.00386	1	0.0949	0.412	0.0174	0.643	1	0.0978	1	0.979	1	16.2889	18.995	18.5234	19.7795	20.3656	21.0426	22.8308
TRIAE_CS42_1DL_TGACv1_062160_AA0209630	1.85	1.69	0.75	0.51	1.24	0.81	1.68	8.92	1.25	1.16	2.08	2.75	-1.493	-0.822	1.605	-0.551	0.45	0.671	3.098	0.943	1.944	2.427	0.271	1.273	-2.157	-1.155	1.002	1	1	0.172	1	1	1	0.000548	1	0.0765	0.0689	1	0.654	0.0411	0.482	1	2.37046	1.14338	0.979294	0.321798	1.5646	0.615824	2.14362
TRIAE_CS42_1DL_TGACv1_062185_AA0210150	0	0.05	0	0.19	0.57	1.02	1.15	2.64	1.55	2.71	2.85	4.75	1.668	4.529	5.744	5.912	6.74	2.869	4.088	4.236	5.064	1.22	1.361	2.189	0.139	0.968	0.829	1	0.00936	2.6e-06	1.32e-07	6.21e-11	0.153	5.51e-05	9.88e-06	5.37e-09	1	0.745	0.0108	1	0.569	1	0	0.0481338	0	0.189013	0.724669	1.07699	1.42109
TRIAE_CS42_1DL_TGACv1_062206_AA0210470	9.18	10.26	8.74	10.84	8.42	10.94	6.03	29.17	4.65	5.59	4.21	5.76	0.011	-0.002	0.866	-0.923	-0.96	-0.013	0.855	-0.934	-0.971	0.868	-0.921	-0.958	-1.789	-1.826	-0.037	1	1	0.664	0.684	0.51	1	0.617	0.74	0.514	1	1	0.673	0.0324	0.0135	1	10.0944	6.41993	11.0134	7.12745	9.26004	7.60122	6.78019
TRIAE_CS42_1DL_TGACv1_062218_AA0210650	0.07	0.25	1.3	1.54	0.29	0.76	1.24	0.69	0.12	0.09	0	0.09	2.999	1.697	2.387	-0.739	-1.666	-1.301	-0.61	-3.743	-4.672	0.69	-2.44	-3.366	-3.129	-4.055	-0.933	0.0538	0.94	0.0534	1	1	1	0.898	0.000272	2.54e-06	1	0.358	0.0265	0.0155	0.000628	1	0.144075	0.276381	2.98503	1.77677	0.587783	0.926974	2.56124
TRIAE_CS42_1DL_TGACv1_062233_AA0211030	0.64	0.8	0.41	0.7	1.91	1.57	1.15	3.24	1.13	1.16	1.07	0.87	-0.345	1.239	1.639	0.658	0.409	1.584	1.984	1.003	0.754	0.4	-0.582	-0.831	-0.982	-1.231	-0.249	1	0.794	0.1	1	1	0.616	0.0272	0.939	1	1	1	1	1	0.365	1	0.482664	0.492131	0.708261	0.590207	0.999316	1.17418	1.18002
TRIAE_CS42_1DL_TGACv1_062339_AA0212820	5.83	4.53	6.96	6.82	6.41	6.57	3.72	4.48	2.86	2.93	2.43	2.22	0.418	0.334	-0.316	-0.832	-1.148	-0.084	-0.734	-1.249	-1.566	-0.65	-1.165	-1.482	-0.515	-0.832	-0.317	1	1	1	0.256	0.0218	1	0.359	0.00892	0.000205	1	0.0547	0.00121	1	0.289	1	0.957025	0.895934	1.06001	1.28966	1.03439	1.0886	0.503218
TRIAE_CS42_1DL_TGACv1_062350_AA0213050	0.21	0.4	0.68	1.03	1.15	0.76	0.71	2.5	0.95	1.46	0.83	1.35	1.436	1.533	2.378	1.926	1.782	0.097	0.943	0.488	0.345	0.846	0.391	0.247	-0.455	-0.599	-0.144	1	0.904	0.0303	0.115	0.162	1	0.71	1	1	1	1	1	1	0.897	1	0.120831	0.255784	0.478233	0.484495	0.498141	0.446286	0.45444
TRIAE_CS42_1DL_TGACv1_062361_AA0213230	0.14	0.05	0.07	0.09	0.38	0.38	0.71	0.18	1.01	1.2	0.71	0.65	-0.093	2.016	2.059	3.55	2.846	2.112	2.154	3.646	2.942	0.044	1.527	0.823	1.483	0.779	-0.704	1	1	0.53	0.00175	0.0497	1	0.432	0.000569	0.0173	1	0.789	1	0.884	0.9	1	0.299548	0.0889579	0.145283	0.171415	0.79473	0.686791	1.42762
TRIAE_CS42_1DL_TGACv1_062362_AA0213270	3.91	6.02	3.75	6.03	7.28	12	8.78	12.85	8.88	13.03	10.97	11.3	-0.022	0.96	1.12	1.134	1.154	0.982	1.141	1.155	1.176	0.16	0.173	0.194	0.014	0.034	0.02	1	0.465	0.0837	0.0709	0.0439	0.788	0.0861	0.0649	0.0376	1	1	1	1	1	1	4.51086	6.52273	4.68354	7.35315	7.51043	13.5598	10.0948
TRIAE_CS42_1DL_TGACv1_062384_AA0213550	15.01	15.88	17.06	15.47	19.05	16.92	18.17	39.07	9.95	11.57	9.02	8.46	0.073	0.216	0.897	-0.52	-0.823	0.143	0.824	-0.593	-0.896	0.681	-0.736	-1.039	-1.417	-1.72	-0.303	1	1	0.128	0.904	0.179	1	0.222	0.794	0.11	0.978	0.775	0.0531	0.00256	2.64e-05	1	9.32599	8.62188	8.45132	8.58619	10.2991	9.93609	9.6613
TRIAE_CS42_1DL_TGACv1_062387_AA0213600	1.78	1.34	2.53	4.21	3.45	3.99	3.1	12.25	0.89	1.12	0.36	0.31	1.121	1.261	2.319	-0.614	-2.217	0.14	1.198	-1.736	-3.34	1.058	-1.876	-3.479	-2.934	-4.537	-1.605	1	0.783	0.00306	1	0.0301	1	0.37	0.089	2.42e-05	1	0.106	1.7e-05	0.000209	2.94e-09	1	1.53306	1.09367	1.94299	3.51337	2.85667	3.27046	2.4657
TRIAE_CS42_1DL_TGACv1_062436_AA0214410	0.85	0.85	0.41	0.93	2.3	3.9	5.05	3.37	3.28	5.38	2.67	3.62	-0.282	1.889	2.284	2.347	1.885	2.172	2.566	2.629	2.168	0.395	0.456	-0.005	0.062	-0.4	-0.461	1	0.0257	0.000533	0.00026	0.00548	0.00859	8.4e-05	2.6e-05	0.00092	1	1	1	1	0.899	1	5.06151	2.094	2.03847	2.1231	11.2713	9.19949	19.0955
TRIAE_CS42_1DL_TGACv1_062449_AA0214640	0.64	1.24	0	0.42	0.1	0	0	3.47	0	0.04	0	0	-2.053	-4.541	0.896	-4.95	-7.142	-2.495	2.949	-2.902	-5.123	5.431	-0.387	-2.578	-5.841	-8.014	-2.28	1	0.467	1	0.0927	0.0217	1	0.323	1	0.535	0.256	1	1	0.0391	0.00615	1	3.2045	3.34971	0	1.42578	0.476276	0	0
TRIAE_CS42_1DL_TGACv1_062451_AA0214670	1.71	2.59	1.09	1.5	0.48	0.98	0.71	1.11	0.18	0.6	0.47	0.7	-0.727	-1.476	-1.203	-2.382	-1.854	-0.75	-0.476	-1.655	-1.127	0.273	-0.905	-0.377	-1.179	-0.65	0.529	1	0.344	0.396	0.00273	0.0255	1	0.926	0.162	0.577	1	1	1	1	0.901	1	2.53281	2.17015	1.68668	1.29837	0.760267	0.923521	1.00416
TRIAE_CS42_1DL_TGACv1_062472_AA0214950	14.16	14.14	12.08	12.06	11.2	11.62	10.11	12.58	10.07	10.58	6.76	6.85	-0.229	-0.309	-0.311	-0.453	-1.055	-0.079	-0.081	-0.224	-0.826	-0.002	-0.145	-0.746	-0.143	-0.744	-0.602	1	1	0.969	0.823	0.00371	1	0.996	1	0.0539	1	1	0.158	1	0.15	1	6.00369	6.58688	4.8521	5.61351	4.57469	5.34781	3.85727
TRIAE_CS42_1DL_TGACv1_062491_AA0215260	4.77	6.62	4.16	5.75	8.33	8.9	5.59	15.63	4.35	5.76	3.86	4.32	-0.2	0.593	0.908	-0.172	-0.481	0.793	1.108	0.027	-0.282	0.315	-0.766	-1.075	-1.08	-1.389	-0.309	1	1	0.42	1	1	1	0.204	1	1	1	1	0.244	0.373	0.0406	1	4.22541	5.54116	3.78002	5.01625	7.39147	7.41354	5.16507
TRIAE_CS42_1DL_TGACv1_062493_AA0215320	1.85	3.24	2.87	3.74	5.17	4.88	6.47	1.2	7.45	8.09	8.84	9.6	0.369	0.966	0.537	1.597	1.844	0.597	0.168	1.228	1.475	-0.429	0.631	0.877	1.06	1.307	0.247	1	1	1	0.0746	0.0152	1	0.991	0.358	0.0963	1	1	0.876	0.914	0.253	1	0.305898	0.635419	0.418525	0.701657	0.745552	0.833446	0.940383
TRIAE_CS42_1DL_TGACv1_062541_AA0216170	0.71	0.7	0.14	0.75	1.05	2.33	0.8	2.54	0.42	0.73	0.06	0.13	-0.586	1.297	1.283	-0.269	-2.746	1.884	1.869	0.318	-2.161	-0.014	-1.567	-4.044	-1.552	-4.028	-2.482	1	1	0.672	1	0.0621	0.829	0.217	1	0.301	1	0.865	0.000434	0.693	0.000443	1	1.69311	0.901437	0.37245	1.0075	2.50301	3.33011	1.93417
TRIAE_CS42_1DL_TGACv1_062558_AA0216450	0.93	1.84	1.37	1.5	2.87	2.71	2.48	7.72	3.28	4.13	3.32	3.66	0.025	0.98	1.879	1.393	1.307	0.955	1.854	1.368	1.282	0.899	0.413	0.327	-0.486	-0.572	-0.086	1	1	0.0124	0.148	0.166	1	0.0181	0.182	0.192	1	1	1	1	0.836	1	0.632205	1.37201	0.877326	1.11893	2.02668	1.76017	1.38294
TRIAE_CS42_1DL_TGACv1_062562_AA0216580	4.27	3.19	4.78	4.02	4.79	4.32	5.85	4.02	4.59	6.07	9.37	10.73	0.243	0.292	0.394	0.53	1.441	0.049	0.151	0.287	1.198	0.103	0.238	1.149	0.136	1.047	0.911	1	1	0.992	1	0.00123	1	0.981	1	0.0114	1	1	0.0316	1	0.0662	1	0.206483	0.269553	0.320319	0.384538	0.516297	0.667519	0.540063
TRIAE_CS42_1DL_TGACv1_062601_AA0217110	1.14	1.19	1.23	1.64	2.3	1.82	1.86	3.37	2.09	1.89	5.1	6.37	0.307	0.79	1.198	0.76	2.291	0.483	0.891	0.453	1.984	0.408	-0.03	1.501	-0.438	1.093	1.531	1	1	0.2	0.863	6.99e-06	1	0.507	1	0.000103	1	1	0.0138	1	0.117	0.0681	0.493245	0.516568	0.480718	0.546113	0.952668	0.754007	0.872969
TRIAE_CS42_1DL_TGACv1_062608_AA0217170	15.58	12.35	24.37	21.5	26.23	22.73	20.21	32.13	14.36	13.72	11.39	10.25	0.717	0.81	0.917	0.011	-0.366	0.092	0.199	-0.707	-1.083	0.107	-0.799	-1.176	-0.906	-1.283	-0.377	1	0.244	0.0428	1	0.943	1	0.939	0.25	0.00453	1	0.264	0.00245	0.083	0.000584	1	5.37898	5.19371	8.13327	8.80905	8.95044	9.07306	6.65608
TRIAE_CS42_1DL_TGACv1_062737_AA0219050	0.36	0.65	0.48	0.61	3.25	3.35	5.23	3.74	5.96	9.21	7.24	8.16	0.084	2.655	3.077	3.857	3.874	2.571	2.994	3.773	3.791	0.423	1.201	1.218	0.778	0.795	0.018	1	2.44e-05	4.5e-08	5.66e-14	2.28e-14	9.44e-05	1.27e-07	1.56e-13	5.71e-14	1	0.127	0.051	0.843	0.407	1	0.642801	1.10309	1.58299	1.22343	12.3019	6.65507	19.4285
TRIAE_CS42_1DL_TGACv1_062807_AA0220280	0.57	0.4	0.61	0.98	0.67	1.82	1.77	1.25	5.01	4.73	5.69	7.11	0.773	1.487	1.625	3.341	3.739	0.714	0.853	2.568	2.966	0.138	1.853	2.251	1.715	2.113	0.398	1	0.612	0.103	3.33e-08	1.02e-10	1	0.687	9.61e-06	4.95e-08	1	0.00602	4.28e-05	0.0213	0.000404	1	0.452278	0.425819	0.601274	1.01156	0.646219	1.73177	1.57916
TRIAE_CS42_1DL_TGACv1_062818_AA0220400	3.2	3.39	1.84	2.9	5.46	5.13	5.32	19.42	5.48	5.12	5.63	6.33	-0.462	0.68	1.92	0.683	0.859	1.142	2.382	1.146	1.321	1.24	0.003	0.179	-1.237	-1.061	0.176	1	1	0.00428	1	0.599	1	0.000211	0.33	0.11	0.543	1	1	0.311	0.307	1	1.25015	1.30122	0.76393	1.18024	2.12792	2.12699	1.97408
TRIAE_CS42_1DL_TGACv1_062819_AA0220460	2.78	3.24	3	2.34	4.02	3.73	5.23	6.47	6.14	5.72	4.09	5.02	-0.189	0.353	0.963	0.971	0.597	0.542	1.152	1.159	0.786	0.61	0.617	0.244	0.007	-0.367	-0.374	1	1	0.136	0.118	0.691	1	0.0505	0.0348	0.343	1	1	1	1	0.861	1	1.76963	1.96811	1.89961	1.4167	2.39665	2.33806	2.92172
TRIAE_CS42_1DL_TGACv1_062927_AA0221790	1.92	2.14	2.39	1.68	1.24	1.99	1.77	0.74	0.83	0.77	0.65	0.26	-0.011	-0.29	-0.766	-1.336	-2.192	-0.278	-0.755	-1.325	-2.181	-0.477	-1.046	-1.902	-0.569	-1.425	-0.856	1	1	0.908	0.273	0.00635	1	0.795	0.319	0.00869	1	1	0.0813	1	0.352	1	0.80153	0.980186	0.972538	0.756647	0.51464	0.874657	0.707069
TRIAE_CS42_1DL_TGACv1_062988_AA0222630	1.78	1.94	1.64	1.4	0.86	1.48	1.24	4.48	1.07	1.25	0.42	0.65	-0.298	-0.617	0.66	-0.676	-1.766	-0.319	0.958	-0.378	-1.469	1.276	-0.059	-1.149	-1.336	-2.426	-1.091	1	1	0.978	1	0.0788	1	0.643	1	0.269	0.887	1	0.842	0.546	0.00385	1	0.974889	1.06525	0.786746	0.800194	0.390991	0.789831	0.699373
TRIAE_CS42_1DL_TGACv1_062999_AA0222780	1.28	1.49	1.09	1.45	1.63	2.04	2.04	3.14	1.79	1.72	0.77	0.61	-0.118	0.415	0.919	0.327	-1.021	0.533	1.037	0.446	-0.903	0.505	-0.087	-1.436	-0.592	-1.941	-1.349	1	1	0.481	1	0.505	1	0.326	1	0.712	1	1	0.124	1	0.00405	1	0.948628	0.553354	0.979385	0.551309	1.1671	0.8704	1.5948
TRIAE_CS42_1DL_TGACv1_063047_AA0223340	2.06	2.44	1.16	0.7	0.48	0.89	0.44	0.69	0.48	0.52	0.47	0.31	-1.305	-1.623	-1.919	-2.166	-2.545	-0.319	-0.615	-0.862	-1.241	-0.297	-0.543	-0.922	-0.246	-0.625	-0.379	1	0.138	0.0181	0.00344	0.000347	1	0.848	1	0.461	1	1	1	1	0.919	1	2.32084	2.43481	1.11991	0.780182	0.545335	0.852391	0.492913
TRIAE_CS42_1DL_TGACv1_063063_AA0223470	1.35	1.49	1.84	1.68	2.49	2.08	3.55	3.88	3.22	3.87	3.2	3.4	0.296	0.652	1.38	1.312	1.207	0.356	1.084	1.016	0.911	0.728	0.66	0.554	-0.068	-0.174	-0.105	1	1	0.0203	0.023	0.0391	1	0.135	0.173	0.232	1	1	1	1	0.979	1	0.95214	1.14906	1.55357	1.23191	1.99113	1.5387	2.71436
TRIAE_CS42_1DL_TGACv1_063150_AA0224430	1.99	3.24	1.16	1.87	0.86	1.14	0.62	1.34	0.3	0.39	0.47	0.48	-0.778	-1.354	-1.35	-2.902	-2.449	-0.576	-0.572	-2.124	-1.671	0.004	-1.547	-1.095	-1.551	-1.098	0.453	1	0.397	0.17	6.6e-05	0.00061	1	0.851	0.0224	0.0889	1	0.621	0.853	0.566	0.589	1	2.54144	3.16217	1.64061	1.89238	1.19135	1.45064	1.31468
TRIAE_CS42_1DL_TGACv1_063173_AA0224610	1.21	3.04	1.3	1.68	2.87	3.1	2.66	9.15	2.8	5.08	3.62	5.32	-0.521	0.472	1.473	0.875	1.055	0.994	1.995	1.397	1.577	1.001	0.403	0.583	-0.598	-0.419	0.18	1	1	0.179	0.931	0.535	1	0.0269	0.29	0.106	1	1	1	1	0.932	1	2.12234	3.6112	2.75311	2.09165	5.06055	4.04713	5.20663
TRIAE_CS42_1DL_TGACv1_063189_AA0224800	1.14	0.8	0.61	0.65	0.77	0.81	0.53	2.27	0.12	0.13	0.06	0.09	-0.585	-0.277	0.615	-2.875	-3.559	0.308	1.201	-2.291	-2.976	0.893	-2.597	-3.281	-3.489	-4.173	-0.688	1	1	1	0.0152	0.00155	1	0.599	0.246	0.0499	1	0.18	0.0154	0.00276	0.000131	1	3.00273	1.52949	1.75245	1.33915	1.80596	1.65942	1.42785
TRIAE_CS42_1DL_TGACv1_063219_AA0225090	0.43	0.95	0.89	0.61	0.86	1.23	2.22	3.24	1.85	1.55	1.19	1.88	0.046	0.596	1.949	1.243	1.115	0.55	1.903	1.197	1.069	1.353	0.646	0.518	-0.707	-0.835	-0.128	1	1	0.00888	0.339	0.381	1	0.0218	0.464	0.515	0.488	1	1	1	0.613	1	0.906694	0.538571	2.04845	0.467883	1.20416	1.04973	3.72017
TRIAE_CS42_1DL_TGACv1_063224_AA0225150	1.14	1.39	0.96	0.93	1.15	1.74	2.57	1.94	3.28	2.37	2.73	2.97	-0.433	0.227	0.795	1.13	1.155	0.66	1.228	1.563	1.588	0.568	0.903	0.928	0.335	0.36	0.025	1	1	0.65	0.188	0.132	1	0.178	0.0216	0.0117	1	0.897	0.419	1	0.922	1	1.02748	1.34225	0.808826	0.894655	1.0101	1.59089	2.16923
TRIAE_CS42_1DL_TGACv1_063224_AA0225180	1.07	0.95	1.37	2.1	1.34	3.48	4.79	4.02	4.23	5.98	4.03	6.33	0.804	1.322	2.121	2.346	2.368	0.519	1.318	1.542	1.564	0.799	1.023	1.045	0.224	0.245	0.022	1	0.51	0.00152	0.000167	9.24e-05	1	0.136	0.0298	0.0181	1	0.704	0.314	1	0.964	1	1.03713	0.843176	1.41285	1.88949	1.34388	3.17743	4.62088
TRIAE_CS42_1DL_TGACv1_063378_AA0226790	0.43	0.35	0.14	0.33	0.57	0.93	1.42	0.28	1.55	1.2	1.78	1.61	-0.642	1.014	0.996	1.818	2.123	1.656	1.638	2.461	2.766	-0.018	0.803	1.107	0.82	1.125	0.305	1	1	0.85	0.168	0.0346	1	0.436	0.025	0.00338	1	1	0.751	1	0.638	1	0.66722	0.522594	0.230939	0.492921	0.933544	1.37548	2.27434
TRIAE_CS42_1DL_TGACv1_063405_AA0227010	30.17	35.8	24.02	31.87	33.22	40.02	43.97	74.8	40.34	56.91	49.82	72.37	-0.238	0.152	0.85	0.56	0.889	0.39	1.089	0.798	1.127	0.698	0.408	0.737	-0.29	0.039	0.329	1	1	0.155	0.752	0.0869	1	0.0299	0.241	0.0105	0.894	1	0.338	1	1	1	17.3446	18.1491	14.8903	16.0557	19.2818	19.9999	25.3026
TRIAE_CS42_1DL_TGACv1_063429_AA0227170	0.14	0	0.07	0.14	0	0.25	0.89	0.42	1.19	1.25	2.31	1.88	0.807	1.376	3.203	4.206	4.976	0.573	2.402	3.398	4.168	1.828	2.822	3.592	0.989	1.76	0.771	1	1	0.0497	0.000273	4.42e-07	1	0.105	0.000721	1.23e-06	0.607	0.00872	1.29e-05	1	0.0915	1	0.437531	0	0.226712	0.235058	0	0.441761	2.70448
TRIAE_CS42_1DL_TGACv1_063461_AA0227510	0.71	1.15	1.5	1.31	2.87	2.33	3.9	3.93	5.01	4.3	5.28	5.67	0.551	1.423	2.034	2.279	2.518	0.873	1.483	1.728	1.968	0.611	0.856	1.095	0.245	0.484	0.239	1	0.077	0.000124	2.76e-06	4.9e-08	1	0.0118	0.000661	2.15e-05	1	0.753	0.093	1	0.775	1	0.337793	0.572767	0.722607	0.705348	1.08718	1.19502	1.7597
TRIAE_CS42_1DL_TGACv1_063461_AA0227520	6.97	5.03	8.05	7.52	13.11	11.36	25.53	16	32.95	27.96	43.83	42.36	0.384	1.031	1.79	2.351	2.852	0.648	1.406	1.967	2.469	0.759	1.32	1.821	0.561	1.062	0.501	1	0.0646	8.76e-07	3.04e-12	5.5e-18	1	0.000317	7.88e-09	3.7e-14	0.557	0.00133	9.18e-08	0.903	0.00908	1	1.18123	1.06623	1.37147	1.55539	2.23276	2.26571	4.19059
TRIAE_CS42_1DL_TGACv1_063485_AA0227830	3.13	2.69	1.84	2.06	1.82	1.02	1.15	2.64	0.95	0.43	1.19	0.7	-0.569	-1.085	-0.568	-2.098	-1.637	-0.516	0.001	-1.529	-1.068	0.517	-1.012	-0.552	-1.529	-1.069	0.46	1	1	0.978	0.0103	0.0577	1	1	0.208	0.545	1	1	1	0.356	0.563	1	1.13847	1.48313	0.684498	1.13514	0.707249	0.540412	0.386556
TRIAE_CS42_1DL_TGACv1_063603_AA0229020	95.28	93.15	92.07	90.79	75.43	74.33	73.05	209.75	68.83	75.49	56.7	59.15	-0.043	-0.331	0.588	-0.385	-0.702	-0.288	0.631	-0.341	-0.658	0.919	-0.053	-0.37	-0.972	-1.289	-0.317	1	1	0.723	1	0.474	1	0.595	1	0.581	0.581	1	1	0.259	0.0143	1	42.5775	45.5106	40.8629	43.7769	33.7838	35.8068	31.1289
TRIAE_CS42_1DL_TGACv1_063619_AA0229190	0.14	0.1	0.55	0.28	2.2	2.16	1.24	4.48	0.12	0.17	0.06	0	1.704	4.126	4.551	0.317	-1.951	2.423	2.85	-1.392	-3.666	0.427	-3.815	-6.083	-4.242	-6.505	-2.286	1	0.000458	1.08e-05	1	1	0.153	0.00575	1	0.0871	1	0.000521	1.15e-06	4.63e-05	7.84e-08	1	0.0213592	0.0230573	0.077718	0.0618394	0.350127	0.426682	0.183042
TRIAE_CS42_1DL_TGACv1_063670_AA0229660	0.14	0.5	0.34	0.47	0.48	0.59	0.44	0.37	1.43	1.33	0.47	0.57	0.263	0.674	0.216	1.99	0.608	0.411	-0.047	1.727	0.344	-0.457	1.316	-0.067	1.773	0.391	-1.383	1	1	1	0.0224	1	1	1	0.0715	1	1	0.77	1	0.185	0.981	1	0.0360249	0.141134	0.0691275	0.13274	0.117153	0.162931	0.0857683
TRIAE_CS42_1DL_TGACv1_063691_AA0229930	2.13	2.19	2.05	3.36	4.4	4.03	1.95	22.79	2.56	2.88	2.67	3.84	0.328	0.958	2.522	0.332	0.59	0.63	2.194	0.003	0.262	1.564	-0.627	-0.368	-2.19	-1.932	0.259	1	1	0.0173	1	1	1	0.0641	1	1	0.851	1	1	0.0975	0.119	1	1.19308	0.955481	1.3113	1.43977	2.27104	1.77223	1.12453
TRIAE_CS42_1DL_TGACv1_063692_AA0229950	1.07	2.49	0.82	0.93	1.24	2.25	1.33	1.71	1.67	1.72	2.43	2.88	-1.037	-0.005	-0.235	-0.099	0.55	1.031	0.801	0.938	1.587	-0.23	-0.094	0.555	0.137	0.785	0.649	1	1	1	1	0.978	1	0.731	0.813	0.0408	1	1	1	1	0.666	1	1.28506	2.09564	1.00192	0.829202	1.55074	1.97191	1.53586
TRIAE_CS42_1DL_TGACv1_063695_AA0230000	1.99	1.39	0.82	0.89	0.67	1.14	0.53	0.46	1.01	0.99	1.01	0.92	-0.96	-0.802	-1.758	-0.739	-0.799	0.158	-0.798	0.222	0.161	-0.956	0.064	0.003	1.021	0.96	-0.061	1	1	0.0427	0.949	0.737	1	0.815	1	1	1	1	1	1	0.694	1	0.433353	0.410554	0.181553	0.255773	0.132576	0.307182	0.116402
TRIAE_CS42_1DL_TGACv1_063738_AA0230350	5.41	4.63	4.91	4.86	3.25	3.99	3.37	1.06	1.79	2.11	1.66	1.74	-0.036	-0.456	-1.248	-1.355	-1.551	-0.42	-1.212	-1.319	-1.516	-0.792	-0.898	-1.095	-0.107	-0.303	-0.197	1	1	0.175	0.0705	0.0165	1	0.216	0.0944	0.0195	1	1	0.316	1	0.947	1	1.77201	1.58697	1.5123	1.5338	0.794707	1.53155	1.19551
TRIAE_CS42_1DL_TGACv1_063831_AA0231150	170.85	108.48	161.69	133.13	106.35	90.48	87.77	32.96	103.03	79.88	134.34	113.77	0.078	-0.505	-1.213	-0.611	-0.171	-0.583	-1.291	-0.689	-0.249	-0.708	-0.106	0.334	0.603	1.043	0.44	1	1	0.0428	0.87	1	1	0.031	0.766	1	1	1	1	1	0.124	1	12.7533	12.1898	11.0993	14.5927	7.96788	9.2241	6.11078
TRIAE_CS42_1DL_TGACv1_063845_AA0231240	2.13	2.44	2.39	2.24	3.16	2.97	1.33	13.04	1.43	1.51	0.83	0.79	0.015	0.416	1.664	-0.639	-1.498	0.402	1.649	-0.654	-1.512	1.248	-1.055	-1.914	-2.303	-3.162	-0.859	1	1	0.227	1	0.377	1	0.253	1	0.376	1	1	0.159	0.0514	0.000768	1	3.7961	2.87826	4.66216	2.67467	5.77227	3.68879	2.59354
TRIAE_CS42_1DL_TGACv1_063874_AA0231410	3.13	5.28	1.16	2.29	1.05	1.57	0.8	25.24	0.24	0.77	0.3	0.44	-1.276	-1.664	1.633	-3.012	-3.487	-0.388	2.909	-1.736	-2.211	3.297	-1.348	-1.823	-4.645	-5.12	-0.475	1	1	0.613	0.0545	0.0136	1	0.0714	0.81	0.335	0.129	1	0.782	0.00154	0.000173	1	3.72726	4.05885	1.60189	1.77853	1.2802	1.30958	0.990744
TRIAE_CS42_1DL_TGACv1_064128_AA0232720	3.84	4.83	1.23	1.45	0.38	0.21	0.27	7.12	0.42	0.22	0.12	0	-1.689	-3.906	-0.208	-3.777	-6.195	-2.218	1.48	-2.089	-4.51	3.697	0.132	-2.286	-3.568	-5.984	-2.429	1	0.0165	1	0.00448	1.58e-05	1	0.622	0.518	0.00591	0.0741	1	1	0.0238	8.67e-05	1	13.2202	11.3615	4.76587	3.57588	1.33603	0.42666	0.946248
TRIAE_CS42_1DL_TGACv1_064144_AA0232890	3.49	2.94	2.05	3.13	4.5	3.35	3.46	4.02	5.07	4.52	6.76	8.2	-0.286	0.272	0.235	0.58	1.227	0.558	0.521	0.866	1.513	-0.037	0.308	0.955	0.345	0.992	0.648	1	1	1	0.916	0.016	1	0.759	0.34	0.000987	1	1	0.183	1	0.117	1	2.71559	2.08626	1.49861	2.37794	3.26135	2.38556	2.62635
TRIAE_CS42_1DL_TGACv1_064207_AA0233210	1.14	1.69	1.64	1.03	0.86	0.81	0.89	1.71	0.54	0.6	0.59	0.09	-0.119	-0.781	-0.092	-1.312	-2.15	-0.663	0.026	-1.194	-2.032	0.689	-0.53	-1.368	-1.22	-2.057	-0.839	1	1	1	0.495	0.0355	1	1	0.678	0.0545	1	1	0.813	0.974	0.104	1	0.585952	1.11032	0.960144	0.655136	0.379559	0.541796	0.534696
TRIAE_CS42_1DL_TGACv1_064639_AA0235210	4.06	6.12	4.85	6.96	6.89	9.79	8.87	12.53	12.57	18.15	12.69	19.28	0.212	0.716	1.069	1.586	1.643	0.504	0.857	1.374	1.431	0.354	0.87	0.927	0.516	0.574	0.058	1	1	0.0951	0.000866	0.000312	1	0.302	0.00716	0.00258	1	0.565	0.198	1	0.653	1	4.16789	5.02928	5.49503	5.82196	6.30029	8.45605	8.41666
TRIAE_CS42_1DL_TGACv1_064830_AA0235850	0.93	0.6	0.61	0.42	1.15	0.98	1.24	1.02	1.91	1.72	2.08	1.35	-0.552	0.484	0.573	1.272	1.18	1.036	1.125	1.825	1.733	0.089	0.788	0.695	0.699	0.606	-0.093	1	1	1	0.264	0.301	1	0.533	0.0298	0.0247	1	1	1	1	0.836	1	1.84018	0.85291	1.40978	0.63914	1.7483	1.46749	2.82716
TRIAE_CS42_1DL_TGACv1_065497_AA0237180	0	0	0	0	0	0.21	1.15	0.37	0.54	0.99	0.47	1.35	0	4.289	6.605	6.854	7.113	4.327	6.645	6.89	7.149	2.338	2.448	2.712	0.105	0.369	0.264	1	1	0.00553	0.00141	0.000272	1	0.00591	0.00127	0.000224	0.452	0.294	0.0567	1	0.986	1	0	0	0	0	0	0.105526	0.784685
TRIAE_CS42_1DL_TGACv1_072380_AA0238790	40.2	43.41	41.63	39.21	50.64	62.92	84.31	96.9	105.29	111.45	109.43	112.99	-0.05	0.444	1.116	1.374	1.411	0.493	1.166	1.423	1.46	0.672	0.93	0.967	0.258	0.295	0.037	1	1	0.000496	2.71e-06	7.18e-07	1	0.000302	1.11e-06	2.59e-07	0.441	0.0163	0.00384	1	0.816	1	19.0639	28.7201	19.0568	25.3214	23.992	39.1482	37.5037
TRIAE_CS42_1DS_TGACv1_080107_AA0239360	0.07	0.35	0	0.09	1.24	1.31	0.18	8.65	0	0	0	0	-1.918	2.507	4.299	-5.068	-5.063	4.425	6.216	-3.176	-3.172	1.793	-7.575	-7.571	-9.347	-9.342	0	1	0.85	0.0154	0.562	0.452	0.144	0.000558	1	1	1	0.0163	0.00663	0.000212	6.89e-05	1	0.038784	0.144224	0	0.0393928	0.684027	0.579084	0.0974725
TRIAE_CS42_1DS_TGACv1_080129_AA0240740	1.64	1.1	0.34	0.61	0	0.08	0.09	0.88	0.18	0.22	0.12	0	-1.468	-4.409	-1.315	-2.728	-4.545	-2.946	0.152	-1.26	-3.08	3.091	1.693	-0.124	-1.411	-3.226	-1.826	1	0.000715	0.515	0.02	0.000226	0.428	1	1	0.11	0.352	1	1	1	0.138	1	0.792733	0.578421	0.149024	0.341599	0	0.0466397	0.0478514
TRIAE_CS42_1DS_TGACv1_080166_AA0241990	18.79	29.13	15.49	22.34	7.08	10.98	7.09	16.32	6.08	8.43	4.51	6.28	-0.341	-1.396	-1.021	-1.721	-2.147	-1.056	-0.68	-1.38	-1.806	0.376	-0.324	-0.75	-0.7	-1.126	-0.426	1	0.0498	0.191	0.00122	1.19e-05	0.724	0.615	0.0228	0.000419	1	1	0.739	1	0.129	1	38.4079	59.4958	26.9582	46.0481	14.9913	19.8527	16.1208
TRIAE_CS42_1DS_TGACv1_080167_AA0242030	0	0	0.07	0.05	0.77	0.13	0.8	0	1.19	0.65	1.66	0.65	3.147	5.8	5.582	7.09	7.415	2.695	2.497	3.876	4.205	-0.195	1.17	1.5	1.365	1.695	0.33	1	0.298	0.168	0.00415	0.000943	1	0.607	0.0454	0.0117	1	1	1	1	0.687	1	0	0	0.0202314	0.0228578	0.179377	0.0558975	0.201687
TRIAE_CS42_1DS_TGACv1_080202_AA0243100	2.28	1.15	0.34	0.56	1.34	0.89	0.53	0.92	0.89	0.73	0.47	0.44	-1.845	-0.637	-1.14	-1.053	-1.875	1.208	0.705	0.793	-0.029	-0.502	-0.415	-1.237	0.087	-0.734	-0.822	0.606	1	0.458	0.637	0.0302	1	0.871	1	1	1	1	0.634	1	0.882	1	0.855393	0.461899	0.11019	0.23653	0.545123	0.371229	0.208336
TRIAE_CS42_1DS_TGACv1_080209_AA0243170	0	0.2	0.34	0.89	0.57	1.91	0.18	5.41	0	0.04	0	0	2.437	3.453	4.606	-1.905	-4.103	1.019	2.173	-4.352	-6.579	1.154	-5.363	-7.56	-6.513	-8.692	-2.287	1	0.25	0.00938	1	0.942	1	0.437	0.153	0.0336	1	0.0533	0.00606	0.00291	0.000284	1	0	0.171201	0.626396	0.737642	0.921764	1.6266	0.288325
TRIAE_CS42_1DS_TGACv1_080216_AA0243400	0.57	0.3	0.2	0.51	0.96	1.02	1.06	13.04	0.54	0.65	0.53	0.96	-0.196	1.205	4.041	0.473	0.815	1.401	4.238	0.669	1.012	2.837	-0.733	-0.39	-3.57	-3.228	0.343	1	1	0.000677	1	1	1	0.000417	1	1	0.135	1	1	0.00552	0.00654	1	1.71371	1.7132	1.66368	1.84473	4.22203	3.76145	3.40324
TRIAE_CS42_1DS_TGACv1_080285_AA0245220	18.5	15.04	20.41	19.02	23.36	24.55	18	88.35	15.08	16.13	15.12	15.22	0.234	0.516	1.669	-0.103	-0.143	0.282	1.435	-0.337	-0.377	1.154	-0.618	-0.659	-1.772	-1.812	-0.04	1	1	0.0172	1	1	1	0.0756	1	1	0.653	1	1	0.0173	0.00638	1	3.61101	3.69353	3.87435	4.62655	4.56533	5.49996	3.39094
TRIAE_CS42_1DS_TGACv1_080296_AA0245530	9.82	14.34	9.01	20.09	4.12	6.15	1.77	1.39	0.66	0.86	0.18	0.48	0.271	-1.22	-2.952	-3.971	-5.109	-1.491	-3.222	-4.242	-5.381	-1.731	-2.75	-3.889	-1.019	-2.157	-1.14	1	0.25	2.44e-07	1.18e-12	6.28e-18	0.106	9e-09	3.22e-14	1.42e-19	0.103	2.35e-05	7.69e-10	0.904	0.0101	1	8.74698	12.3703	7.7699	17.7291	3.36782	5.26781	1.48113
TRIAE_CS42_1DS_TGACv1_080355_AA0246530	8.18	9.21	6.48	5.89	9.57	9.5	14.19	12.9	13.59	16	12.1	12.87	-0.497	0.129	0.632	0.765	0.519	0.626	1.129	1.262	1.016	0.503	0.636	0.39	0.133	-0.113	-0.246	1	1	0.319	0.115	0.526	1	0.00468	0.00044	0.00764	1	0.681	1	1	0.98	1	5.56801	5.64266	4.80302	3.59713	6.6833	5.99123	9.86684
TRIAE_CS42_1DS_TGACv1_080368_AA0246910	5.62	3.39	6.62	3.97	16.66	9.84	25.98	8.69	44.04	27.83	59.67	35.77	0.235	1.555	1.942	3.001	3.411	1.321	1.707	2.767	3.176	0.386	1.446	1.855	1.06	1.469	0.409	1	0.102	0.00407	2.89e-07	1.93e-09	0.57	0.021	2.72e-06	2.26e-08	1	0.144	0.0048	0.59	0.0516	1	10.4448	7.24081	12.9565	8.93774	26.8229	21.8567	46.0324
TRIAE_CS42_1DS_TGACv1_080428_AA0247750	1.14	1.05	1.98	2.38	2.39	3.52	2.57	2.17	2.56	3.27	2.67	3.27	1.008	1.469	1.106	1.424	1.449	0.461	0.098	0.416	0.442	-0.363	-0.045	-0.02	0.318	0.343	0.025	1	0.0777	0.243	0.0316	0.019	1	1	1	1	1	1	1	1	0.924	1	0.579788	0.630241	0.933194	1.48739	1.13354	2.17037	1.15999
TRIAE_CS42_1DS_TGACv1_080433_AA0247860	5.76	4.98	7.85	6.36	9.19	5.6	10.28	8.18	11.92	12.17	14.24	12.48	0.402	0.438	0.777	1.169	1.316	0.036	0.375	0.767	0.914	0.339	0.73	0.878	0.392	0.539	0.147	1	1	0.284	0.0114	0.00157	1	0.832	0.3	0.0727	1	0.784	0.153	1	0.618	1	3.02263	2.81599	4.07238	3.59492	4.5777	3.14356	5.07596
TRIAE_CS42_1DS_TGACv1_080469_AA0248570	0.21	0.1	0.27	0.05	0.38	0.08	1.42	1.16	1.31	1.51	3.86	2.09	-0.052	0.332	3.037	3.193	4.254	0.384	3.09	3.246	4.307	2.705	2.859	3.92	0.15	1.211	1.061	1	1	0.00617	0.00142	2.56e-07	1	0.00685	0.00134	1.89e-07	0.138	0.0388	9.41e-06	1	0.332	1	0.20237	0.271386	0	0	0	0.110475	1.06366
TRIAE_CS42_1DS_TGACv1_080490_AA0248980	2.63	3.83	1.91	2.99	5.07	6.95	7.89	4.9	6.44	9.29	9.13	10.03	-0.393	0.897	0.953	1.273	1.555	1.29	1.346	1.666	1.948	0.057	0.376	0.658	0.32	0.601	0.282	1	0.661	0.243	0.0293	0.00165	0.194	0.0285	0.0012	3.23e-05	1	1	0.776	1	0.675	1	10.8669	9.69452	8.15856	7.6371	20.1252	19.3331	31.1393
TRIAE_CS42_1DS_TGACv1_080519_AA0249440	2.21	2.94	1.77	2.48	1.05	1.82	1.15	1.71	1.01	1.42	0.71	1	-0.271	-0.786	-0.816	-1.071	-1.569	-0.516	-0.546	-0.8	-1.298	-0.03	-0.284	-0.783	-0.254	-0.752	-0.499	1	1	0.669	0.353	0.0309	1	0.839	0.954	0.133	1	1	1	1	0.742	1	3.73961	3.18165	3.03987	2.83991	1.38484	1.47114	1.52261
TRIAE_CS42_1DS_TGACv1_080564_AA0250290	1.49	2.34	0.27	0.37	0	0.21	0.18	1.39	0	0	0	0.04	-2.53	-3.757	-1.191	-8.165	-5.938	-1.23	1.338	-5.67	-3.414	2.565	-4.4	-2.175	-6.949	-4.741	2.31	0.448	0.00404	0.699	2.57e-06	1.12e-05	1	0.727	0.107	0.253	0.33	1	1	0.00356	0.00778	1	1.04231	1.31769	0.206766	0.243674	0	0.122016	0.126041
TRIAE_CS42_1DS_TGACv1_080580_AA0250530	4.06	3.88	2.8	4.07	3.64	5.68	6.83	9.52	5.24	5.85	7.18	6.19	-0.195	0.26	1.053	0.485	0.75	0.456	1.249	0.681	0.946	0.793	0.225	0.49	-0.568	-0.303	0.265	1	1	0.0873	1	0.4	1	0.0258	0.718	0.135	0.86	1	1	1	0.914	1	1.52587	1.62971	0.877894	1.68193	1.2753	2.27238	2.23774
TRIAE_CS42_1DS_TGACv1_080582_AA0250570	1.99	1.89	3.28	2.99	1.34	1.4	1.42	1.29	0.54	1.08	0.53	0.44	0.687	-0.494	-0.523	-1.22	-1.999	-1.181	-1.21	-1.908	-2.686	-0.029	-0.726	-1.505	-0.697	-1.475	-0.779	1	1	0.994	0.177	0.00292	0.644	0.156	0.00125	3.91e-06	1	1	0.149	1	0.154	1	0.331212	0.424755	0.509618	0.64497	0.219612	0.296028	0.178439
TRIAE_CS42_1DS_TGACv1_080597_AA0250750	0.14	0.15	0.2	0.42	0.38	1.48	0.89	2.64	0.83	1.98	0.77	1.31	1.106	2.706	3.564	3.224	2.786	1.603	2.461	2.117	1.68	0.858	0.513	0.075	-0.346	-0.783	-0.437	1	0.224	0.00404	0.0124	0.0531	1	0.0497	0.151	0.385	1	1	1	1	0.842	1	0.404576	0.33651	0.644601	1.01285	1.10417	3.46762	2.59391
TRIAE_CS42_1DS_TGACv1_080610_AA0250970	1.14	1.44	0.96	1.31	3.25	5.98	6.56	1.34	7.03	9.51	8.78	9.86	-0.185	1.842	1.561	2.666	2.837	2.027	1.745	2.851	3.022	-0.281	0.824	0.995	1.105	1.276	0.171	1	0.115	0.153	0.000331	5.15e-05	0.111	0.0944	0.000104	1.72e-05	1	1	0.686	0.861	0.294	1	0.65626	0.757178	0.623719	0.607424	1.97179	3.10019	3.95912
TRIAE_CS42_1DS_TGACv1_080617_AA0251090	2.85	5.03	2.25	2.94	6.03	6.83	4.88	30.1	5.48	7.74	6.52	7.72	-0.601	0.702	2.151	0.742	0.848	1.302	2.751	1.343	1.449	1.449	0.04	0.146	-1.409	-1.303	0.106	1	1	0.0118	1	0.83	1	0.000637	0.366	0.19	0.608	1	1	0.422	0.3	1	3.7116	7.27372	2.74566	4.40382	7.37591	9.63168	5.76301
TRIAE_CS42_1DS_TGACv1_080663_AA0251880	0.21	0	0	0	0.1	0.04	0.35	0.05	1.37	1.12	2.37	0.92	-3.793	-0.554	0.804	3.664	4.052	3.236	4.575	7.568	7.951	1.356	4.221	4.609	2.855	3.243	0.388	1	1	1	0.00539	0.000526	1	0.515	2.25e-05	1.26e-06	1	0.00789	0.000386	0.0837	0.00951	1	0.51084	0	0	0	0.237258	0.074491	0.88979
TRIAE_CS42_1DS_TGACv1_080665_AA0251920	2.92	5.03	2.93	5.79	4.31	8.1	4.26	31.81	4.11	7.53	3.97	6.37	0.136	0.646	2.182	0.548	0.377	0.51	2.046	0.412	0.241	1.536	-0.098	-0.269	-1.634	-1.805	-0.171	1	1	0.0421	1	1	1	0.0804	1	1	0.803	1	1	0.43	0.142	1	3.22034	4.09253	3.62172	4.80345	4.91879	7.36728	4.69919
TRIAE_CS42_1DS_TGACv1_080675_AA0252190	0.43	0.75	0.89	0.7	1.72	2.12	1.77	2.68	1.97	1.63	1.84	1.27	0.374	1.678	1.899	1.559	1.338	1.304	1.525	1.185	0.964	0.221	-0.12	-0.341	-0.341	-0.562	-0.221	1	0.102	0.0118	0.0671	0.171	0.875	0.0848	0.373	0.58	1	1	1	1	0.837	1	0.785904	1.18234	1.63706	1.18461	3.27849	3.44244	3.29828
TRIAE_CS42_1DS_TGACv1_080723_AA0252750	17.65	14.89	16.65	14.91	10.82	8.27	7.54	8.55	7.75	6.15	7.3	5.98	-0.043	-0.78	-1.007	-1.229	-1.295	-0.737	-0.964	-1.186	-1.252	-0.227	-0.449	-0.514	-0.221	-0.287	-0.066	1	0.376	0.0241	0.00168	0.000489	0.93	0.0448	0.00322	0.000879	1	1	0.824	1	0.899	1	4.24147	5.0378	3.7104	4.90454	2.71958	2.65711	1.79604
TRIAE_CS42_1DS_TGACv1_080833_AA0254310	0.71	0.5	1.43	0.93	1.05	2.2	2.84	1.57	3.34	2.93	3.2	4.36	0.964	1.51	1.841	2.382	2.662	0.546	0.877	1.418	1.698	0.331	0.871	1.151	0.54	0.82	0.28	1	0.38	0.028	0.000531	2.84e-05	1	0.623	0.106	0.0133	1	1	0.251	1	0.622	1	0.232058	0.192311	0.431166	0.364543	0.296442	0.834865	0.834999
TRIAE_CS42_1DS_TGACv1_080850_AA0254650	14.09	14.14	16.04	15.89	16.08	15.48	10.99	8.41	8.46	8.6	4.57	4.75	0.177	0.159	-0.552	-0.725	-1.596	-0.018	-0.729	-0.903	-1.773	-0.711	-0.885	-1.755	-0.173	-1.044	-0.871	1	1	0.511	0.159	1.31e-06	1	0.186	0.0313	3.37e-08	0.58	0.0932	1.13e-07	1	0.012	0.567	2.99208	3.88054	3.20172	4.33858	3.31979	4.01988	2.14459
TRIAE_CS42_1DS_TGACv1_080861_AA0254810	2.28	3.83	6.96	10.98	13.31	19.21	10.9	24.36	1.19	2.37	0.77	0.79	1.544	2.401	2.521	-0.771	-1.976	0.858	0.978	-2.315	-3.52	0.12	-3.172	-4.377	-3.292	-4.497	-1.205	0.297	7.36e-05	8.2e-06	0.886	0.00452	1	0.35	6.92e-05	9.51e-10	1	3.37e-08	3.02e-14	1.2e-08	7.79e-15	1	1.52741	1.6587	5.20264	4.8892	9.08379	9.15619	7.30901
TRIAE_CS42_1DS_TGACv1_080891_AA0255220	1.35	1.94	0.14	0.23	0	0.13	0.09	2.45	0	0	0	0	-3.076	-4.223	-0.316	-7.943	-7.939	-1.149	2.759	-4.9	-4.896	3.904	-3.71	-3.706	-7.603	-7.598	0	0.549	0.0154	1	0.000195	0.000126	1	0.167	0.63	0.473	0.114	1	1	0.00218	0.000846	1	1.20275	1.02204	0.0720406	0.132456	0	0.0757045	0.0812535
TRIAE_CS42_1DS_TGACv1_080914_AA0255500	5.83	4.98	6.62	7.2	5.07	5.26	8.42	7.26	9.47	8.6	10.2	10.69	0.361	-0.058	0.534	0.744	0.955	-0.418	0.173	0.383	0.594	0.591	0.802	1.013	0.211	0.421	0.211	1	1	0.659	0.229	0.0285	1	0.958	1	0.426	1	0.351	0.0265	1	0.74	1	1.36977	1.57886	1.46595	2.19462	1.18202	1.50729	1.78003
TRIAE_CS42_1DS_TGACv1_080935_AA0255830	34.51	28.03	49.89	30.98	47.1	34.72	51.24	100.97	35.57	23.92	36.48	22.38	0.37	0.386	1.286	-0.073	-0.088	0.016	0.916	-0.443	-0.458	0.9	-0.459	-0.474	-1.359	-1.374	-0.016	1	1	0.0218	1	1	1	0.25	1	1	0.704	1	1	0.0236	0.0102	1	29.5902	23.397	40.2564	25.9687	38.8924	29.5644	40.3031
TRIAE_CS42_1DS_TGACv1_080965_AA0256150	0.07	0.05	0.61	0.75	0.57	1.23	0.44	4.48	0.3	0.09	0.12	0.09	3.386	3.823	5.253	1.529	0.718	0.441	1.874	-1.866	-2.678	1.433	-2.306	-3.117	-3.738	-4.549	-0.814	0.879	0.105	0.000312	1	1	1	0.373	0.814	0.228	1	0.831	0.0753	0.0137	0.000461	1	0.0838662	0.0472485	0.760811	0.724732	0.698624	1.17521	0.529448
TRIAE_CS42_1DS_TGACv1_080968_AA0256180	4.98	6.67	3.28	5.65	7.08	9.62	4.96	31.11	3.81	5.29	2.79	5.32	-0.38	0.521	1.635	-0.355	-0.519	0.901	2.015	0.025	-0.139	1.113	-0.877	-1.041	-1.99	-2.154	-0.164	1	1	0.143	1	1	1	0.0395	1	1	1	1	0.812	0.0673	0.0172	1	6.57322	5.65127	4.6066	4.61171	10.6434	8.43961	6.83043
TRIAE_CS42_1DS_TGACv1_080973_AA0256340	12.74	12.5	20.89	22.66	38.39	40.96	27.93	73.92	14.96	13.98	11.68	7.94	0.788	1.653	2.017	0.197	-0.366	0.865	1.23	-0.59	-1.154	0.364	-1.456	-2.019	-1.82	-2.383	-0.563	1	0.0016	9.81e-06	1	1	1	0.0312	0.969	0.0371	1	0.00951	7.48e-06	0.000237	6.53e-08	1	29.1861	19.3123	51.167	35.0546	91.6548	67.2112	66.0032
TRIAE_CS42_1DS_TGACv1_081188_AA0258510	2.42	2.84	3.82	4.07	3.73	3.01	2.66	11.97	2.09	1.94	1.01	0.74	0.582	0.346	1.492	-0.391	-1.594	-0.236	0.911	-0.972	-2.176	1.147	-0.736	-1.94	-1.883	-3.087	-1.204	1	1	0.129	1	0.127	1	0.623	0.84	0.00512	0.97	1	0.0333	0.0409	1.87e-05	1	6.53207	4.7953	10.8138	7.11867	10.1274	5.5017	7.29119
TRIAE_CS42_1DS_TGACv1_081229_AA0258940	0.71	1.49	2.12	1.87	1.05	1.82	0.8	6.7	0.12	0.34	0.3	0.26	0.829	0.39	1.769	-2.183	-1.98	-0.44	0.939	-3.013	-2.811	1.379	-2.573	-2.37	-3.951	-3.749	0.203	1	1	0.302	0.215	0.297	1	0.801	0.0202	0.0201	1	0.191	0.164	0.00104	0.000991	1	2.17537	3.35489	7.61407	4.2852	3.36358	4.25923	2.56848
TRIAE_CS42_1DS_TGACv1_081258_AA0259330	3.56	2.99	3.96	3.32	4.98	4.03	2.66	7.26	2.44	1.85	1.19	2.05	0.153	0.454	0.632	-0.61	-0.993	0.302	0.479	-0.763	-1.146	0.177	-1.065	-1.447	-1.242	-1.624	-0.383	1	1	0.909	1	0.428	1	0.877	0.996	0.224	1	0.792	0.0787	0.343	0.0249	1	1.86071	1.7764	2.03213	1.95692	2.55893	2.35584	1.27739
TRIAE_CS42_1DS_TGACv1_081292_AA0259590	15.37	9.66	17.27	17.9	27.66	22.94	26.06	14.52	17.34	14.19	13.35	10.25	0.496	1.018	0.694	0.337	-0.082	0.522	0.197	-0.159	-0.578	-0.324	-0.681	-1.1	-0.356	-0.776	-0.419	1	0.141	0.431	1	1	1	0.954	1	0.657	1	0.968	0.0314	1	0.271	1	2.89925	1.92424	3.14693	3.53249	5.25124	4.66594	4.87042
TRIAE_CS42_1DS_TGACv1_081312_AA0259740	2.7	2.14	4.64	3.74	5.26	3.14	6.92	3.93	2.92	1.46	1.84	1.13	0.791	0.775	1.15	-0.155	-0.711	-0.016	0.359	-0.947	-1.502	0.375	-0.93	-1.486	-1.305	-1.861	-0.556	1	1	0.238	1	0.872	1	0.919	0.64	0.0397	1	1	0.0718	0.222	0.0056	1	2.7654	1.36947	5.11544	2.47061	5.4296	2.18089	7.1069
TRIAE_CS42_1DS_TGACv1_081394_AA0260470	0.5	0.5	0.27	0.51	1.24	0.72	1.24	3.7	1.19	1.51	1.13	1.09	-0.289	0.909	2.337	1.432	1.143	1.199	2.626	1.722	1.433	1.428	0.522	0.233	-0.906	-1.195	-0.289	1	1	0.00984	0.359	0.65	1	0.00329	0.171	0.365	0.835	1	1	1	0.429	1	0.281141	0.243908	0.179858	0.228931	0.797551	0.378958	0.669988
TRIAE_CS42_1DS_TGACv1_081485_AA0260980	0.43	0.35	0.14	0.19	0.77	0.55	0.53	0.05	0.66	0.47	1.19	1.48	-1.179	0.721	-0.707	0.531	1.788	1.9	0.471	1.713	2.97	-1.427	-0.19	1.067	1.239	2.496	1.258	1	1	1	1	0.0901	1	0.941	0.499	0.00125	1	1	0.869	1	0.0357	1	0.302656	0.269809	0.0913494	0.146443	0.510253	0.426133	0.344692
TRIAE_CS42_1DS_TGACv1_081561_AA0261460	0.57	1.05	2.39	2.1	3.25	2.76	2.84	1.34	3.99	3.36	2.73	3.1	1.424	1.835	1.267	2.134	1.806	0.412	-0.156	0.71	0.382	-0.568	0.298	-0.03	0.866	0.539	-0.328	0.778	0.016	0.172	0.000378	0.00457	1	0.998	0.958	1	1	1	1	0.966	0.847	1	0.306136	0.676182	1.26828	1.32506	1.7814	1.72425	1.47432
TRIAE_CS42_1DS_TGACv1_081786_AA0262700	3.13	1.94	4.23	2.24	4.98	2.76	8.51	6.93	11.38	6.67	6.82	3.71	0.35	0.591	1.613	1.838	1.058	0.242	1.263	1.488	0.708	1.021	1.246	0.467	0.225	-0.555	-0.78	1	1	0.0254	0.00463	0.302	1	0.162	0.0431	0.879	0.926	0.352	1	1	0.817	1	5.21966	2.02243	7.60865	2.45685	8.20695	2.99716	14.448
TRIAE_CS42_1DS_TGACv1_081961_AA0263440	0.28	0.65	1.3	0.42	0.48	0.55	1.15	0.88	1.49	0.9	2.08	1.48	0.765	0.111	1.036	1.279	1.858	-0.653	0.272	0.514	1.093	0.924	1.168	1.746	0.243	0.821	0.579	1	1	0.78	0.533	0.0441	1	0.995	1	0.646	1	1	0.136	1	0.779	1	0.0875727	0.596928	0.594798	0.204114	0.114499	0.302704	0.472214
TRIAE_CS42_1DS_TGACv1_082115_AA0263860	4.06	3.88	3.82	3.79	2.49	2.76	2.22	18.68	1.91	2.49	3.38	3.1	-0.061	-0.592	1.409	-0.845	-0.293	-0.531	1.47	-0.783	-0.232	2.001	-0.252	0.299	-2.253	-1.702	0.551	1	1	0.339	1	1	1	0.292	1	1	0.218	1	1	0.0322	0.134	1	11.1644	6.84988	11.9261	7.06175	6.88627	5.35291	6.18536
TRIAE_CS42_1DS_TGACv1_082196_AA0264140	1.64	2.09	2.73	2.8	4.21	4.58	6.12	3.84	6.44	8.3	8.9	9.82	0.557	1.228	1.376	1.97	2.312	0.671	0.82	1.414	1.755	0.148	0.742	1.084	0.594	0.935	0.341	1	0.114	0.0124	1.26e-05	4.81e-08	1	0.363	0.00408	4.71e-05	1	0.936	0.0575	1	0.151	1	0.631461	0.776851	1.29696	1.08877	1.59594	1.74918	2.51638
TRIAE_CS42_1DS_TGACv1_082224_AA0264200	1.71	1.84	2.25	2.62	1.63	1.48	1.15	7.95	0.48	1.51	0.59	0.92	0.455	-0.196	1.379	-0.812	-1.216	-0.651	0.924	-1.267	-1.671	1.574	-0.616	-1.02	-2.191	-2.594	-0.404	1	1	0.482	1	0.684	1	0.772	0.786	0.253	0.862	1	1	0.104	0.0134	1	1.03111	0.967105	1.38782	1.3563	0.929943	0.708041	0.63944
TRIAE_CS42_1DS_TGACv1_082660_AA0264860	22.34	9.96	10.92	5.79	7.75	3.94	4.7	2.91	2.92	1.63	3.2	1.66	-0.952	-1.479	-2.095	-2.831	-2.737	-0.528	-1.144	-1.879	-1.786	-0.616	-1.351	-1.258	-0.735	-0.642	0.093	1	0.217	0.00379	1.4e-05	1.67e-05	1	0.379	0.0151	0.0158	1	0.459	0.306	1	0.828	1	22.6138	11.1497	10.7584	6.60316	7.53724	4.2532	4.40872
TRIAE_CS42_1DS_TGACv1_090654_AA0265930	2.78	2.29	2.25	2.34	3.64	2.71	4.26	6.43	4.83	4.69	4.63	6.15	-0.132	0.308	1.101	0.915	1.1	0.441	1.233	1.048	1.233	0.793	0.607	0.792	-0.186	-0.001	0.185	1	1	0.113	0.299	0.0684	1	0.0537	0.145	0.0272	1	1	0.556	1	1	1	3.57001	3.53129	2.69635	3.08864	4.2814	3.58407	5.15127
TRIAE_CS42_2AL_TGACv1_092910_AA0266830	0.78	0.85	4.5	3.79	10.91	9.88	2.93	82.57	0.6	0.26	0.06	0.09	2.334	3.659	5.701	-0.95	-3.335	1.326	3.367	-3.285	-5.673	2.042	-4.61	-6.995	-6.652	-9.035	-2.393	1	0.0117	3.11e-06	1	0.115	1	0.011	0.0224	5.32e-05	0.72	0.000881	2.74e-07	4.94e-07	6.59e-11	1	0.635701	0.330532	2.50964	1.30636	5.03979	4.40946	1.812
TRIAE_CS42_2AL_TGACv1_092934_AA0267480	0.07	0.2	0.41	0.47	7.18	7.97	14.27	11.47	21.99	22.84	26.04	33.24	1.559	5.638	6.388	7.202	7.606	4.081	4.832	5.641	6.045	0.751	1.558	1.962	0.807	1.211	0.404	1	1.22e-25	3.35e-36	5.05e-49	2.05e-55	4.77e-19	4.79e-29	1.87e-41	5.68e-48	0.6	4.95e-05	8.16e-09	0.218	0.00158	1	0.0409472	0.128648	0.161293	0.239634	3.24205	4.20141	5.98084
TRIAE_CS42_2AL_TGACv1_092949_AA0267840	1.71	1.15	0.75	1.03	2.3	2.2	2.31	1.02	3.34	3.7	2.73	1.79	-0.639	0.671	0.171	1.319	0.668	1.31	0.81	1.959	1.307	-0.5	0.648	-0.003	1.148	0.497	-0.651	1	1	1	0.12	0.906	0.818	0.71	0.00346	0.147	1	1	1	0.528	0.889	1	1.60794	0.93592	0.693281	0.860193	1.9362	1.83691	2.08633
TRIAE_CS42_2AL_TGACv1_092986_AA0268690	0.28	0.35	1.09	0.84	1.15	0.98	0.09	2.22	0.18	0.09	0.12	0.09	1.57	1.701	1.911	-1.278	-1.593	0.132	0.342	-2.851	-3.166	0.21	-2.981	-3.295	-3.19	-3.504	-0.316	1	1	0.394	1	1	1	0.994	0.113	0.0459	1	0.134	0.0313	0.0608	0.016	1	0.224784	0.384494	1.39255	0.934689	1.66095	1.18021	0.136965
TRIAE_CS42_2AL_TGACv1_093052_AA0270530	0.85	2.59	1.37	3.93	2.58	5	5.05	8.04	4.71	9.46	6.23	10.86	0.61	1.132	1.904	2.015	2.283	0.522	1.295	1.405	1.674	0.773	0.883	1.151	0.11	0.379	0.269	1	1	0.0381	0.0187	0.00312	1	0.342	0.256	0.0631	1	1	0.53	1	0.938	1	1.21676	2.59748	2.25966	4.06366	4.17152	5.16848	7.21289
TRIAE_CS42_2AL_TGACv1_093139_AA0273100	0.64	0.65	1.16	1.07	1.34	1.99	1.6	1.94	1.55	2.41	1.66	2.18	0.783	1.404	1.463	1.624	1.575	0.62	0.68	0.84	0.792	0.06	0.22	0.171	0.16	0.111	-0.049	1	0.387	0.128	0.0438	0.0475	1	0.774	0.847	0.768	1	1	1	1	0.995	1	0.865357	0.668956	1.53618	1.2824	1.70619	2.35921	2.02479
TRIAE_CS42_2AL_TGACv1_093154_AA0273440	1.49	1	0.96	0.98	1.82	0.76	1.33	1.39	1.85	2.37	2.25	3.4	-0.339	-0.028	0.149	0.782	1.208	0.311	0.487	1.121	1.547	0.177	0.81	1.236	0.634	1.059	0.426	1	1	1	0.954	0.212	1	0.908	0.443	0.0419	1	1	0.344	1	0.371	1	0.266093	0.206859	0.169455	0.203048	0.324413	0.140006	0.212026
TRIAE_CS42_2AL_TGACv1_093154_AA0273450	0.93	1	1.16	1.12	1.44	0.81	0.98	1.57	1.31	1.76	2.49	2.97	0.24	0.135	0.446	0.682	1.5	-0.105	0.206	0.442	1.26	0.311	0.547	1.364	0.235	1.053	0.818	1	1	1	1	0.0298	1	0.997	1	0.116	1	1	0.126	1	0.299	1	0.214364	0.262822	0.267242	0.298855	0.330918	0.195425	0.215993
TRIAE_CS42_2AL_TGACv1_093154_AA0273510	4.41	3.83	7.64	5.14	6.99	5.94	6.12	19.65	3.34	3.66	2.61	2.18	0.629	0.645	1.659	-0.233	-0.783	0.016	1.029	-0.862	-1.412	1.014	-0.878	-1.428	-1.892	-2.442	-0.55	1	1	0.0136	1	0.726	1	0.334	0.736	0.0513	0.861	1	0.0771	0.00529	3e-05	1	3.02282	3.01254	3.39183	3.87183	4.03086	5.03331	3.28487
TRIAE_CS42_2AL_TGACv1_093181_AA0274370	0	0.3	0.14	0.65	0.77	0.81	1.68	1.2	1.73	1.89	2.73	2.09	1.282	2.166	3.003	3.362	3.766	0.885	1.722	2.078	2.482	0.838	1.193	1.597	0.354	0.758	0.404	1	0.273	0.00169	8.01e-05	1.48e-06	1	0.116	0.0142	0.000592	1	0.954	0.103	1	0.754	1	0	0.470974	0.279499	1.07969	1.47979	1.32856	3.2365
TRIAE_CS42_2AL_TGACv1_093201_AA0274990	44.62	39.73	34.33	37.52	23.55	25.06	18.44	5.87	17.28	16.6	22.78	23.56	-0.231	-0.794	-1.814	-1.315	-0.864	-0.563	-1.584	-1.085	-0.633	-1.02	-0.521	-0.07	0.499	0.951	0.452	1	0.769	0.000192	0.0133	0.233	1	0.00268	0.0853	0.667	0.48	1	1	1	0.205	1	9.46642	9.64999	7.31694	9.01989	4.96774	5.77181	3.75413
TRIAE_CS42_2AL_TGACv1_093283_AA0276660	0.14	0.15	0.14	0.23	0.38	0.89	0.44	1.48	1.01	2.11	1.6	2.09	0.372	2.162	2.737	3.373	3.604	1.792	2.367	3.001	3.232	0.576	1.206	1.438	0.63	0.862	0.232	1	0.619	0.0548	0.00165	0.000286	1	0.0965	0.00322	0.000528	1	1	0.356	1	0.744	1	0.250725	0.132655	0.291848	0.225505	0.639537	0.902759	0.803839
TRIAE_CS42_2AL_TGACv1_093299_AA0276930	4.13	4.13	4.98	6.31	4.5	5.09	3.99	3.42	3.99	3.27	2.25	2.18	0.457	0.223	-0.167	-0.191	-0.896	-0.233	-0.624	-0.648	-1.353	-0.39	-0.415	-1.12	-0.024	-0.729	-0.705	1	1	1	1	0.181	1	0.598	0.726	0.00389	1	1	0.0609	1	0.448	1	1.64945	1.75939	1.86482	2.63795	1.62014	2.19284	1.4432
TRIAE_CS42_2AL_TGACv1_093323_AA0277610	0.36	0.35	0.14	0.7	0.1	0.55	0.44	8.04	0.42	1.16	0.42	0.48	0.294	0.011	3.582	1.167	0.345	-0.283	3.288	0.873	0.05	3.571	1.156	0.333	-2.417	-3.239	-0.823	1	1	0.0219	1	1	1	0.0503	1	1	0.112	1	1	0.417	0.0493	1	1.0094	1.23246	0.663208	2.38477	0.476714	1.20915	1.75661
TRIAE_CS42_2AL_TGACv1_093333_AA0277860	19.35	16.58	32.56	28.64	24.98	22.68	18.97	21.17	15.43	13.76	22.66	20.76	0.769	0.407	0.165	-0.299	0.274	-0.362	-0.604	-1.068	-0.495	-0.242	-0.706	-0.133	-0.464	0.109	0.573	0.56	1	1	1	1	1	0.259	0.00112	0.451	1	0.26	1	1	0.977	1	5.27079	5.47702	8.65825	9.34986	6.67324	7.31165	4.73329
TRIAE_CS42_2AL_TGACv1_093338_AA0277980	0.36	0.25	0.2	0.51	0.48	0.42	0.89	0.42	1.91	0.86	2.08	1.31	0.336	0.576	1.035	2.176	2.476	0.24	0.699	1.839	2.14	0.459	1.599	1.9	1.139	1.44	0.301	1	1	0.955	0.0503	0.00867	1	0.878	0.138	0.0248	1	0.628	0.108	1	0.366	1	0.168931	0.131536	0.0947139	0.23156	0.222831	0.221258	0.402211
TRIAE_CS42_2AL_TGACv1_093372_AA0278730	2.85	2.89	2.59	2.8	4.88	5.22	4.17	42.21	3.63	4.73	7.47	7.76	-0.086	0.816	3.019	0.546	1.408	0.902	3.105	0.632	1.494	2.203	-0.27	0.592	-2.473	-1.611	0.862	1	1	0.000657	1	0.333	1	0.000585	1	0.272	0.136	1	1	0.0158	0.2	1	2.16969	2.1971	2.18643	2.09115	3.52757	3.72428	3.1009
TRIAE_CS42_2AL_TGACv1_093386_AA0278960	0.57	0.8	0.34	0.47	2.58	3.69	3.01	2.08	2.44	3.74	1.9	2.62	-0.742	2.188	1.84	2.154	1.7	2.93	2.582	2.897	2.443	-0.347	-0.034	-0.488	0.313	-0.141	-0.454	1	0.00256	0.0133	0.000691	0.0163	3.73e-05	0.000272	7.69e-06	0.000211	1	1	1	1	0.99	1	1.3821	0.837706	0.306873	0.456078	5.03226	2.30548	5.4067
TRIAE_CS42_2AL_TGACv1_093387_AA0279010	6.12	9.16	5.73	6.92	5.17	6.36	5.85	6.56	7.81	9.25	13.05	16.58	-0.276	-0.401	-0.302	0.153	0.948	-0.125	-0.026	0.429	1.224	0.099	0.554	1.35	0.455	1.25	0.796	1	1	1	1	0.0502	1	1	1	0.00358	1	1	0.00163	1	0.0047	1	7.94991	10.3833	6.88941	8.41031	6.69055	7.43609	7.22619
TRIAE_CS42_2AL_TGACv1_093387_AA0279050	8.82	6.32	13.04	8.36	15.32	11.07	10.11	20.3	7.69	6.32	5.93	6.11	0.498	0.798	1.02	-0.11	-0.325	0.299	0.522	-0.608	-0.824	0.223	-0.907	-1.123	-1.13	-1.346	-0.216	1	0.839	0.145	1	1	1	0.758	0.975	0.327	1	0.57	0.0828	0.129	0.0144	1	3.11814	2.70258	4.00515	3.82764	4.99219	4.78938	2.88095
TRIAE_CS42_2AL_TGACv1_093442_AA0280180	0.78	0.65	0.68	1.64	0.96	1.48	1.24	5.55	1.97	2.8	2.02	4.1	0.726	0.806	2.276	1.74	2.102	0.079	1.55	1.013	1.376	1.471	0.934	1.296	-0.537	-0.175	0.363	1	1	0.0303	0.207	0.0388	1	0.297	1	0.365	0.861	1	0.589	1	0.995	1	0.845257	0.428988	0.735396	1.12954	1.03928	1.08705	1.35541
TRIAE_CS42_2AL_TGACv1_093456_AA0280470	3.06	3.49	3.07	3.22	1.15	3.18	1.51	1.94	0.72	1.12	0.77	0.87	-0.058	-0.526	-0.906	-1.81	-1.982	-0.469	-0.848	-1.753	-1.924	-0.379	-1.284	-1.455	-0.904	-1.076	-0.172	1	1	0.566	0.0104	0.00327	1	0.598	0.0171	0.00397	1	0.543	0.159	1	0.463	1	2.57005	3.0628	2.8603	2.79243	1.03525	2.74979	1.37918
TRIAE_CS42_2AL_TGACv1_093460_AA0280570	5.55	8.56	7.85	10.09	5.84	7	2.31	14.61	1.25	1.81	0.95	2.01	0.344	-0.136	0.275	-2.197	-2.239	-0.481	-0.07	-2.541	-2.583	0.411	-2.06	-2.102	-2.471	-2.513	-0.042	1	1	1	0.0162	0.00905	1	1	0.0028	0.00135	1	0.0817	0.0297	0.00918	0.00322	1	7.86833	7.6484	14.1863	9.37256	9.35381	6.81438	3.97426
TRIAE_CS42_2AL_TGACv1_093504_AA0281410	7.54	9.61	5.46	8.18	6.22	5.22	2.57	6.61	0.83	2.28	0.71	1.22	-0.328	-0.592	-0.876	-2.431	-3.122	-0.264	-0.548	-2.103	-2.794	-0.285	-1.84	-2.53	-1.555	-2.246	-0.691	1	1	0.599	0.000128	4.58e-07	1	0.835	0.00196	9.67e-06	1	0.0334	0.000154	0.126	0.00149	1	4.95644	5.64647	3.92596	4.94388	4.27638	3.11924	1.87698
TRIAE_CS42_2AL_TGACv1_093535_AA0282030	0	0	0	0	0.38	0.68	0.71	0	1.49	1.16	3.91	5.67	0	6.269	5.285	7.62	9.474	6.308	5.325	7.657	9.511	-0.96	1.231	3.09	2.193	4.051	1.859	1	0.0278	0.147	6.38e-06	2.13e-12	0.058	0.165	5.04e-06	1.45e-12	1	1	0.000149	0.271	1.15e-05	0.473	0	0	0	0	0.730125	1.29261	1.58771
TRIAE_CS42_2AL_TGACv1_093537_AA0282040	2.35	2.59	2.59	1.96	1.24	1.99	1.86	3.05	2.92	2.62	4.57	5.8	-0.131	-0.557	0.024	0.16	1.069	-0.426	0.156	0.291	1.2	0.581	0.717	1.626	0.135	1.044	0.909	1	1	1	1	0.117	1	0.996	1	0.0571	1	1	0.00356	1	0.161	1	0.527255	0.683525	0.519897	0.498335	0.275799	0.490733	0.373318
TRIAE_CS42_2AL_TGACv1_093548_AA0282420	14.16	20.21	9.9	16.03	14.55	18.1	10.9	12.3	10.67	16.47	6.17	7.9	-0.404	-0.072	-0.567	-0.34	-1.288	0.332	-0.162	0.064	-0.884	-0.495	-0.268	-1.216	0.227	-0.721	-0.948	1	1	0.684	1	0.0039	1	0.973	1	0.134	1	1	0.0143	1	0.383	0.885	13.655	15.4473	10.6372	12.8946	14.554	14.7637	10.5075
TRIAE_CS42_2AL_TGACv1_093570_AA0282740	0.14	0.35	0.34	0.19	0.38	0.25	0.53	1.66	1.01	1.55	0.83	1.35	-0.015	0.226	2.136	2.297	2.07	0.242	2.152	2.313	2.086	1.91	2.07	1.843	0.158	-0.069	-0.227	1	1	0.1	0.0362	0.0737	1	0.148	0.0546	0.0972	0.659	0.314	0.244	1	1	1	0.0470406	0.152934	0.250135	0.0483791	0.257696	0.111853	0.354387
TRIAE_CS42_2AL_TGACv1_093580_AA0282960	2.78	3.04	4.5	4.16	4.21	3.77	3.55	3.28	2.68	3.23	1.72	2.09	0.568	0.444	0.222	0.026	-0.601	-0.124	-0.346	-0.542	-1.17	-0.222	-0.418	-1.046	-0.196	-0.824	-0.627	1	1	1	1	0.73	1	0.891	1	0.0279	1	1	0.119	1	0.348	1	1.94438	2.56691	3.64531	3.34472	2.93803	2.98698	2.38093
TRIAE_CS42_2AL_TGACv1_093600_AA0283500	8.47	8.41	14.54	10.56	10.91	9.03	8.16	19.79	6.79	5.46	6.52	5.45	0.569	0.235	0.741	-0.465	-0.497	-0.334	0.172	-1.033	-1.066	0.506	-0.699	-0.732	-1.205	-1.238	-0.033	1	1	0.531	1	0.93	1	0.98	0.158	0.0913	1	1	0.666	0.0974	0.0401	1	3.49253	3.48908	5.66233	4.34913	4.44203	3.67843	3.12247
TRIAE_CS42_2AL_TGACv1_093635_AA0284130	5.41	6.22	6.55	7.29	12.83	12.04	8.6	20.11	7.51	7.27	7.95	9.16	0.25	1.091	1.314	0.342	0.555	0.841	1.064	0.092	0.305	0.223	-0.749	-0.536	-0.973	-0.759	0.213	1	0.18	0.0145	1	0.804	1	0.102	1	1	1	0.984	1	0.273	0.385	1	1.99087	2.90221	2.41051	3.39313	4.96361	5.2426	2.88365
TRIAE_CS42_2AL_TGACv1_093662_AA0284750	1.71	2.09	1.09	0.79	0.29	0.59	0.53	0.42	0.3	0.3	0.53	0.44	-1.033	-1.976	-2.031	-2.645	-1.976	-0.944	-0.999	-1.613	-0.943	-0.056	-0.668	0.001	-0.612	0.057	0.67	1	0.0352	0.0208	0.0005	0.0069	1	0.715	0.211	0.811	1	1	1	1	1	1	2.35692	2.58791	1.65968	1.07637	0.437455	0.789317	0.792895
TRIAE_CS42_2AL_TGACv1_093681_AA0285100	4.13	5.83	3.41	3.64	4.21	4.2	5.5	4.44	8.4	8.86	12.75	16.93	-0.503	-0.253	-0.025	0.784	1.567	0.249	0.477	1.287	2.07	0.228	1.038	1.82	0.81	1.593	0.783	1	1	1	0.262	4.95e-05	1	0.757	0.00529	3.75e-08	1	0.12	3.92e-06	0.44	9.66e-05	1	2.0169	2.8987	1.88445	1.8938	2.00511	2.09323	2.64474
TRIAE_CS42_2AL_TGACv1_093686_AA0285180	76.78	70.2	80.95	84.77	109.03	108.75	169.95	252.33	241.93	260.41	304.75	325.48	0.174	0.568	1.524	1.773	2.101	0.394	1.35	1.6	1.927	0.956	1.206	1.533	0.25	0.577	0.327	1	0.742	1.06e-06	2.65e-09	3.57e-13	1	3.71e-05	1.5e-07	3.17e-11	0.0691	0.000782	5.54e-07	1	0.312	1	21.1316	22.3708	21.6047	27.438	29.2059	33.7156	43.6046
TRIAE_CS42_2AL_TGACv1_093693_AA0285250	5.55	5.08	4.23	3.46	3.06	4.16	1.95	3.24	3.34	3.14	2.02	2.36	-0.47	-0.532	-0.993	-0.713	-1.271	-0.062	-0.523	-0.242	-0.801	-0.461	-0.181	-0.739	0.28	-0.278	-0.558	1	1	0.165	0.635	0.0197	1	0.749	1	0.422	1	1	0.741	1	0.952	1	2.35315	2.63042	1.64348	1.7622	1.15321	2.01383	0.769066
TRIAE_CS42_2AL_TGACv1_093694_AA0285310	13.95	16.23	16.86	17.57	17.23	16.03	16.05	12.99	15.25	14.58	7.71	7.68	0.188	0.135	-0.065	-0.019	-0.974	-0.053	-0.253	-0.208	-1.162	-0.2	-0.154	-1.109	0.046	-0.909	-0.954	1	1	1	1	0.00723	1	0.887	1	0.000509	1	1	0.00203	1	0.0249	0.117	4.44422	6.50975	5.08629	6.90588	5.15699	6.17481	4.78118
TRIAE_CS42_2AL_TGACv1_093713_AA0285560	138.47	152.15	156.23	171.31	150.86	153.74	123.05	108.27	97.13	116.7	75.27	80.27	0.173	0.068	-0.33	-0.442	-0.902	-0.105	-0.502	-0.615	-1.074	-0.398	-0.51	-0.97	-0.112	-0.572	-0.459	1	1	0.88	0.687	0.00545	1	0.434	0.221	0.000381	1	0.926	0.00347	1	0.267	1	49.2958	61.3664	54.4074	70.1395	52.6322	61.1994	41.1473
TRIAE_CS42_2AL_TGACv1_093745_AA0285890	6.76	5.38	5.05	5.61	5.17	3.52	5.41	5.59	2.86	2.37	1.72	1	-0.18	-0.503	-0.135	-1.215	-2.171	-0.323	0.045	-1.035	-1.991	0.368	-0.712	-1.668	-1.08	-2.036	-0.956	1	1	1	0.039	5.14e-06	1	1	0.145	4.03e-05	1	1	0.00293	0.202	6.94e-05	1	1.50607	1.53841	1.08371	1.5915	1.13053	0.964679	1.1446
TRIAE_CS42_2AL_TGACv1_093757_AA0286150	4.48	2.94	3	2.99	4.5	3.9	9.57	8.14	11.5	13.55	15.24	11.47	-0.292	0.182	1.263	1.771	1.859	0.474	1.555	2.063	2.151	1.081	1.588	1.677	0.507	0.596	0.088	1	1	0.0109	1.33e-05	2.16e-06	1	0.00067	2.05e-07	2.38e-08	0.218	0.000519	4.9e-05	1	0.525	1	1.90199	1.50654	1.18675	1.55076	1.76838	1.90041	3.39683
TRIAE_CS42_2AL_TGACv1_093800_AA0286980	0.28	0.5	1.02	0.93	0.57	0.85	1.68	3.37	0.89	0.73	1.01	0.52	1.261	0.861	2.662	0.99	0.885	-0.399	1.401	-0.272	-0.377	1.801	0.128	0.023	-1.674	-1.779	-0.105	1	1	0.00099	1	0.93	1	0.205	1	1	0.204	1	1	0.117	0.0401	1	1.48559	1.39699	5.98725	2.86296	2.8558	2.67776	8.66749
TRIAE_CS42_2AL_TGACv1_093815_AA0287370	3.56	3.63	3.14	2.66	6.03	4.92	7.45	5.87	6.67	6.07	6.52	5.32	-0.317	0.591	0.876	0.821	0.714	0.908	1.193	1.138	1.031	0.285	0.23	0.123	-0.055	-0.162	-0.107	1	1	0.184	0.271	0.372	0.741	0.0272	0.0321	0.0553	1	1	1	1	0.971	1	5.64929	4.07438	3.3682	2.87585	6.15768	4.81399	9.53973
TRIAE_CS42_2AL_TGACv1_093824_AA0287580	0.43	0.8	0.82	0.89	2.39	2.2	3.99	4.02	5.01	6.07	3.97	6.24	0.434	1.841	2.649	3.119	3.007	1.408	2.216	2.685	2.573	0.808	1.277	1.165	0.469	0.357	-0.112	1	0.0198	3.3e-06	1.46e-09	4.76e-09	0.314	0.000135	1.93e-07	3.03e-07	1	0.11	0.106	1	0.9	1	1.19387	1.1909	2.48306	1.2983	6.35062	3.72536	11.3118
TRIAE_CS42_2AL_TGACv1_093868_AA0288420	1.28	2.79	0.89	2.15	1.53	3.99	2.39	29.68	1.79	3.53	1.25	3.27	-0.416	0.449	2.971	0.38	0.149	0.865	3.387	0.797	0.565	2.522	-0.069	-0.3	-2.591	-2.822	-0.232	1	1	0.0235	1	1	1	0.00854	1	1	0.312	1	1	0.12	0.0343	1	4.46606	6.91927	3.37801	5.509	5.24749	10.5809	7.90432
TRIAE_CS42_2AL_TGACv1_093876_AA0288580	0.85	1.15	0.61	0.84	1.91	1.27	2.75	1.02	2.32	1.76	2.67	2.84	-0.449	0.616	0.83	1.005	1.441	1.065	1.28	1.455	1.891	0.214	0.389	0.825	0.175	0.611	0.437	1	1	0.772	0.682	0.11	1	0.33	0.2	0.0138	1	1	0.972	1	0.844	1	0.760591	1.0387	0.468244	0.774732	1.54741	1.00252	2.46243
TRIAE_CS42_2AL_TGACv1_093910_AA0289190	10.46	9.16	9.01	7.8	10.91	11.07	13.3	20.16	14	10.19	15.01	13.31	-0.223	0.167	0.781	0.301	0.53	0.39	1.004	0.524	0.753	0.614	0.134	0.363	-0.48	-0.251	0.229	1	1	0.195	1	0.626	1	0.0416	0.875	0.187	1	1	1	1	0.916	1	17.1324	15.012	14.8001	12.4508	17.9515	17.5535	21.4182
TRIAE_CS42_2AL_TGACv1_093921_AA0289390	1.42	0.9	1.09	0.89	0.48	0.55	0.18	0.6	0.3	0.56	0	0.31	-0.218	-1.12	-1.403	-1.368	-2.706	-0.903	-1.185	-1.15	-2.49	-0.283	-0.247	-1.585	0.036	-1.302	-1.341	1	1	0.406	0.507	0.00481	1	0.54	0.847	0.0214	1	1	0.593	1	0.719	1	0.462825	0.245511	0.270453	0.296591	0.101199	0.193899	0.0602496
TRIAE_CS42_2AL_TGACv1_093994_AA0290870	0.36	0.55	0.2	0.23	0.29	0.3	0.62	2.22	0.48	0.43	0.89	1.7	-1.035	-0.638	1.675	-0.027	1.495	0.397	2.71	1.01	2.532	2.313	0.612	2.134	-1.703	-0.181	1.523	1	1	0.298	1	0.341	1	0.0179	1	0.0152	0.235	1	0.121	0.464	0.999	1	0.268443	0.340358	0.272137	0.241693	0.248639	0.323248	0.389735
TRIAE_CS42_2AL_TGACv1_094054_AA0291700	6.76	4.58	3.28	3.27	3.92	3.82	6.38	12.94	7.15	6.19	6.82	6.37	-0.783	-0.544	0.794	0.241	0.225	0.239	1.577	1.024	1.008	1.338	0.785	0.769	-0.553	-0.569	-0.016	1	1	0.433	1	1	1	0.00392	0.172	0.133	0.119	1	0.597	1	0.702	1	11.3248	7.02302	5.62915	4.98467	6.04727	5.87137	10.5324
TRIAE_CS42_2AL_TGACv1_094059_AA0291750	40.2	36.89	29.76	23.46	27.66	22.81	32	31.81	22.76	19.4	13.94	11.17	-0.536	-0.615	-0.272	-0.871	-1.621	-0.079	0.264	-0.335	-1.084	0.343	-0.256	-1.005	-0.599	-1.348	-0.749	1	0.579	0.999	0.0235	7.29e-08	1	0.871	1	0.00135	1	1	0.00703	0.555	3.57e-05	0.839	79.1404	33.1927	69.3048	22.4313	57.7686	23.5728	63.539
TRIAE_CS42_2AL_TGACv1_094081_AA0292290	7.9	5.43	7.37	5.98	13.88	9.37	12.94	24.18	14.12	8.47	14.59	9.38	0.006	0.799	1.49	0.763	0.849	0.794	1.485	0.758	0.844	0.691	-0.036	0.05	-0.727	-0.641	0.086	1	0.936	0.00933	0.618	0.352	1	0.0118	0.689	0.359	1	1	1	0.974	0.639	1	2.79724	2.89262	2.42075	3.05506	4.80395	4.39873	4.28235
TRIAE_CS42_2AL_TGACv1_094081_AA0292310	1.99	1.34	3.48	2.24	3.45	3.56	4.61	7.21	6.14	3.91	4.92	3.27	0.78	1.087	1.853	1.598	1.303	0.307	1.073	0.818	0.523	0.766	0.51	0.216	-0.255	-0.55	-0.294	1	0.589	0.00234	0.0118	0.0667	1	0.238	0.681	1	1	1	1	1	0.786	1	2.16478	1.2766	4.21884	2.32535	3.68204	3.54284	4.92343
TRIAE_CS42_2AL_TGACv1_094094_AA0292490	0.57	0.75	0.07	0.47	0.67	0.72	1.06	0.69	0.72	0.69	1.3	1.18	-1.16	0.072	0.346	0.071	0.887	1.232	1.506	1.233	2.048	0.274	-0.001	0.815	-0.275	0.54	0.816	1	1	1	1	0.763	1	0.332	0.682	0.0167	1	1	1	1	0.909	1	0.188501	0.284457	0	0.159536	0.188104	0.268223	0.333345
TRIAE_CS42_2AL_TGACv1_094123_AA0292860	5.83	4.18	5.73	5.61	6.8	6.83	6.12	24.32	3.52	3.79	7.12	6.5	0.183	0.448	1.619	-0.449	0.447	0.265	1.436	-0.633	0.263	1.171	-0.898	-0.001	-2.069	-1.173	0.896	1	1	0.0251	1	1	1	0.0783	1	1	0.652	1	1	0.00295	0.21	1	5.26089	3.7295	4.58806	4.93267	5.87724	5.84251	5.34592
TRIAE_CS42_2AL_TGACv1_094156_AA0293460	2.42	1.84	2.39	1.78	3.64	4.37	3.1	4.48	1.13	0.82	0.59	0.39	-0.035	0.93	0.861	-1.129	-2.114	0.965	0.895	-1.095	-2.08	-0.07	-2.06	-3.045	-1.99	-2.975	-0.986	1	0.79	0.5	0.28	0.00123	1	0.438	0.351	0.00169	1	0.00132	1.9e-07	0.00219	5.97e-07	1	2.90705	2.48773	2.826	1.81409	4.98656	5.35103	4.1677
TRIAE_CS42_2AL_TGACv1_094212_AA0294380	0.71	0.55	0.48	1.17	0.38	1.02	0.44	3.56	0.18	0.26	0.06	0.09	0.419	0.234	1.712	-1.468	-2.953	-0.185	1.293	-1.888	-3.375	1.478	-1.703	-3.187	-3.18	-4.664	-1.49	1	1	0.43	0.941	0.148	1	0.644	0.56	0.0452	1	1	0.0771	0.0229	0.000283	1	0.701623	0.327313	0.155672	0.528368	0.191554	0.359431	0
TRIAE_CS42_2AL_TGACv1_094214_AA0294520	1.42	1.79	0.34	0.23	0.19	0.3	0	1.16	0.12	0.26	0.12	0.35	-2.483	-2.624	-1.328	-3.007	-2.7	-0.142	1.155	-0.522	-0.215	1.296	-0.38	-0.073	-1.677	-1.371	0.307	0.901	0.175	0.646	0.027	0.0313	1	0.833	1	1	1	1	1	1	0.751	1	3.02618	1.77369	0.682357	0.279008	0.412027	0.326016	0
TRIAE_CS42_2AL_TGACv1_094216_AA0294560	6.19	6.37	7.71	7.38	7.47	8.82	10.46	7.86	9.95	11.7	14.18	14.18	0.263	0.383	0.531	0.786	1.173	0.12	0.268	0.523	0.91	0.148	0.403	0.79	0.255	0.642	0.386	1	1	0.621	0.161	0.00184	1	0.895	0.808	0.0339	1	1	0.137	1	0.34	1	1.42163	1.71137	1.6601	1.94987	1.69553	2.29504	2.23029
TRIAE_CS42_2AL_TGACv1_094218_AA0294680	0.64	1	0.27	0.19	0.1	0.55	0.89	2.96	0.77	1.2	1.72	1.57	-1.851	-1.131	1.255	0.267	0.981	0.72	3.106	2.121	2.835	2.386	1.399	2.113	-0.989	-0.275	0.714	1	1	0.552	1	0.782	1	0.00286	0.191	0.00531	0.0949	1	0.0507	1	0.983	1	1.77376	1.97998	0.856815	0.374278	0.274615	1.11308	2.58723
TRIAE_CS42_2AL_TGACv1_094228_AA0294840	1.85	1.74	1.57	2.2	0.77	0.98	0.89	0.69	0.54	0.65	0.47	0.79	0.085	-1	-1.207	-1.578	-1.469	-1.085	-1.293	-1.664	-1.555	-0.207	-0.578	-0.469	-0.37	-0.261	0.109	1	0.991	0.352	0.0512	0.0685	1	0.239	0.0351	0.0371	1	1	1	1	0.98	1	2.04969	1.02166	1.98221	1.43645	1.14677	0.600894	1.35874
TRIAE_CS42_2AL_TGACv1_094285_AA0295340	2.99	1.64	1.3	0.98	2.3	1.4	3.28	4.16	2.74	1.94	1.42	1.09	-1.014	-0.352	0.714	0.025	-0.868	0.662	1.728	1.04	0.146	1.066	0.377	-0.516	-0.689	-1.582	-0.893	1	1	0.804	1	0.585	1	0.0207	0.533	1	0.866	1	1	1	0.0266	1	2.01315	1.4175	0.660872	0.794163	1.37231	1.15363	2.86223
TRIAE_CS42_2AL_TGACv1_094301_AA0295500	1.14	1.15	2.12	1.45	9.76	7.25	4.79	23.35	0.89	1.12	1.13	1.13	0.628	2.884	3.625	-0.174	-0.014	2.256	2.997	-0.803	-0.643	0.741	-3.059	-2.899	-3.8	-3.64	0.16	1	0.000493	7.88e-07	1	1	0.029	6.77e-05	1	1	1	0.000136	0.000105	6.51e-07	4.67e-07	1	0.552744	0.587824	0.848938	0.601735	4.88816	3.48906	2.004
TRIAE_CS42_2AL_TGACv1_094351_AA0296300	0	0	0	0.05	0.19	0.68	0.62	1.62	0.48	1.25	0.77	1.61	2.275	6.05	7.291	7.037	7.486	3.816	5.077	4.705	5.158	1.265	0.867	1.321	-0.399	0.055	0.454	1	0.0919	0.000255	0.000505	3.12e-05	0.595	0.00167	0.00263	0.000183	1	1	0.754	1	1	1	0	0	0	0.0240881	0.132521	0.340902	0.382698
TRIAE_CS42_2AL_TGACv1_094352_AA0296360	1.07	1.34	0.2	0.7	2.3	1.87	2.39	0.65	3.34	2.71	3.08	3.14	-1.333	0.761	0.241	1.309	1.354	2.093	1.573	2.642	2.688	-0.52	0.548	0.593	1.068	1.113	0.045	1	1	1	0.294	0.194	0.122	0.219	0.000603	0.000269	1	1	1	1	0.505	1	0.373011	0.384855	0.0467854	0.190874	0.685704	0.520224	0.69697
TRIAE_CS42_2AL_TGACv1_094363_AA0296470	1.21	1.54	1.02	1.21	1.15	3.18	3.99	6.47	4.41	5.81	4.8	5.06	-0.299	0.713	1.925	1.879	1.825	1.011	2.224	2.178	2.124	1.212	1.166	1.113	-0.046	-0.1	-0.054	1	1	0.00326	0.00313	0.00332	1	0.000529	0.000356	0.000356	0.452	0.355	0.22	1	1	1	4.31678	3.07577	3.99333	2.7355	4.64297	7.13653	16.039
TRIAE_CS42_2AL_TGACv1_094374_AA0296690	0.36	1.19	2.8	2.38	1.82	3.1	2.66	8.09	0.24	0.95	0.12	0.17	1.685	1.633	2.755	-0.381	-2.368	-0.052	1.07	-2.067	-4.054	1.122	-2.015	-4.001	-3.137	-5.122	-1.99	1	0.543	0.00279	1	0.102	1	0.628	0.0649	2.83e-05	1	0.214	0.000115	0.000924	1.14e-07	1	0.530683	1.42813	4.24673	2.99231	2.75278	3.77438	4.06101
TRIAE_CS42_2AL_TGACv1_094403_AA0297090	0	0	0	0.05	0.96	1.06	0.18	8.6	0	0	0	0	2.255	7.118	9.219	0	0	4.904	7.024	-2.348	-2.344	2.124	-7.237	-7.232	-9.34	-9.335	0	1	0.0417	9.09e-05	1	1	0.239	0.000483	1	1	1	0.0342	0.0142	0.000186	5.75e-05	1	0	0	0	0.0210516	1.33857	1.13431	0.198049
TRIAE_CS42_2AL_TGACv1_094425_AA0297430	5.19	4.88	2.05	1.54	1.44	1.02	0.44	0.23	0	0.04	0	0	-1.496	-2.074	-3.98	-7.318	-9.541	-0.578	-2.485	-5.829	-8.082	-1.906	-5.243	-7.465	-3.33	-5.535	-2.312	0.365	0.0027	1.46e-09	1.87e-18	1.05e-18	1	0.00379	1.34e-08	4.91e-10	0.309	4.89e-06	1.03e-06	0.422	0.0678	1	2.44237	2.18449	1.01885	0.696757	0.64271	0.461754	0.20656
TRIAE_CS42_2AL_TGACv1_094436_AA0297550	0.07	0.15	0.27	1.03	1.34	3.01	0.8	5.83	0.24	0.69	0.3	0.35	2.47	4.182	4.787	1.984	1.445	1.715	2.321	-0.49	-1.029	0.606	-2.205	-2.744	-2.812	-3.35	-0.539	1	0.00977	0.000439	0.755	0.957	1	0.152	1	1	1	0.426	0.066	0.0654	0.00873	1	0.0653702	0.0690103	0.306783	0.472593	1.28681	1.54057	0.695505
TRIAE_CS42_2AL_TGACv1_094444_AA0297600	1.64	2.29	6.28	8.55	4.4	6.11	1.77	6.66	1.13	1.51	0.47	0.13	1.907	1.417	1.122	-0.572	-2.756	-0.49	-0.785	-2.48	-4.664	-0.295	-1.99	-4.174	-1.695	-3.878	-2.186	0.222	0.4	0.486	1	0.00251	1	0.7	0.000597	3.1e-10	1	0.0371	7.85e-08	0.125	1.19e-06	0.515	2.06609	2.21197	10.9233	7.83244	6.78127	6.329	2.78473
TRIAE_CS42_2AL_TGACv1_094448_AA0297710	46.04	54.57	29.83	34.49	34.37	39.64	37.24	31.85	34.2	37.12	26.22	21.51	-0.645	-0.441	-0.545	-0.497	-1.078	0.204	0.1	0.149	-0.433	-0.104	-0.055	-0.637	0.049	-0.533	-0.582	1	1	0.41	0.587	0.000953	1	0.984	1	0.718	1	1	0.254	1	0.407	1	147.376	152.421	97.7884	98.7414	106.467	115.32	114.601
TRIAE_CS42_2AL_TGACv1_094473_AA0298360	0	0.05	0.2	0.05	0.57	0.55	1.33	0.18	1.25	1.46	1.48	0.92	1.757	3.97	4.259	5.261	5.068	2.222	2.513	3.495	3.303	0.293	1.268	1.076	0.975	0.783	-0.192	1	0.146	0.0242	9.96e-05	0.000171	1	0.222	0.00616	0.00913	1	1	1	1	0.895	1	0	0	0.222993	0	0.324727	0.275513	0.147091
TRIAE_CS42_2AL_TGACv1_094477_AA0298440	0.36	1.34	0.41	0.61	1.05	1.02	1.42	4.81	1.79	1.94	1.96	2.88	-0.759	0.231	1.848	1.078	1.458	0.989	2.607	1.837	2.218	1.618	0.847	1.227	-0.771	-0.391	0.38	1	1	0.0929	0.777	0.242	1	0.00772	0.134	0.0185	0.628	1	0.673	1	0.952	1	0.349441	1.0955	0.562089	0.512107	1.29484	0.846083	1.74481
TRIAE_CS42_2AL_TGACv1_094549_AA0299530	0.85	1.54	1.09	1.54	2.78	4.16	1.24	4.21	0.18	0.47	0.12	0.09	0.127	1.52	1.197	-1.823	-3.503	1.394	1.071	-1.95	-3.631	-0.323	-3.344	-5.023	-3.021	-4.699	-1.684	1	0.474	0.531	0.21	0.00245	1	0.613	0.129	0.00106	1	0.000277	9.8e-08	0.00178	1.42e-06	1	1.71804	1.88938	2.49557	2.03706	5.59126	5.56684	2.50048
TRIAE_CS42_2AL_TGACv1_094574_AA0299820	1.42	1.24	0.82	0.89	4.12	3.31	5.67	4.16	6.44	5.98	7.3	4.67	-0.626	1.463	1.869	2.219	2.16	2.089	2.496	2.846	2.787	0.407	0.756	0.697	0.349	0.29	-0.059	1	0.0551	0.000743	6.62e-06	9.11e-06	0.00125	3.39e-06	1.08e-08	8.52e-09	1	1	0.752	1	0.931	1	0.6398	0.508357	0.337751	0.371322	1.93852	1.46674	2.277
TRIAE_CS42_2AL_TGACv1_094577_AA0299840	6.19	4.78	8.46	6.96	5.36	4.79	5.67	5.87	7.63	7.44	10.97	11.34	0.495	-0.113	0.084	0.465	1.032	-0.607	-0.411	-0.029	0.537	0.196	0.578	1.145	0.381	0.948	0.567	1	1	1	0.978	0.0168	1	0.776	1	0.614	1	1	0.00994	1	0.0524	1	0.78839	0.824806	1.03299	1.18348	0.699627	0.755037	0.677529
TRIAE_CS42_2AL_TGACv1_094625_AA0300770	45.04	38.78	38.22	37.2	57.15	53.63	84.93	85.34	78	77.21	96.38	85.89	-0.152	0.402	1.023	0.89	1.121	0.554	1.175	1.041	1.273	0.621	0.487	0.719	-0.134	0.098	0.232	1	1	0.00137	0.00781	0.000124	1	0.000155	0.000863	6.68e-06	0.55	1	0.0728	1	0.98	1	37.6248	38.9193	33.4068	37.3688	50.4007	51.8224	71.0509
TRIAE_CS42_2AL_TGACv1_094688_AA0301540	9.96	12.55	10.17	13.27	13.11	16.24	7.71	19.65	6.91	8.6	5.75	6.59	0.059	0.385	0.294	-0.536	-0.867	0.326	0.235	-0.595	-0.926	-0.091	-0.921	-1.252	-0.83	-1.161	-0.331	1	1	1	1	0.297	1	0.956	1	0.218	1	0.587	0.0407	0.697	0.0722	1	7.12038	9.16085	6.74774	8.9813	9.0471	11.1825	4.99372
TRIAE_CS42_2AL_TGACv1_094690_AA0301600	19.64	26.74	15.02	24.16	8.81	13.31	7.09	16.04	5.48	6.93	2.97	3.71	-0.242	-1.059	-0.99	-1.899	-2.791	-0.817	-0.748	-1.657	-2.549	0.069	-0.84	-1.732	-0.909	-1.801	-0.892	1	0.292	0.189	0.000133	1.99e-09	1	0.501	0.00168	5.9e-08	1	0.928	0.00153	0.583	0.000727	1	15.7063	13.1996	13.5935	12.6904	7.00867	6.86811	5.97924
TRIAE_CS42_2AL_TGACv1_094745_AA0302450	5.91	4.58	10.37	8.27	13.02	11.7	14.89	5.5	18.53	15.83	20.7	17.58	0.832	1.239	0.943	1.715	1.871	0.407	0.111	0.883	1.039	-0.296	0.477	0.632	0.772	0.928	0.156	1	0.112	0.259	0.000665	7.54e-05	1	0.996	0.339	0.0993	1	1	0.861	0.839	0.243	1	1.0736	1.36469	1.91283	2.50144	2.6615	3.27788	2.52863
TRIAE_CS42_2AL_TGACv1_094760_AA0302740	0.14	0.3	0	0.14	0.29	0.68	0.44	1.62	0.54	1.68	1.6	1.83	-1.428	1.149	2.204	2.266	2.872	2.578	3.632	3.701	4.307	1.055	1.115	1.722	0.059	0.665	0.607	1	1	0.155	0.113	0.0069	0.815	0.00851	0.00505	0.000153	1	1	0.307	1	0.882	1	0.349147	0.401862	0	0.233439	0.696168	0.961793	0.647646
TRIAE_CS42_2AL_TGACv1_094802_AA0303350	3.13	3.29	1.09	1.17	1.82	1.27	1.42	0.65	1.91	1.08	1.13	1.57	-1.497	-1.089	-1.712	-1.124	-1.235	0.408	-0.215	0.374	0.262	-0.623	-0.034	-0.146	0.589	0.478	-0.112	0.612	0.769	0.0345	0.324	0.149	1	0.996	1	1	1	1	1	1	0.932	1	2.04379	2.16075	0.620767	0.819983	1.2538	0.727721	0.973653
TRIAE_CS42_2AL_TGACv1_094824_AA0303690	1	1.24	0.61	0.65	0.48	0.3	0.8	2.59	1.13	1.33	1.84	1.96	-0.82	-1.611	0.649	0.133	0.751	-0.792	1.469	0.953	1.571	2.26	1.745	2.363	-0.517	0.101	0.618	1	0.721	0.989	1	0.906	1	0.266	1	0.118	0.141	0.478	0.0139	1	0.998	1	0.56665	0.829669	0.41742	0.420925	0.319603	0.201311	0.519806
TRIAE_CS42_2AL_TGACv1_094848_AA0304000	0.64	0.15	0.2	0.33	0.38	0.68	1.15	0.83	0.72	0.65	1.9	1.83	-0.41	0.613	1.386	0.875	2.326	1.023	1.796	1.286	2.737	0.774	0.261	1.712	-0.513	0.938	1.452	1	1	0.446	1	0.00727	1	0.209	0.813	0.000411	1	1	0.0825	1	0.627	1	0.131691	0.0377856	0.04135	0.0699714	0.0588033	0.133119	0.208591
TRIAE_CS42_2AL_TGACv1_094854_AA0304060	3.98	3.73	4.64	4.91	1.34	1.4	1.51	0.69	0.83	0.56	1.13	0.48	0.309	-1.483	-1.885	-2.481	-2.296	-1.792	-2.194	-2.79	-2.606	-0.402	-0.997	-0.813	-0.595	-0.411	0.184	1	0.123	0.00953	5.82e-05	0.000188	0.0305	0.00111	2.78e-06	7.83e-06	1	1	1	1	0.941	1	0	0	0	0.0459053	0	0.0393845	0.0715606
TRIAE_CS42_2AL_TGACv1_094922_AA0304900	0.64	1.69	0.89	1.59	1.24	1.23	0.98	1.06	0.77	2.15	3.14	6.28	0.073	0.05	-0.22	0.315	1.981	-0.023	-0.292	0.243	1.908	-0.27	0.265	1.931	0.535	2.201	1.666	1	1	1	1	0.0164	1	0.98	1	0.0246	1	1	0.038	1	0.0101	0.719	0.434545	0.730943	0.74173	0.645437	0.878615	0.633698	0.632117
TRIAE_CS42_2AL_TGACv1_094929_AA0304970	0.21	0.4	0.2	0.14	1.82	2.54	1.51	0.51	1.49	1.94	0.36	0.65	-0.887	2.778	1.554	2.418	0.694	3.666	2.441	3.308	1.584	-1.224	-0.362	-2.086	0.862	-0.861	-1.725	1	0.00448	0.364	0.0109	1	0.000442	0.0793	0.000505	0.544	1	1	0.0183	1	0.77	0.779	0.634902	0.670772	0.696684	0.249042	5.47202	4.74717	4.59661
TRIAE_CS42_2AL_TGACv1_095042_AA0306340	3.63	4.68	2.59	3.83	5.65	8.01	10.73	15.72	8.46	12.56	8.13	12.21	-0.364	0.724	1.669	1.335	1.287	1.089	2.033	1.699	1.652	0.945	0.61	0.563	-0.335	-0.382	-0.048	1	1	0.000853	0.0134	0.0148	0.497	2.4e-05	0.000569	0.000557	0.57	1	0.977	1	0.865	1	1.78724	1.76061	1.42837	1.53	2.71056	3.22538	5.20979
TRIAE_CS42_2AL_TGACv1_095087_AA0306720	1.49	0.8	0.27	0.56	0.67	0.89	0.71	2.54	0.18	0.34	0.24	0.31	-1.376	-0.498	0.581	-2.04	-2.014	0.878	1.957	-0.663	-0.637	1.079	-1.542	-1.515	-2.621	-2.595	0.027	1	1	1	0.114	0.125	1	0.146	1	1	1	1	0.582	0.0302	0.0154	1	3.052	1.00001	0.587348	0.75022	1.38499	1.15692	1.46905
TRIAE_CS42_2AL_TGACv1_095119_AA0307150	0.85	1.19	0.48	0.79	2.3	2.33	3.55	1.16	2.03	3.14	1.25	0.92	-0.666	1.156	1.126	1.322	0.052	1.823	1.793	1.989	0.718	-0.03	0.165	-1.105	0.195	-1.075	-1.27	1	0.926	0.5	0.327	1	0.286	0.08	0.0256	1	1	1	0.67	1	0.524	1	0.356344	0.578712	0.230313	0.339456	1.03844	1.12009	1.79205
TRIAE_CS42_2AL_TGACv1_095221_AA0308410	14.8	12.99	13.24	12.2	15.51	12.51	18.71	9.75	21.69	20.35	29.72	26.22	-0.127	0.006	0.02	0.598	1.01	0.134	0.147	0.725	1.137	0.014	0.591	1.003	0.578	0.989	0.412	1	1	1	0.592	0.0212	1	0.972	0.321	0.00565	1	1	0.038	0.989	0.0408	1	1.97415	2.25537	1.74405	2.08235	2.07012	2.00832	2.41342
TRIAE_CS42_2AL_TGACv1_095262_AA0308800	0.71	1.54	0.48	0.7	1.53	1.31	1.33	5.27	1.31	1.16	0.83	1.4	-0.933	0.297	1.552	0.103	-0.03	1.23	2.484	1.036	0.903	1.255	-0.194	-0.327	-1.449	-1.582	-0.133	1	1	0.232	1	1	1	0.00928	1	1	1	1	1	0.546	0.2	1	0.720567	1.12571	0.456467	0.558091	1.44868	0.995205	1.24602
TRIAE_CS42_2AL_TGACv1_095303_AA0309350	3.7	2.64	2.32	3.18	12.44	10.01	9.4	33.01	6.55	5.55	1.96	1.27	-0.19	1.826	2.755	0.937	-0.978	2.015	2.945	1.127	-0.788	0.929	-0.888	-2.804	-1.818	-3.733	-1.916	1	0.0242	6.66e-06	0.629	0.515	0.0139	1.31e-06	0.359	0.881	1	1	6.01e-06	0.0136	4.34e-10	0.0675	3.75222	2.46197	2.36756	2.9016	12.0683	9.02341	8.72355
TRIAE_CS42_2AL_TGACv1_095386_AA0310300	5.41	4.98	5.73	6.17	8.23	7.97	8.16	12.39	5.24	5.63	4.98	4.58	0.201	0.642	0.999	0.071	-0.119	0.441	0.799	-0.13	-0.319	0.358	-0.571	-0.76	-0.928	-1.118	-0.189	1	0.96	0.0586	1	1	1	0.241	1	1	1	1	0.326	0.159	0.02	1	4.91172	4.62531	5.16428	5.75742	7.42785	7.40955	7.71884
TRIAE_CS42_2AL_TGACv1_095389_AA0310380	136.27	109.73	75.21	72.48	88.45	66.99	64.01	11.88	53.33	40	30.31	27.22	-0.736	-0.663	-1.701	-1.398	-2.096	0.073	-0.966	-0.662	-1.36	-1.039	-0.735	-1.433	0.303	-0.395	-0.698	1	1	0.0234	0.105	0.00109	1	0.494	1	0.0978	0.959	1	0.0986	1	0.918	1	37.5031	36.0902	20.2507	23.3544	23.9328	20.7326	16.7098
TRIAE_CS42_2AL_TGACv1_095434_AA0310680	16.01	19.67	10.99	13.83	10.24	13.14	7.45	10.91	7.03	8.82	6.52	7.94	-0.522	-0.602	-0.947	-1.168	-1.3	-0.08	-0.425	-0.646	-0.778	-0.345	-0.566	-0.698	-0.221	-0.354	-0.132	1	0.979	0.0608	0.00671	0.00107	1	0.768	0.542	0.187	1	1	0.425	1	0.851	1	14.1814	18.5577	10.4029	12.7047	9.76708	11.4692	6.95914
TRIAE_CS42_2AL_TGACv1_095451_AA0310910	43.62	44.71	51.67	46.03	61.46	61.01	75.36	150.76	76.27	78.85	90.51	92.79	0.145	0.471	1.358	0.812	1.053	0.326	1.213	0.667	0.908	0.887	0.341	0.582	-0.546	-0.305	0.241	1	1	0.000495	0.134	0.00988	1	0.00392	0.397	0.0443	0.297	1	0.605	0.992	0.868	1	19.9164	21.6954	23.3432	22.1872	27.4762	29.5161	32.3611
TRIAE_CS42_2AL_TGACv1_095597_AA0312550	5.91	3.58	4.03	2.2	5.36	3.22	9.13	10.03	7.27	4.17	7.53	3.84	-0.614	-0.16	1.023	0.272	0.262	0.454	1.637	0.886	0.876	1.182	0.431	0.421	-0.751	-0.761	-0.01	1	1	0.342	1	1	1	0.0223	0.692	0.546	0.588	1	1	1	0.616	1	18.8615	3.81023	14.3173	2.84698	15.7933	3.61295	26.5569
TRIAE_CS42_2AL_TGACv1_095601_AA0312720	14.37	14.79	10.92	13.13	7.56	5.72	3.72	6.24	5.12	5.16	6.58	6.59	-0.275	-1.15	-1.519	-1.502	-1.146	-0.875	-1.244	-1.227	-0.871	-0.37	-0.352	0.004	0.017	0.373	0.356	1	0.0388	0.000227	0.000204	0.00758	0.636	0.00735	0.00608	0.0982	1	1	1	1	0.837	1	6.00361	6.07385	4.65449	5.44868	3.17489	2.36332	1.50654
TRIAE_CS42_2AL_TGACv1_095635_AA0313150	2.56	3.53	2.87	3.18	2.49	3.14	2.39	3.65	1.19	1.68	0.83	0.7	-0.019	-0.107	0.004	-1.079	-2.007	-0.087	0.023	-1.06	-1.988	0.111	-0.972	-1.901	-1.083	-2.011	-0.929	1	1	1	0.222	0.000522	1	1	0.266	0.00058	1	0.779	0.00274	0.393	0.00111	1	1.7187	2.12967	1.84846	1.86399	1.62507	1.87505	1.45675
TRIAE_CS42_2AL_TGACv1_095685_AA0313720	0.07	0.5	0.55	0.7	0.67	1.31	0.44	3.19	0.12	0.22	0	0.04	1.038	1.733	2.605	-0.793	-3.293	0.696	1.569	-1.833	-4.339	0.873	-2.528	-5.027	-3.4	-5.896	-2.519	1	0.952	0.0679	1	0.371	1	0.534	0.725	0.0293	1	0.423	0.00614	0.0257	0.000183	1	0.116326	0.303488	1.12818	0.472843	1.10331	0.970962	0.611177
TRIAE_CS42_2AL_TGACv1_095690_AA0313850	43.33	52.03	22.32	29.95	33.79	41.3	36.62	82.62	35.52	41.72	29.3	30.49	-0.866	-0.343	0.326	-0.304	-0.674	0.523	1.192	0.562	0.192	0.669	0.039	-0.33	-0.63	-0.999	-0.37	1	1	1	1	0.433	1	0.0207	0.916	1	1	1	1	0.957	0.0734	1	57.5495	80.6188	30.2636	46.3771	44.1254	62.5828	47.7891
TRIAE_CS42_2AL_TGACv1_095747_AA0314210	2.49	2.99	2.46	3.13	4.12	3.26	5.67	9.02	6.67	8.78	8.13	9.99	0.031	0.404	1.43	1.49	1.718	0.373	1.399	1.459	1.687	1.026	1.086	1.314	0.06	0.288	0.228	1	1	0.00743	0.00272	0.000135	1	0.0109	0.00352	0.000179	0.447	0.209	0.0159	1	0.914	1	1.05701	1.29702	1.06395	1.34653	1.71469	1.41134	2.30141
TRIAE_CS42_2AL_TGACv1_095791_AA0314620	13.16	10.9	9.9	9.67	8.52	5.85	7.09	9.11	6.67	5.16	9.25	8.55	-0.296	-0.762	-0.558	-1.026	-0.433	-0.466	-0.262	-0.73	-0.137	0.204	-0.264	0.329	-0.468	0.125	0.593	1	0.591	0.612	0.034	0.865	1	0.909	0.365	1	1	1	1	1	0.981	1	2.64609	2.95262	1.9053	2.5871	1.68213	1.4935	1.34284
TRIAE_CS42_2AL_TGACv1_095872_AA0315370	3.49	2.74	3.75	3.36	4.4	4.71	5.14	2.5	6.5	6.97	7.18	8.81	0.198	0.561	0.262	1.121	1.37	0.363	0.064	0.923	1.172	-0.299	0.56	0.809	0.859	1.108	0.249	1	1	1	0.0839	0.0087	1	1	0.269	0.0367	1	1	0.435	0.67	0.0982	1	1.25806	1.08067	1.30282	1.34235	1.57985	1.80521	1.73155
TRIAE_CS42_2AL_TGACv1_095875_AA0315440	0.21	0.3	0.41	0.14	1.15	1.27	1.06	0.46	1.19	1.29	1.84	1.92	-0.031	2.19	1.415	2.22	2.813	2.222	1.446	2.252	2.845	-0.775	0.027	0.621	0.802	1.396	0.594	1	0.0727	0.423	0.0204	0.000246	0.194	0.519	0.0193	0.00021	1	1	1	1	0.249	1	0.114657	0.0974552	0.204706	0.0906757	0.332306	0.591755	0.348237
TRIAE_CS42_2AL_TGACv1_095877_AA0315490	3.2	1.49	3.14	2.43	2.68	3.05	4.52	3.7	6.32	5.16	9.85	10.86	0.267	0.329	0.826	1.315	2.17	0.063	0.559	1.048	1.903	0.497	0.985	1.84	0.488	1.343	0.855	1	1	0.49	0.0324	2.6e-06	1	0.754	0.153	3.6e-05	1	0.459	0.00013	1	0.0147	1	0.631634	0.379112	0.55509	0.615215	0.608061	0.770056	0.835089
TRIAE_CS42_2AL_TGACv1_095974_AA0316300	0.57	0.75	0.2	0.33	0.38	0.42	1.15	0.42	1.49	1.33	1.25	1.74	-1.26	-0.695	0.118	1.072	1.169	0.565	1.378	2.333	2.43	0.813	1.768	1.865	0.954	1.051	0.097	1	1	1	0.617	0.396	1	0.492	0.00959	0.00377	1	0.262	0.0836	1	0.613	1	0.177586	0.231022	0.0671147	0.0868427	0.12317	0.133419	0.359773
TRIAE_CS42_2AL_TGACv1_096018_AA0316700	11.53	10.31	5.6	4.11	0.67	0.72	0.89	0.46	0.48	0.43	0.83	0.7	-1.174	-3.944	-4.097	-4.576	-3.834	-2.77	-2.924	-3.402	-2.66	-0.153	-0.631	0.111	-0.477	0.265	0.742	0.49	1.36e-14	3.32e-15	2.33e-19	8.39e-16	2.45e-06	4.37e-07	4.47e-10	1.83e-07	1	1	1	1	0.989	1	2.90209	3.26482	1.39278	1.38844	0.104243	0.221942	0.230683
TRIAE_CS42_2AL_TGACv1_096068_AA0317000	4.06	4.73	0.82	0.93	0.1	0.47	0.71	1.62	0.42	0.56	0.59	0.79	-2.311	-3.699	-1.843	-3.136	-2.649	-1.389	0.467	-0.826	-0.338	1.855	0.565	1.052	-1.292	-0.805	0.488	0.0103	2.03e-07	0.00828	8.92e-07	2.61e-05	1	0.927	1	1	0.281	1	0.898	0.742	0.77	1	2.00096	2.91498	0.315169	0.615053	0.0484112	0.254273	0.291439
TRIAE_CS42_2AL_TGACv1_096113_AA0317230	0.5	0.35	1.02	1.31	0.19	0.72	0.62	5.96	0.24	0.22	0.12	0.17	1.469	0.237	2.983	-0.87	-1.448	-1.232	1.515	-2.341	-2.919	2.746	-1.108	-1.685	-3.855	-4.432	-0.579	1	1	0.0234	1	0.887	1	0.522	0.192	0.0376	0.14	1	0.948	0.00384	0.000281	1	0.321423	0.155354	0.743001	0.592819	0.124335	0.343838	0.40409
TRIAE_CS42_2AL_TGACv1_096166_AA0317550	3.2	2.69	4.1	4.53	8.81	5.72	6.38	6.66	7.98	5.68	12.57	11.21	0.56	1.286	1.154	1.213	2.017	0.726	0.594	0.653	1.457	-0.132	-0.073	0.731	0.059	0.863	0.804	1	0.0306	0.0405	0.02	6.19e-07	1	0.613	0.693	0.000585	1	1	0.448	1	0.172	1	0.773962	0.719856	0.735926	1.19603	1.69095	1.44793	1.15874
TRIAE_CS42_2AL_TGACv1_096203_AA0317800	0.14	0.55	0.68	0.98	0.86	0.64	1.15	1.85	1.01	1.16	0.89	0.96	1.179	0.959	2.039	1.547	1.312	-0.22	0.861	0.367	0.133	1.08	0.587	0.352	-0.494	-0.729	-0.235	1	1	0.0242	0.205	0.365	1	0.698	1	1	1	1	1	1	0.78	1	0.330078	0.742183	2.93523	1.68313	3.10875	1.46082	5.53159
TRIAE_CS42_2AL_TGACv1_096207_AA0317850	10.82	11.2	8.4	7.94	8.62	9.96	7.98	9.43	4.71	3.87	2.14	1.57	-0.432	-0.238	-0.332	-1.365	-2.582	0.193	0.1	-0.933	-2.15	-0.094	-1.126	-2.344	-1.032	-2.25	-1.217	1	1	0.986	0.000684	3.11e-12	1	0.997	0.0818	2.68e-08	1	0.0354	1.81e-09	0.0695	1.31e-08	0.161	5.13504	6.21533	4.32771	4.35872	4.3752	5.33177	3.5972
TRIAE_CS42_2AL_TGACv1_096261_AA0318250	6.33	5.97	7.92	6.12	9.19	9.71	9.93	14.66	8.82	8.69	8.36	9.03	0.185	0.622	1.01	0.509	0.501	0.438	0.826	0.325	0.316	0.388	-0.113	-0.121	-0.501	-0.509	-0.008	1	0.972	0.0367	0.861	0.732	1	0.177	1	1	1	1	1	1	0.627	1	3.10581	3.66773	3.60491	3.6353	4.35302	5.31479	4.49981
TRIAE_CS42_2AL_TGACv1_096326_AA0318630	0.57	1.15	0.82	0.98	0.96	0.72	1.42	4.85	1.07	0.99	0.18	0.57	0.049	-0.089	1.867	0.233	-1.161	-0.139	1.818	0.184	-1.211	1.956	0.323	-1.072	-1.634	-3.029	-1.396	1	1	0.0853	1	0.806	1	0.118	1	0.699	0.287	1	1	0.318	0.000659	1	1.597	2.28922	2.68538	2.10015	3.15132	1.59763	4.71274
TRIAE_CS42_2AL_TGACv1_096348_AA0318750	0.64	1.74	0.96	1.45	0.1	0.13	0.35	2.96	0.54	0.56	0.59	0.52	0	-3.305	0.508	-1.134	-1.112	-3.307	0.508	-1.134	-1.112	3.811	2.177	2.198	-1.641	-1.62	0.021	1	0.077	1	1	0.86	0.137	0.95	1	0.973	0.0452	0.984	0.454	0.746	0.407	1	0.457545	0.93326	0.804311	0.789049	0.0852174	0.0755378	0.321389
TRIAE_CS42_2AL_TGACv1_096418_AA0319060	37.36	36.34	32.62	30.05	33.41	35.19	48.32	44.8	58.7	63.66	65.54	70.8	-0.234	-0.102	0.337	0.732	0.888	0.132	0.571	0.966	1.122	0.439	0.834	0.99	0.395	0.551	0.156	1	1	0.856	0.0536	0.00491	1	0.281	0.00262	0.000108	1	0.0429	0.00181	1	0.278	1	22.0403	22.9926	19.7366	19.3427	20.0573	21.8551	28.2635
TRIAE_CS42_2AL_TGACv1_096561_AA0319880	22.84	27.03	15.29	17.62	16.18	16.28	13.21	14.84	10.07	11.1	14.59	14.61	-0.599	-0.621	-0.828	-1.236	-0.774	-0.022	-0.228	-0.637	-0.174	-0.207	-0.615	-0.153	-0.408	0.054	0.462	1	0.532	0.0403	0.000129	0.0471	1	0.9	0.278	1	1	0.642	1	1	0.998	1	13.3051	16.1879	9.28691	10.7226	9.07636	9.92424	7.46133
TRIAE_CS42_2AL_TGACv1_096561_AA0319890	1.49	1.59	2.39	2.48	3.64	4.03	2.04	5.59	0.77	1.03	0.42	0.65	0.652	1.31	1.335	-0.758	-1.495	0.658	0.683	-1.41	-2.147	0.025	-2.068	-2.805	-2.093	-2.83	-0.738	1	0.377	0.159	1	0.126	1	0.762	0.162	0.00347	1	0.00804	2.46e-05	0.00577	2.28e-05	1	0.717289	0.942052	1.19536	1.34463	1.79894	2.17826	0.775244
TRIAE_CS42_2AL_TGACv1_096577_AA0319980	12.38	13.89	13.04	13.55	22.97	21.24	19.06	85.39	18.06	20.91	21.12	23.95	0.017	0.749	1.994	0.568	0.778	0.733	1.977	0.551	0.761	1.245	-0.181	0.029	-1.426	-1.216	0.21	1	1	0.00116	1	0.649	1	0.00181	1	0.71	0.445	1	1	0.0915	0.14	1	3.71075	4.17482	3.93878	4.0936	6.7244	6.53133	5.43021
TRIAE_CS42_2AL_TGACv1_096605_AA0320170	0.43	0.7	0.48	0.79	0.96	1.36	0.09	8.74	0.06	0.17	0.18	0.04	0.176	1.032	2.96	-2.174	-2.356	0.856	2.785	-2.352	-2.534	1.928	-3.206	-3.389	-5.134	-5.317	-0.184	1	1	0.125	0.725	0.64	1	0.185	0.642	0.483	1	0.378	0.179	0.00449	0.00193	1	0.460475	0.446644	0.61294	0.467806	0.687292	1.00535	0.118799
TRIAE_CS42_2AL_TGACv1_096747_AA0321110	29.82	33.61	48.05	49.81	86.82	91.12	52.93	125.61	33.79	41.38	29.12	32.89	0.625	1.488	1.495	0.245	-0.032	0.863	0.87	-0.38	-0.658	0.007	-1.243	-1.52	-1.25	-1.528	-0.278	1	0.00177	0.000651	1	1	0.741	0.184	1	0.466	1	0.0209	0.000392	0.0158	0.00037	1	13.7786	15.1938	21.2854	21.7456	39.2151	41.3938	22.0405
TRIAE_CS42_2AL_TGACv1_096750_AA0321140	1.64	2.59	1.3	1.31	1.34	1.65	1.51	6.7	1.67	1.38	0.95	1.09	-0.705	-0.49	0.978	-0.486	-1.052	0.215	1.683	0.219	-0.347	1.468	0.004	-0.562	-1.465	-2.03	-0.566	1	1	0.697	1	0.65	1	0.119	1	1	0.615	1	1	0.393	0.0227	1	2.64935	2.78997	2.42962	1.56169	2.101	1.84982	2.55469
TRIAE_CS42_2AL_TGACv1_096959_AA0322300	2.06	3.58	2.59	4.72	6.41	7.72	7.45	9.99	8.64	13.72	6.82	9.29	0.37	1.31	1.613	1.969	1.496	0.94	1.243	1.599	1.126	0.303	0.658	0.185	0.355	-0.118	-0.473	1	0.102	0.00455	9.36e-05	0.00557	1	0.0673	0.00311	0.0798	1	1	1	1	0.993	1	6.58793	6.10101	7.10797	8.61664	17.2094	13.606	24.5371
TRIAE_CS42_2AL_TGACv1_097076_AA0322910	1.35	1.89	2.66	3.5	2.97	2.71	2.04	1.29	1.43	1.94	0.71	1.13	0.916	0.783	-0.019	0.049	-0.801	-0.134	-0.935	-0.868	-1.718	-0.801	-0.734	-1.584	0.067	-0.783	-0.85	1	1	1	1	0.746	1	0.464	0.597	0.00453	1	1	0.025	1	0.64	1	1.07572	1.51174	2.40814	3.15747	2.44059	2.40726	1.63956
TRIAE_CS42_2AL_TGACv1_097088_AA0322930	1.14	1.74	1.16	1.64	2.49	4.66	4.79	16.97	4.71	8.43	3.74	4.62	-0.045	1.317	2.909	2.174	1.521	1.363	2.954	2.219	1.566	1.592	0.856	0.203	-0.736	-1.389	-0.653	1	0.659	5.34e-05	0.0051	0.116	1	4.61e-05	0.00434	0.0895	0.309	1	1	1	0.168	1	0.914406	0.967597	0.992419	0.901952	1.75629	2.66922	3.68545
TRIAE_CS42_2AL_TGACv1_097132_AA0323110	44.76	44.91	35.42	37.48	46.71	42.91	60.46	125.15	42.13	46.46	44.01	46.33	-0.298	-0.002	1.052	-0.017	0.011	0.297	1.351	0.281	0.309	1.054	-0.016	0.013	-1.069	-1.041	0.028	1	1	0.0202	1	1	1	0.00107	1	1	0.114	1	1	0.0318	0.0214	1	43.5393	36.2773	37.1799	30.5231	44.7356	35.7323	57.5695
TRIAE_CS42_2AL_TGACv1_097154_AA0323250	4.63	5.43	6.69	7.57	7.75	7.76	8.6	7.58	5.24	6.28	3.8	3.49	0.502	0.62	0.675	0.196	-0.471	0.118	0.174	-0.306	-0.973	0.055	-0.424	-1.092	-0.479	-1.147	-0.667	1	0.971	0.394	1	0.845	1	0.96	1	0.0465	1	1	0.0238	1	0.0132	1	3.2477	4.00804	4.49639	5.71675	5.16701	5.50278	5.72496
TRIAE_CS42_2AL_TGACv1_097371_AA0323980	2.13	1.05	1.02	1.07	1.63	1.7	2.48	0.88	2.2	1.72	4.03	3.27	-0.567	0.093	0.035	0.323	1.22	0.661	0.602	0.89	1.787	-0.058	0.229	1.126	0.288	1.185	0.897	1	1	1	1	0.235	1	0.854	0.939	0.0144	1	1	0.423	1	0.341	1	0.904767	0.551736	0.429088	0.595636	0.747765	0.875584	1.04756
TRIAE_CS42_2AL_TGACv1_097378_AA0324030	114.99	102.51	153.77	107.24	89.22	78.65	67.2	88.35	46.12	40.09	10.44	8.68	0.263	-0.374	-0.482	-1.335	-3.51	-0.637	-0.744	-1.598	-3.772	-0.107	-0.961	-3.135	-0.853	-3.028	-2.174	1	1	0.635	8.72e-05	7.39e-29	1	0.148	9.77e-07	9.93e-33	1	0.0424	3.93e-23	0.0972	2.67e-21	6.06e-10	215.348	129.282	290.11	133.571	142.937	104.432	121.904
TRIAE_CS42_2AL_TGACv1_097448_AA0324210	2.21	4.18	1.64	3.04	0.57	0.93	0.53	0.97	0.42	0.43	0.18	0.22	-0.446	-2.025	-2.029	-2.905	-3.963	-1.579	-1.584	-2.46	-3.519	-0.005	-0.88	-1.938	-0.875	-1.932	-1.06	1	0.0331	0.0147	9.07e-05	2.37e-07	0.552	0.143	0.00307	7.99e-06	1	1	0.259	1	0.224	1	1.72242	2.43358	1.76462	1.83065	0.494955	0.551541	0.458962
TRIAE_CS42_2AL_TGACv1_097687_AA0324930	12.45	9.76	5.26	4.02	5.36	5.94	6.21	6.61	6.08	5.59	5.99	4.23	-1.264	-0.964	-0.786	-0.926	-1.122	0.299	0.478	0.338	0.141	0.178	0.039	-0.158	-0.14	-0.337	-0.197	0.0911	0.18	0.25	0.0954	0.0135	1	0.761	1	1	1	1	1	1	0.877	1	36.5217	21.2117	17.2717	9.07387	15.8315	13.4818	18.4592
TRIAE_CS42_2AL_TGACv1_098021_AA0325500	0.57	0.85	2.12	1.82	2.87	4.07	2.13	12.94	0.24	0.34	0	0.04	1.447	2.276	3.399	-1.258	-4.516	0.829	1.952	-2.706	-5.971	1.123	-3.534	-6.792	-4.657	-7.911	-3.279	1	0.0968	0.000203	1	0.00686	1	0.0896	0.0185	4.11e-06	1	0.001	9e-09	1.75e-06	4.18e-12	1	1.08488	0.820843	4.91614	1.85516	5.57793	5.16588	4.05308
TRIAE_CS42_2AL_TGACv1_098377_AA0326130	1.21	1.49	0.61	0.84	0.57	0.68	0.71	0.83	0.77	0.39	0.36	0.44	-0.875	-1.083	-0.795	-1.263	-1.75	-0.208	0.08	-0.388	-0.875	0.288	-0.179	-0.666	-0.468	-0.954	-0.487	1	1	0.84	0.423	0.0454	1	1	1	1	1	1	1	1	0.743	1	0.793523	1.19832	0.390335	0.664744	0.386635	0.503601	0.342867
TRIAE_CS42_2AS_TGACv1_112071_AA0329350	15.87	16.28	13.58	14.95	17.9	18.23	16.58	13.73	13.35	13.72	9.07	8.86	-0.171	0.169	-0.092	-0.248	-0.843	0.339	0.079	-0.077	-0.672	-0.26	-0.417	-1.011	-0.156	-0.751	-0.595	1	1	1	1	0.0267	1	0.995	1	0.153	1	1	0.00545	1	0.0948	1	6.06372	6.94149	4.97976	6.61191	6.88922	7.73861	5.82386
TRIAE_CS42_2AS_TGACv1_112079_AA0329750	2.21	3.09	1.91	4.21	2.68	4.11	1.6	12.48	1.19	2.19	0.47	1.05	0.213	0.366	1.42	-0.638	-1.773	0.153	1.208	-0.851	-1.986	1.055	-1.004	-2.139	-2.058	-3.194	-1.136	1	1	0.48	1	0.242	1	0.611	1	0.113	1	1	0.115	0.174	0.00141	1	1.61797	1.87357	1.5926	2.6582	1.98731	2.57705	1.20823
TRIAE_CS42_2AS_TGACv1_112095_AA0330150	4.41	5.78	3.14	6.68	3.06	4.62	1.77	3.05	1.43	1.63	1.19	1.57	-0.044	-0.389	-1.049	-1.728	-1.875	-0.345	-1.005	-1.684	-1.831	-0.66	-1.339	-1.486	-0.679	-0.826	-0.147	1	1	0.316	0.01	0.00243	1	0.359	0.0129	0.00313	1	0.28	0.0591	1	0.64	1	4.97111	4.26903	4.50379	5.44153	3.58566	3.67375	1.75578
TRIAE_CS42_2AS_TGACv1_112101_AA0330380	15.94	14.54	10.03	12.24	13.88	13.23	25	13.18	24.01	28.35	10.14	10.78	-0.448	-0.169	0.314	0.782	-0.541	0.279	0.762	1.23	-0.093	0.484	0.952	-0.372	0.468	-0.855	-1.323	1	1	1	0.209	0.641	1	0.249	0.00357	1	1	0.142	1	1	0.123	0.0119	5.22658	4.32714	3.46312	3.62474	4.51637	4.25593	8.29767
TRIAE_CS42_2AS_TGACv1_112142_AA0331320	1.14	1	1.77	1.96	1.72	3.31	1.77	1.94	0.48	0.73	0.36	0.31	0.816	1.287	0.81	-0.78	-1.674	0.471	-0.006	-1.597	-2.491	-0.476	-2.067	-2.961	-1.591	-2.484	-0.895	1	0.465	0.766	1	0.13	1	1	0.0535	0.000509	1	0.0091	1.81e-05	0.129	0.00109	1	1.27793	1.06423	1.82323	2.1288	1.84759	3.70212	1.73409
TRIAE_CS42_2AS_TGACv1_112177_AA0332410	6.48	4.18	10.1	10.51	12.06	10.43	9.66	13.36	8.34	6.97	5.28	4.89	0.964	1.083	1.132	0.531	-0.058	0.119	0.168	-0.433	-1.022	0.049	-0.552	-1.141	-0.601	-1.19	-0.589	0.766	0.0778	0.0217	0.893	1	1	0.968	1	0.0334	1	1	0.0183	0.966	0.0103	1	1.60814	1.27102	2.55084	3.24456	2.83624	3.01669	2.17631
TRIAE_CS42_2AS_TGACv1_112241_AA0333980	21.2	32.46	22.05	35.89	39.73	59.91	49.65	70.23	74.67	117.3	80.84	126.07	0.111	0.893	1.159	1.837	1.945	0.783	1.048	1.726	1.835	0.266	0.944	1.052	0.678	0.786	0.108	1	0.497	0.0432	4.62e-05	7.24e-06	1	0.108	0.00019	2.94e-05	1	0.386	0.0928	0.951	0.343	1	14.1417	16.7185	17.4522	19.3746	27.6984	32.3863	34.5156
TRIAE_CS42_2AS_TGACv1_112255_AA0334210	0.28	0.35	0.27	0.28	0.96	0.72	0.89	2.03	1.07	1.68	0.89	2.14	-0.203	1.336	2.214	2.093	2.238	1.54	2.417	2.297	2.442	0.878	0.755	0.901	-0.124	0.022	0.146	1	1	0.0452	0.0646	0.0252	1	0.0283	0.0423	0.0147	1	1	1	1	1	1	0.562846	0.503844	0.581465	0.418188	1.8898	1.12123	1.74789
TRIAE_CS42_2AS_TGACv1_112346_AA0336080	3.63	4.78	4.1	4.72	3.25	3.52	1.42	1.76	1.13	1.76	1.13	1.66	0.064	-0.313	-1.387	-1.521	-1.58	-0.377	-1.451	-1.585	-1.645	-1.074	-1.208	-1.267	-0.133	-0.193	-0.059	1	1	0.0276	0.00692	0.00312	1	0.0235	0.00429	0.00193	0.592	0.218	0.0787	1	0.984	1	8.44259	6.91665	10.2813	7.54775	6.99345	5.6134	3.47977
TRIAE_CS42_2AS_TGACv1_112357_AA0336310	10.67	7.22	12.08	7.85	11.68	8.4	14.98	21.36	10.01	6.02	8.01	7.02	0.155	0.161	1.032	-0.159	-0.247	0.005	0.877	-0.314	-0.403	0.871	-0.32	-0.408	-1.191	-1.28	-0.088	1	1	0.103	1	1	1	0.267	1	1	0.728	1	1	0.0649	0.0167	1	12.1873	8.08219	14.859	9.0325	13.873	9.45525	16.7336
TRIAE_CS42_2AS_TGACv1_112379_AA0336730	0.5	0.95	0.89	0.51	0.29	0.47	1.42	1.71	1.07	1.03	2.02	1.74	-0.125	-0.877	1.082	0.495	1.326	-0.752	1.207	0.621	1.452	1.959	1.373	2.204	-0.587	0.244	0.831	1	1	0.495	1	0.148	1	0.396	1	0.0978	0.141	0.733	0.00438	1	0.967	1	0.249049	0.514087	0.441282	0.291039	0.143407	0.256885	0.638023
TRIAE_CS42_2AS_TGACv1_112409_AA0337470	4.48	3.44	4.85	3.04	3.83	4.03	4.7	12.44	1.97	2.15	1.84	1.57	-0.011	-0.003	1.136	-0.933	-1.212	0.007	1.146	-0.923	-1.201	1.139	-0.93	-1.209	-2.069	-2.348	-0.279	1	1	0.22	0.568	0.172	1	0.231	0.638	0.167	0.607	1	0.234	0.00176	8.08e-05	1	2.43596	1.90919	2.89737	1.68887	2.31835	2.26678	2.40317
TRIAE_CS42_2AS_TGACv1_112416_AA0337670	3.63	3.53	4.71	5.89	2.97	4.79	3.1	8.78	1.49	1.59	0.65	0.96	0.568	0.138	0.755	-1.211	-2.124	-0.43	0.187	-1.779	-2.693	0.617	-1.348	-2.262	-1.966	-2.879	-0.914	1	1	0.767	0.263	0.0016	1	0.987	0.0113	1.32e-05	1	0.347	0.00113	0.00823	6.15e-06	1	2.49389	1.98558	3.5194	3.33264	2.04405	2.68988	2.27163
TRIAE_CS42_2AS_TGACv1_112465_AA0338580	0.93	1.1	1.57	1.31	0.96	0.64	0.35	3.33	0.3	0.17	0.71	0.39	0.498	-0.382	0.914	-2.111	-0.89	-0.88	0.416	-2.61	-1.388	1.295	-1.729	-0.508	-3.025	-1.804	1.223	1	1	0.956	0.227	1	1	0.971	0.0706	0.6	1	1	1	0.0274	0.277	1	1.82679	0.87017	3.50409	1.02057	1.89395	0.545755	0.729369
TRIAE_CS42_2AS_TGACv1_112483_AA0338910	3.56	4.93	2.05	3.55	3.35	4.83	2.66	10.49	1.73	2.32	1.78	2.05	-0.592	-0.044	0.649	-1.063	-1.147	0.548	1.241	-0.47	-0.554	0.693	-1.019	-1.103	-1.712	-1.796	-0.084	1	1	0.952	0.602	0.381	1	0.319	1	1	1	1	0.587	0.0972	0.0355	1	5.97883	4.8229	3.12466	3.61463	4.61399	5.28614	4.20259
TRIAE_CS42_2AS_TGACv1_112519_AA0339800	2.92	3.04	2.05	2.43	2.11	2.29	1.42	1.9	1.07	1.25	1.25	1.18	-0.404	-0.429	-0.814	-1.348	-1.297	-0.025	-0.411	-0.944	-0.893	-0.385	-0.919	-0.868	-0.533	-0.482	0.051	1	1	0.458	0.033	0.0372	1	0.882	0.399	0.38	1	0.968	0.574	1	0.86	1	1.78092	1.81071	1.19249	1.45487	1.14777	1.25942	0.870715
TRIAE_CS42_2AS_TGACv1_112618_AA0342340	2.85	2.74	2.8	2.29	1.15	1.06	1.33	0.74	0.48	0.34	0.83	0.92	-0.14	-1.343	-1.495	-2.77	-1.663	-1.203	-1.355	-2.631	-1.523	-0.153	-1.427	-0.319	-1.274	-0.167	1.109	1	0.22	0.0528	6.26e-06	0.00723	0.791	0.131	4.09e-05	0.0215	1	0.569	1	0.67	0.995	1	1.14463	1.23377	0.899315	1.18546	0.350324	0.419474	0.490428
TRIAE_CS42_2AS_TGACv1_112618_AA0342360	0.71	0.9	0.68	1.26	2.39	2.5	2.39	2.73	1.85	1.42	0.65	1	0.294	1.585	1.655	0.99	0.049	1.291	1.361	0.696	-0.245	0.07	-0.596	-1.537	-0.666	-1.607	-0.942	1	0.0962	0.0254	0.613	1	0.546	0.101	1	1	1	1	0.0474	1	0.0287	1	0.425951	0.492164	0.632303	0.81098	1.85638	1.53109	1.51019
TRIAE_CS42_2AS_TGACv1_112646_AA0342860	10.82	7.72	13.72	13.46	19.72	17.13	9.57	17.38	7.15	7.61	7	5.67	0.557	0.993	0.559	-0.321	-0.546	0.436	0.002	-0.878	-1.104	-0.434	-1.315	-1.54	-0.88	-1.106	-0.225	1	0.152	0.705	1	0.716	1	1	0.163	0.0202	1	0.00853	0.000271	0.29	0.0302	1	4.31486	3.27277	5.48438	5.57282	7.78805	6.89664	3.71537
TRIAE_CS42_2AS_TGACv1_112656_AA0342940	14.73	17.97	16.52	20	18.67	21.41	14.98	44.1	14.06	18.5	10.79	14.26	0.159	0.294	0.859	-0.006	-0.383	0.135	0.7	-0.165	-0.542	0.565	-0.3	-0.677	-0.865	-1.243	-0.377	1	1	0.374	1	1	1	0.579	1	0.969	1	1	0.818	0.64	0.0474	1	8.04977	9.06947	9.35127	10.4228	9.83919	11.3642	7.74913
TRIAE_CS42_2AS_TGACv1_112658_AA0342970	14.44	13.34	14.13	14.86	5.55	5.05	6.29	4.81	7.03	6.28	3.74	4.41	0.063	-1.396	-1.338	-1.062	-1.763	-1.459	-1.401	-1.125	-1.826	0.058	0.334	-0.367	0.276	-0.425	-0.701	1	0.000956	0.000801	0.0109	3.81e-07	0.000738	0.000456	0.00531	1.11e-07	1	1	1	1	0.767	1	2.50802	2.88847	2.33847	3.26287	1.00172	1.02189	1.08699
TRIAE_CS42_2AS_TGACv1_112675_AA0343270	1.78	1.84	5.39	6.73	10.91	12.68	7	14.24	0.3	0.17	0.06	0	1.741	2.701	2.56	-2.96	-5.826	0.959	0.819	-4.702	-7.575	-0.141	-5.661	-8.527	-5.52	-8.381	-2.886	0.0531	3.66e-07	6.46e-07	7.23e-05	4.22e-09	0.99	0.445	7.84e-15	1.5e-20	1	9.99e-21	2.13e-28	1.41e-19	7.2e-27	1	1.19922	0.834388	4.08544	3.08665	7.48431	6.1731	4.81651
TRIAE_CS42_2AS_TGACv1_112687_AA0343430	12.03	9.71	10.72	9.91	20.49	15.81	26.15	29.26	34.98	34.15	29.77	28.22	-0.073	0.735	1.357	1.673	1.42	0.808	1.429	1.746	1.493	0.621	0.938	0.684	0.317	0.063	-0.253	1	0.266	3.38e-05	2.71e-08	3.36e-06	0.274	1.1e-05	5.85e-09	8.12e-07	0.729	0.0279	0.172	1	0.995	1	2.92097	3.05283	2.51432	3.01885	4.94078	4.64886	5.99202
TRIAE_CS42_2AS_TGACv1_112687_AA0343450	5.69	5.58	5.39	5.14	14.36	11.83	7.18	19.46	6.61	5.12	5.58	4.32	-0.098	1.212	1.255	0.055	-0.191	1.31	1.353	0.153	-0.093	0.044	-1.157	-1.403	-1.2	-1.446	-0.246	1	0.178	0.0583	1	1	0.194	0.0393	1	1	1	0.24	0.0227	0.144	0.0165	1	3.93253	3.66776	3.71723	3.54203	8.72927	7.54206	3.61565
TRIAE_CS42_2AS_TGACv1_112699_AA0343670	6.05	4.38	10.72	14.11	13.59	10.9	12.32	32.41	1.49	1.89	0.06	0.09	1.258	1.232	2.113	-1.607	-5.988	-0.026	0.855	-2.865	-7.249	0.881	-2.839	-7.219	-3.72	-8.099	-4.389	0.741	0.216	0.000103	0.0135	4.11e-16	1	0.434	6.41e-08	4.15e-25	0.947	4.35e-07	7.46e-24	9.27e-12	8.16e-30	6e-06	13.5655	7.72653	25.2084	24.8888	30.1505	19.5688	27.6785
TRIAE_CS42_2AS_TGACv1_112699_AA0343680	1.57	2.04	1.5	2.01	2.11	2.71	2.66	1.71	2.92	3.4	3.56	4.84	-0.037	0.428	0.227	0.798	1.21	0.465	0.264	0.835	1.247	-0.2	0.37	0.783	0.571	0.983	0.412	1	1	1	0.611	0.0575	1	0.953	0.59	0.0488	1	1	0.643	1	0.293	1	0.409441	0.588611	0.305993	0.564091	0.551031	0.729273	0.56356
TRIAE_CS42_2AS_TGACv1_112700_AA0343700	5.05	3.49	4.85	5.09	5.93	5.85	7.8	3.74	8.88	8.52	11.8	8.99	0.23	0.474	0.415	1.035	1.29	0.244	0.185	0.805	1.06	-0.058	0.561	0.816	0.62	0.875	0.255	1	1	0.989	0.133	0.0134	1	0.966	0.457	0.0725	1	1	0.417	1	0.289	1	0.949255	1.00536	1.0335	1.43171	1.22524	1.60553	1.63152
TRIAE_CS42_2AS_TGACv1_112747_AA0344470	14.59	13.79	12.35	12.24	11.49	10.85	13.21	12.62	16.33	16.3	26.75	27.13	-0.205	-0.347	-0.136	0.202	0.926	-0.142	0.069	0.408	1.131	0.211	0.549	1.273	0.339	1.062	0.724	1	1	1	1	0.00516	1	1	0.969	0.000228	1	0.873	4.3e-05	1	0.0013	0.663	3.70749	4.34844	2.96824	3.75264	2.93187	3.26875	3.16027
TRIAE_CS42_2AS_TGACv1_112756_AA0344860	0.14	0.1	0.07	0.05	0.19	0.34	0.89	0.09	1.19	1.38	1.54	2.14	-0.993	1.216	1.772	3.376	3.894	2.21	2.765	4.377	4.895	0.556	2.155	2.674	1.598	2.117	0.519	1	1	0.691	0.00458	0.00017	1	0.316	0.000227	4.43e-06	1	0.199	0.00988	0.85	0.102	1	0.214832	0.108416	0.111391	0.0529579	0.291289	0.289958	1.34313
TRIAE_CS42_2AS_TGACv1_112810_AA0345610	0	0.4	0.2	0.65	0.77	1.65	1.33	2.73	1.13	4.04	1.48	4.41	1.004	2.472	3.194	3.539	3.722	1.469	2.192	2.535	2.718	0.723	1.065	1.248	0.341	0.524	0.183	1	0.281	0.0151	0.00306	0.00102	1	0.191	0.0649	0.0246	1	1	0.916	1	0.939	1	0	0.499436	0.601663	0.964964	1.81629	2.49004	3.11649
TRIAE_CS42_2AS_TGACv1_112834_AA0346010	1.85	1.94	2.53	3.08	5.65	4.24	10.46	5.27	8.7	11.79	12.63	12.39	0.568	1.36	2.025	2.43	2.716	0.792	1.457	1.862	2.147	0.665	1.07	1.355	0.405	0.69	0.285	1	0.068	5.95e-05	1.82e-07	1.39e-09	1	0.0102	0.000111	1.51e-06	1	0.257	0.0141	1	0.525	1	0.936392	1.00458	1.33582	1.61078	2.79346	2.21759	4.98617
TRIAE_CS42_2AS_TGACv1_112903_AA0347290	2.63	1.79	0.75	1.36	2.01	2.16	2.75	3.14	3.22	3.91	4.75	3.49	-1.013	-0.061	0.437	0.708	0.904	0.952	1.45	1.721	1.917	0.498	0.769	0.965	0.271	0.467	0.196	1	1	1	0.845	0.306	1	0.0447	0.00348	0.000341	1	1	0.316	1	0.836	1	0.500662	0.44907	0.160685	0.284602	0.384671	0.49255	0.625982
TRIAE_CS42_2AS_TGACv1_112934_AA0348020	3.34	6.42	5.73	7.99	9.19	12.68	9.75	18.86	5.6	9.16	3.91	7.29	0.484	1.157	1.547	0.589	0.193	0.674	1.063	0.106	-0.29	0.389	-0.568	-0.964	-0.958	-1.353	-0.396	1	0.377	0.0188	1	1	1	0.264	1	1	1	1	0.429	0.652	0.0576	1	1.79151	2.88281	3.07026	3.64361	5.13809	5.78441	5.3564
TRIAE_CS42_2AS_TGACv1_112952_AA0348490	1.42	0.95	0.61	1.4	1.72	1.61	1.6	10.77	1.25	1.63	1.78	1.79	-0.194	0.499	2.409	0.3	0.6	0.692	2.603	0.494	0.794	1.91	-0.198	0.101	-2.109	-1.809	0.3	1	1	0.0188	1	1	1	0.0095	1	1	0.388	1	1	0.091	0.133	1	1.69588	0.625473	0.808043	0.998279	2.00612	1.20522	1.88346
TRIAE_CS42_2AS_TGACv1_112955_AA0348610	0.07	0.15	0.27	0.37	0.57	0.47	0.53	3.37	0.89	1.46	0.65	2.18	1.453	2.085	4.045	3.291	3.563	0.633	2.595	1.835	2.107	1.961	1.201	1.473	-0.762	-0.489	0.273	1	1	0.00256	0.0205	0.00517	1	0.0786	0.453	0.157	0.705	1	0.833	1	0.948	1	0.146787	0.18491	0.608705	0.465923	1.18527	0.646626	1.08126
TRIAE_CS42_2AS_TGACv1_112965_AA0348840	1.85	1.94	3.55	2.71	5.46	4.07	3.81	2.17	2.03	1.81	1.01	0.48	0.711	1.309	0.621	0.009	-1.384	0.598	-0.089	-0.702	-2.096	-0.687	-1.299	-2.693	-0.612	-2.006	-1.395	1	0.17	0.868	1	0.125	1	1	0.999	0.000643	1	0.184	3.14e-06	1	0.00261	1	0.35063	0.542174	0.683657	0.766442	0.996303	0.959645	0.671101
TRIAE_CS42_2AS_TGACv1_112986_AA0349180	0.64	0.7	1.02	0.84	1.24	1.06	0.35	9.62	0.3	0.3	0.24	0.44	0.468	0.768	2.9	-1.143	-0.957	0.3	2.433	-1.612	-1.426	2.132	-1.912	-1.725	-4.044	-3.858	0.187	1	1	0.0498	1	1	1	0.159	0.937	0.923	0.709	1	0.791	0.00444	0.00389	1	0.598428	0.577171	0.917932	0.548588	1.22861	0.95296	0.374536
TRIAE_CS42_2AS_TGACv1_112986_AA0349210	13.02	12.15	13.79	13.41	8.9	7.29	7.89	3.79	6.32	7.01	7.77	7.37	0.112	-0.644	-1.139	-0.914	-0.732	-0.756	-1.252	-1.026	-0.845	-0.496	-0.27	-0.089	0.226	0.407	0.181	1	1	0.0349	0.13	0.32	1	0.0172	0.0606	0.159	1	1	1	1	0.843	1	4.16643	4.65855	4.14497	4.77972	2.58635	2.60506	2.03463
TRIAE_CS42_2AS_TGACv1_112998_AA0349410	19.5	15.48	22.11	17.62	29.39	27.22	27.48	49.88	19.9	17.55	15.24	14.83	0.184	0.695	1.153	0.1	-0.216	0.511	0.969	-0.084	-0.4	0.458	-0.595	-0.911	-1.053	-1.369	-0.316	1	0.638	0.00658	1	1	1	0.0478	1	1	1	1	0.072	0.0326	0.00041	1	9.80517	11.6725	9.77736	11.8615	14.3398	19.2019	11.5753
TRIAE_CS42_2AS_TGACv1_113049_AA0350450	0.07	0.2	0.14	0.09	0.19	0.3	0.89	1.2	1.73	1.46	4.39	2.84	-0.356	0.814	2.82	3.398	4.571	1.17	3.177	3.756	4.93	2.007	2.581	3.755	0.572	1.745	1.174	1	1	0.00584	5.07e-05	1.44e-10	1	0.00612	3.84e-05	8.66e-11	0.346	0.00509	1.08e-07	1	0.0167	1	0.125897	0.26477	0.262757	0.128555	0.343237	0.361269	1.27256
TRIAE_CS42_2AS_TGACv1_113145_AA0352060	18.15	27.48	22.11	28.93	34.75	48.67	26.15	133.42	26.87	31.53	23.19	31.02	0.161	0.87	1.807	0.355	0.248	0.709	1.646	0.194	0.087	0.937	-0.515	-0.623	-1.452	-1.559	-0.107	1	1	0.0162	1	1	1	0.0469	1	1	1	1	1	0.174	0.0573	1	16.1006	24.305	20.0374	25.2545	30.9696	42.2914	22.5234
TRIAE_CS42_2AS_TGACv1_113168_AA0352430	2.13	2.34	3.34	7.8	11.68	18.99	6.47	52.52	2.15	3.57	1.72	2.57	1.318	2.775	3.719	0.356	-0.056	1.456	2.401	-0.963	-1.374	0.944	-2.419	-2.831	-3.364	-3.775	-0.412	1	0.0101	3.24e-05	1	1	1	0.0196	1	0.436	1	0.0388	0.00265	0.000462	1.96e-05	1	1.52738	1.3466	2.6878	4.60818	8.53436	11.8126	4.56641
TRIAE_CS42_2AS_TGACv1_113175_AA0352590	0.85	1.64	1.16	1.78	1.82	3.39	2.48	9.85	2.56	4.3	2.73	4.49	0.224	1.063	2.296	1.439	1.512	0.839	2.072	1.215	1.287	1.233	0.376	0.448	-0.858	-0.785	0.072	1	1	0.00886	0.306	0.188	1	0.0315	0.595	0.37	0.962	1	1	1	0.772	1	0.840874	1.00306	1.28994	1.10981	1.86749	2.19878	2.56796
TRIAE_CS42_2AS_TGACv1_113193_AA0352840	12.38	12.55	8.33	11.07	13.02	13.82	13.21	28.25	11.56	12.99	11.15	11.12	-0.357	0.108	0.744	-0.021	-0.162	0.465	1.101	0.336	0.195	0.636	-0.129	-0.271	-0.765	-0.906	-0.141	1	1	0.363	1	1	1	0.0443	1	1	1	1	1	0.573	0.139	1	7.65641	7.22206	5.17638	6.63919	7.61369	8.1166	7.85202
TRIAE_CS42_2AS_TGACv1_113289_AA0354110	2.7	2.99	1.77	1.92	1.63	2.08	1.68	1.11	1.91	1.72	0.71	1.13	-0.623	-0.594	-1.071	-0.656	-1.596	0.029	-0.449	-0.033	-0.973	-0.478	-0.062	-1.002	0.416	-0.524	-0.941	1	1	0.3	0.933	0.00739	1	0.896	1	0.344	1	1	0.471	1	0.839	1	2.8814	2.51246	2.00215	1.62131	1.70871	1.79965	1.74616
TRIAE_CS42_2AS_TGACv1_113313_AA0354310	0.64	0.4	0.27	1.12	0.86	1.7	1.77	2.4	1.91	4.13	2.55	4.89	0.509	1.368	2.034	2.562	2.859	0.859	1.526	2.053	2.35	0.667	1.193	1.49	0.526	0.823	0.297	1	1	0.079	0.00443	0.000527	1	0.253	0.0265	0.00354	1	1	0.231	1	0.745	1	1.07703	0.26119	0.603002	1.04733	1.26637	1.64075	2.20568
TRIAE_CS42_2AS_TGACv1_113370_AA0355100	0.07	0.65	0.34	0.33	0.48	1.14	1.33	1.76	1.19	2.41	1.3	2.84	-0.206	1.139	1.994	2.216	2.416	1.345	2.201	2.423	2.622	0.856	1.076	1.276	0.22	0.42	0.2	1	1	0.129	0.0366	0.0104	1	0.101	0.0339	0.00898	1	1	0.577	1	0.941	1	0.202536	1.50553	1.00319	0.778515	1.38204	2.75929	3.73826
TRIAE_CS42_2AS_TGACv1_113370_AA0355140	16.37	21.61	13.38	16.03	14.55	21.11	17.91	61.44	15.43	17.98	12.1	17.01	-0.369	-0.087	1.067	-0.185	-0.383	0.282	1.436	0.184	-0.014	1.154	-0.098	-0.296	-1.252	-1.45	-0.198	1	1	0.224	1	1	1	0.0374	1	1	0.483	1	1	0.16	0.0267	1	18.1208	24.4745	14.4035	18.4977	15.492	23.0164	18.5068
TRIAE_CS42_2AS_TGACv1_113382_AA0355250	10.32	6.97	7.58	5.09	7.37	4.96	10.73	6.66	13.17	9.59	18.45	16.8	-0.45	-0.501	0	0.4	1.032	-0.051	0.45	0.85	1.482	0.501	0.9	1.533	0.4	1.032	0.633	1	1	1	1	0.0653	1	0.812	0.336	0.00138	1	0.539	0.00171	1	0.0941	1	2.01268	1.85588	1.46901	1.33635	1.49478	1.20755	2.06888
TRIAE_CS42_2AS_TGACv1_113452_AA0356210	0.64	0.8	0.61	0.47	1.63	1.44	1.33	1.11	1.79	1.98	2.55	2.31	-0.447	1.054	0.719	1.369	1.729	1.501	1.166	1.817	2.177	-0.335	0.314	0.674	0.649	1.009	0.36	1	0.824	0.86	0.106	0.00566	0.537	0.433	0.00987	0.000259	1	1	0.963	1	0.308	1	0.335785	0.382202	0.287845	0.240468	0.745924	0.695366	0.67766
TRIAE_CS42_2AS_TGACv1_113459_AA0356270	0.21	0.25	0.14	0.14	1.63	0.98	1.77	0.55	1.43	1.51	1.54	1.09	-0.723	2.395	2.193	2.62	2.452	3.118	2.916	3.346	3.177	-0.201	0.222	0.054	0.423	0.256	-0.168	1	0.0668	0.0603	0.00981	0.0169	0.0145	0.0119	0.000599	0.00101	1	1	1	1	0.992	1	0.0875521	0.107407	0.0798669	0.101563	0.572542	0.665884	0.761628
TRIAE_CS42_2AS_TGACv1_113560_AA0357730	0.36	0.25	1.02	0.37	0.86	0.85	1.51	0.83	1.73	1.42	2.31	1.92	1.156	1.506	1.902	2.379	2.807	0.35	0.746	1.222	1.65	0.396	0.871	1.299	0.475	0.903	0.428	1	0.87	0.123	0.00738	0.000228	1	0.827	0.518	0.0634	1	1	0.316	1	0.655	1	0.213887	0.241155	0.590537	0.315991	0.457061	0.733943	0.495171
TRIAE_CS42_2AS_TGACv1_113560_AA0357760	7.69	9.76	14.95	12.9	13.21	16.79	20.39	13.64	21.69	23.1	21	21.77	0.667	0.785	0.949	1.355	1.288	0.118	0.282	0.688	0.621	0.164	0.57	0.504	0.406	0.339	-0.067	1	0.332	0.0352	0.000192	0.000332	1	0.878	0.287	0.335	1	1	0.761	1	0.829	1	10.0018	12.3674	18.9037	16.5329	16.5089	21.4869	25.3246
TRIAE_CS42_2AS_TGACv1_113562_AA0357780	1.35	1.19	1.91	1.68	2.11	2.08	2.57	2.68	3.58	4.22	4.75	6.33	0.495	0.719	1.051	1.62	2.127	0.224	0.556	1.125	1.632	0.332	0.901	1.408	0.568	1.076	0.507	1	1	0.237	0.00284	4.8e-06	1	0.772	0.0928	0.000559	1	0.65	0.00985	1	0.0874	1	1.76907	1.52945	2.15312	2.06599	2.28589	2.2892	2.74331
TRIAE_CS42_2AS_TGACv1_113569_AA0357920	0.07	0.65	0.34	1.36	0.1	0.81	0.18	3.79	0	0.17	0.06	0	1.193	0.368	2.419	-1.921	-3.523	-0.825	1.226	-3.117	-4.725	2.051	-2.29	-3.891	-4.34	-5.939	-1.618	1	1	0.472	1	0.473	1	0.847	0.31	0.0636	1	1	0.388	0.0717	0.00921	1	0.232523	1.04633	1.19824	2.54784	0.300431	1.55442	0.568641
TRIAE_CS42_2AS_TGACv1_113596_AA0358300	0.36	0.4	0.41	0.23	0.77	1.31	1.77	3.84	1.97	3.27	2.37	3.49	-0.282	1.495	2.895	2.775	2.934	1.777	3.177	3.058	3.217	1.4	1.278	1.438	-0.122	0.037	0.159	1	0.709	0.000286	0.000388	7.36e-05	0.828	8.31e-05	0.0001	1.68e-05	0.568	0.632	0.165	1	1	1	0.861685	0.532199	1.14589	0.328734	1.90443	1.94415	4.53938
TRIAE_CS42_2AS_TGACv1_113598_AA0358340	2.85	2.29	7.58	7.52	10.43	10.77	4.7	12.81	1.01	0.65	0.59	0.39	1.56	2.05	1.792	-1.64	-2.385	0.49	0.232	-3.2	-3.945	-0.258	-3.69	-4.435	-3.432	-4.177	-0.746	0.267	0.00134	0.00462	0.044	0.000736	1	0.968	3.68e-08	1.81e-11	1	2.56e-10	7.49e-14	1.2e-08	3.95e-12	1	1.2346	1.22066	3.32508	3.90871	5.00802	5.5359	2.14001
TRIAE_CS42_2AS_TGACv1_113598_AA0358370	2.21	1.1	5.73	4.07	3.54	3.26	0.89	3.65	0.18	0.43	0.42	0.22	1.581	1.057	0.526	-2.342	-2.376	-0.524	-1.054	-3.924	-3.958	-0.53	-3.399	-3.433	-2.869	-2.902	-0.034	1	1	1	0.0248	0.0181	1	0.525	1.04e-06	1.01e-06	1	0.000155	9.25e-05	0.00384	0.00269	1	1.01733	0.814696	2.41647	2.66901	1.35309	1.90472	0.364471
TRIAE_CS42_2AS_TGACv1_113627_AA0358610	1.28	1.05	0.96	1.73	1.72	2.08	3.1	2.73	3.87	6.41	5.52	6.06	0.25	0.736	1.324	2.158	2.322	0.487	1.074	1.909	2.073	0.588	1.421	1.586	0.834	0.998	0.164	1	1	0.0899	7.86e-05	7.84e-06	1	0.27	0.000483	4.95e-05	1	0.0593	0.00674	0.826	0.231	1	1.29639	1.05066	1.18795	1.54234	1.98434	1.98683	3.60363
TRIAE_CS42_2AS_TGACv1_113656_AA0359020	0.36	0.35	0.41	0.28	1.15	0.85	0.53	5.27	0.24	0.17	0.12	0.17	-0.05	1.465	3.052	-0.778	-1.202	1.515	3.102	-0.729	-1.153	1.587	-2.245	-2.668	-3.832	-4.255	-0.425	1	1	0.0129	1	0.989	1	0.015	1	1	1	0.603	0.136	0.00308	0.000379	1	0.0872571	0.121461	0.148404	0.0936121	0.250876	0.348058	0.125562
TRIAE_CS42_2AS_TGACv1_113683_AA0359290	0.07	0.45	0.61	1.36	2.87	2.97	7	12.3	11.74	15.36	15.12	17.19	1.809	3.323	5.056	5.537	5.789	1.515	3.248	3.726	3.979	1.733	2.211	2.463	0.478	0.73	0.253	0.644	7.43e-07	2.78e-19	6.25e-24	2.36e-26	0.148	6.31e-11	7.34e-15	3.15e-17	0.0125	1.94e-05	1.5e-07	1	0.456	1	0.228712	0.812511	2.03637	2.10754	8.15612	4.8873	18.707
TRIAE_CS42_2AS_TGACv1_113693_AA0359510	0.5	1.59	0.68	0.84	1.53	1.74	1.86	0.46	1.79	2.02	4.45	3.88	-0.485	0.608	0.011	0.821	1.943	1.093	0.496	1.306	2.428	-0.597	0.213	1.335	0.81	1.932	1.122	1	1	1	1	0.017	1	0.913	0.518	0.00166	1	1	0.307	1	0.0464	1	1.13476	1.79569	1.66133	0.995866	2.4401	1.95524	3.54689
TRIAE_CS42_2AS_TGACv1_113707_AA0359660	5.19	6.52	7.58	7.9	10.72	11.24	8.95	17.38	5.9	8.3	5.04	5.89	0.397	0.902	1.176	0.277	-0.102	0.505	0.779	-0.119	-0.499	0.274	-0.625	-1.004	-0.899	-1.278	-0.38	1	0.431	0.0318	1	1	1	0.366	1	0.955	1	1	0.12	0.35	0.0133	1	4.15097	4.443	6.3098	5.27655	8.79458	7.91985	7.10407
TRIAE_CS42_2AS_TGACv1_113787_AA0360420	0	0	0	0	0	0	0.35	0.14	1.43	2.02	1.19	0.65	0	0	4.941	8.014	7.076	0	4.98	8.051	7.113	4.938	8.012	7.074	2.932	1.999	-0.934	1	1	0.369	5.58e-08	3.87e-05	1	0.276	5.42e-08	2.99e-05	0.889	4.21e-07	9.25e-05	0.00823	0.232	1	0	0	0	0	0	0	1.21167
TRIAE_CS42_2AS_TGACv1_113788_AA0360430	38.78	28.13	46.62	35.98	41.35	29.13	33.69	19.79	29.91	23.14	23.37	16.88	0.304	0.073	-0.328	-0.334	-0.733	-0.232	-0.632	-0.639	-1.038	-0.4	-0.407	-0.806	-0.006	-0.405	-0.399	1	1	1	1	0.298	1	0.515	0.643	0.0329	1	1	0.26	1	0.809	1	5.25749	5.36679	5.81786	6.73421	5.45572	5.19838	4.18848
TRIAE_CS42_2AS_TGACv1_113806_AA0360870	0.07	0.15	0.2	0	0.1	0.34	0.89	0.74	1.85	1.76	1.6	1.96	-0.417	1.081	2.708	3.88	3.868	1.499	3.127	4.301	4.29	1.628	2.795	2.784	1.164	1.153	-0.011	1	1	0.0398	3.11e-06	1.84e-06	1	0.0228	2.42e-06	1.56e-06	0.709	0.000822	0.000298	0.723	0.401	1	0.0423184	0.0528729	0.129348	0	0.0574326	0.158526	0.471634
TRIAE_CS42_2AS_TGACv1_113806_AA0360900	2.21	2.49	2.66	2.76	7.28	6.74	11.26	10.36	9.18	11.74	7.06	10.16	0.202	1.565	2.191	2.15	1.871	1.363	1.989	1.948	1.669	0.626	0.585	0.306	-0.041	-0.32	-0.278	1	0.00165	7.72e-08	6.82e-08	3.21e-06	0.0224	1.58e-06	1.12e-06	4.38e-05	1	1	1	1	0.871	1	0.865548	1.01002	1.057	1.37192	3.08768	3.32292	5.03758
TRIAE_CS42_2AS_TGACv1_113867_AA0361660	34.08	26.64	45.87	36.54	27.76	23.96	25.71	12.25	25.21	20.91	21.89	18.19	0.441	-0.232	-0.688	-0.397	-0.599	-0.673	-1.129	-0.838	-1.04	-0.455	-0.164	-0.367	0.291	0.089	-0.202	1	1	0.431	1	0.549	1	0.0266	0.195	0.028	1	1	1	1	0.995	1	3.83626	4.10484	4.87803	5.496	3.01141	3.31694	2.69343
TRIAE_CS42_2AS_TGACv1_113869_AA0361690	0	0	0	0.05	0.19	0.34	3.19	1.11	10.07	7.4	24.08	23.08	2.284	5.328	8.106	10.338	11.768	3.085	5.883	7.998	9.431	2.802	4.891	6.326	2.087	3.521	1.435	1	0.346	2.59e-09	3.06e-22	2.75e-33	1	1.75e-09	1.6e-22	1.64e-33	0.00431	2.27e-14	3.51e-25	0.00122	2.33e-11	0.165	0	0	0	0.0203898	0.0580347	0.120497	0.911311
TRIAE_CS42_2AS_TGACv1_113871_AA0361760	1.57	0.85	5.6	3.32	6.22	5.51	2.66	57.7	0.3	0.39	1.01	1.13	1.889	2.286	4.652	-1.773	-0.156	0.398	2.764	-3.663	-2.045	2.366	-4.06	-2.443	-6.426	-4.809	1.619	1	0.322	4.6e-05	0.603	1	1	0.0371	0.00401	0.205	0.348	0.0027	0.0991	2.33e-07	1.86e-05	1	0.589241	0.359669	1.90278	1.42048	2.37703	2.34627	0.941436
TRIAE_CS42_2AS_TGACv1_113907_AA0362290	21.92	19.17	31.4	26.87	25.65	24	20.04	14.52	19.6	16.69	13.11	15.01	0.504	0.273	-0.257	-0.179	-0.544	-0.231	-0.761	-0.683	-1.048	-0.53	-0.452	-0.817	0.078	-0.287	-0.365	1	1	1	1	0.412	1	0.118	0.197	0.00233	1	1	0.0633	1	0.855	1	6.05008	6.65946	8.53054	9.04797	7.26678	7.72298	5.39016
TRIAE_CS42_2AS_TGACv1_114092_AA0363960	14.23	11.3	9.69	9.16	13.98	10.26	7.09	9.34	6.85	7.18	6.82	5.71	-0.435	-0.083	-0.621	-0.858	-1.026	0.352	-0.186	-0.423	-0.591	-0.537	-0.775	-0.942	-0.237	-0.405	-0.167	1	1	0.455	0.108	0.0195	1	0.954	1	0.53	1	0.471	0.0663	1	0.798	1	2.81481	2.62766	1.94661	2.15791	2.80551	2.27961	1.39551
TRIAE_CS42_2AS_TGACv1_114119_AA0364180	1.99	1.49	2.25	0.89	3.25	1.91	3.81	11.65	1.55	1.59	3.32	1.09	-0.167	0.549	2.164	-0.142	0.33	0.716	2.331	0.024	0.497	1.615	-0.691	-0.219	-2.307	-1.834	0.473	1	1	0.0225	1	1	1	0.0158	1	1	0.566	1	1	0.0229	0.0808	1	3.42225	2.38812	3.52093	1.25059	4.80372	2.77116	5.55475
TRIAE_CS42_2AS_TGACv1_114127_AA0364310	3.2	2.24	1.23	1.07	4.79	3.77	3.72	88.95	2.68	2.41	3.38	1.88	-1.235	0.652	4.092	-0.094	-0.051	1.886	5.327	1.142	1.184	3.44	-0.745	-0.703	-4.186	-4.143	0.043	1	1	0.000306	1	1	1	3.26e-06	1	0.942	0.029	1	1	0.000497	0.000214	1	2.7668	1.99505	1.20623	0.991437	4.09282	3.15985	2.96114
TRIAE_CS42_2AS_TGACv1_114155_AA0364470	2.92	2.39	3.89	3.69	4.69	4.41	4.08	2.91	6.14	5.42	6.94	6.41	0.521	0.781	0.381	1.127	1.337	0.26	-0.14	0.607	0.816	-0.4	0.347	0.556	0.747	0.956	0.209	1	0.809	1	0.0381	0.00387	1	0.991	0.824	0.217	1	1	0.886	0.752	0.134	1	0.941802	0.830958	1.19183	1.33419	1.53319	1.49063	1.24846
TRIAE_CS42_2AS_TGACv1_114179_AA0364660	0.36	0.35	0.27	0.47	1.05	1.36	2.31	5.69	3.28	3.83	4.15	5.06	0.117	1.784	3.511	3.315	3.688	1.668	3.395	3.198	3.572	1.727	1.529	1.903	-0.199	0.175	0.374	1	0.242	3.71e-07	1.14e-06	1.18e-08	0.658	7.03e-07	1.85e-06	1.57e-08	0.119	0.129	0.00509	1	0.981	1	0.903206	0.533031	0.779928	0.859205	2.76488	2.36994	5.82827
TRIAE_CS42_2AS_TGACv1_114196_AA0364910	3.91	3.34	7.51	8.6	56.1	63.85	83.43	69.95	86.46	95.92	83.33	95.88	1.161	4.055	4.407	4.658	4.633	2.893	3.245	3.497	3.472	0.352	0.603	0.578	0.251	0.226	-0.025	0.0684	1.05e-38	1.09e-45	6.03e-51	1.08e-50	3.54e-22	1.21e-28	3.25e-33	5.33e-33	1	0.572	0.344	1	0.9	1	2.62901	2.46671	4.74732	6.31258	36.8151	45.6558	53.9223
TRIAE_CS42_2AS_TGACv1_114374_AA0366510	3.98	4.08	2.87	2.9	4.79	4.07	6.21	4.3	6.32	6.28	7.95	7.9	-0.484	0.12	0.359	0.641	0.972	0.605	0.843	1.126	1.456	0.238	0.521	0.851	0.282	0.613	0.331	1	1	0.998	0.599	0.0579	1	0.262	0.0301	0.000556	1	1	0.212	1	0.54	1	0.66315	0.939359	0.484247	0.548611	0.797341	0.7911	1.01748
TRIAE_CS42_2AS_TGACv1_114535_AA0367840	7.83	12.94	6.69	12.94	7.75	10.6	7.09	36.66	4.59	7.87	3.5	5.85	-0.08	-0.177	1.078	-0.736	-1.15	-0.096	1.159	-0.655	-1.069	1.255	-0.559	-0.973	-1.814	-2.228	-0.414	1	1	0.571	1	0.46	1	0.467	1	0.574	0.907	1	0.865	0.102	0.00772	1	6.53902	6.61426	6.45562	6.73605	6.3204	5.83117	6.13063
TRIAE_CS42_2AS_TGACv1_114537_AA0367910	1.42	1.54	1.64	1.03	2.87	2.97	1.86	11.6	1.55	1.85	1.48	1.31	-0.17	0.973	2.195	0.197	-0.092	1.142	2.365	0.366	0.077	1.223	-0.776	-1.065	-1.999	-2.288	-0.289	1	1	0.0206	1	1	1	0.0134	1	1	1	1	0.882	0.0739	0.0132	1	0.421928	0.352971	0.301898	0.244553	1.07658	0.896178	0.530388
TRIAE_CS42_2AS_TGACv1_114566_AA0368050	0.64	0.3	1.37	1.07	1.91	2.5	2.57	1.48	2.32	4.17	1.42	1.44	1.411	2.295	2.112	2.842	1.653	0.885	0.702	1.431	0.242	-0.182	0.546	-0.643	0.728	-0.461	-1.189	1	0.0137	0.0158	5.31e-05	0.105	1	0.767	0.109	1	1	1	1	1	0.895	1	0.403062	0.158627	0.738652	0.641537	1.05048	1.56487	1.39696
TRIAE_CS42_2AS_TGACv1_114644_AA0368570	1.78	1.54	1.77	1.64	2.58	2.54	3.72	1.8	2.98	3.4	7.12	5.89	0.04	0.63	0.689	0.948	1.969	0.589	0.649	0.908	1.929	0.06	0.319	1.339	0.259	1.28	1.021	1	1	0.789	0.41	0.000103	1	0.721	0.495	0.000132	1	1	0.0315	1	0.0553	1	0.171191	0.227221	0.226039	0.245315	0.268216	0.386432	0.391266
TRIAE_CS42_2AS_TGACv1_114721_AA0369120	0.71	0.95	1.16	0.93	0.29	0.59	0.71	2.31	0.12	0.17	0	0.13	0.313	-0.815	0.907	-2.439	-3.388	-1.129	0.594	-2.754	-3.704	1.722	-1.623	-2.572	-3.346	-4.294	-0.953	1	1	0.885	0.0732	0.00429	1	0.912	0.0161	0.000592	0.569	1	0.204	0.00348	6.94e-05	1	0.660774	0.620116	0.876999	0.714064	0.108842	0.489739	0.586836
TRIAE_CS42_2AS_TGACv1_114832_AA0369660	1.07	2.19	1.91	2.06	1.91	2.08	2.13	5.78	0.95	0.73	0.71	0.44	0.262	0.275	1.282	-0.98	-1.542	0.013	1.019	-1.243	-1.804	1.007	-1.255	-1.816	-2.262	-2.823	-0.562	1	1	0.267	0.828	0.19	1	0.526	0.472	0.0527	1	0.867	0.0865	0.00762	0.000198	1	1.54342	1.14274	1.9137	1.03492	1.52769	1.09762	2.71024
TRIAE_CS42_2AS_TGACv1_114921_AA0369960	22.56	22.35	17.95	22.34	11.87	9.71	6.74	6.61	5.24	7.23	6.7	6.33	-0.154	-1.066	-1.75	-1.84	-1.786	-0.912	-1.596	-1.686	-1.631	-0.684	-0.774	-0.719	-0.09	-0.035	0.054	1	0.0217	4.79e-07	3.09e-08	5.51e-08	0.206	9.55e-06	7.62e-07	1.18e-06	0.8	0.358	0.261	1	1	1	22.4652	14.3798	20.2232	15.1389	11.977	6.62632	6.77675
TRIAE_CS42_2AS_TGACv1_114963_AA0370220	2.92	2.14	12.35	9.39	14.55	10.18	4.96	47.29	1.55	1.12	2.31	2.22	2.105	2.288	3.375	-0.922	-0.152	0.183	1.271	-3.027	-2.257	1.088	-3.21	-2.44	-4.297	-3.527	0.77	0.459	0.0551	0.000111	1	1	1	0.472	0.000829	0.017	1	0.00103	0.0113	2.47e-06	3.7e-05	1	1.21671	1.04283	4.76048	4.31524	6.31227	4.95061	2.15407
TRIAE_CS42_2AS_TGACv1_114965_AA0370250	25.76	12.84	27.44	16.12	38.19	24.46	37.59	63.15	26.93	15.96	27.94	13.79	0.175	0.698	1.388	0.153	0.113	0.523	1.213	-0.022	-0.062	0.69	-0.545	-0.586	-1.235	-1.276	-0.04	1	1	0.0474	1	1	1	0.141	1	1	1	1	1	0.201	0.0855	1	29.1991	15.1314	32.5153	18.7353	44.5797	28.6492	41.6646
TRIAE_CS42_2AS_TGACv1_115010_AA0370470	2.78	1.39	3.07	1.64	3.16	3.18	3.99	1.06	4.47	2.84	10.56	6.54	0.177	0.62	0.243	0.819	2.047	0.443	0.066	0.642	1.87	-0.377	0.199	1.427	0.576	1.804	1.228	1	1	1	1	0.00742	1	1	1	0.0192	1	1	0.195	1	0.0468	1	0.915964	0.656589	0.992254	0.503982	1.18772	1.147	1.08412
TRIAE_CS42_2AS_TGACv1_115069_AA0370780	2.49	2.49	1.98	1.82	4.4	4.49	4.52	3.74	5.24	5.03	7.24	7.2	-0.393	0.837	0.716	1.042	1.533	1.23	1.11	1.435	1.926	-0.121	0.205	0.695	0.326	0.816	0.491	1	0.619	0.498	0.0635	0.000265	0.129	0.0809	0.00292	2.67e-06	1	1	0.477	1	0.222	1	0.965796	1.3512	0.689664	0.957625	1.63648	2.18191	1.5682
TRIAE_CS42_2AS_TGACv1_115304_AA0371900	0	0.1	0.2	0.05	0.29	0.42	1.06	0	1.43	1.03	4.21	5.54	0.928	2.544	2.851	4.269	6.257	1.62	1.928	3.34	5.328	0.309	1.714	3.702	1.405	3.393	1.989	1	1	0.325	0.00187	2.62e-08	1	0.576	0.0218	6.57e-07	1	0.95	0.000226	1	0.00193	0.93	0	0.0363935	0.061683	0.01716	0.0899024	0.146863	0.319572
TRIAE_CS42_2AS_TGACv1_115304_AA0371910	0.57	1.59	1.3	2.24	2.2	2.12	4.08	2.31	4.53	5.94	5.22	7.33	0.68	0.943	1.481	2.223	2.485	0.263	0.801	1.543	1.805	0.538	1.28	1.541	0.741	1.003	0.262	1	1	0.0681	0.000293	1.69e-05	1	0.624	0.033	0.00338	1	0.323	0.0364	1	0.359	1	0.709985	1.33942	1.8223	1.75091	2.56633	2.03964	4.94637
TRIAE_CS42_2BL_TGACv1_129289_AA0376700	2.85	3.34	1.98	3.41	4.98	5.47	4.88	4.58	2.86	3.48	1.84	1.35	-0.182	0.755	0.603	0.037	-0.97	0.937	0.785	0.219	-0.788	-0.153	-0.718	-1.725	-0.566	-1.573	-1.007	1	0.956	0.763	1	0.27	0.943	0.443	1	0.572	1	1	0.00109	1	0.005	1	8.01913	7.69142	5.83715	8.13082	14.2183	13.1282	13.8193
TRIAE_CS42_2BL_TGACv1_129317_AA0378230	0.78	0.3	1.02	0.93	2.01	1.53	2.39	8.51	1.19	0.99	0	0.22	0.896	1.73	3.386	1.049	-2.045	0.835	2.491	0.153	-2.942	1.656	-0.683	-3.776	-2.339	-5.431	-3.098	1	0.508	0.000105	1	0.305	1	0.00741	1	0.0132	0.51	1	0.000475	0.0211	2.19e-09	0.0612	0.311666	0.217714	0.354393	0.513508	0.338356	0.560148	0.831847
TRIAE_CS42_2BL_TGACv1_129319_AA0378440	2.28	2.34	1.57	1.96	0.86	1.4	0.18	0.05	0.18	0	0.18	0.17	-0.377	-0.97	-4.525	-4.799	-3.664	-0.593	-4.151	-4.424	-3.288	-3.555	-3.828	-2.694	-0.264	0.87	1.139	1	0.963	8.51e-07	2.86e-08	7.13e-07	1	2.7e-05	9.31e-07	1.71e-05	0.0309	0.00122	0.00683	1	0.993	1	2.33892	1.78742	1.81135	1.53612	1.00248	1.12839	0.207629
TRIAE_CS42_2BL_TGACv1_129320_AA0378530	62.69	59.45	49.62	57.15	73.52	63.17	81.48	172.77	61.73	56.87	57.18	55.53	-0.193	0.162	1.06	-0.042	-0.116	0.355	1.253	0.151	0.078	0.898	-0.204	-0.277	-1.102	-1.176	-0.073	1	1	0.0233	1	1	1	0.00455	1	1	0.346	1	1	0.0295	0.00712	1	55.6375	43.4406	47.068	40.1393	63.7936	48.1004	70.0476
TRIAE_CS42_2BL_TGACv1_129325_AA0378780	1.49	0.8	1.57	1.21	2.39	1.78	1.42	8.37	1.97	1.72	2.08	1.83	0.293	0.867	2.135	0.701	0.786	0.574	1.842	0.408	0.492	1.268	-0.166	-0.082	-1.434	-1.35	0.084	1	1	0.0348	1	0.998	1	0.111	1	1	1	1	1	0.552	0.358	1	0.866802	0.485843	0.960648	0.709278	1.43065	0.966536	0.77924
TRIAE_CS42_2BL_TGACv1_129333_AA0379120	0.14	0.3	0	0.33	0.38	0.85	0.98	0.65	0.6	1.25	1.13	2.22	-0.303	1.482	1.753	1.997	2.845	1.787	2.057	2.302	3.15	0.271	0.513	1.36	0.241	1.089	0.848	1	1	0.369	0.194	0.00349	1	0.188	0.0723	0.000831	1	1	0.47	1	0.687	1	0.218489	0.233375	0	0.322331	0.581577	0.824103	1.22553
TRIAE_CS42_2BL_TGACv1_129334_AA0379200	0.36	0.4	0.27	0.37	0.57	1.57	1.95	4.39	1.61	2.67	1.13	1.61	-0.2	1.568	3.066	2.484	1.845	1.769	3.267	2.685	2.046	1.499	0.915	0.275	-0.584	-1.224	-0.64	1	0.744	0.000262	0.00603	0.11	1	0.000158	0.00222	0.0443	0.497	1	1	1	0.368	1	0.397445	0.442482	0.38845	0.440771	0.939364	1.83927	2.72289
TRIAE_CS42_2BL_TGACv1_129340_AA0379390	3.63	7.07	4.85	7.94	4.79	9.24	6.65	10.77	4.23	6.32	2.14	3.53	0.254	0.399	0.702	-0.024	-0.915	0.145	0.448	-0.278	-1.169	0.303	-0.424	-1.314	-0.727	-1.617	-0.89	1	1	0.795	1	0.481	1	0.878	1	0.179	1	1	0.121	1	0.0201	1	3.54349	4.96697	5.10902	5.80531	4.71354	6.73973	6.59734
TRIAE_CS42_2BL_TGACv1_129345_AA0379560	8.68	6.37	10.03	7.8	11.49	8.78	10.55	17.98	6.02	5.68	7.59	6.63	0.246	0.425	0.939	-0.359	-0.078	0.178	0.692	-0.605	-0.324	0.514	-0.784	-0.503	-1.298	-1.017	0.281	1	1	0.131	1	1	1	0.458	0.847	1	1	0.716	1	0.0151	0.0731	1	1.80148	2.01669	1.96538	2.44497	2.33944	2.51819	1.94624
TRIAE_CS42_2BL_TGACv1_129350_AA0379740	55.65	51.73	69.55	64.67	62.6	62.5	60.02	133.75	56.13	59.58	45.31	50.52	0.322	0.221	0.855	0.108	-0.164	-0.101	0.533	-0.214	-0.486	0.634	-0.112	-0.384	-0.746	-1.018	-0.272	1	1	0.14	1	1	1	0.626	1	0.831	1	1	1	0.494	0.0382	1	17.2906	18.0978	21.3831	22.6332	19.2189	21.3816	17.9021
TRIAE_CS42_2BL_TGACv1_129353_AA0379910	3.27	3.09	2.73	3.13	5.17	4.45	5.67	4.95	8.34	8.9	7.71	11.52	-0.109	0.587	0.733	1.441	1.601	0.697	0.843	1.55	1.711	0.146	0.853	1.014	0.707	0.868	0.161	1	1	0.449	0.00137	0.000115	1	0.268	0.000392	2.77e-05	1	0.471	0.0747	0.73	0.173	1	2.65417	2.19225	2.44136	2.31186	4.44224	3.28675	4.6504
TRIAE_CS42_2BL_TGACv1_129359_AA0380140	3.34	2.24	3.96	3.46	13.59	11.15	8.87	36.62	2.2	2.49	2.73	1.74	0.415	2.15	3.039	-0.237	-0.319	1.736	2.624	-0.652	-0.734	0.888	-2.388	-2.47	-3.276	-3.358	-0.082	1	0.00673	2.43e-06	1	1	0.124	8.31e-05	1	0.967	1	0.00119	0.000229	9.66e-07	1.31e-07	1	1.2155	0.945542	1.50617	1.40652	5.61103	4.70557	3.41679
TRIAE_CS42_2BL_TGACv1_129360_AA0380210	3.49	3.24	4.78	4.25	4.79	4.45	5.94	4.39	7.33	6.62	8.66	10.25	0.424	0.455	0.604	1.053	1.496	0.031	0.18	0.629	1.072	0.149	0.598	1.041	0.449	0.891	0.443	1	1	0.646	0.0433	0.000223	1	0.963	0.667	0.0193	1	1	0.0436	1	0.125	1	0.704698	0.755407	0.933016	0.984636	0.950404	0.991805	1.1565
TRIAE_CS42_2BL_TGACv1_129362_AA0380370	1.49	1.54	0.89	0.75	0.1	0	0	0.18	0	0	0	0	-0.899	-5.346	-3.612	-7.823	-7.819	-4.454	-2.715	-6.96	-6.955	1.728	-2.453	-2.449	-4.181	-4.176	0	1	7.61e-05	0.000121	1.04e-07	5.62e-08	0.0365	0.0235	9.33e-05	5.32e-05	1	1	1	1	0.734	1	0.664935	0.710316	0.392412	0.331922	0.0455152	0	0
TRIAE_CS42_2BL_TGACv1_129383_AA0381090	42.91	37.49	40.61	46.64	32.83	33.66	23.94	24.18	21.45	22.2	20.94	22.29	0.12	-0.272	-0.739	-0.88	-0.893	-0.392	-0.859	-1	-1.013	-0.467	-0.607	-0.621	-0.14	-0.154	-0.014	1	1	0.0682	0.0116	0.0068	1	0.0227	0.00245	0.00118	1	0.522	0.227	1	0.949	1	21.5828	20.0102	22.2482	24.7704	17.8872	17.4915	11.8604
TRIAE_CS42_2BL_TGACv1_129397_AA0381780	14.52	12.55	3.41	3.46	0.77	0.51	0.44	3.1	0.72	0.17	0.83	0.26	-1.975	-4.439	-2.866	-4.971	-4.657	-2.464	-0.891	-2.997	-2.683	1.572	-0.531	-0.217	-2.104	-1.79	0.314	0.474	9.23e-07	0.000748	7.04e-09	2.22e-08	0.121	0.743	0.00199	0.0044	0.98	1	1	0.202	0.241	1	6.54861	5.59682	1.62255	1.55777	0.353208	0.227107	0.198377
TRIAE_CS42_2BL_TGACv1_129407_AA0382340	6.83	8.12	7.37	8.04	10.34	9.03	8.87	43.13	7.98	8.26	7.35	7.68	0.043	0.37	1.804	0.119	0.007	0.326	1.76	0.076	-0.036	1.434	-0.251	-0.363	-1.685	-1.797	-0.112	1	1	0.0116	1	1	1	0.0186	1	1	0.324	1	1	0.041	0.011	1	2.56747	3.02252	2.63373	3.10066	3.67179	3.42163	3.04697
TRIAE_CS42_2BL_TGACv1_129410_AA0382570	0.21	0.35	0.14	0.09	0.38	0.38	0.71	1.9	1.07	1.94	1.96	2.36	-1.318	0.394	2.209	2.37	2.875	1.712	3.527	3.692	4.197	1.815	1.975	2.48	0.157	0.663	0.505	1	1	0.0468	0.0166	0.000563	1	0.00189	0.000333	4.23e-06	0.527	0.18	0.0061	1	0.812	1	0.307223	0.274301	0.118495	0.0389485	0.580987	0.335442	1.06271
TRIAE_CS42_2BL_TGACv1_129429_AA0383300	50.81	33.66	43.34	31.68	77.63	57.62	109.93	104.67	191.22	126.72	311.57	236.83	-0.171	0.679	1.347	1.914	2.7	0.85	1.517	2.084	2.871	0.668	1.235	2.021	0.567	1.354	0.787	1	0.751	0.00116	1.9e-07	1.35e-14	0.583	0.00019	1.07e-08	2.59e-16	0.914	0.0094	3.18e-08	0.992	0.000809	1	17.0703	16.7914	13.685	15.9338	26.0536	27.0367	33.3634
TRIAE_CS42_2BL_TGACv1_129445_AA0383980	4.63	6.47	5.26	5.75	3.06	4.11	7.27	4.72	6.55	6.84	10.26	11.12	-0.018	-0.612	0.082	0.263	0.938	-0.594	0.101	0.282	0.956	0.694	0.875	1.55	0.181	0.856	0.675	1	1	1	1	0.0865	1	0.995	1	0.0774	1	0.478	0.000454	1	0.211	1	3.48615	3.95888	4.02846	4.5885	2.45279	3.32301	5.63266
TRIAE_CS42_2BL_TGACv1_129460_AA0384820	97.98	80.01	116.78	82.9	76.39	67.24	51.15	56.31	36.65	32.65	9.49	6.98	0.166	-0.31	-0.727	-1.361	-3.438	-0.475	-0.892	-1.526	-3.603	-0.417	-1.051	-3.128	-0.634	-2.711	-2.077	1	1	0.148	5.06e-05	5.82e-28	1	0.0402	3.15e-06	2.21e-30	1	0.014	3.98e-23	0.538	1.88e-17	2.94e-09	152.515	84.6533	192.817	90.0571	112.212	76.3571	78.856
TRIAE_CS42_2BL_TGACv1_129463_AA0384870	1	1.99	0.27	1.03	0.38	0.81	0.53	0.6	0.36	0.6	0.24	0.26	-1.149	-1.251	-1.395	-1.619	-2.564	-0.102	-0.246	-0.469	-1.415	-0.144	-0.367	-1.312	-0.223	-1.168	-0.947	1	1	0.477	0.229	0.00991	1	1	1	0.607	1	1	0.974	1	0.773	1	0.45013	0.805424	0.208745	0.457309	0.137997	0.302132	0.187707
TRIAE_CS42_2BL_TGACv1_129468_AA0384990	1.21	1.39	1.64	2.15	2.78	5.64	6.21	7.58	6.61	12.13	6.11	10.43	0.542	1.713	2.396	2.839	2.658	1.172	1.855	2.297	2.116	0.683	1.125	0.944	0.442	0.261	-0.181	1	0.0372	6.01e-05	2.71e-07	1.29e-06	0.869	0.00426	3.84e-05	0.000131	1	0.372	0.417	1	0.952	1	2.66055	1.73464	4.02902	2.75987	6.05374	7.6143	13.8141
TRIAE_CS42_2BL_TGACv1_129472_AA0385230	0.07	0	0.07	0.09	0.77	1.14	0.18	9.71	0	0.09	0.06	0.04	1.246	4.682	7.038	0.549	0.621	3.444	5.803	-0.707	-0.635	2.36	-4.155	-4.083	-6.514	-6.441	0.072	1	0.155	0.000244	1	1	0.877	0.00167	1	1	0.861	0.12	0.117	0.000427	0.000404	1	0.0399836	0	0.0436546	0.039231	0.372649	0.477521	0.0995678
TRIAE_CS42_2BL_TGACv1_129484_AA0385640	0.43	1	1.84	2.52	2.11	2.46	1.24	4.67	0.42	0.13	0	0.26	1.58	1.645	2.041	-1.46	-2.282	0.065	0.461	-3.042	-3.864	0.396	-3.106	-3.927	-3.502	-4.323	-0.823	1	0.584	0.0822	0.894	0.171	1	0.944	0.00483	0.000144	1	0.0095	0.000115	0.0013	1.35e-05	1	0.264597	0.493362	1.19213	1.32645	1.27368	1.27221	0.728133
TRIAE_CS42_2BL_TGACv1_129498_AA0386190	8.82	6.77	11.6	9.02	18.76	15.14	11.53	22.84	8.94	7.96	6.35	4.97	0.404	1.119	1.154	0.119	-0.461	0.716	0.751	-0.285	-0.865	0.035	-1.001	-1.581	-1.036	-1.616	-0.58	1	0.109	0.0344	1	0.931	1	0.395	1	0.207	1	0.233	0.000618	0.141	0.000415	1	3.70618	3.30739	4.34488	4.26471	7.15303	6.83041	3.90678
TRIAE_CS42_2BL_TGACv1_129498_AA0386200	6.26	8.86	5.53	8.6	11.77	13.27	8.95	27.46	7.27	8.34	5.99	6.54	-0.097	0.725	1.273	0.043	-0.274	0.822	1.37	0.14	-0.177	0.548	-0.682	-0.999	-1.23	-1.547	-0.317	1	1	0.0775	1	1	1	0.0545	1	1	1	1	0.344	0.179	0.0138	1	3.35846	5.45102	2.94913	5.34259	6.51154	8.1067	4.50337
TRIAE_CS42_2BL_TGACv1_129517_AA0386800	1.49	3.53	1.98	4.49	2.3	6.78	3.72	4.3	5.01	11.48	6.11	10.99	0.358	0.862	0.66	1.699	1.75	0.504	0.302	1.341	1.392	-0.202	0.837	0.888	1.039	1.09	0.051	1	1	0.98	0.0839	0.0497	1	0.966	0.334	0.205	1	1	0.937	1	0.5	1	3.52772	5.1808	4.99067	6.99172	5.04037	10.4479	8.0426
TRIAE_CS42_2BL_TGACv1_129525_AA0387260	3.7	4.63	2.18	3.69	1.24	2.2	2.04	1.76	1.01	1.94	1.96	2.01	-0.493	-1.22	-1.147	-1.475	-1.073	-0.727	-0.655	-0.983	-0.58	0.072	-0.255	0.147	-0.328	0.074	0.402	1	0.305	0.243	0.035	0.229	1	0.772	0.492	1	1	1	1	1	1	1	1.03629	1.45077	0.613511	1.10495	0.356924	0.644217	0.554189
TRIAE_CS42_2BL_TGACv1_129530_AA0387370	2.21	2.59	2.87	4.91	8.9	11.07	10.11	7.67	6.73	13.55	10.56	12.17	0.703	2.055	1.874	2.078	2.237	1.352	1.171	1.374	1.533	-0.181	0.022	0.181	0.203	0.362	0.159	1	0.000173	0.000439	2.56e-05	2.34e-06	0.107	0.0834	0.0154	0.00247	1	1	1	1	0.89	1	1.85762	1.55981	2.3345	2.75341	6.46341	6.67835	8.72588
TRIAE_CS42_2BL_TGACv1_129542_AA0387880	5.76	9.96	8.26	8.5	5.84	6.78	6.83	6.61	13.94	14.32	30.61	37.91	0.081	-0.319	-0.24	0.834	2.112	-0.4	-0.321	0.753	2.031	0.079	1.153	2.43	1.074	2.351	1.278	1	1	1	0.122	3.48e-10	1	0.874	0.246	2.09e-09	1	0.0192	1.45e-12	0.0349	1.22e-11	0.00812	6.73585	11.2303	9.10208	10.0775	6.81453	7.71868	7.93007
TRIAE_CS42_2BL_TGACv1_129551_AA0388240	0.36	0.1	0.61	0.09	0.96	0.47	0.98	0.32	1.61	0.65	2.19	1.13	0.61	1.631	1.483	2.339	2.907	1.021	0.873	1.728	2.297	-0.148	0.705	1.274	0.853	1.422	0.569	1	1	0.801	0.168	0.0199	1	0.882	0.598	0.101	1	1	0.953	1	0.605	1	0.144876	0.0918765	0.375536	0.082526	0.502859	0.319528	0.439606
TRIAE_CS42_2BL_TGACv1_129555_AA0388420	1.49	3.63	2.32	2.71	2.3	3.52	1.68	5.64	0.36	1.33	0.3	1	-0.038	0.182	0.523	-1.572	-1.946	0.22	0.561	-1.535	-1.908	0.341	-1.755	-2.128	-2.096	-2.469	-0.374	1	1	1	0.372	0.109	1	0.914	0.446	0.11	1	0.501	0.0885	0.138	0.0218	1	1.61381	2.81979	2.64802	1.98985	2.20138	2.95249	1.75256
TRIAE_CS42_2BL_TGACv1_129557_AA0388510	5.12	3.68	0.27	0.47	0.77	0.55	1.06	26.77	0.36	0.17	0.24	0.13	-3.523	-2.749	1.667	-4.051	-4.558	0.773	5.189	-0.528	-1.035	4.416	-1.301	-1.808	-5.717	-6.224	-0.508	0.187	0.219	0.535	0.00372	0.000736	1	6.77e-05	1	1	0.0071	1	0.843	3.77e-05	2.27e-06	1	1.23501	1.21669	0.0612397	0.148495	0.184519	0.127938	0.243175
TRIAE_CS42_2BL_TGACv1_129561_AA0388630	99.34	107.34	26.41	31.31	21.73	22.47	34.4	17.71	19.84	19.74	24.97	24.04	-1.839	-2.224	-1.997	-2.384	-2.076	-0.385	-0.158	-0.545	-0.237	0.227	-0.16	0.148	-0.387	-0.079	0.308	1.03e-05	2.91e-10	1.42e-08	1.52e-12	6.24e-10	1	0.968	0.763	1	1	1	1	1	0.993	1	45.394	50.1296	12.5113	15.048	10.4158	10.9673	15.5293
TRIAE_CS42_2BL_TGACv1_129567_AA0388910	0.78	0.9	0.55	0.47	0.96	0.47	1.06	2.87	1.85	1.33	2.14	2.22	-0.739	-0.346	1.266	0.899	1.363	0.393	2.005	1.639	2.103	1.612	1.246	1.71	-0.367	0.097	0.464	1	1	0.377	0.926	0.199	1	0.0464	0.16	0.00955	0.581	1	0.119	1	1	1	0.59415	0.610736	0.486934	0.330899	0.657089	0.311534	0.894725
TRIAE_CS42_2BL_TGACv1_129620_AA0390790	1	1.69	0.41	0.89	1.44	1.23	1.86	4.21	1.19	2.02	0.53	0.83	-1.019	-0.046	1.18	0.25	-0.974	0.973	2.2	1.27	0.046	1.227	0.297	-0.927	-0.93	-2.154	-1.225	1	1	0.42	1	0.771	1	0.00979	0.51	1	0.953	1	1	1	0.0111	1	1.8633	2.14896	0.745255	1.18447	2.29027	1.52544	3.74349
TRIAE_CS42_2BL_TGACv1_129629_AA0391010	2.63	1.94	2.66	2.2	3.92	2.93	4.34	7.95	5.12	3.36	5.1	3.18	0.091	0.573	1.452	0.892	0.858	0.482	1.362	0.801	0.767	0.879	0.319	0.285	-0.561	-0.595	-0.034	1	1	0.0353	0.544	0.498	1	0.066	0.794	0.681	1	1	1	1	0.761	1	1.43569	1.53646	1.3926	1.49542	2.26756	2.09625	2.48495
TRIAE_CS42_2BL_TGACv1_129634_AA0391150	0.28	0.55	2.12	2.34	0.67	1.06	0.62	1.34	0.48	0.82	0.24	0.39	2.354	1.052	1.244	0.609	-0.409	-1.302	-1.11	-1.747	-2.765	0.192	-0.444	-1.462	-0.636	-1.654	-1.019	0.0621	1	0.589	1	1	1	0.401	0.0424	0.000224	1	1	0.465	1	0.231	1	0.137689	0.245217	0.97384	1.06659	0.272866	0.460037	0.243023
TRIAE_CS42_2BL_TGACv1_129636_AA0391250	11.1	8.81	11.67	10.75	22.21	19.16	17.02	31.62	11.14	11.61	12.46	11.91	0.174	1.055	1.301	0.197	0.294	0.882	1.127	0.023	0.121	0.246	-0.858	-0.761	-1.104	-1.006	0.097	1	0.0672	0.00223	1	1	0.472	0.0165	1	1	1	0.285	0.256	0.0291	0.0364	1	3.2757	3.75142	3.19944	4.52321	5.97721	7.31461	4.57594
TRIAE_CS42_2BL_TGACv1_129640_AA0391310	0.07	0.55	3.28	3.5	10.24	8.35	3.81	61.16	0.24	0.39	0	0	3.35	4.8	6.608	-0.04	-5.622	1.451	3.26	-3.392	-9.01	1.809	-4.843	-10.422	-6.651	-12.209	-5.69	0.187	0.000211	3.93e-08	1	0.118	1	0.00935	0.0126	1.25e-06	0.861	0.000183	6.5e-09	1.41e-07	1.79e-12	1	0.0986929	0.401869	2.9546	2.6911	11.5393	6.87431	3.95946
TRIAE_CS42_2BL_TGACv1_129656_AA0391860	22.27	20.96	16.86	22.76	15.32	19.97	23.32	31.02	28.19	33.68	38.2	43.8	-0.122	-0.284	0.335	0.519	0.924	-0.162	0.457	0.641	1.046	0.619	0.803	1.209	0.184	0.589	0.406	1	1	0.95	0.639	0.0167	1	0.644	0.335	0.00379	0.861	0.204	0.000741	1	0.353	1	10.7961	9.07775	8.60443	9.75655	7.63413	8.76354	11.3597
TRIAE_CS42_2BL_TGACv1_129684_AA0392540	0.07	0.3	1.02	0.47	0.96	1.53	2.31	1.39	2.5	3.23	3.2	3.4	1.804	2.636	3.117	3.795	3.996	0.833	1.314	1.989	2.19	0.481	1.156	1.357	0.675	0.875	0.201	1	0.0159	0.000219	1.48e-07	8.71e-09	1	0.289	0.00807	0.00116	1	0.618	0.126	1	0.59	1	0	0.106639	0.21569	0.134057	0.102407	0.353523	0.32896
TRIAE_CS42_2BL_TGACv1_129711_AA0393430	2.13	3.83	1.57	2.15	1.91	2.25	1.68	3.74	1.07	1.08	0.95	0.57	-0.683	-0.52	-0.112	-1.482	-2.006	0.163	0.57	-0.799	-1.323	0.408	-0.962	-1.486	-1.37	-1.893	-0.524	1	1	1	0.102	0.0054	1	0.846	1	0.228	1	1	0.165	0.3	0.0208	1	7.15315	7.83926	5.84104	4.10257	5.8314	4.3401	5.94022
TRIAE_CS42_2BL_TGACv1_129711_AA0393450	0.28	0.3	0.07	0.28	0.19	0.17	0.09	0.79	0.77	0.52	1.13	1.74	-0.617	-0.699	0.74	1.106	2.28	-0.082	1.358	1.725	2.899	1.439	1.807	2.98	0.364	1.538	1.174	1	1	1	1	0.0369	1	0.729	0.546	0.00433	1	1	0.0109	1	0.249	1	0.303648	0.256883	0.10906	0.201552	0.272061	0.186669	0.127423
TRIAE_CS42_2BL_TGACv1_129713_AA0393510	0.93	2.19	1.23	1.68	2.01	2.59	2.39	18.31	1.43	2.71	1.6	1.7	-0.108	0.551	2.72	0.4	0.067	0.659	2.828	0.507	0.175	2.17	-0.152	-0.484	-2.321	-2.654	-0.332	1	1	0.00633	1	1	1	0.00566	1	1	0.228	1	1	0.0527	0.00831	1	1.54306	3.01187	1.7635	2.48828	3.08905	3.21162	3.62277
TRIAE_CS42_2BL_TGACv1_129748_AA0394680	5.34	3.73	5.87	4.81	12.06	7.93	10.28	3.65	20.02	12.52	43.06	39.65	0.239	1.136	0.599	1.846	3.194	0.896	0.36	1.607	2.955	-0.536	0.711	2.058	1.247	2.595	1.348	1	0.337	0.86	0.000771	3.93e-11	1	0.904	0.00553	7.99e-10	1	1	6.76e-05	0.143	2.8e-07	0.252	0.399779	0.422108	0.409941	0.528449	0.891325	0.823166	0.712872
TRIAE_CS42_2BL_TGACv1_129762_AA0395100	0.43	1	0.55	1.07	1.63	2.93	5.5	7.26	4.35	5.76	4.98	5.93	0.176	1.661	3.105	2.768	2.876	1.486	2.93	2.593	2.7	1.444	1.106	1.214	-0.339	-0.231	0.108	1	0.0859	5e-08	1.38e-06	2.31e-07	0.369	3.05e-07	5.39e-06	8.93e-07	0.14	0.415	0.117	1	0.961	1	1.88321	2.14682	1.62914	1.7591	6.3181	7.10521	23.349
TRIAE_CS42_2BL_TGACv1_129772_AA0395400	27.61	27.08	18.91	18.41	21.63	20.78	23.67	57.6	24.13	23.62	20.94	19.11	-0.551	-0.367	0.578	-0.196	-0.45	0.184	1.129	0.356	0.101	0.945	0.172	-0.083	-0.774	-1.028	-0.254	1	1	0.656	1	0.889	1	0.0311	1	1	0.388	1	1	0.527	0.0553	1	26.0594	19.1673	18.595	13.6887	19.586	15.9553	21.077
TRIAE_CS42_2BL_TGACv1_129780_AA0395620	3.42	4.98	2.53	4.3	3.64	3.82	5.23	13.73	3.52	4.69	4.33	4.06	-0.293	-0.176	1.183	-0.036	-0.009	0.117	1.477	0.258	0.284	1.359	0.14	0.166	-1.219	-1.193	0.026	1	1	0.168	1	1	1	0.0435	1	1	0.3	1	1	0.253	0.157	1	6.57621	5.58801	4.58166	5.15202	7.38554	4.55874	10.1197
TRIAE_CS42_2BL_TGACv1_129785_AA0395850	4.77	7.87	3.62	4.02	7.75	12.42	9.04	11.14	10.25	14.8	7.89	10.25	-0.732	0.68	0.671	0.98	0.515	1.412	1.403	1.712	1.246	-0.009	0.3	-0.165	0.309	-0.157	-0.465	1	1	0.587	0.131	0.844	0.0385	0.0105	0.00025	0.0177	1	1	1	1	0.979	1	3.52475	4.60211	2.99088	2.28053	5.92435	7.727	6.78037
TRIAE_CS42_2BL_TGACv1_129785_AA0395960	0.07	0.3	0	0.05	0.48	1.1	0.98	0.65	0.95	1.51	0.59	1.13	-2.579	2.037	1.944	2.597	2.1	4.617	4.519	5.196	4.699	-0.093	0.557	0.06	0.65	0.153	-0.497	1	0.383	0.211	0.0138	0.0925	0.0168	0.00575	2.64e-05	0.000363	1	1	1	1	1	1	0.048613	0.149587	0	0.0238649	0.264642	0.577851	0.6086
TRIAE_CS42_2BL_TGACv1_129799_AA0396430	12.03	12.65	12.56	13.36	7.08	7.42	7.54	24.69	9.89	13.51	19.22	21.46	0.071	-0.765	0.398	-0.075	0.721	-0.836	0.327	-0.146	0.65	1.163	0.69	1.486	-0.473	0.323	0.796	1	1	1	1	0.595	1	0.919	1	0.771	0.411	1	0.0134	1	0.915	1	6.61629	6.90338	6.72534	7.52807	3.79194	4.10558	3.88054
TRIAE_CS42_2BL_TGACv1_129810_AA0396920	2.06	1.05	1.23	0.79	0.57	0.72	0.27	2.5	0.18	0.22	0.42	0.13	-0.616	-1.219	-0.089	-2.913	-2.522	-0.604	0.527	-2.298	-1.907	1.13	-1.693	-1.303	-2.824	-2.433	0.392	1	1	1	0.0263	0.0672	1	0.949	0.196	0.359	1	1	1	0.0936	0.105	1	0.364516	0.271935	0.170983	0.181119	0.0824868	0.166216	0.0528964
TRIAE_CS42_2BL_TGACv1_129815_AA0397050	0	0	0.34	0.42	1.53	0.89	2.31	1.62	2.86	2.11	1.84	1.48	5.786	7.308	8.019	8.521	7.939	1.564	2.298	2.658	2.08	0.734	1.092	0.514	0.358	-0.22	-0.578	0.362	1.5e-05	7.46e-09	5.67e-12	2.74e-09	0.856	0.0042	0.000193	0.0102	1	0.95	1	1	0.978	1	0	0	0.10065	0.145965	0.457969	0.300106	0.658827
TRIAE_CS42_2BL_TGACv1_129823_AA0397330	1.28	1.84	0.89	1.96	2.11	2.5	3.37	11.19	1.55	2.8	1.66	2.14	-0.117	0.557	2.222	0.475	0.275	0.675	2.339	0.592	0.393	1.664	-0.083	-0.282	-1.747	-1.947	-0.199	1	1	0.00613	1	1	1	0.00369	1	1	0.3	1	1	0.0934	0.0196	1	1.05338	0.94443	0.6924	1.07252	1.59903	1.39846	2.58454
TRIAE_CS42_2BL_TGACv1_129824_AA0397350	4.84	7.07	2.66	3.22	2.87	4.37	3.55	4.35	2.92	3.79	2.31	2.44	-1.016	-0.695	-0.589	-0.828	-1.328	0.321	0.426	0.187	-0.312	0.106	-0.134	-0.633	-0.239	-0.738	-0.499	1	1	0.768	0.416	0.0144	1	0.858	1	1	1	1	0.966	1	0.541	1	29.5019	23.2001	19.1592	10.9365	17.4242	15.9596	22.0443
TRIAE_CS42_2BL_TGACv1_129877_AA0398560	1.85	0.95	1.64	1.45	2.39	2.08	2.93	0.32	4.47	3.36	5.69	4.97	0.157	0.686	0.149	1.496	1.944	0.529	-0.008	1.339	1.787	-0.537	0.81	1.258	1.347	1.795	0.448	1	1	1	0.309	0.0455	1	1	0.504	0.0808	1	1	0.555	0.841	0.131	1	0.218066	0.159542	0.179145	0.241947	0.249248	0.341571	0.255436
TRIAE_CS42_2BL_TGACv1_129909_AA0399250	9.18	10.06	11.94	13.04	15.51	16.03	13.74	12.3	9.53	8.52	5.46	7.07	0.376	0.712	0.431	-0.096	-0.615	0.335	0.055	-0.472	-0.991	-0.281	-0.808	-1.326	-0.527	-1.045	-0.519	1	0.405	0.787	1	0.352	1	1	0.906	0.0113	1	0.213	0.000193	0.951	0.00936	1	4.76708	5.98296	5.93964	7.70666	7.4454	9.14417	6.62771
TRIAE_CS42_2BL_TGACv1_129932_AA0399810	4.77	4.33	3.34	4.95	5.84	4.83	3.1	2.4	1.73	2.19	1.07	1.7	-0.119	0.222	-0.739	-1.2	-1.689	0.341	-0.62	-1.08	-1.569	-0.961	-1.422	-1.91	-0.461	-0.949	-0.489	1	1	0.61	0.0635	0.00129	1	0.705	0.147	0.00427	0.721	0.0354	0.000213	1	0.308	1	3.35131	2.76645	2.35349	3.16401	3.89422	3.09251	2.10781
TRIAE_CS42_2BL_TGACv1_129936_AA0399870	0.28	0.1	0.82	0.33	0.57	1.1	0.53	1.71	0.24	0.09	0	0	1.578	2.224	2.645	-0.225	-4.795	0.648	1.069	-1.806	-6.411	0.422	-2.453	-7.021	-2.874	-7.421	-4.676	1	0.494	0.0682	1	0.358	1	0.781	0.689	0.00386	1	0.26	0.000659	0.0496	8.91e-05	1	0.614357	0.129401	1.96727	0.453084	1.2613	1.5708	1.17178
TRIAE_CS42_2BL_TGACv1_129959_AA0400460	3.2	3.29	3.41	2.24	1.53	2.04	4.17	6.52	6.08	5.12	5.69	4.93	-0.214	-0.829	0.737	0.782	0.707	-0.614	0.951	0.997	0.921	1.566	1.611	1.536	0.045	-0.03	-0.075	1	0.968	0.569	0.519	0.546	1	0.284	0.215	0.227	0.0412	0.00683	0.00565	1	1	1	3.02649	3.28062	2.79758	2.2188	1.29208	2.24784	3.14522
TRIAE_CS42_2BL_TGACv1_129983_AA0401010	3.42	2.39	4.1	4.11	4.31	4.28	5.23	4.99	6.55	6.97	7.24	7.46	0.515	0.58	0.829	1.236	1.355	0.065	0.313	0.721	0.84	0.249	0.656	0.775	0.407	0.526	0.119	1	1	0.29	0.00934	0.00176	1	0.887	0.425	0.141	1	1	0.307	1	0.652	1	2.06016	1.33711	2.5365	2.3571	2.54788	2.56217	2.99224
TRIAE_CS42_2BL_TGACv1_129987_AA0401050	7.47	4.83	7.58	6.78	9.19	7.12	11.44	5.04	11.5	9.89	15.72	15.22	0.229	0.406	0.407	0.805	1.338	0.177	0.178	0.576	1.109	0.001	0.399	0.932	0.398	0.931	0.533	1	1	0.997	0.454	0.00932	1	0.969	1	0.0536	1	1	0.242	1	0.22	1	1.51214	1.32359	1.39563	1.84752	1.68708	1.83115	2.1763
TRIAE_CS42_2BL_TGACv1_130009_AA0401530	3.06	3.83	3.69	4.67	4.98	5.38	7.8	8.41	5.9	5.51	6.82	6.98	0.277	0.584	1.226	0.714	0.991	0.307	0.949	0.437	0.714	0.643	0.131	0.407	-0.512	-0.235	0.277	1	1	0.00876	0.404	0.0434	1	0.0933	1	0.299	1	1	1	1	0.932	1	1.38038	1.52608	1.81709	1.89087	2.20304	2.20078	3.45226
TRIAE_CS42_2BL_TGACv1_130016_AA0401680	0.93	1.05	0.75	1.07	2.97	3.31	3.99	3.61	3.34	4.9	4.09	4.45	-0.092	1.664	1.924	2.057	2.102	1.756	2.016	2.149	2.194	0.26	0.392	0.437	0.132	0.177	0.045	1	0.0194	0.00077	0.000103	4.16e-05	0.0172	0.000377	4.13e-05	1.33e-05	1	1	1	1	0.977	1	2.05486	1.3889	1.49339	1.71191	7.13317	5.11113	9.37329
TRIAE_CS42_2BL_TGACv1_130022_AA0401820	0.43	1.19	0.82	0.51	0.38	0.55	0.09	9.89	0.24	0.39	0.18	0.7	-0.308	-0.779	2.607	-1.358	-0.869	-0.472	2.915	-1.051	-0.561	3.386	-0.578	-0.089	-3.966	-3.477	0.49	1	1	0.257	1	1	1	0.185	1	1	0.313	1	1	0.0491	0.0564	1	0.517683	0.624007	1.10971	0.312168	0.349851	0.34193	0.110685
TRIAE_CS42_2BL_TGACv1_130067_AA0402730	1.71	1.64	0.27	0.51	0.38	0.42	0.62	0.83	0.24	0.34	0.3	0.35	-2.015	-2.013	-1.159	-2.466	-2.338	0.001	0.856	-0.45	-0.322	0.854	-0.452	-0.323	-1.306	-1.178	0.128	0.202	0.0415	0.397	0.00119	0.0015	1	0.8	1	1	1	1	1	0.883	0.56	1	0.518993	0.489692	0.0719076	0.204467	0.106597	0.185472	0.300641
TRIAE_CS42_2BL_TGACv1_130071_AA0402770	0.43	1.15	0.48	1.45	1.44	1.4	2.66	4.35	3.28	4	2.25	4.71	0.291	0.796	2.115	2.158	2.101	0.506	1.825	1.867	1.81	1.319	1.361	1.304	0.041	-0.015	-0.057	1	1	0.0107	0.00663	0.00627	1	0.048	0.0253	0.0242	0.824	0.574	0.332	1	1	1	0.360006	0.733756	0.981906	0.966007	1.85421	0.992648	2.53848
TRIAE_CS42_2BL_TGACv1_130072_AA0402790	1.35	1.99	1.91	2.29	3.83	3.77	0.98	4.11	0.42	0.43	0.36	0.92	0.322	1.17	0.64	-1.973	-1.359	0.849	0.319	-2.295	-1.681	-0.53	-3.143	-2.53	-2.613	-1.999	0.614	1	0.926	0.999	0.0769	0.345	1	0.972	0.0231	0.123	1	0.000565	0.00246	0.0112	0.0422	1	0.832596	1.0117	1.29173	1.27436	2.22725	2.05613	0.570348
TRIAE_CS42_2BL_TGACv1_130072_AA0402800	30.17	29.72	16.99	17.48	20.49	18.02	10.64	23.35	12.81	12.65	14.12	16.45	-0.796	-0.64	-0.803	-1.234	-0.969	0.157	-0.007	-0.437	-0.173	-0.163	-0.594	-0.329	-0.431	-0.166	0.265	1	0.926	0.197	0.00473	0.0432	1	1	1	1	1	1	1	1	0.971	1	17.4625	16.6072	9.87227	9.82502	11.7406	10.2743	5.76357
TRIAE_CS42_2BL_TGACv1_130130_AA0404560	8.97	9.56	8.05	8.97	5.55	5.51	6.12	6.66	4.05	3.96	3.91	3.53	-0.121	-0.745	-0.532	-1.21	-1.318	-0.624	-0.412	-1.09	-1.197	0.212	-0.466	-0.573	-0.678	-0.785	-0.107	1	0.513	0.653	0.00326	0.000729	1	0.765	0.0143	0.00303	1	1	0.748	0.697	0.224	1	7.42229	6.23796	7.27098	5.99834	4.7203	3.5907	5.26009
TRIAE_CS42_2BL_TGACv1_130153_AA0405070	14.94	13.04	13.86	14.39	13.78	16.37	17.2	12.39	20.2	19.96	28.47	28.7	0.016	0.116	0.072	0.523	1.033	0.1	0.056	0.507	1.016	-0.044	0.407	0.916	0.451	0.96	0.51	1	1	1	0.578	0.00278	1	1	0.69	0.0034	1	1	0.0193	1	0.0124	1	3.91879	3.72034	3.72916	4.06576	3.59981	4.6119	4.333
TRIAE_CS42_2BL_TGACv1_130153_AA0405100	3.63	4.98	3.69	3.88	6.8	5.6	6.83	6.2	7.51	7.74	7.89	8.77	-0.195	0.501	0.58	0.814	0.942	0.696	0.776	1.009	1.137	0.079	0.312	0.441	0.233	0.361	0.128	1	1	0.637	0.209	0.0555	1	0.298	0.0522	0.011	1	1	1	1	0.842	1	2.94127	3.61982	2.88977	2.86308	5.28245	4.21917	5.2204
TRIAE_CS42_2BL_TGACv1_130188_AA0405830	0	0	0.14	0.51	5.93	6.36	11.53	9.2	16.27	20.86	26.16	28.4	5.663	9.717	10.434	11.43	11.978	4.096	4.837	5.689	6.243	0.741	1.591	2.145	0.85	1.404	0.553	0.384	1.22e-25	6.47e-35	3.59e-47	4e-55	5.53e-17	1.24e-25	7.19e-37	9.06e-45	0.788	0.000138	3.26e-09	0.233	0.000374	1	0	0	0.114119	0.48525	4.36562	4.81986	7.34143
TRIAE_CS42_2BL_TGACv1_130275_AA0407820	2.56	1.74	1.43	1.03	4.98	3.05	8.16	4.21	7.57	5.29	7.47	5.54	-0.807	0.885	1.513	1.586	1.604	1.691	2.32	2.393	2.411	0.629	0.701	0.719	0.072	0.09	0.018	1	1	0.0267	0.0151	0.00981	0.0964	0.00019	3.55e-05	1.62e-05	1	1	0.905	1	1	1	1.35755	0.908456	1.04	0.518355	2.89025	1.67512	4.62547
TRIAE_CS42_2BL_TGACv1_130283_AA0407990	137.97	149.61	158.35	165.28	153.54	139.79	120.75	105.82	91.35	98.07	72.18	77.82	0.17	0.028	-0.345	-0.602	-0.939	-0.142	-0.515	-0.773	-1.109	-0.373	-0.63	-0.967	-0.257	-0.594	-0.337	1	1	0.839	0.213	0.0026	1	0.39	0.0378	0.000153	1	0.368	0.00283	1	0.213	1	44.5116	54.5988	49.8611	61.5536	48.2472	50.2616	36.4018
TRIAE_CS42_2BL_TGACv1_130327_AA0408940	0.28	0.15	0.55	0.56	0.86	1.23	0.62	1.62	0.24	0.6	0.36	0.35	1.381	2.324	2.454	1.041	0.739	0.944	1.074	-0.342	-0.644	0.13	-1.286	-1.588	-1.417	-1.719	-0.303	1	0.19	0.0492	1	1	1	0.668	1	1	1	1	0.35	0.761	0.213	1	0.448645	0.400393	0.352446	0.778934	1.52631	2.23832	0.491993
TRIAE_CS42_2BL_TGACv1_130335_AA0409010	41.48	33.01	31.12	35.14	25.56	26.29	19.33	8.14	15.55	17.25	22.42	23.03	-0.167	-0.521	-1.456	-1.181	-0.711	-0.354	-1.289	-1.014	-0.544	-0.935	-0.66	-0.19	0.275	0.745	0.47	1	1	0.00103	0.0114	0.323	1	0.00799	0.0569	0.721	0.422	1	1	1	0.33	1	9.08642	8.54082	6.86625	8.84521	5.67082	6.45604	4.04373
TRIAE_CS42_2BL_TGACv1_130340_AA0409100	0.64	0.65	0.75	0.89	0.38	1.1	1.68	1.34	2.03	2.49	1.96	3.4	0.354	0.334	1.203	1.806	2.057	-0.019	0.85	1.452	1.703	0.869	1.471	1.722	0.601	0.852	0.251	1	1	0.467	0.03	0.00456	1	0.691	0.136	0.0242	1	0.211	0.0245	1	0.618	1	0.336465	0.29176	0.491611	0.356335	0.250263	0.555129	0.920067
TRIAE_CS42_2BL_TGACv1_130347_AA0409360	0.28	0.45	0.07	0.37	0.67	0.76	0.98	2.08	1.73	1.89	1.19	1.31	-0.62	0.937	2.056	2.251	1.717	1.557	2.676	2.872	2.338	1.119	1.313	0.779	0.193	-0.341	-0.534	1	1	0.0339	0.00877	0.105	1	0.00283	0.000473	0.0102	1	0.683	1	1	0.958	1	0.170682	0.261402	0.0877986	0.297679	0.44538	0.602858	0.698092
TRIAE_CS42_2BL_TGACv1_130367_AA0409590	0.93	0.8	1.71	0.89	1.34	1.44	1.24	0.65	2.5	2.15	2.97	2.57	0.563	0.706	0.065	1.433	1.685	0.143	-0.497	0.87	1.122	-0.641	0.727	0.978	1.368	1.619	0.252	1	1	1	0.104	0.0163	1	0.91	0.801	0.243	1	1	0.551	0.295	0.044	1	0.485669	0.406828	0.899216	0.287997	0.661204	0.700163	0.283737
TRIAE_CS42_2BL_TGACv1_130384_AA0410080	0.57	1.49	0.82	1.68	1.72	1.65	1.42	3.33	0.72	0.52	0.24	0.61	0.266	0.669	1.194	-0.788	-1.259	0.404	0.929	-1.054	-1.525	0.525	-1.458	-1.929	-1.983	-2.453	-0.471	1	1	0.542	1	0.545	1	0.71	1	0.308	1	0.769	0.108	0.109	0.0101	1	1.59753	2.50237	2.02414	3.11309	4.06605	3.49552	3.75479
TRIAE_CS42_2BL_TGACv1_130392_AA0410230	1.49	1.39	1.3	1.12	0.38	0.55	0.53	0.18	0.83	0.86	1.48	1.83	-0.26	-1.543	-2.161	-0.759	0.209	-1.284	-1.902	-0.5	0.469	-0.618	0.785	1.753	1.404	2.372	0.969	1	0.304	0.0322	1	1	1	0.123	1	1	1	1	0.0372	0.812	0.00644	1	0.348029	0.393323	0.296227	0.314306	0.0921655	0.151531	0.122613
TRIAE_CS42_2BL_TGACv1_130419_AA0411000	59.99	41.87	53.1	36.31	155.46	111.93	300.46	154.51	287.76	205.14	304.75	226.23	-0.188	1.392	2.159	2.275	2.383	1.581	2.347	2.464	2.571	0.767	0.883	0.99	0.116	0.224	0.107	1	0.0126	6.8e-07	7.22e-08	7.68e-09	0.00425	5.28e-08	4.92e-09	3.9e-10	0.904	0.49	0.122	1	0.946	1	24.2723	21.048	20.2805	18.0675	61.1251	53.6668	114.648
TRIAE_CS42_2BL_TGACv1_130420_AA0411020	7.33	10.75	5.94	6.92	4.79	5.22	3.28	10.91	4.53	5.25	2.37	3.88	-0.494	-0.854	-0.329	-0.888	-1.525	-0.36	0.164	-0.394	-1.031	0.525	-0.034	-0.671	-0.559	-1.195	-0.637	1	1	1	0.601	0.0246	1	0.993	1	0.322	1	1	1	1	0.191	1	7.9354	6.2207	7.38676	4.10258	5.19888	3.44991	3.6887
TRIAE_CS42_2BL_TGACv1_130485_AA0412320	2.35	2.69	2.73	3.18	4.12	3.73	6.47	5.92	7.98	11.7	11.57	13.83	0.23	0.623	1.285	1.962	2.326	0.394	1.056	1.733	2.097	0.662	1.339	1.703	0.677	1.041	0.364	1	1	0.0131	1.65e-06	1.87e-09	1	0.0771	3.06e-05	5.32e-08	1	0.0106	4.1e-05	0.785	0.0411	1	1.69821	1.81602	2.16263	2.2278	3.07384	2.59321	4.77972
TRIAE_CS42_2BL_TGACv1_130537_AA0413120	2.63	1.54	1.16	1.64	1.34	1.44	1.15	0.6	1.01	0.82	0.36	0.52	-0.542	-0.557	-1.301	-1.176	-2.187	-0.015	-0.759	-0.634	-1.645	-0.744	-0.619	-1.63	0.125	-0.885	-1.012	1	1	0.297	0.358	0.00291	1	0.812	1	0.0741	1	1	0.116	1	0.702	1	0.641142	0.517008	0.23937	0.468759	0.326818	0.482654	0.191271
TRIAE_CS42_2BL_TGACv1_130597_AA0414520	0.14	0.25	1.71	1.64	1.24	1.57	0.18	1.53	0.06	0.04	0.06	0.13	3.004	2.772	2.149	-1.874	-0.976	-0.231	-0.853	-4.885	-3.985	-0.622	-4.65	-3.752	-4.025	-3.128	0.904	0.11	0.0479	0.195	1	1	1	0.765	5.86e-05	0.000111	1	0.00122	0.00122	0.0194	0.0239	1	0.0646603	0.141837	0.490636	0.698933	0.511102	0.681283	0
TRIAE_CS42_2BL_TGACv1_130601_AA0414580	0	0	0	0	0	0.04	0.09	0.05	0.36	0.17	3.02	1.4	0	2.303	3.21	5.283	8.344	2.335	3.246	5.319	8.381	0.926	2.881	5.946	1.941	5.006	3.068	1	1	1	0.146	1.7e-08	1	0.948	0.156	1.34e-08	1	1	4.31e-07	1	1.16e-05	0.00981	0	0	0	0	0	0.0545016	0.115944
TRIAE_CS42_2BL_TGACv1_130655_AA0415390	21.06	18.07	13.45	18.93	23.07	27.3	25.8	103.24	21.75	25.81	26.28	28.4	-0.271	0.366	1.725	0.282	0.483	0.637	1.996	0.553	0.754	1.359	-0.084	0.117	-1.443	-1.242	0.201	1	1	0.00607	1	1	1	0.00106	1	0.685	0.256	1	1	0.0684	0.107	1	36.024	25.5594	19.8628	27.3345	31.9135	36.6506	40.8542
TRIAE_CS42_2BL_TGACv1_130658_AA0415490	2.92	4.73	9.42	14.11	5.65	6.78	3.1	10.96	1.85	2.62	0.65	0.96	1.614	0.697	0.891	-0.773	-2.229	-0.917	-0.723	-2.387	-3.843	0.194	-1.47	-2.926	-1.664	-3.12	-1.456	0.404	1	0.638	0.955	0.002	1	0.709	0.000246	1.04e-09	1	0.219	1.68e-05	0.0684	3.9e-06	1	5.08041	4.80173	19.0659	14.4756	10.3737	7.7336	5.68361
TRIAE_CS42_2BL_TGACv1_130682_AA0416020	0.85	1	0.48	0.37	1.34	0.51	1.33	6.66	2.62	1.46	3.2	1.74	-1.126	-0.086	2.123	1.123	1.401	1.039	3.249	2.25	2.528	2.209	1.21	1.487	-1	-0.723	0.277	1	1	0.067	0.905	0.44	1	0.00173	0.0789	0.0183	0.28	1	0.543	1	0.855	1	1.43515	0.839188	0.948419	0.274281	2.45153	0.410246	2.25954
TRIAE_CS42_2BL_TGACv1_130687_AA0416130	1.71	1.49	1.3	0.93	3.06	3.52	3.63	9.89	4.23	3.48	2.85	2.18	-0.53	1.05	2.102	1.268	0.649	1.58	2.632	1.798	1.179	1.052	0.218	-0.401	-0.835	-1.454	-0.619	1	0.854	0.00119	0.189	0.93	0.282	3.71e-05	0.015	0.282	0.833	1	1	1	0.0552	1	0.522637	0.55473	0.320675	0.27714	0.845693	1.1103	1.05831
TRIAE_CS42_2BL_TGACv1_130745_AA0417250	0.14	0.3	0.27	0.37	0.86	0.42	1.15	0.55	0.95	0.69	1.3	0.96	0.502	1.342	1.778	1.786	2.251	0.841	1.277	1.284	1.749	0.437	0.442	0.907	0.005	0.47	0.465	1	1	0.222	0.208	0.0215	1	0.588	0.655	0.111	1	1	1	1	0.932	1	0.0397885	0.171629	0.111763	0.219702	0.406137	0.225711	0.41094
TRIAE_CS42_2BL_TGACv1_130756_AA0417470	16.01	12.99	11.81	11.31	11.3	13.69	11.17	11	9.53	8.86	6.05	5.76	-0.325	-0.203	-0.385	-0.655	-1.294	0.121	-0.06	-0.33	-0.969	-0.181	-0.451	-1.09	-0.27	-0.909	-0.639	1	1	0.87	0.303	0.000222	1	1	1	0.0161	1	1	0.00665	1	0.0463	1	21.9174	15.139	17.8609	13.4763	15.7202	16.5886	15.5048
TRIAE_CS42_2BL_TGACv1_130794_AA0418050	4.41	4.68	1.3	1.03	0.1	0.04	0.09	0.51	0	0	0	0	-1.973	-6.09	-3.696	-9.4	-9.396	-4.121	-1.724	-7.463	-7.459	2.391	-3.296	-3.292	-5.678	-5.673	0	0.0911	7.19e-11	8.88e-08	2.71e-15	1.71e-15	0.00518	0.115	2.07e-06	1.09e-06	1	1	1	0.143	0.0769	1	1.71719	1.93106	0.572531	0.416144	0.041231	0.0178838	0.0370068
TRIAE_CS42_2BL_TGACv1_130862_AA0418960	5.98	8.56	9.21	14.91	22.69	30.19	12.77	79.1	6.91	8.52	6.11	7.02	0.729	1.86	2.659	0.084	-0.149	1.131	1.93	-0.645	-0.878	0.799	-1.776	-2.009	-2.575	-2.808	-0.233	1	0.0747	0.000318	1	1	1	0.0252	1	0.796	1	0.105	0.0145	0.00124	0.000104	1	9.96825	8.76465	17.5871	15.364	39.489	32.3776	22.5827
TRIAE_CS42_2BL_TGACv1_130900_AA0419660	6.26	5.18	9.28	8.13	7.66	7.42	10.9	9.52	13.17	12.78	15.42	16.45	0.609	0.402	0.836	1.186	1.484	-0.206	0.228	0.578	0.875	0.434	0.784	1.082	0.35	0.647	0.298	1	1	0.0961	0.00167	1.07e-05	1	0.916	0.544	0.0326	1	0.287	0.00593	1	0.281	1	1.37054	1.39865	1.96057	2.1654	1.70921	1.92084	2.30476
TRIAE_CS42_2BL_TGACv1_130908_AA0419810	3.91	2.94	0.96	1.73	1.15	1.23	0.89	2.08	0.77	0.77	0.71	0.87	-1.314	-1.506	-1.134	-2.129	-2.087	-0.192	0.18	-0.815	-0.772	0.372	-0.622	-0.58	-0.994	-0.952	0.042	1	0.183	0.284	0.0021	0.00159	1	1	1	0.99	1	1	1	1	0.648	1	2.83404	2.08508	0.747537	1.2257	0.870278	0.823404	0.662406
TRIAE_CS42_2BL_TGACv1_130924_AA0420040	2.49	3.04	3.75	7.38	2.78	3.39	0.8	2.96	0.12	0.43	0.12	0.22	1.012	0.163	-0.502	-3.229	-3.944	-0.849	-1.514	-4.242	-4.957	-0.665	-3.392	-4.107	-2.726	-3.441	-0.717	1	1	1	0.000139	4.32e-06	1	0.146	4.36e-08	6.38e-10	1	0.000128	3.4e-06	0.00626	0.000436	1	1.08336	1.15793	1.75061	2.84159	1.2081	1.3343	0.33983
TRIAE_CS42_2BL_TGACv1_130994_AA0421010	31.59	19.32	27.64	22.52	20.1	15.26	13.92	13.96	11.44	9.46	10.74	7.55	-0.019	-0.529	-0.865	-1.283	-1.478	-0.509	-0.846	-1.263	-1.459	-0.336	-0.754	-0.949	-0.418	-0.613	-0.196	1	1	0.118	0.00199	0.000121	1	0.154	0.00279	0.000155	1	0.577	0.0748	1	0.489	1	7.3222	6.54868	5.85708	7.67967	4.64401	4.64237	2.9629
TRIAE_CS42_2BL_TGACv1_130996_AA0421030	0	0	0.07	0.09	2.01	1.19	2.04	0.97	1.97	2.28	2.31	1.53	3.66	7.728	7.61	8.307	8.144	4.109	4.014	4.576	4.418	-0.094	0.458	0.3	0.553	0.394	-0.158	1	2.23e-06	1.51e-06	1.41e-09	3.42e-09	0.000508	7.23e-05	4.05e-07	9.65e-07	1	1	1	1	0.944	1	0	0	0.0552799	0	0.787955	0.789374	1.12827
TRIAE_CS42_2BL_TGACv1_130998_AA0421050	0.71	0.9	0.41	0.23	1.53	1.82	1.06	0.74	0.54	0.65	0.71	0.65	-1.373	1.058	0.104	-0.443	-0.253	2.431	1.477	0.931	1.121	-0.954	-1.502	-1.311	-0.547	-0.357	0.19	1	0.891	1	1	1	0.0124	0.332	1	0.741	1	0.214	0.255	1	0.956	1	0.289142	0.354392	0.208361	0.0922793	0.732271	0.724219	0.460134
TRIAE_CS42_2BL_TGACv1_131036_AA0421550	8.47	4.78	9.76	7.62	9.38	6.95	13.83	9.62	16.92	11.48	18.92	13.52	0.398	0.301	0.825	1.107	1.3	-0.097	0.428	0.71	0.902	0.524	0.806	0.999	0.282	0.474	0.192	1	1	0.349	0.0635	0.00965	1	0.828	0.636	0.172	1	0.814	0.14	1	0.78	1	0.581871	0.379204	0.555671	0.82259	0.580527	0.645434	0.731212
TRIAE_CS42_2BL_TGACv1_131086_AA0422270	0.14	0.2	0.41	0.51	1.24	1.23	0.62	2.68	0.18	0.22	0.12	0	1.384	2.776	3.25	0.183	-1.635	1.393	1.868	-1.203	-3.025	0.475	-2.596	-4.414	-3.071	-4.887	-1.828	1	0.0505	0.00259	1	1	1	0.181	1	0.132	1	0.1	0.000835	0.0117	7.04e-05	1	0.331985	0.239232	1.1095	0.65069	2.7296	1.63308	1.26697
TRIAE_CS42_2BL_TGACv1_131102_AA0422640	2.13	1.39	1.5	1.36	2.39	1.82	4.52	5.41	3.81	4.26	5.22	4.23	-0.287	0.247	1.52	1.216	1.436	0.534	1.808	1.503	1.724	1.273	0.969	1.189	-0.305	-0.084	0.22	1	1	0.00807	0.067	0.00694	1	0.0009	0.00849	0.000666	0.215	0.605	0.0839	1	0.998	1	0.60836	0.525852	0.403641	0.518314	0.639373	0.62846	1.11293
TRIAE_CS42_2BL_TGACv1_131186_AA0424110	1.35	1.69	2.53	0.84	2.87	2.12	1.51	4.3	1.01	0.73	0.36	0.74	0.11	0.69	0.953	-0.817	-1.437	0.58	0.842	-0.927	-1.547	0.263	-1.507	-2.127	-1.769	-2.39	-0.621	1	1	0.789	1	0.369	1	0.787	1	0.224	1	0.605	0.0427	0.222	0.0118	1	1.54431	2.06037	3.61399	1.07375	4.04298	2.16466	2.30619
TRIAE_CS42_2BL_TGACv1_131212_AA0424470	6.4	7.47	9.76	8.5	4.4	5.51	4.61	4.62	3.99	3.18	2.85	2.14	0.39	-0.471	-0.59	-0.96	-1.488	-0.862	-0.98	-1.351	-1.879	-0.118	-0.489	-1.017	-0.37	-0.898	-0.528	1	1	0.665	0.106	0.00071	0.73	0.0928	0.00291	2.94e-06	1	1	0.121	1	0.218	1	8.35934	6.42242	12.082	7.87795	5.85875	5.32008	7.2157
TRIAE_CS42_2BL_TGACv1_131275_AA0425350	2.56	1.84	1.57	2.34	3.25	4.28	4.52	2.96	5.07	7.01	6.94	7.33	-0.14	0.806	0.752	1.472	1.708	0.946	0.892	1.612	1.848	-0.054	0.665	0.901	0.719	0.955	0.236	1	1	0.608	0.01	0.000759	1	0.369	0.0028	0.000147	1	1	0.31	1	0.228	1	1.58245	1.29479	1.08395	1.48238	2.10779	3.05491	2.78157
TRIAE_CS42_2BL_TGACv1_131277_AA0425370	4.34	6.57	4.37	7.85	10.34	13.82	16.84	30.1	15.08	20.17	14.95	24.52	0.165	1.145	2.101	1.684	1.848	0.979	1.936	1.519	1.683	0.957	0.54	0.703	-0.417	-0.254	0.163	1	0.212	2e-05	0.00109	0.000128	0.902	0.000146	0.00475	0.000637	0.623	1	0.719	1	0.942	1	1.9511	2.34518	2.12934	2.92927	4.46091	5.29685	7.2683
TRIAE_CS42_2BL_TGACv1_131304_AA0425690	2.7	2.94	4.5	4.77	3.45	3.05	3.99	8.88	0.95	1.42	1.19	1.53	0.714	0.193	1.208	-1.23	-1.045	-0.521	0.494	-1.944	-1.759	1.015	-1.423	-1.238	-2.437	-2.253	0.185	1	1	0.115	0.173	0.289	1	0.83	0.00112	0.00258	0.788	0.135	0.153	4.13e-05	6.24e-05	1	2.4638	2.84215	3.81577	4.22435	3.1782	2.70847	3.38852
TRIAE_CS42_2BL_TGACv1_131333_AA0426180	3.98	5.78	3.69	3.83	3.06	3.31	3.1	7.07	2.62	2.24	1.48	1.48	-0.382	-0.616	0.082	-1.016	-1.721	-0.234	0.464	-0.634	-1.339	0.698	-0.4	-1.105	-1.098	-1.803	-0.705	1	1	1	0.301	0.00381	1	0.859	1	0.0546	1	1	0.309	0.391	0.00287	1	3.57064	4.61514	3.80227	3.21031	3.00189	2.80895	2.89742
TRIAE_CS42_2BL_TGACv1_131341_AA0426390	7.9	6.92	4.37	3.64	2.49	2.42	1.86	1.62	1.85	1.76	5.58	3.93	-0.889	-1.593	-2.098	-2.032	-0.645	-0.704	-1.209	-1.143	0.244	-0.505	-0.44	0.947	0.066	1.453	1.387	1	0.00291	8.71e-06	5.15e-06	0.545	1	0.0764	0.0738	1	1	1	0.227	1	0.00868	0.0853	2.11625	2.33035	1.14956	1.12296	0.752486	0.772785	0.490046
TRIAE_CS42_2BL_TGACv1_131368_AA0426780	55.93	48.04	39.11	37.76	31.97	28.03	26.69	7.91	21.81	18.88	15.07	14	-0.436	-0.794	-1.601	-1.353	-1.838	-0.358	-1.165	-0.918	-1.403	-0.807	-0.559	-1.044	0.247	-0.237	-0.485	1	0.903	0.00348	0.0185	0.000168	1	0.0976	0.33	0.0097	1	1	0.171	1	0.95	1	15.8812	16.1911	11.0261	12.5497	9.2843	9.17249	7.43054
TRIAE_CS42_2BL_TGACv1_131372_AA0426830	1.99	4.03	2.12	2.94	1.91	2.04	0.53	2.13	0.54	0.39	0.42	0.44	-0.257	-0.616	-1.111	-2.719	-2.813	-0.359	-0.854	-2.463	-2.557	-0.495	-2.103	-2.197	-1.608	-1.702	-0.094	1	1	0.502	0.00129	0.000372	1	0.691	0.00513	0.00224	1	0.0995	0.0316	0.527	0.226	1	1.42509	2.15967	1.68354	1.64759	1.40387	1.12708	0.322285
TRIAE_CS42_2BL_TGACv1_131410_AA0427330	9.75	10.75	6.96	8.36	5.07	5.26	3.28	1.53	2.56	2.37	1.48	2.44	-0.418	-0.987	-2.15	-2.057	-2.365	-0.569	-1.732	-1.64	-1.947	-1.163	-1.07	-1.378	0.093	-0.215	-0.307	1	0.357	1.79e-05	1.19e-05	1.76e-07	1	0.00218	0.00156	3.92e-05	0.449	0.338	0.0235	1	0.961	1	3.73747	5.14749	2.64277	3.86367	1.99427	2.34529	1.26287
TRIAE_CS42_2BL_TGACv1_131414_AA0427430	0	0.35	0.27	0.56	0	0.34	0.35	4.81	0.36	0.52	1.01	1.53	1.137	0.094	3.747	1.19	2.706	-1.043	2.611	0.051	1.568	3.653	1.096	2.612	-2.561	-1.045	1.518	1	1	0.0213	1	0.13	1	0.192	1	0.84	0.101	1	0.195	0.321	0.845	1	0	0.419652	0.943156	0.786333	0	0.529108	0.788163
TRIAE_CS42_2BL_TGACv1_131551_AA0429110	2.7	4.28	2.46	3.79	1.53	1.95	3.19	1.71	7.93	9.81	17.68	19.06	-0.161	-0.988	-0.572	1.331	2.379	-0.826	-0.411	1.492	2.541	0.416	2.319	3.367	1.903	2.951	1.048	1	0.588	0.92	0.0138	2.89e-08	1	0.908	0.00383	2.79e-09	1	5.28e-06	4.72e-14	0.00052	8.61e-11	0.69	1.1705	1.97105	1.01888	1.69245	0.699952	0.90972	1.33115
TRIAE_CS42_2BL_TGACv1_131596_AA0429620	4.48	3.93	5.32	5	7.95	6.49	9.4	15.12	8.64	6.41	9.49	8.99	0.297	0.771	1.557	0.837	1.137	0.474	1.26	0.54	0.84	0.786	0.066	0.366	-0.72	-0.42	0.3	1	0.709	0.000496	0.265	0.0192	1	0.0115	0.989	0.179	0.786	1	1	0.693	0.796	1	1.92582	2.13629	2.21806	2.63676	3.16989	3.05322	3.74408
TRIAE_CS42_2BL_TGACv1_131621_AA0429980	11.1	9.81	7.58	8.88	2.01	1.19	0.18	0	0	0	0	0.09	-0.342	-2.765	-7.226	-10.598	-7.528	-2.424	-6.888	-10.293	-7.19	-4.46	-7.83	-4.762	-3.336	-0.287	3.164	1	2.85e-07	1.02e-22	8.38e-29	1.58e-27	2.9e-05	3.46e-20	3.3e-26	5.66e-25	0.000284	5.4e-08	1.5e-07	1	1	1	3.39807	3.5546	2.22013	3.10992	0.604033	0.412757	0.0540068
TRIAE_CS42_2BL_TGACv1_131643_AA0430160	6.12	3.68	5.12	3.46	18.76	16.2	18.09	41.7	15.85	13.76	5.81	3.75	-0.191	1.84	2.623	1.603	-0.032	2.032	2.814	1.794	0.159	0.782	-0.238	-1.873	-1.02	-2.655	-1.635	1	0.0016	9.71e-08	0.00389	1	0.000519	8.56e-09	0.000829	1	1	1	0.00033	0.322	4.04e-08	0.0277	5.58772	3.23271	4.68117	2.94773	16.9105	14.1227	16.0748
TRIAE_CS42_2BL_TGACv1_131669_AA0430540	4.77	3.39	4.78	4.35	12.16	11.7	22.43	13.27	26.87	23.31	22.36	21.11	0.171	1.558	2.13	2.631	2.425	1.387	1.959	2.46	2.254	0.572	1.073	0.866	0.501	0.295	-0.207	1	0.000534	2.45e-08	2.49e-13	1.28e-11	0.00664	3.41e-07	6.06e-12	2.41e-10	1	0.0403	0.11	1	0.888	1	1.53716	1.17069	1.52208	1.49966	3.871	3.85982	6.87513
TRIAE_CS42_2BL_TGACv1_131669_AA0430560	2.92	2.04	4.16	3.93	14.26	10.98	15.69	2.64	20.44	15.7	13.4	11.52	0.711	2.349	1.871	2.869	2.333	1.638	1.16	2.158	1.622	-0.477	0.52	-0.016	0.997	0.461	-0.536	1	0.00517	0.0287	4.39e-05	0.00129	0.34	0.397	0.0044	0.0553	1	1	1	0.987	0.913	1	0.590611	0.652323	0.751419	1.16054	2.68754	3.03264	2.94638
TRIAE_CS42_2BL_TGACv1_131715_AA0431080	0.36	0.65	0.96	1.64	1.44	0.85	0.44	5.64	0.06	0.3	0.3	0.44	1.344	1.125	2.59	-1.391	-0.454	-0.219	1.246	-2.736	-1.8	1.465	-2.516	-1.58	-3.981	-3.046	0.938	1	1	0.0761	1	1	1	0.711	0.113	0.475	1	0.374	0.848	0.00404	0.0267	1	0.246485	0.40652	0.80876	0.970307	1.07857	0.512489	0.302335
TRIAE_CS42_2BL_TGACv1_131769_AA0431900	2.42	2.84	3.07	2.85	2.11	1.57	0.53	1.8	0.42	0.47	0.47	0.65	0.165	-0.545	-1.077	-2.54	-2.192	-0.71	-1.242	-2.706	-2.358	-0.531	-1.995	-1.647	-1.463	-1.115	0.348	1	1	0.402	0.000524	0.00191	1	0.222	0.000101	0.000559	1	0.0512	0.107	0.51	0.581	1	3.0537	3.29399	3.85435	3.41201	2.73585	1.90693	0.561517
TRIAE_CS42_2BL_TGACv1_131821_AA0432560	1.92	4.88	3.62	3.88	4.12	3.1	1.68	11.28	1.13	0.95	0.42	0.87	0.131	0.067	0.938	-1.718	-2.375	-0.064	0.807	-1.849	-2.506	0.871	-1.785	-2.442	-2.656	-3.313	-0.657	1	1	0.843	0.258	0.0198	1	0.816	0.178	0.0119	1	0.426	0.0244	0.0147	0.00037	1	3.11772	4.52262	6.27702	3.72953	6.52278	3.21436	2.77018
TRIAE_CS42_2BL_TGACv1_131851_AA0432880	1.21	1.54	0.61	1.31	0.57	0.93	0.35	1.48	0.42	0.6	0.3	0.17	-0.492	-0.818	-0.495	-1.411	-2.557	-0.326	-0.003	-0.919	-2.066	0.322	-0.593	-1.739	-0.916	-2.061	-1.148	1	1	1	0.433	0.012	1	1	1	0.144	1	1	0.466	1	0.182	1	1.71613	1.3626	0.770725	1.16247	0.81522	0.954214	0.367003
TRIAE_CS42_2BL_TGACv1_131856_AA0432950	7.61	9.76	4.98	5.93	2.78	1.78	0.44	10.03	0.3	0.09	0.18	0	-0.669	-1.94	-0.711	-5.515	-6.653	-1.271	-0.042	-4.847	-5.987	1.229	-3.574	-4.712	-4.803	-5.94	-1.143	1	0.619	1	8.75e-06	2.68e-07	1	1	0.000133	4.29e-06	1	0.0454	0.0017	0.000668	1.65e-05	1	19.5544	22.563	12.8335	14.3987	6.89499	4.15957	1.10279
TRIAE_CS42_2BL_TGACv1_131893_AA0433340	0.21	0.1	0.27	0.19	0.38	0.51	0.35	0.32	0.3	1.38	1.6	1.13	0.57	1.576	1.135	2.484	3.133	1.007	0.566	1.913	2.563	-0.44	0.904	1.554	1.344	1.994	0.65	1	1	1	0.119	0.00432	1	0.99	0.366	0.0217	1	1	0.393	1	0.129	1	0.180997	0.0821301	0.232999	0.155437	0.239943	0.431629	0.287621
TRIAE_CS42_2BL_TGACv1_131964_AA0434020	1.85	1.34	0.89	0.61	0.38	1.02	6.21	3.05	8.88	7.48	13.52	9.47	-1.101	-1.034	1.518	2.364	2.854	0.066	2.618	3.466	3.955	2.552	3.399	3.889	0.846	1.336	0.489	1	0.929	0.0403	2.55e-05	5.48e-08	1	5.2e-05	7.63e-10	3.72e-13	0.000284	3.49e-09	8.77e-13	0.894	0.0533	1	2.81608	0.926181	2.58965	0.545765	0.660907	0.512457	10.5392
TRIAE_CS42_2BL_TGACv1_131995_AA0434270	6.05	3.44	13.51	11.17	8.42	7.17	4.17	1.48	3.28	3.01	2.49	1.44	1.387	0.722	-0.79	-0.583	-1.273	-0.666	-2.177	-1.971	-2.66	-1.511	-1.305	-1.994	0.206	-0.483	-0.689	0.516	1	0.739	1	0.108	1	0.000418	0.000711	9.52e-07	0.199	0.211	0.00114	1	0.864	1	1.15329	0.75603	2.07315	2.32292	1.24586	1.49635	0.613586
TRIAE_CS42_2BL_TGACv1_132162_AA0435700	4.7	8.36	3	6.54	2.97	4.83	4.43	6.61	3.75	5.16	1.96	2.09	-0.446	-0.726	-0.237	-0.553	-1.691	-0.28	0.209	-0.107	-1.245	0.489	0.173	-0.965	-0.316	-1.454	-1.138	1	1	1	1	0.00723	1	0.976	1	0.121	1	1	0.575	1	0.0586	1	5.02026	6.97155	3.68039	5.84272	3.40284	4.28673	4.46233
TRIAE_CS42_2BL_TGACv1_132245_AA0436330	1.28	1.99	0.75	1.54	1.91	2.2	1.6	25.52	1.31	2.62	2.02	2.53	-0.502	0.328	3.046	0.265	0.468	0.831	3.548	0.768	0.97	2.717	-0.063	0.139	-2.781	-2.578	0.203	1	1	0.0106	1	1	1	0.00254	1	1	0.151	1	1	0.0429	0.0406	1	1.23345	1.35009	0.765726	1.11677	1.41732	1.60373	1.30533
TRIAE_CS42_2BL_TGACv1_132250_AA0436350	3.13	1.44	3.96	3.5	4.59	4.11	5.76	3.47	7.03	4.86	7.24	5.8	0.729	0.948	1.017	1.399	1.534	0.219	0.288	0.669	0.804	0.069	0.45	0.585	0.381	0.516	0.135	1	0.809	0.315	0.0332	0.00869	1	0.94	0.971	0.479	1	1	1	1	0.812	1	0.458917	0.285351	0.531197	0.682581	0.662405	0.74331	0.756716
TRIAE_CS42_2BL_TGACv1_132283_AA0436490	0.64	0.3	0.82	0.51	0.48	0.59	0.8	1.48	1.91	1.85	1.6	2.27	0.525	0.284	1.38	2.043	2.096	-0.241	0.856	1.518	1.571	1.097	1.759	1.812	0.661	0.715	0.053	1	1	0.406	0.0139	0.00743	1	0.764	0.142	0.0748	1	0.127	0.0453	1	0.749	1	0.13719	0.0961331	0.167229	0.158088	0.107383	0.167163	0.163825
TRIAE_CS42_2BL_TGACv1_132301_AA0436610	0.93	2.09	1.02	1.64	0.86	0.68	0.71	1.02	0.54	0.69	0.3	0.48	-0.19	-1.026	-0.793	-1.307	-1.939	-0.836	-0.603	-1.117	-1.749	0.233	-0.28	-0.913	-0.513	-1.145	-0.633	1	1	0.856	0.391	0.0355	1	0.863	0.736	0.0713	1	1	1	1	0.593	1	1.42216	1.75616	1.94501	1.38471	1.31068	0.672167	1.19128
TRIAE_CS42_2BL_TGACv1_132535_AA0438220	0.64	1.19	0.34	0.7	0.38	0.98	0.98	2.45	0.24	0.34	0.18	0.22	-0.792	-0.357	0.914	-1.635	-2.186	0.435	1.706	-0.843	-1.394	1.27	-1.278	-1.829	-2.549	-3.099	-0.552	1	1	0.869	0.342	0.0841	1	0.195	1	0.699	1	1	0.453	0.0266	0.00256	1	0.364829	0.509182	0.205619	0.283034	0.250809	0.42576	0.529216
TRIAE_CS42_2BL_TGACv1_132673_AA0439030	93.5	82.3	94.12	96.64	114.97	108.84	159.67	294.63	215.59	210.64	286.12	284.16	0.118	0.348	1.371	1.278	1.698	0.23	1.253	1.16	1.58	1.023	0.93	1.35	-0.093	0.327	0.42	1	1	0.00019	0.000515	3.31e-07	1	0.00131	0.0027	2.8e-06	0.0949	0.0856	0.000198	1	0.836	1	28.7594	31.5947	27.9488	36.8789	34.2121	40.3034	45.8414
TRIAE_CS42_2BL_TGACv1_132862_AA0440200	3.7	3.44	3.62	3.55	2.39	2.16	3.99	2.17	4.23	3.01	6.88	6.76	0.008	-0.654	-0.25	0.015	0.936	-0.662	-0.259	0.007	0.927	0.404	0.669	1.59	0.265	1.186	0.921	1	1	1	1	0.175	1	0.959	1	0.18	1	1	0.00283	1	0.0629	1	0.614662	0.803443	0.578452	0.796962	0.419556	0.460901	0.576442
TRIAE_CS42_2BL_TGACv1_132878_AA0440250	1.35	1.59	1.3	1.64	3.35	4.37	2.31	35.41	1.97	2.28	1.01	0.74	-0.005	1.388	3.675	0.524	-0.757	1.393	3.68	0.529	-0.752	2.288	-0.864	-2.145	-3.151	-4.432	-1.281	1	1	0.000436	1	1	1	0.000563	1	1	0.264	1	0.157	0.00604	1.33e-05	1	0.71032	0.837081	0.59592	0.787657	1.5879	2.23645	1.02621
TRIAE_CS42_2BL_TGACv1_132929_AA0440510	4.77	3.78	0.41	0.84	0.38	0.25	0.62	0.37	0.36	0.56	0.36	0.87	-2.71	-3.792	-3.158	-3.171	-2.739	-1.083	-0.448	-0.46	-0.028	0.634	0.624	1.056	-0.011	0.421	0.433	0.00195	1.84e-06	1.47e-05	2.05e-06	2.51e-05	1	0.973	1	1	1	1	1	1	0.976	1	2.71133	2.29301	0.244037	0.499354	0.224822	0.151037	0.352204
TRIAE_CS42_2BL_TGACv1_133010_AA0440880	6.9	11.5	7.58	8.97	4.02	5.22	3.37	2.87	3.28	3.96	2.19	2.62	-0.158	-0.984	-1.578	-1.348	-1.934	-0.827	-1.42	-1.19	-1.776	-0.594	-0.363	-0.949	0.23	-0.356	-0.586	1	0.293	0.00162	0.00751	1.26e-05	1	0.00978	0.034	8.09e-05	1	1	0.254	1	0.896	1	2.46584	4.53789	2.68043	3.45625	1.74483	2.12708	1.45247
TRIAE_CS42_2BL_TGACv1_133066_AA0441180	0.71	1.39	0.34	0.79	0.38	0.85	0.98	9.02	1.01	1.94	0.95	1.09	-0.867	-0.719	2.242	0.477	-0.059	0.148	3.109	1.344	0.809	2.961	1.196	0.661	-1.766	-2.302	-0.536	1	1	0.108	1	1	1	0.0116	0.945	1	0.0841	1	1	0.583	0.0918	1	0.555794	0.698734	0.338849	0.447966	0.250313	0.491415	0.787042
TRIAE_CS42_2BL_TGACv1_133085_AA0441290	0.36	0.2	0.75	0.7	1.24	1.14	3.37	3.47	1.07	0.86	0.65	0.87	1.417	2.123	3.646	1.821	1.511	0.707	2.231	0.403	0.093	1.524	-0.304	-0.614	-1.829	-2.139	-0.31	1	0.0847	3.01e-08	0.101	0.3	1	0.000362	1	1	0.156	1	1	0.00577	0.000236	1	1.23763	0.471881	2.86593	1.65542	4.22408	2.93417	11.6168
TRIAE_CS42_2BL_TGACv1_133094_AA0441380	0.14	0.3	1.09	1.31	3.06	3.48	1.77	4.81	0.3	0.34	0.42	0.17	2.354	3.791	3.827	0.477	0.291	1.439	1.475	-1.879	-2.065	0.036	-3.318	-3.504	-3.353	-3.54	-0.187	0.398	1.27e-05	3.3e-06	1	1	0.788	0.188	0.13	0.0643	1	9.04e-05	1.26e-05	7.5e-05	1.09e-05	1	0.12038	0.130648	1.1232	0.534459	2.61389	1.60225	1.59452
TRIAE_CS42_2BL_TGACv1_133120_AA0441460	8.47	7.37	4.5	4.91	3.25	2.12	2.84	4.67	2.15	2.58	3.56	3.18	-0.745	-1.595	-1.045	-1.733	-1.231	-0.85	-0.3	-0.988	-0.485	0.55	-0.138	0.365	-0.688	-0.186	0.502	1	0.00672	0.105	0.00034	0.0199	1	0.913	0.205	1	1	1	1	1	0.979	1	2.1956	2.19148	1.04099	1.55	0.710383	0.647934	0.605455
TRIAE_CS42_2BL_TGACv1_133295_AA0442130	2.99	3.09	4.1	3.08	2.78	3.69	4.43	12.44	3.75	3.27	4.09	3.8	0.233	0.105	1.49	0.205	0.374	-0.128	1.257	-0.028	0.141	1.385	0.1	0.268	-1.285	-1.116	0.169	1	1	0.0312	1	1	1	0.132	1	1	0.254	1	1	0.178	0.206	1	1.26783	1.46611	1.70188	1.46648	1.16702	1.7227	1.79722
TRIAE_CS42_2BL_TGACv1_133511_AA0442740	0.14	0.05	2.05	3.27	0	0.13	0	0.05	0	0.17	0	0	4.801	-0.065	-1.369	0.118	-3.826	-4.867	-6.173	-4.691	-8.669	-1.303	0.183	-3.758	1.5	-2.421	-4.047	3.95e-05	1	1	1	1	1.25e-06	6.34e-08	2.24e-07	4.08e-10	1	1	1	1	1	1	0.362122	0.0977625	6.05925	6.50749	0	0.176108	0
TRIAE_CS42_2BL_TGACv1_133680_AA0443050	16.65	21.61	20.07	17.48	12.64	12	9.49	11.1	7.33	6.32	5.1	4.67	-0.032	-0.64	-0.891	-1.492	-1.974	-0.608	-0.859	-1.46	-1.942	-0.251	-0.852	-1.334	-0.601	-1.083	-0.482	1	0.651	0.0442	1.45e-05	1.45e-09	1	0.0715	2.9e-05	2.72e-09	1	0.184	0.000379	0.782	0.0105	1	15.0392	11.7315	22.429	9.79531	12.4168	6.98639	8.92212
TRIAE_CS42_2BL_TGACv1_135190_AA0444690	2.06	1.44	2.87	2.29	4.59	2.5	7.36	2.77	8.76	5.42	8.07	4.67	0.56	0.998	1.513	2.019	1.863	0.437	0.953	1.459	1.303	0.516	1.021	0.866	0.506	0.35	-0.156	1	1	0.0997	0.0047	0.00914	1	0.55	0.104	0.148	1	1	0.848	1	0.938	1	2.30016	1.44351	2.93856	2.23866	4.58572	2.53772	7.64793
TRIAE_CS42_2BS_TGACv1_145841_AA0446460	0.14	0.05	0	0.05	0	0.08	0.18	1.29	0.3	0.34	0.83	1.31	-1.488	-0.599	3.05	1.775	3.493	0.887	4.537	3.279	4.997	3.648	2.378	4.096	-1.284	0.434	1.72	1	1	0.0837	1	0.0114	1	0.0142	0.316	0.00039	0.103	1	0.00355	1	0.947	1	0.157404	0.0383274	0	0.0370977	0	0.0692289	0.197449
TRIAE_CS42_2BS_TGACv1_145856_AA0447280	36.15	32.21	18.09	12.9	26.13	24.89	37.41	116.5	45.23	34.37	49.17	42.1	-1.143	-0.422	1.174	0.219	0.417	0.721	2.317	1.363	1.56	1.596	0.641	0.839	-0.955	-0.757	0.198	0.876	1	0.0778	1	1	1	4.21e-06	0.0246	0.00319	0.0341	1	0.484	0.456	0.487	1	30.8026	30.4628	15.4483	11.7237	21.796	21.9181	30.8296
TRIAE_CS42_2BS_TGACv1_145856_AA0447300	3.27	2.69	1.71	0.98	3.16	3.73	5.5	16.04	6.26	5.81	5.63	5.71	-1.166	0.223	1.872	1.019	0.932	1.388	3.037	2.186	2.099	1.649	0.797	0.71	-0.852	-0.939	-0.087	1	1	0.00287	0.396	0.434	0.549	2.75e-07	0.000645	0.000663	0.0874	1	0.956	0.937	0.387	1	0.960222	1.21635	0.500423	0.306929	1.52972	1.33176	2.47966
TRIAE_CS42_2BS_TGACv1_145862_AA0447540	3.91	1.84	3	2.71	1.53	1.19	1.77	0.92	1.07	0.82	0.53	0.26	0.004	-1.086	-1.124	-1.594	-2.861	-1.091	-1.128	-1.599	-2.866	-0.038	-0.508	-1.774	-0.47	-1.736	-1.268	1	0.921	0.437	0.0775	8.52e-05	1	0.459	0.0817	0.000105	1	1	0.149	1	0.169	1	0.63375	0.416525	0.461693	0.595279	0.257781	0.23932	0.280742
TRIAE_CS42_2BS_TGACv1_145868_AA0447700	9.46	13.79	9.76	15.51	16.94	24.21	23.76	35.97	38.55	51.1	42.17	54.09	0.121	0.825	1.36	1.942	2.045	0.704	1.239	1.822	1.924	0.535	1.117	1.22	0.582	0.685	0.102	1	0.496	0.00297	1.03e-06	1.19e-07	1	0.0119	6.59e-06	7.68e-07	1	0.0583	0.00943	1	0.387	1	8.19184	8.38534	10.0545	10.0136	14.8305	16.0028	21.5684
TRIAE_CS42_2BS_TGACv1_145888_AA0448200	1.35	2.24	1.71	2.71	2.58	3.43	4.79	3.28	5.3	5.2	8.13	7.81	0.293	0.742	1.12	1.521	2.121	0.449	0.827	1.228	1.828	0.378	0.779	1.379	0.401	1	0.6	1	1	0.128	0.00577	5.62e-06	1	0.439	0.0498	0.000112	1	1	0.0125	1	0.172	1	1.9969	3.0625	1.98796	3.77873	3.51428	4.69071	6.07872
TRIAE_CS42_2BS_TGACv1_145920_AA0449360	4.7	3.49	10.51	6.26	9.09	6.91	4.17	10.63	1.85	1.29	1.72	1.27	1.035	0.965	0.879	-1.385	-1.455	-0.07	-0.155	-2.42	-2.49	-0.086	-2.35	-2.42	-2.264	-2.334	-0.07	1	0.837	0.546	0.109	0.0559	1	0.989	4.82e-05	1.5e-05	1	0.000377	6.57e-05	0.000643	0.000163	1	2.42652	2.17781	4.16958	3.98306	4.3122	4.35897	1.90092
TRIAE_CS42_2BS_TGACv1_145930_AA0449790	15.65	25.94	18.63	28.5	37.24	45.37	24.2	124.69	23.54	28.22	19.51	26.83	0.18	0.989	1.84	0.314	0.155	0.809	1.66	0.134	-0.025	0.851	-0.675	-0.834	-1.526	-1.685	-0.159	1	1	0.0171	1	1	1	0.052	1	1	1	1	0.9	0.145	0.0369	1	18.788	25.2451	23.7958	27.5793	45.1758	43.9988	29.2846
TRIAE_CS42_2BS_TGACv1_145946_AA0450480	0.78	1.24	0.68	0.98	1.34	1.4	0.53	0.05	0.42	0.47	0.24	0.39	-0.285	0.414	-2.116	-1.189	-1.655	0.699	-1.832	-0.905	-1.37	-2.529	-1.603	-2.068	0.93	0.464	-0.466	1	1	0.188	0.69	0.165	1	0.378	1	0.501	0.194	0.392	0.0491	1	1	1	0.28996	0.461809	0.251387	0.377024	0.499807	0.533208	0.206119
TRIAE_CS42_2BS_TGACv1_145962_AA0450880	13.38	17.08	9.96	9.95	11.1	12.34	9.04	11.97	7.21	7.74	6.05	5.67	-0.616	-0.376	-0.528	-1.027	-1.381	0.239	0.088	-0.412	-0.766	-0.152	-0.651	-1.005	-0.5	-0.853	-0.354	1	1	0.595	0.0136	0.000118	1	0.998	1	0.147	1	0.808	0.0269	1	0.101	1	16.3631	20.0095	12.1044	11.769	12.8363	14.333	10.5299
TRIAE_CS42_2BS_TGACv1_145965_AA0450980	5.69	14.24	8.6	11.45	6.41	11.24	6.65	18.54	5.07	9.42	2.73	4.23	0.005	-0.171	0.342	-0.462	-1.516	-0.176	0.337	-0.466	-1.521	0.513	-0.29	-1.345	-0.803	-1.858	-1.055	1	1	1	1	0.0712	1	0.947	1	0.0726	1	1	0.22	1	0.0185	1	12.9993	14.232	21.6989	12.539	13.8962	13.4416	14.8812
TRIAE_CS42_2BS_TGACv1_146034_AA0453640	0	0.1	0.2	0.61	0.77	1.87	0.35	1.85	0	0.04	0	0	2.739	4.407	4.171	-1.025	-3.238	1.673	1.439	-3.778	-6.02	-0.233	-5.444	-7.655	-5.206	-7.399	-2.301	1	0.00987	0.0103	1	1	1	0.63	0.149	0.0365	1	0.00207	0.000118	0.00443	0.000345	1	0	0.0366078	0.104609	0.175504	0.355914	0.690225	0.163012
TRIAE_CS42_2BS_TGACv1_146134_AA0456280	3.13	2.59	1.98	2.15	1.53	1.91	0.8	0.88	0.77	0.9	0.59	0.92	-0.458	-0.699	-1.742	-1.745	-1.88	-0.241	-1.284	-1.287	-1.422	-1.043	-1.046	-1.181	-0.002	-0.137	-0.135	1	1	0.00984	0.0045	0.00114	1	0.164	0.125	0.0435	0.978	0.828	0.247	1	1	1	7.39318	4.59697	5.38612	4.1929	3.10403	3.78345	1.78192
TRIAE_CS42_2BS_TGACv1_146142_AA0456580	8.04	6.87	5.12	5.84	5.07	4.49	5.67	4.9	2.98	3.4	2.97	2.01	-0.437	-0.645	-0.5	-1.216	-1.593	-0.208	-0.063	-0.779	-1.156	0.145	-0.571	-0.948	-0.716	-1.093	-0.377	1	1	0.834	0.014	0.000271	1	1	0.399	0.0269	1	1	0.205	0.82	0.062	1	10.9168	7.27027	6.75085	5.85216	6.97389	4.63097	7.49656
TRIAE_CS42_2BS_TGACv1_146155_AA0456940	0.14	0.35	0.14	0.28	0.29	0.76	1.24	1.29	1.43	2.02	1.3	1.79	-0.236	1.141	2.263	2.716	2.558	1.378	2.5	2.954	2.796	1.123	1.573	1.415	0.45	0.292	-0.158	1	1	0.024	0.00067	0.00147	1	0.0148	0.000307	0.000611	1	0.246	0.185	1	0.976	1	0.835785	0.698601	0.475795	0.568153	1.68658	0.973345	4.77992
TRIAE_CS42_2BS_TGACv1_146155_AA0456990	5.12	8.61	5.73	5.14	5.07	7.84	6.03	19.28	4.77	5.81	4.21	4.62	-0.344	-0.082	0.888	-0.381	-0.641	0.263	1.233	-0.036	-0.296	0.97	-0.299	-0.559	-1.269	-1.529	-0.26	1	1	0.538	1	0.885	1	0.18	1	1	0.955	1	1	0.235	0.0334	1	9.35191	15.8552	10.6666	9.66411	9.17863	13.97	10.7036
TRIAE_CS42_2BS_TGACv1_146178_AA0457440	12.88	10.55	14.13	12.1	18	14.63	14.89	8.69	11.26	11.01	8.13	7.2	0.163	0.474	-0.003	-0.071	-0.611	0.311	-0.167	-0.234	-0.775	-0.478	-0.545	-1.086	-0.067	-0.608	-0.541	1	1	1	1	0.484	1	0.968	1	0.19	1	1	0.0205	1	0.478	1	3.05152	3.13225	3.34952	3.67043	4.07573	4.12387	3.33193
TRIAE_CS42_2BS_TGACv1_146180_AA0457550	0.43	0.35	0.89	0.61	1.15	1.06	1.42	0.14	1.55	1.03	2.67	1.61	0.93	1.499	0.855	1.721	2.451	0.569	-0.075	0.79	1.52	-0.644	0.221	0.95	0.865	1.595	0.73	1	1	0.961	0.328	0.0165	1	1	1	0.309	1	1	1	1	0.365	1	0.0952031	0.0934383	0.157793	0.160445	0.248461	0.274881	0.236907
TRIAE_CS42_2BS_TGACv1_146196_AA0458120	1.64	1.24	0.75	1.4	1.91	1.44	0.53	0.09	1.49	1.16	1.13	0.83	-0.376	0.204	-2.423	-0.117	-0.557	0.581	-2.048	0.259	-0.181	-2.627	-0.322	-0.762	2.309	1.869	-0.44	1	1	0.0263	1	1	1	0.145	1	1	0.0844	1	1	0.0772	0.259	1	0.489499	0.507561	0.210575	0.618068	0.611611	0.597482	0.135036
TRIAE_CS42_2BS_TGACv1_146197_AA0458170	1.35	0.75	0.89	0.14	2.78	1.23	0	0.14	0.06	0	0	0	-1.079	0.911	-3.473	-5.017	-7.27	1.99	-2.397	-3.945	-6.226	-4.383	-5.928	-8.179	-1.531	-3.765	-2.341	1	1	0.0124	0.00195	0.000226	0.941	0.244	0.0856	0.0141	0.00417	0.000127	5.12e-06	1	0.863	1	0.971642	0.67774	0.71733	0.125465	2.25745	1.07069	0
TRIAE_CS42_2BS_TGACv1_146197_AA0458270	0.5	0.85	0.75	0.89	1.34	1.14	1.86	2.5	2.2	2.06	1.19	2.18	0.258	0.823	1.67	1.619	1.299	0.565	1.412	1.361	1.042	0.847	0.796	0.476	-0.052	-0.371	-0.319	1	1	0.0424	0.0407	0.181	1	0.135	0.146	0.433	1	1	1	1	0.923	1	0.513789	0.703616	0.789052	0.745941	1.29761	1.05829	1.61263
TRIAE_CS42_2BS_TGACv1_146205_AA0458790	0.93	3.88	1.02	2.85	5.26	10.09	7.09	6.15	5.78	9.33	4.92	6.54	-0.312	1.658	1.431	1.627	1.228	1.971	1.743	1.939	1.54	-0.228	-0.032	-0.431	0.196	-0.203	-0.399	1	0.185	0.196	0.0856	0.316	0.11	0.0713	0.0232	0.108	1	1	1	1	0.984	1	3.43075	10.7974	3.59478	7.55584	19.9792	29.963	24.6031
TRIAE_CS42_2BS_TGACv1_146208_AA0458850	6.83	7.07	7.51	6.78	8.62	8.9	5.67	14.24	5.54	4.73	4.03	4.49	0.037	0.334	0.537	-0.439	-0.703	0.297	0.5	-0.476	-0.74	0.203	-0.773	-1.037	-0.976	-1.24	-0.264	1	1	0.872	1	0.602	1	0.792	1	0.536	1	1	0.167	0.394	0.046	1	3.88405	4.09672	4.2076	3.92207	4.65984	5.23175	2.84087
TRIAE_CS42_2BS_TGACv1_146219_AA0459340	3.42	2.94	11.67	8.13	9.38	6.78	4.17	12.16	2.03	1.68	0.89	0.7	1.638	1.34	1.383	-0.778	-1.999	-0.298	-0.255	-2.417	-3.638	0.043	-2.119	-3.34	-2.162	-3.383	-1.222	0.199	0.211	0.0761	0.901	0.00341	1	0.955	3.9e-05	2.56e-10	1	0.00194	2.41e-08	0.00113	1.8e-08	1	1.43705	1.45838	4.16377	4.17574	3.96074	3.19669	1.65373
TRIAE_CS42_2BS_TGACv1_146219_AA0459380	11.17	8.86	16.72	17.34	16.37	15.18	8.07	28.94	5.66	4.9	4.8	3.84	0.767	0.656	0.898	-0.922	-1.213	-0.112	0.131	-1.69	-1.98	0.243	-1.578	-1.868	-1.82	-2.111	-0.291	1	1	0.441	0.474	0.103	1	0.997	0.0055	0.000344	1	0.0334	0.00162	0.0049	0.000208	1	5.52711	4.92277	8.19062	9.49562	8.3031	7.90678	3.87462
TRIAE_CS42_2BS_TGACv1_146219_AA0459390	5.48	4.23	13.51	10.47	11.39	10.43	4.26	22.93	1.25	1.03	0.95	0.7	1.305	1.169	1.499	-2.085	-2.558	-0.136	0.194	-3.39	-3.863	0.33	-3.254	-3.727	-3.584	-4.057	-0.474	1	0.784	0.125	0.0124	0.000878	1	0.99	1.85e-06	3.58e-08	1	2.24e-05	1.78e-07	1.94e-06	1.24e-08	1	2.68811	2.51577	6.40433	6.25418	5.79656	5.55434	1.95332
TRIAE_CS42_2BS_TGACv1_146223_AA0459510	2.35	1.29	1.3	0.7	0.48	0.51	0.27	0.32	0.89	0.86	0.53	0.35	-0.874	-1.837	-2.545	-1.029	-2.034	-0.963	-1.672	-0.155	-1.16	-0.709	0.808	-0.196	1.518	0.514	-1.005	1	0.126	0.00515	0.676	0.0169	1	0.251	1	0.549	1	1	1	0.711	0.975	1	1.26725	0.890136	0.78318	0.471723	0.276541	0.282693	0.146431
TRIAE_CS42_2BS_TGACv1_146341_AA0463010	1.42	1.24	1.02	2.1	1.15	1.06	0.8	1.76	1.91	3.18	2.73	5.41	0.258	-0.274	0	0.944	1.618	-0.532	-0.258	0.686	1.36	0.274	1.218	1.892	0.944	1.618	0.674	1	1	1	0.815	0.0502	1	0.971	1	0.136	1	0.857	0.0254	1	0.0597	1	2.31836	1.081	1.86353	1.9637	1.68569	1.04745	1.29778
TRIAE_CS42_2BS_TGACv1_146468_AA0465810	2.21	3.44	1.91	3.41	2.01	3.39	1.68	20.99	1.43	2.19	2.25	3.05	-0.082	-0.053	2.009	-0.636	-0.09	0.029	2.091	-0.554	-0.008	2.062	-0.583	-0.037	-2.645	-2.099	0.546	1	1	0.141	1	1	1	0.127	1	1	0.428	1	1	0.0358	0.107	1	1.203	2.01932	1.09542	2.15757	1.19339	2.04687	0.923512
TRIAE_CS42_2BS_TGACv1_146487_AA0466420	0.36	0.2	0.41	0.23	2.11	1.36	3.99	0.65	4.23	2.49	3.91	2.88	0.21	2.627	3.019	3.603	3.62	2.417	2.809	3.393	3.41	0.393	0.974	0.99	0.581	0.598	0.017	1	0.102	0.00949	0.000295	0.000168	0.341	0.0226	0.000681	0.000372	1	1	1	1	0.909	1	0.194968	0.104245	0.196106	0.0425261	0.728823	0.643704	1.32276
TRIAE_CS42_2BS_TGACv1_146523_AA0467440	42.84	34.85	49.89	49.58	33.03	27.6	26.15	30.28	24.79	21.72	13.4	13.79	0.358	-0.36	-0.457	-0.74	-1.512	-0.718	-0.815	-1.098	-1.87	-0.097	-0.38	-1.152	-0.283	-1.055	-0.773	1	1	0.617	0.0885	4.19e-07	0.489	0.0496	0.00099	1.03e-10	1	1	0.000636	1	0.00266	0.63	7.45082	7.49252	8.52699	10.5272	5.82339	5.63782	4.39339
TRIAE_CS42_2BS_TGACv1_146585_AA0468650	0.93	0.7	0.61	0.51	0.77	2.46	1.95	2.64	3.28	4.73	3.38	4.54	-0.514	1.092	1.525	2.317	2.299	1.607	2.039	2.832	2.814	0.433	1.224	1.206	0.791	0.773	-0.018	1	1	0.13	0.000825	0.000649	0.73	0.023	2.64e-05	1.85e-05	1	0.407	0.213	1	0.661	1	1.5875	0.997299	1.18984	0.720318	1.37871	3.59438	3.47711
TRIAE_CS42_2BS_TGACv1_146598_AA0469050	1	2.54	1.02	1.4	2.11	1.91	2.48	3.51	2.86	3.4	3.26	4.8	-0.559	0.139	0.743	0.791	1.158	0.698	1.302	1.35	1.717	0.604	0.652	1.018	0.047	0.414	0.367	1	1	0.766	0.791	0.158	1	0.17	0.126	0.00849	1	1	0.447	1	0.896	1	1.7411	3.45024	1.66775	1.90441	3.71961	2.84115	4.4981
TRIAE_CS42_2BS_TGACv1_146599_AA0469070	0	0.1	0.2	0.09	0.48	0.68	0.71	0.51	0.12	1.08	0.89	1.7	1.212	3.219	3.223	3.297	4.36	2.012	2.017	2.082	3.145	0.006	0.066	1.129	0.06	1.123	1.064	1	0.309	0.141	0.0617	0.000598	1	0.484	0.587	0.0145	1	1	1	1	0.72	1	0	0.138575	0.567774	0.13442	0.705775	0.898028	1.55692
TRIAE_CS42_2BS_TGACv1_146633_AA0469720	4.06	3.73	3.55	2.66	5.84	4.83	6.12	4.07	7.63	6.28	8.36	7.07	-0.334	0.444	0.367	0.835	0.985	0.779	0.702	1.169	1.32	-0.077	0.39	0.541	0.467	0.618	0.151	1	1	1	0.289	0.0804	1	0.524	0.0335	0.00561	1	1	0.976	1	0.588	1	5.16583	3.71892	4.87514	2.63114	7.57987	5.11164	7.8972
TRIAE_CS42_2BS_TGACv1_146648_AA0470040	10.39	6.97	13.04	12.8	18.95	19.8	9.66	13.08	5.12	6.8	5.69	5.45	0.581	1.167	0.407	-0.528	-0.631	0.586	-0.174	-1.109	-1.213	-0.76	-1.695	-1.798	-0.935	-1.038	-0.104	1	0.0184	0.911	0.811	0.439	1	0.958	0.0136	0.00329	0.6	2.35e-05	1.28e-06	0.135	0.0335	1	4.47452	3.22071	5.46775	5.75122	7.91361	8.64877	3.9553
TRIAE_CS42_2BS_TGACv1_146676_AA0470480	0.14	0.7	0.41	1.64	0.48	0.85	0.44	5.27	0.3	0.6	0.06	0.22	1.245	0.639	2.722	0.07	-1.54	-0.606	1.478	-1.176	-2.787	2.084	-0.569	-2.179	-2.654	-4.263	-1.613	1	1	0.127	1	0.908	1	0.666	1	0.141	0.887	1	0.655	0.261	0.00534	1	0.621409	1.41973	1.98656	3.54528	1.96287	1.86497	1.87736
TRIAE_CS42_2BS_TGACv1_146679_AA0470560	1.78	1.74	1.57	1.4	0.67	0.76	0.35	2.64	0.12	0.3	1.42	0.79	-0.246	-1.274	-0.162	-2.969	-0.684	-1.028	0.084	-2.724	-0.438	1.112	-1.694	0.591	-2.807	-0.522	2.288	1	1	1	0.00419	1	1	1	0.0215	1	1	1	1	0.0281	0.935	0.674	2.4799	1.01551	2.6574	0.891329	0.942509	0.530806	0.514591
TRIAE_CS42_2BS_TGACv1_146763_AA0472320	3.49	7.42	4.78	9.11	4.4	8.18	5.32	8.09	3.87	6.41	2.31	2.57	0.346	0.215	0.297	-0.089	-1.164	-0.131	-0.048	-0.435	-1.509	0.083	-0.304	-1.378	-0.386	-1.461	-1.075	1	1	1	1	0.217	1	1	1	0.0353	1	1	0.11	1	0.0657	1	2.39841	3.6019	3.67953	4.62523	3.0427	4.23245	3.64974
TRIAE_CS42_2BS_TGACv1_146787_AA0472750	1.35	1.54	3.89	5.75	14.17	17.85	6.83	38.28	0.54	0.34	0.18	0.31	1.73	3.458	3.957	-1.73	-2.52	1.728	2.227	-3.461	-4.252	0.499	-5.189	-5.979	-5.687	-6.478	-0.792	0.876	1.73e-05	1.45e-07	0.256	0.0206	0.328	0.00833	3.11e-05	3.15e-07	1	1.9e-10	2.74e-13	9.27e-12	4.3e-15	1	0.832089	0.663007	2.68574	2.51283	8.76487	8.18767	4.22777
TRIAE_CS42_2BS_TGACv1_146822_AA0473460	1.21	1.64	4.64	3.97	6.89	6.74	7.54	2.17	9.06	8.09	9.31	9.12	1.573	2.237	1.709	2.567	2.672	0.664	0.136	0.994	1.099	-0.528	0.33	0.435	0.858	0.963	0.105	0.373	0.000716	0.0155	7.96e-06	1.71e-06	1	0.993	0.392	0.182	1	1	1	0.967	0.379	1	0.329733	0.488635	1.07334	1.37764	1.7905	2.18565	1.71148
TRIAE_CS42_2BS_TGACv1_146862_AA0474120	7.26	11.4	3.34	5.65	1.44	3.43	1.6	9.8	0.83	0.86	0.3	0.31	-1.048	-1.904	-0.691	-3.452	-4.924	-0.856	0.357	-2.404	-3.876	1.213	-1.548	-3.02	-2.761	-4.232	-1.474	1	0.176	0.977	5.82e-05	2e-08	1	0.963	0.0173	1.71e-05	1	0.797	0.00344	0.00626	4.09e-06	1	8.64344	9.46679	4.68777	4.94333	1.72158	3.10821	1.82198
TRIAE_CS42_2BS_TGACv1_146870_AA0474340	27.04	28.98	24.64	26.5	11.1	14.25	12.23	9.71	7.15	8.9	7.3	8.77	-0.131	-1.134	-1.361	-1.798	-1.798	-1.002	-1.229	-1.667	-1.667	-0.227	-0.664	-0.665	-0.437	-0.437	0	1	0.00573	0.000117	2.38e-08	1.2e-08	0.0579	0.00116	3.87e-07	1.95e-07	1	0.649	0.335	1	0.684	1	22.617	16.5405	23.04	15.9831	9.11687	8.82137	10.2243
TRIAE_CS42_2BS_TGACv1_146871_AA0474420	14.94	12.15	7.37	9.25	12.83	14.2	10.82	4.35	6.85	7.96	5.16	4.62	-0.699	0.001	-0.862	-0.867	-1.468	0.7	-0.163	-0.168	-0.769	-0.863	-0.868	-1.469	-0.005	-0.606	-0.601	1	1	0.339	0.312	0.00308	1	0.986	1	0.443	0.857	0.647	0.00537	1	0.66	1	3.55299	3.55354	1.55245	2.63196	3.03604	3.72849	2.27876
TRIAE_CS42_2BS_TGACv1_146872_AA0474440	0.78	1.44	2.18	1.92	8.52	11.32	19.5	22.01	27.05	36.65	28.23	37.56	0.826	3.116	4.171	4.788	4.835	2.29	3.345	3.962	4.009	1.055	1.672	1.718	0.617	0.663	0.046	1	6.31e-14	2.5e-26	3.99e-35	8e-36	7.37e-08	6.59e-19	4.67e-27	7.7e-28	0.114	1.93e-05	2.02e-06	0.76	0.319	1	1.46629	1.95805	4.59339	2.69888	16.6284	16.4324	38.4517
TRIAE_CS42_2BS_TGACv1_146881_AA0474730	6.19	5.83	4.44	4.3	2.49	2.54	1.77	1.9	1.67	1.16	1.07	0.96	-0.459	-1.249	-1.699	-2.099	-2.564	-0.79	-1.24	-1.64	-2.105	-0.45	-0.849	-1.315	-0.399	-0.864	-0.466	1	0.0578	0.000582	4.75e-06	9.37e-09	1	0.0493	0.00127	8.25e-06	1	1	0.06	1	0.481	1	2.40392	2.63647	1.49085	2.07759	0.788536	1.17512	0.627147
TRIAE_CS42_2BS_TGACv1_146900_AA0475120	17.36	12.3	28.87	15.93	35.61	26.2	32.63	39.39	19.43	15.27	14.53	12.35	0.594	1.059	1.285	0.228	-0.14	0.464	0.691	-0.366	-0.734	0.226	-0.831	-1.198	-1.057	-1.425	-0.368	1	0.0826	0.00411	1	1	1	0.393	1	0.276	1	0.407	0.00934	0.0619	0.000725	1	8.72836	9.56371	12.2005	11.1461	17.0607	17.985	13.8021
TRIAE_CS42_2BS_TGACv1_146907_AA0475170	0.36	0.35	0.27	0.28	0.57	0.68	0.53	0.97	1.25	0.99	0.95	1.44	-0.336	0.847	1.148	1.642	1.761	1.183	1.484	1.979	2.098	0.302	0.795	0.913	0.492	0.611	0.119	1	1	0.703	0.162	0.0766	1	0.41	0.0697	0.0283	1	1	1	1	0.849	1	0.191569	0.224397	0.135931	0.179977	0.299975	0.424048	0.266984
TRIAE_CS42_2BS_TGACv1_146971_AA0476010	9.11	11.4	7.37	7.62	10.05	11.11	12.59	20.34	9.71	13.85	13.17	15.31	-0.455	0.045	0.689	0.201	0.471	0.5	1.144	0.656	0.926	0.644	0.155	0.426	-0.488	-0.218	0.271	1	1	0.381	1	0.801	1	0.0192	0.564	0.0662	1	1	1	1	0.938	1	6.11932	7.11478	5.00852	4.76965	6.66528	7.15291	8.60533
TRIAE_CS42_2BS_TGACv1_147021_AA0476640	2.92	8.12	1.98	3.08	1.82	3.35	1.77	10.96	1.19	1.85	1.01	1.53	-1.122	-1.078	0.217	-1.853	-2.114	0.044	1.339	-0.732	-0.993	1.295	-0.775	-1.036	-2.07	-2.331	-0.261	1	1	1	0.151	0.0488	1	0.489	1	0.928	1	1	1	0.136	0.0297	1	3.9001	6.55687	2.82426	2.58002	2.33683	2.98687	2.30547
TRIAE_CS42_2BS_TGACv1_147021_AA0476660	11.24	16.18	12.29	17.06	15.32	16.45	9.04	13.87	6.55	8.86	4.03	3.71	0.097	0.21	-0.252	-0.83	-1.829	0.113	-0.349	-0.927	-1.926	-0.462	-1.04	-2.039	-0.578	-1.577	-0.999	1	1	1	0.216	5.63e-06	1	0.855	0.113	1.26e-06	1	0.112	4.54e-07	1	0.000365	0.765	9.68757	11.1749	10.734	11.4818	10.5359	10.4041	6.12608
TRIAE_CS42_2BS_TGACv1_147086_AA0477760	3.06	2.04	1.16	1.4	2.97	2.76	3.37	1.29	3.16	3.83	5.75	6.02	-0.966	0.173	-0.178	0.47	1.218	1.14	0.788	1.437	2.185	-0.352	0.296	1.045	0.648	1.397	0.748	1	1	1	1	0.0938	1	0.662	0.0568	8.13e-05	1	1	0.299	1	0.0629	1	1.55073	1.13016	0.661057	0.784668	1.83894	1.60466	1.90042
TRIAE_CS42_2BS_TGACv1_147094_AA0477830	14.8	14.89	10.37	12.85	8.9	11.66	12.68	27.18	11.68	13.98	7.06	8.29	-0.351	-0.521	0.435	-0.209	-0.949	-0.169	0.787	0.143	-0.598	0.956	0.312	-0.429	-0.644	-1.385	-0.741	1	1	0.928	1	0.103	1	0.326	1	0.678	0.428	1	1	0.958	0.00359	1	9.42573	7.12498	7.09429	6.32249	5.77455	5.81474	7.86874
TRIAE_CS42_2BS_TGACv1_147117_AA0478260	4.77	5.28	3.75	4.02	5.26	6.06	7.27	3.88	9.42	9.81	8.19	7.81	-0.37	0.179	0.118	0.933	0.667	0.549	0.488	1.303	1.037	-0.061	0.754	0.488	0.815	0.549	-0.266	1	1	1	0.136	0.482	1	0.754	0.00737	0.0561	1	0.797	1	0.538	0.682	1	1.58228	2.09902	1.19503	1.6688	1.69497	2.39001	2.23373
TRIAE_CS42_2BS_TGACv1_147121_AA0478340	0.36	1	0.2	0.98	0.57	1.78	1.77	1.43	1.91	2.97	2.31	3.4	-0.164	0.828	1.181	1.802	2.029	0.992	1.345	1.966	2.193	0.353	0.974	1.201	0.62	0.847	0.227	1	1	0.629	0.125	0.0369	1	0.469	0.0752	0.0153	1	1	0.577	1	0.763	1	0.469074	1.08238	0.364846	1.20024	0.982846	2.164	2.56091
TRIAE_CS42_2BS_TGACv1_147141_AA0478560	3.06	4.83	1.23	1.87	1.82	2.37	1.68	7.35	0.66	1.25	0.83	1.35	-1.339	-0.901	0.217	-2.03	-1.84	0.437	1.556	-0.691	-0.501	1.118	-1.128	-0.939	-2.247	-2.057	0.19	1	1	1	0.0341	0.0549	1	0.201	1	1	1	1	1	0.0243	0.0294	1	3.66947	4.04355	1.57027	1.61107	2.28984	2.03569	1.99285
TRIAE_CS42_2BS_TGACv1_147141_AA0478610	1.78	4.03	1.43	2.06	1.34	2.59	0.89	2.08	1.61	2.41	0.47	0.79	-0.738	-0.539	-0.931	-0.538	-2.187	0.2	-0.193	0.2	-1.449	-0.393	0.001	-1.648	0.394	-1.255	-1.65	1	1	0.706	1	0.0075	1	0.993	1	0.22	1	1	0.164	1	0.456	1	2.70163	3.91778	2.46394	1.93063	2.27369	2.7885	1.53401
TRIAE_CS42_2BS_TGACv1_147144_AA0478670	0.07	0.25	0.41	0.19	0.57	0.59	1.06	0.97	0.83	1.2	1.07	1.48	0.689	1.72	2.497	2.531	2.848	1.032	1.81	1.841	2.158	0.778	0.808	1.125	0.029	0.346	0.317	1	0.709	0.016	0.0092	0.000863	1	0.219	0.12	0.0177	1	1	0.676	1	0.961	1	0.11951	0.352582	0.564538	0.209498	0.77128	0.752094	1.6918
TRIAE_CS42_2BS_TGACv1_147153_AA0478890	3.27	3.83	2.05	2.34	2.11	1.91	1.77	2.17	1.07	1.29	1.42	1.61	-0.694	-0.839	-0.833	-1.578	-1.222	-0.145	-0.138	-0.884	-0.528	0.007	-0.739	-0.383	-0.745	-0.389	0.356	1	0.839	0.424	0.00469	0.0402	1	0.995	0.519	1	1	1	1	1	0.91	1	1.74672	1.8021	1.10388	1.12341	1.12855	0.890241	0.875333
TRIAE_CS42_2BS_TGACv1_147212_AA0479930	6.97	10.46	6.83	8.97	9.48	11.79	7.45	58.34	5.42	7.61	6.94	8.11	-0.142	0.287	1.918	-0.419	-0.213	0.429	2.06	-0.277	-0.07	1.631	-0.706	-0.5	-2.337	-2.131	0.206	1	1	0.0429	1	1	1	0.03	1	1	0.451	1	1	0.013	0.0165	1	4.21442	5.53948	4.24123	5.19506	5.34568	6.92715	4.12887
TRIAE_CS42_2BS_TGACv1_147223_AA0480050	0.21	0.35	0.07	0.42	0.1	0.72	0.53	1.29	0.66	2.19	1.3	1.79	-0.13	0.669	1.694	2.303	2.407	0.799	1.824	2.434	2.538	1.025	1.633	1.737	0.607	0.711	0.104	1	1	0.536	0.103	0.0539	1	0.398	0.0714	0.0343	1	0.845	0.336	1	0.896	1	0.549384	0.605918	0.214485	0.878334	0.755151	1.72782	1.6491
TRIAE_CS42_2BS_TGACv1_147299_AA0481410	2.06	1.99	1.5	2.01	1.34	0.98	0.89	0.65	0.18	0.22	0.36	0.65	-0.193	-0.846	-1.434	-3.302	-1.951	-0.653	-1.241	-3.111	-1.759	-0.588	-2.456	-1.105	-1.867	-0.517	1.353	1	1	0.148	7.53e-06	0.00485	1	0.347	3.55e-05	0.0201	1	0.0298	0.604	0.35	0.923	1	0.771457	0.819766	0.493659	0.833282	0.491248	0.391094	0.335
TRIAE_CS42_2BS_TGACv1_147477_AA0483600	8.97	8.76	6.42	7.34	9.19	9.45	9.49	11.93	13.59	13.33	14.89	16.27	-0.362	0.075	0.282	0.603	0.815	0.436	0.643	0.964	1.176	0.207	0.528	0.74	0.321	0.533	0.212	1	1	1	0.411	0.0574	1	0.346	0.0197	0.000782	1	1	0.162	1	0.464	1	4.33135	3.94405	3.23208	3.33918	4.34977	4.3233	4.45096
TRIAE_CS42_2BS_TGACv1_147485_AA0483740	0.71	1.1	0.89	1.03	1.53	2.54	2.84	2.22	2.92	3.18	2.43	3.4	0.065	1.187	1.432	1.723	1.664	1.122	1.366	1.658	1.599	0.244	0.535	0.476	0.29	0.232	-0.059	1	0.518	0.0619	0.00806	0.00703	1	0.114	0.0109	0.0118	1	1	1	1	0.967	1	0.417231	0.579175	0.575462	0.543009	1.01052	1.3781	1.66572
TRIAE_CS42_2BS_TGACv1_147485_AA0483770	0.07	0.1	0.07	0.19	0.77	0.13	1.42	0.42	1.31	0.73	0.83	0.35	0.591	2.061	3.214	3.436	2.636	1.472	2.627	2.845	2.044	1.155	1.369	0.569	0.212	-0.587	-0.8	1	1	0.07	0.0168	0.168	1	0.129	0.0629	0.386	1	1	1	1	0.932	1	0.320753	0.253886	0.475322	0.216712	1.45288	1.3742	2.66141
TRIAE_CS42_2BS_TGACv1_147491_AA0483780	0.14	0.25	0.2	0.47	0.77	0.89	1.68	2.13	2.15	2.54	2.19	3.8	0.776	2.011	3.2	3.488	3.849	1.236	2.426	2.712	3.073	1.19	1.475	1.835	0.284	0.645	0.361	1	0.244	7.49e-05	4.23e-06	5.83e-08	1	0.00266	0.000135	2.46e-06	0.866	0.246	0.014	1	0.75	1	0.15471	0.212532	0.219348	0.418452	0.826267	0.786612	1.65484
TRIAE_CS42_2BS_TGACv1_147553_AA0484820	0.57	0.25	0.2	0.23	1.72	1.78	2.39	1.53	2.92	3.7	6.76	6.89	-0.791	2.156	2.274	3.075	4.112	2.948	3.066	3.868	4.906	0.118	0.917	1.955	0.799	1.836	1.038	1	0.018	0.00292	7.82e-07	1.11e-13	0.000565	5.33e-05	1.68e-09	4.08e-17	1	0.89	0.000205	1	0.000724	1	0.603541	0.195042	0.170974	0.320489	2.46942	1.68009	3.66934
TRIAE_CS42_2BS_TGACv1_147651_AA0485950	7.61	5.28	17.61	12.57	11.39	8.52	6.92	29.63	0.66	0.39	0.06	0.04	1.228	0.626	1.515	-3.635	-6.815	-0.603	0.286	-4.864	-8.048	0.889	-4.261	-7.44	-5.15	-8.327	-3.191	1	1	0.0938	7.95e-07	1.97e-13	1	0.962	5.24e-12	2.42e-19	1	1.49e-08	1.47e-16	9.27e-12	1.72e-20	0.544	14.5323	9.03337	35.7665	21.4519	21.6343	14.5541	12.8538
TRIAE_CS42_2BS_TGACv1_147681_AA0486460	6.62	4.78	5.8	4.35	12.54	13.74	9.49	40.41	5.42	6.15	5.63	4.28	-0.167	1.209	2.14	0.027	-0.2	1.377	2.308	0.195	-0.033	0.931	-1.182	-1.41	-2.113	-2.341	-0.228	1	0.494	0.00116	1	1	0.516	0.000478	1	1	1	0.555	0.108	0.00288	0.000225	1	4.65953	3.80788	3.96851	3.4907	8.84773	10.575	6.38753
TRIAE_CS42_2BS_TGACv1_147734_AA0487100	4.34	8.12	6.14	9.16	7.47	13.44	8.33	37.45	6.38	8.43	6.05	8.16	0.294	0.749	1.878	0.245	0.186	0.455	1.584	-0.049	-0.108	1.129	-0.504	-0.563	-1.633	-1.692	-0.059	1	1	0.0219	1	1	1	0.1	1	1	0.954	1	1	0.127	0.0526	1	4.61707	8.73239	4.84708	8.3759	7.95447	15.1627	7.73643
TRIAE_CS42_2BS_TGACv1_147753_AA0487350	0.14	0.35	0.41	0.28	0.38	0.42	1.42	0.65	1.91	1.72	2.19	2.7	0.369	0.644	1.884	2.773	3.213	0.275	1.515	2.404	2.844	1.24	2.128	2.568	0.886	1.327	0.44	1	1	0.115	0.000391	4.98e-06	1	0.3	0.00334	6.3e-05	1	0.0373	0.000654	1	0.233	1	0.175299	0.439802	0.401103	0.369385	0.443632	0.447935	1.49049
TRIAE_CS42_2BS_TGACv1_147789_AA0487730	17.65	18.37	16.59	16.45	13.21	13.95	21.37	29.13	25.09	29.85	34.82	39.52	-0.125	-0.405	0.493	0.61	1.045	-0.28	0.618	0.735	1.171	0.898	1.015	1.451	0.117	0.553	0.436	1	1	0.555	0.296	0.00158	1	0.289	0.109	0.000226	0.129	0.0128	3.3e-06	1	0.347	1	15.5476	13.6122	14.5885	12.3016	11.3181	10.7416	18.6184
TRIAE_CS42_2BS_TGACv1_147789_AA0487740	1.14	0.85	1.3	0.89	3.06	2.37	15.43	5.5	14.48	13.51	16.49	15.57	0.133	1.446	3.388	3.825	4.022	1.313	3.255	3.692	3.889	1.942	2.379	2.575	0.437	0.633	0.196	1	0.234	1.71e-09	1.46e-12	4.75e-14	0.741	6.49e-09	4.92e-12	1.46e-13	0.00959	4.1e-05	1.17e-06	1	0.706	1	0.293721	0.189728	0.226624	0.370263	0.66222	0.766092	3.08205
TRIAE_CS42_2BS_TGACv1_147814_AA0487930	1.49	1.44	2.25	2.24	1.24	1.53	2.22	2.96	0.72	0.47	0.47	0.13	0.613	-0.058	0.834	-1.322	-2.345	-0.671	0.221	-1.935	-2.959	0.892	-1.264	-2.287	-2.156	-3.179	-1.024	1	1	0.633	0.246	0.0042	1	0.977	0.00688	1.68e-05	1	0.65	0.00876	0.00321	4.4e-06	1	0.854249	0.853863	1.48668	1.24554	0.747161	0.896887	1.42279
TRIAE_CS42_2BS_TGACv1_147826_AA0487990	0.14	0.05	0.27	0.14	0.77	0.89	1.24	0.32	1.37	2.11	1.36	1.18	1.09	3.133	2.905	4.198	3.732	2.046	1.819	3.106	2.641	-0.226	1.057	0.592	1.283	0.818	-0.465	1	0.068	0.0532	5.39e-05	0.000807	0.915	0.399	0.00123	0.011	1	1	1	0.897	0.839	1	0.122992	0.0386105	0.245233	0.107932	0.653756	0.688079	0.966562
TRIAE_CS42_2BS_TGACv1_147828_AA0488060	5.12	4.73	4.78	6.17	1.63	1.82	0.62	8.37	0.36	0.3	0.12	0.22	0.154	-1.504	-0.105	-3.884	-4.779	-1.658	-0.259	-4.038	-4.934	1.399	-2.379	-3.275	-3.778	-4.673	-0.897	1	0.849	1	0.000192	4.01e-06	1	0.986	8.15e-05	1.49e-06	1	0.219	0.0127	0.000889	2.04e-05	1	2.5702	2.05949	2.49621	2.94531	0.845665	0.839751	0.239747
TRIAE_CS42_2BS_TGACv1_147852_AA0488260	5.69	5.87	3.82	5.7	2.01	2.88	1.06	2.22	1.01	1.03	1.13	0.83	-0.272	-1.209	-1.753	-2.491	-2.572	-0.937	-1.481	-2.219	-2.3	-0.544	-1.282	-1.362	-0.738	-0.818	-0.08	1	0.215	0.00273	4.75e-06	1.49e-06	1	0.03	9.92e-05	2.98e-05	1	0.368	0.123	1	0.677	1	5.10086	4.25603	3.76957	4.07168	1.84543	1.94603	0.797665
TRIAE_CS42_2BS_TGACv1_148026_AA0489950	0.5	0.45	0.55	0.79	1.34	1.53	1.6	1.66	1.85	3.14	1.96	3.27	0.531	1.607	1.781	2.403	2.47	1.076	1.25	1.872	1.939	0.174	0.795	0.862	0.621	0.688	0.067	1	0.286	0.056	0.000859	0.000342	1	0.313	0.00996	0.0042	1	1	0.761	1	0.757	1	0.356296	0.263891	0.396561	0.486946	0.962753	1.03198	1.08595
TRIAE_CS42_2BS_TGACv1_148165_AA0491090	53.65	38.09	75.08	46.22	113.91	79.71	107.1	190.71	80.68	53.55	78.29	42.84	0.403	1.077	1.7	0.549	0.401	0.675	1.298	0.147	-0.002	0.623	-0.528	-0.676	-1.151	-1.299	-0.148	1	0.256	0.000939	1	1	1	0.033	1	1	1	1	0.773	0.13	0.0254	1	63.1142	47.9631	86.1301	53.2256	137.707	100.123	123.744
TRIAE_CS42_2BS_TGACv1_148276_AA0491860	10.67	11.55	12.7	14.44	15.6	20.86	16.49	27.32	11.98	13.46	9.19	11.39	0.288	0.72	0.986	0.195	-0.109	0.432	0.698	-0.093	-0.398	0.266	-0.525	-0.829	-0.791	-1.095	-0.304	1	0.614	0.0401	1	1	1	0.324	1	1	1	1	0.154	0.322	0.0137	1	5.87779	5.9948	6.93605	7.60439	8.43737	10.8259	8.67321
TRIAE_CS42_2BS_TGACv1_148348_AA0492460	6.62	6.87	6.21	6.12	10.53	11.49	8.16	26.81	5.6	6.71	6.23	6.67	-0.13	0.708	1.385	-0.13	-0.064	0.838	1.515	0	0.066	0.677	-0.838	-0.772	-1.515	-1.449	0.066	1	1	0.0347	1	1	1	0.0198	1	1	1	1	0.727	0.0286	0.0228	1	5.13901	5.2032	4.85548	4.63335	7.89511	8.58209	5.89815
TRIAE_CS42_2BS_TGACv1_148382_AA0492570	1.64	2.29	2.46	3.32	0.38	0.59	0.27	7.95	0.18	0.09	0.18	0.17	0.553	-1.958	1.081	-3.872	-3.434	-2.512	0.527	-4.427	-3.988	3.039	-1.913	-1.474	-4.952	-4.514	0.44	1	0.833	0.937	0.0139	0.0167	0.658	0.953	0.00225	0.00243	0.175	1	1	0.000722	0.000903	1	1.24752	1.09406	1.72239	1.7885	0.295365	0.338263	0.0685529
TRIAE_CS42_2BS_TGACv1_148532_AA0493510	0.14	0.25	0.14	0.28	0.48	0.3	2.22	1.39	1.67	1.08	1.78	0.48	0.101	0.84	3.087	2.712	2.412	0.739	2.987	2.612	2.311	2.248	1.871	1.57	-0.379	-0.68	-0.301	1	1	0.0034	0.013	0.0337	1	0.00672	0.0218	0.0496	0.269	0.538	0.583	1	0.871	1	0.256155	0.366247	0.276867	0.417866	0.888928	0.443062	4.10623
TRIAE_CS42_2BS_TGACv1_148543_AA0493630	0.28	0.3	0.27	0.84	0.86	1.31	0.98	1.85	0.42	0.73	0.59	0.61	0.978	1.912	2.286	0.986	1.026	0.934	1.309	0.007	0.047	0.374	-0.928	-0.888	-1.303	-1.263	0.04	1	0.294	0.0259	1	0.941	1	0.424	1	1	1	1	1	0.753	0.449	1	0.234474	0.219568	0.270141	0.511975	0.814654	0.985512	1.0816
TRIAE_CS42_2BS_TGACv1_148589_AA0493940	2.78	4.08	2.87	4.72	2.2	3.77	8.33	10.86	7.63	8.17	11.86	13.92	0.148	-0.167	1.478	1.191	1.897	-0.315	1.33	1.043	1.749	1.645	1.358	2.064	-0.287	0.419	0.706	1	1	0.00404	0.0388	1.61e-05	1	0.0165	0.111	7.49e-05	0.00928	0.0266	3.4e-06	1	0.825	1	2.63966	3.03796	2.82264	3.60678	2.15587	2.95092	8.02442
TRIAE_CS42_2BS_TGACv1_148709_AA0494780	0.64	0.6	1.71	1.54	0.86	0.55	0.62	1.25	0.66	0.56	0.18	0.09	1.382	0.122	0.664	-0.032	-2.223	-1.26	-0.718	-1.415	-3.607	0.542	-0.154	-2.345	-0.696	-2.886	-2.195	1	1	1	1	0.149	1	0.761	0.247	2.08e-05	1	1	0.071	1	0.00686	0.976	2.42275	1.54232	7.36428	3.67856	2.85101	1.52321	1.87835
TRIAE_CS42_2BS_TGACv1_148967_AA0495750	1.35	1.34	1.02	0.98	0.19	0.42	0.18	0.42	0.36	0.34	1.07	1.05	-0.427	-1.958	-2.027	-1.925	-0.349	-1.531	-1.6	-1.498	0.078	-0.069	0.035	1.61	0.104	1.679	1.577	1	0.0586	0.024	0.0225	1	0.856	0.191	0.278	1	1	1	0.197	1	0.123	1	0.907263	0.829013	0.867881	0.589739	0.254331	0.42952	0.0439516
TRIAE_CS42_2BS_TGACv1_149117_AA0496310	0.43	0.15	0.14	0.61	0.67	1.74	0.98	0.46	1.79	2.19	1.9	1.96	0.531	2.192	1.301	2.845	2.797	1.662	0.772	2.314	2.266	-0.89	0.65	0.602	1.541	1.493	-0.048	1	0.196	0.776	0.00338	0.00295	0.92	0.868	0.0113	0.0103	1	1	1	0.493	0.291	1	0.397424	0.129076	0.191258	0.43466	0.800734	1.56428	0.83697
TRIAE_CS42_2BS_TGACv1_149132_AA0496350	2.35	2.09	2.46	3.18	3.64	3.35	3.46	3.79	3.34	2.88	5.04	4.49	0.36	0.651	0.718	0.486	1.104	0.291	0.358	0.126	0.744	0.067	-0.165	0.453	-0.232	0.386	0.618	1	1	0.57	1	0.0452	1	0.882	1	0.378	1	1	1	1	0.855	1	2.77425	2.25581	2.55268	3.3673	3.98687	3.88798	3.62888
TRIAE_CS42_2BS_TGACv1_149171_AA0496490	1.85	1.34	1.3	1.87	1.44	2.16	2.93	2.4	2.5	3.44	4.57	4.71	0.023	0.233	0.738	0.919	1.552	0.21	0.715	0.896	1.529	0.505	0.686	1.319	0.18	0.813	0.633	1	1	0.685	0.451	0.00511	1	0.643	0.497	0.00567	1	1	0.038	1	0.449	1	0.827032	0.535926	0.535183	0.641252	0.457146	0.800407	0.996522
TRIAE_CS42_2DL_TGACv1_157894_AA0500750	0.21	0.6	0.34	0.42	0.48	1.23	0.89	4.07	1.13	1.81	1.25	1.79	-0.129	1.083	2.575	1.796	1.839	1.212	2.705	1.926	1.969	1.493	0.712	0.755	-0.782	-0.738	0.043	1	1	0.0183	0.263	0.172	1	0.0201	0.206	0.125	0.892	1	1	1	0.855	1	0.377825	0.546849	0.696471	0.360349	0.835981	1.02402	1.42213
TRIAE_CS42_2DL_TGACv1_157896_AA0500880	0.21	0.4	0.27	0.42	0.29	0.51	0.8	1.62	2.03	2.11	2.25	2.92	0.162	0.419	1.965	2.678	3.006	0.257	1.804	2.516	2.845	1.546	2.258	2.587	0.711	1.039	0.328	1	1	0.0652	0.000473	1.77e-05	1	0.0994	0.000686	2.67e-05	0.627	0.0101	0.000288	1	0.359	1	1.28463	1.24637	2.01476	1.42244	1.76144	1.67146	5.04931
TRIAE_CS42_2DL_TGACv1_157900_AA0501040	0.57	1.29	0.27	0.51	1.05	1.31	2.22	2.96	1.19	2.37	0.89	1.79	-1.22	0.328	1.442	0.907	0.503	1.547	2.662	2.128	1.723	1.115	0.58	0.175	-0.535	-0.94	-0.405	1	1	0.196	0.9	1	1	0.00209	0.0256	0.112	1	1	1	1	0.604	1	0.326423	1.09322	0.276419	0.502697	1.14289	1.10349	1.59334
TRIAE_CS42_2DL_TGACv1_157925_AA0502000	0.71	1.44	1.23	1.45	2.78	5	2.75	5.78	1.97	1.81	0.65	0.7	0.285	1.838	1.968	0.769	-0.699	1.553	1.683	0.483	-0.984	0.13	-1.07	-2.537	-1.2	-2.667	-1.468	1	0.0386	0.00705	1	0.972	0.286	0.0384	1	0.699	1	0.892	0.000207	0.464	7.82e-05	1	1.78947	2.438	3.26693	2.55664	6.76007	8.35592	7.08522
TRIAE_CS42_2DL_TGACv1_157936_AA0502560	0.21	0.35	0.89	2.34	0.67	1.36	0.53	3.88	0.89	0.86	0.3	0.7	2.478	1.839	2.954	1.589	0.807	-0.639	0.477	-0.891	-1.673	1.115	-0.252	-1.033	-1.368	-2.149	-0.782	0.894	0.85	0.0217	0.68	1	1	0.952	1	0.407	1	1	1	1	0.133	1	0.353223	0.327354	1.50832	2.20924	0.634816	1.38722	0.928682
TRIAE_CS42_2DL_TGACv1_157959_AA0503690	5.55	2.89	5.53	4.39	19.43	16.2	15.78	30.37	11.02	8.22	3.5	2.36	0.244	2.089	2.471	1.2	-0.52	1.845	2.228	0.957	-0.764	0.383	-0.888	-2.609	-1.271	-2.992	-1.721	1	9.81e-05	3.08e-07	0.0736	0.956	0.00164	6.3e-06	0.29	0.592	1	0.675	5.1e-08	0.0597	2.22e-10	0.0134	5.14351	2.46113	5.13906	3.70432	16.8792	13.5337	13.4023
TRIAE_CS42_2DL_TGACv1_157968_AA0504200	6.76	6.12	6.21	5.28	6.13	6.57	7.09	6.56	10.13	8.3	14.29	11.78	-0.167	-0.013	0.083	0.516	1.017	0.154	0.25	0.683	1.184	0.096	0.529	1.03	0.433	0.934	0.501	1	1	1	0.796	0.0152	1	0.919	0.4	0.0025	1	1	0.0223	1	0.0501	1	0.942541	1.05443	0.826506	0.909025	0.853557	1.07868	0.947167
TRIAE_CS42_2DL_TGACv1_157990_AA0505000	1.99	1.84	1.57	2.01	4.59	3.77	4.7	5.64	4.29	6.54	5.58	7.59	-0.082	1.113	1.44	1.506	1.784	1.196	1.522	1.588	1.867	0.327	0.393	0.671	0.066	0.344	0.279	1	0.281	0.0142	0.00527	0.000223	0.374	0.00834	0.00299	7.34e-05	1	1	0.771	1	0.895	1	0.965548	0.859216	0.781376	0.935083	2.17699	1.77419	2.13572
TRIAE_CS42_2DL_TGACv1_157992_AA0505160	0.43	0.9	0.75	0.89	0.29	0.64	1.15	1.9	2.5	2.32	1.19	2.14	0.271	-0.435	1.187	1.809	1.292	-0.706	0.916	1.539	1.021	1.621	2.245	1.727	0.622	0.104	-0.518	1	1	0.482	0.0285	0.281	1	0.676	0.104	0.573	0.441	0.00841	0.0745	1	0.999	1	0.351318	0.615075	0.589827	0.610046	0.16223	0.470256	0.724064
TRIAE_CS42_2DL_TGACv1_157996_AA0505340	2.06	2.69	1.16	1.36	0.86	1.57	0.98	2.45	0.95	1.42	0.65	0.74	-0.914	-0.91	-0.421	-0.99	-1.761	0.004	0.494	-0.076	-0.846	0.49	-0.08	-0.85	-0.57	-1.34	-0.771	1	1	1	0.618	0.0296	1	0.913	1	0.926	1	1	1	1	0.28	1	3.29842	3.42042	1.77235	1.8893	1.61845	2.1354	1.17324
TRIAE_CS42_2DL_TGACv1_157999_AA0505460	0.43	1.1	0.27	0.98	2.3	3.99	5.05	5.78	4.95	7.91	4.8	6.98	-0.254	2.013	2.772	3.021	2.894	2.267	3.026	3.275	3.148	0.759	1.007	0.88	0.248	0.121	-0.127	1	0.0226	2.8e-05	9.13e-07	2.05e-06	0.0105	4.58e-06	1.36e-07	2.69e-07	1	0.865	0.675	1	0.995	1	1.25356	1.54305	0.932328	1.45595	6.64599	6.2718	13.9889
TRIAE_CS42_2DL_TGACv1_158003_AA0505590	0	0.05	0	0	0.29	0.59	1.24	0.42	2.09	1.68	3.32	2.97	-2.344	3.731	4.407	5.716	6.457	6.081	6.738	8.161	8.899	0.68	1.963	2.705	1.282	2.024	0.742	1	0.186	0.00409	1.14e-07	4.94e-11	0.0975	0.000717	1.01e-08	2.61e-12	1	0.0783	0.000261	0.803	0.0201	1	0	0.0708703	0	0	0.521633	0.89885	2.23791
TRIAE_CS42_2DL_TGACv1_158019_AA0506180	0.07	0	0.68	0.37	7.28	9.24	16.22	19.19	26.7	28.52	33.87	37.39	3.811	7.827	8.912	9.578	9.945	4.024	5.114	5.753	6.121	1.09	1.727	2.095	0.637	1.005	0.368	0.15	1.22e-31	4.36e-48	1.29e-58	2.26e-65	1.12e-19	5.02e-35	8.35e-46	3.18e-52	0.0564	1.1e-06	9.69e-11	0.553	0.0112	1	0.0169131	0	0.262413	0.163152	2.72881	4.49114	5.22263
TRIAE_CS42_2DL_TGACv1_158055_AA0507480	10.6	12.94	10.58	12.94	13.5	13.95	15.78	40.82	14.96	16.6	17.85	20.37	-0.001	0.22	1.271	0.421	0.697	0.221	1.272	0.422	0.699	1.051	0.201	0.478	-0.85	-0.574	0.276	1	1	0.0184	1	0.497	1	0.023	1	0.5	0.345	1	1	0.506	0.661	1	3.99897	4.8607	3.86106	5.03181	5.02871	5.44225	5.48341
TRIAE_CS42_2DL_TGACv1_158074_AA0508050	1.28	1.15	3.28	2.52	4.12	2.46	1.51	2.4	0.89	0.56	0.65	0.44	1.251	1.406	0.724	-0.755	-1.165	0.156	-0.526	-2.006	-2.416	-0.682	-2.162	-2.572	-1.479	-1.889	-0.41	1	0.208	0.873	1	0.4	1	0.841	0.00442	0.000224	1	0.00437	0.000137	0.239	0.0265	1	0.504399	0.547266	1.27972	1.17826	1.5771	1.12364	0.563569
TRIAE_CS42_2DL_TGACv1_158085_AA0508360	0.64	0.95	0.96	1.03	1.34	1.99	1.95	10.54	1.55	1.72	0.95	1.31	0.306	1.071	2.97	1.023	0.497	0.765	2.664	0.717	0.191	1.899	-0.049	-0.574	-1.948	-2.474	-0.526	1	1	0.000666	0.94	1	1	0.00368	1	1	0.275	1	1	0.0945	0.00497	1	1.00303	1.29775	1.56167	1.44101	2.13138	2.77426	3.02616
TRIAE_CS42_2DL_TGACv1_158085_AA0508380	0.57	0.65	0.07	0.37	0.29	0.59	0.71	1.71	0.89	0.69	0.77	1.35	-1.321	-0.363	1.035	0.357	0.807	0.958	2.356	1.68	2.131	1.398	0.72	1.171	-0.679	-0.229	0.451	1	1	0.815	1	0.957	1	0.0374	0.395	0.0663	0.953	1	0.747	1	0.99	1	2.61606	1.69871	0.355	1.02939	0.889844	1.47756	3.40673
TRIAE_CS42_2DL_TGACv1_158095_AA0508910	0.07	0.45	0.96	0.89	0.77	0.76	1.33	2.59	1.61	1.76	1.36	1.79	1.671	1.407	2.798	2.546	2.455	-0.264	1.129	0.874	0.783	1.392	1.138	1.046	-0.255	-0.346	-0.091	1	0.954	0.000359	0.00164	0.00222	1	0.428	1	0.908	0.629	0.978	0.684	1	0.943	1	0.031986	0.171016	0.429536	0.324666	0.34629	0.24976	0.63721
TRIAE_CS42_2DL_TGACv1_158097_AA0509010	1.21	1.05	2.12	1.96	2.39	2.37	1.24	0.83	0.89	1.08	1.01	0.65	0.856	1.083	-0.161	-0.175	-0.452	0.227	-1.017	-1.032	-1.309	-1.244	-1.259	-1.536	-0.014	-0.291	-0.278	1	0.598	1	1	1	1	0.425	0.413	0.105	0.557	0.287	0.0453	1	0.964	1	0.356425	0.346688	0.735749	0.798465	0.763176	0.941187	0.366829
TRIAE_CS42_2DL_TGACv1_158105_AA0509380	1.21	2.04	1.09	1.54	0.96	2.97	2.48	10.82	2.68	3.96	1.54	3.45	-0.304	0.306	2.032	1.019	0.613	0.611	2.336	1.324	0.918	1.725	0.713	0.307	-1.013	-1.419	-0.406	1	1	0.0634	0.951	1	1	0.026	0.613	0.966	0.5	1	1	1	0.334	1	1.09704	1.17308	1.08169	0.943662	0.852512	1.85787	2.21622
TRIAE_CS42_2DL_TGACv1_158113_AA0509560	1.21	1.19	1.43	0.93	2.01	1.14	1.95	1.16	2.92	1.51	3.8	3.01	-0.043	0.335	0.326	0.86	1.492	0.378	0.369	0.903	1.535	-0.008	0.525	1.157	0.534	1.166	0.632	1	1	1	0.839	0.0545	1	0.942	0.867	0.0459	1	1	0.37	1	0.314	1	0.0591694	0.087954	0.0314475	0.091437	0.0962305	0.076799	0.0554329
TRIAE_CS42_2DL_TGACv1_158113_AA0509590	3.06	2.04	2.12	1.21	2.3	1.53	2.48	11.97	3.22	2.75	6.11	4.01	-0.62	-0.431	1.527	0.232	0.991	0.189	2.147	0.853	1.612	1.958	0.663	1.422	-1.295	-0.536	0.759	1	1	0.179	1	0.675	1	0.0198	1	0.113	0.194	1	0.311	0.634	0.896	1	8.25912	2.61781	6.5712	1.65183	6.46327	2.27125	7.08815
TRIAE_CS42_2DL_TGACv1_158198_AA0512160	0.21	0.35	0.27	0.47	1.15	1.23	0.53	0.74	0	0.17	0	0.17	0.391	2.019	1.155	-1.502	-1.492	1.63	0.765	-1.895	-1.885	-0.864	-3.523	-3.513	-2.657	-2.647	0.01	1	0.163	0.788	1	0.834	0.769	0.866	0.521	0.389	1	0.00188	0.00062	0.121	0.0647	1	0.493124	0.439565	0.718056	0.630473	2.64812	1.70815	1.23874
TRIAE_CS42_2DL_TGACv1_158206_AA0512320	15.44	13.24	14.88	14.11	9.09	8.35	7.45	6.1	6.08	6.71	5.69	4.67	0.017	-0.719	-1.09	-1.16	-1.471	-0.736	-1.107	-1.177	-1.488	-0.37	-0.441	-0.751	-0.07	-0.381	-0.311	1	0.483	0.0101	0.00255	2.64e-05	0.817	0.0105	0.00242	2.12e-05	1	1	0.231	1	0.804	1	14.6594	7.82921	17.1787	9.45359	8.2036	5.61893	6.99874
TRIAE_CS42_2DL_TGACv1_158213_AA0512630	2.42	5.92	1.57	5.93	3.64	9.71	6.29	7.3	7.69	16.47	10.56	19.89	-0.148	0.683	0.697	1.525	1.858	0.831	0.844	1.673	2.006	0.013	0.842	1.175	0.829	1.162	0.333	1	1	0.969	0.213	0.0436	1	0.753	0.134	0.0221	1	1	0.593	1	0.477	1	4.81807	8.25948	3.19022	8.37382	7.47598	13.8292	12.3566
TRIAE_CS42_2DL_TGACv1_158220_AA0512890	30.53	25.49	50.03	50.09	42.69	37.01	34.04	23.12	24.31	26.2	15.42	17.14	0.839	0.508	0.024	-0.147	-0.78	-0.331	-0.815	-0.986	-1.619	-0.484	-0.655	-1.288	-0.172	-0.804	-0.632	0.487	1	1	1	0.068	1	0.0776	0.00901	2.01e-07	1	0.532	0.00016	1	0.074	1	5.31828	5.59936	8.21128	10.8863	7.36682	7.85526	5.23643
TRIAE_CS42_2DL_TGACv1_158228_AA0513110	0.78	1.34	0.96	1.45	0.77	1.99	0.53	9.52	0.54	0.73	0.65	0.87	0.172	0.398	2.241	-0.744	-0.482	0.226	2.068	-0.917	-0.654	1.842	-1.143	-0.88	-2.985	-2.723	0.262	1	1	0.167	1	1	1	0.259	1	1	0.866	1	1	0.0498	0.0552	1	1.40226	1.0132	1.72161	1.2878	1.34728	1.93009	0.959006
TRIAE_CS42_2DL_TGACv1_158249_AA0513540	0.28	0.35	0.2	0.33	0.96	0.42	1.06	1.06	0.83	1.25	1.3	1.31	-0.22	0.958	1.707	1.696	2.005	1.178	1.927	1.917	2.225	0.749	0.737	1.045	-0.013	0.296	0.309	1	1	0.175	0.165	0.0279	1	0.117	0.0805	0.00896	1	1	0.897	1	0.963	1	0.0797602	0.116956	0.0586888	0.103842	0.268565	0.137751	0.26196
TRIAE_CS42_2DL_TGACv1_158279_AA0514540	1.85	1.54	1.5	1.31	2.01	1.65	2.93	1.9	4.05	3.4	6.82	5.02	-0.27	0.097	0.48	1.136	1.803	0.366	0.749	1.406	2.073	0.383	1.04	1.706	0.657	1.323	0.667	1	1	0.992	0.129	0.000339	1	0.605	0.0298	2.55e-05	1	0.532	0.00172	1	0.032	1	0.862544	0.821796	0.689953	0.732106	1.03673	0.73425	1.21936
TRIAE_CS42_2DL_TGACv1_158294_AA0514880	8.89	7.42	7.85	6.07	3.54	3.35	5.32	7.17	3.46	2.88	3.91	3.01	-0.23	-1.243	-0.369	-1.364	-1.239	-1.013	-0.138	-1.134	-1.008	0.874	-0.121	0.004	-0.996	-0.87	0.126	1	0.0397	0.981	0.00407	0.0088	0.436	0.983	0.0382	0.0694	0.69	1	1	0.215	0.236	1	3.4311	3.56476	2.97138	2.88056	1.38594	1.52815	1.91567
TRIAE_CS42_2DL_TGACv1_158295_AA0515010	2.35	2.64	3.55	3.22	3.73	3.6	2.39	9.62	1.49	1.42	1.3	1.4	0.436	0.551	1.289	-0.779	-0.882	0.115	0.853	-1.215	-1.318	0.738	-1.33	-1.434	-2.068	-2.172	-0.103	1	1	0.23	1	0.727	1	0.638	0.386	0.192	1	0.532	0.17	0.0121	0.00286	1	0.40643	0.565759	0.635225	0.726835	0.682168	0.787644	0.439799
TRIAE_CS42_2DL_TGACv1_158304_AA0515230	0.64	0.95	1.02	0.79	2.58	3.22	1.86	7.58	1.01	1.16	1.01	0.92	0.165	1.854	2.572	0.437	0.255	1.689	2.408	0.273	0.09	0.719	-1.417	-1.6	-2.136	-2.318	-0.183	1	0.172	0.00181	1	1	0.546	0.00534	1	1	1	0.604	0.158	0.0237	0.0047	1	0.535846	0.880616	0.838155	0.739158	2.30446	2.86386	1.32721
TRIAE_CS42_2DL_TGACv1_158329_AA0515770	0.43	1.15	0.27	0.19	0.1	0.68	0.35	0.6	1.25	1.12	1.54	1.92	-1.822	-0.835	-0.693	0.539	1.092	0.987	1.128	2.363	2.916	0.141	1.374	1.927	1.233	1.785	0.553	1	1	1	1	0.571	1	0.853	0.0525	0.00178	1	0.859	0.0469	0.918	0.103	1	1.30281	1.83222	0.896522	0.329952	0.282442	1.29046	1.07248
TRIAE_CS42_2DL_TGACv1_158338_AA0515970	5.83	5.08	10.17	10.84	15.79	17.64	14.36	11.97	11.14	10.45	11.03	11.95	0.95	1.623	1.269	0.988	1.08	0.672	0.318	0.037	0.129	-0.354	-0.635	-0.543	-0.281	-0.189	0.092	0.349	7.47e-06	0.000721	0.0172	0.00423	0.94	0.826	1	1	1	0.669	0.574	1	0.937	1	1.77423	1.86095	2.73856	3.89713	4.74409	6.06969	4.072
TRIAE_CS42_2DL_TGACv1_158343_AA0516160	0.14	0.15	0.34	0.65	0.67	1.19	0.44	2.03	0.36	0.3	0.18	0.17	1.755	2.657	3.094	1.125	0.256	0.904	1.342	-0.633	-1.502	0.437	-1.537	-2.406	-1.975	-2.842	-0.87	1	0.196	0.0162	1	1	1	0.584	1	0.651	1	1	0.112	0.288	0.0189	1	0.209243	0.119532	0.509284	0.800166	0.840477	1.32135	0.633883
TRIAE_CS42_2DL_TGACv1_158345_AA0516240	12.1	7.42	12.49	10.84	9.86	9.29	15.07	6.01	17.46	15.96	22.06	20.28	0.262	-0.023	0.097	0.781	1.123	-0.285	-0.164	0.519	0.861	0.121	0.805	1.146	0.684	1.025	0.342	1	1	1	0.477	0.0497	1	0.983	1	0.249	1	0.873	0.0644	1	0.132	1	0.891922	0.838503	0.869552	1.19469	0.737714	0.965406	1.02888
TRIAE_CS42_2DL_TGACv1_158354_AA0516480	0.85	2.24	0.48	0.89	0.86	1.36	1.15	3.05	0.83	0.95	0.47	0.44	-1.167	-0.464	0.454	-0.815	-1.781	0.703	1.621	0.352	-0.614	0.918	-0.35	-1.316	-1.269	-2.235	-0.967	1	1	1	1	0.113	1	0.225	1	1	1	1	0.745	0.809	0.0289	1	3.34282	3.38044	2.3076	1.28738	3.38044	2.48552	4.72083
TRIAE_CS42_2DL_TGACv1_158395_AA0517460	7.69	7.72	14.13	10.89	17.04	12.89	17.47	21.64	9.71	8.17	6.11	4.75	0.695	0.949	1.347	0.213	-0.509	0.254	0.652	-0.483	-1.204	0.399	-0.736	-1.458	-1.135	-1.856	-0.722	1	0.12	0.000654	1	0.726	1	0.369	0.975	0.00272	1	0.525	0.000176	0.0138	3.4e-07	1	1.4306	1.76133	2.55396	2.4688	3.20063	2.76121	3.09845
TRIAE_CS42_2DL_TGACv1_158402_AA0517700	0.14	0.25	0.07	0.19	0	0.13	0.35	0.28	2.74	2.88	5.63	4.41	-0.545	-1.172	0.576	3.748	4.578	-0.629	1.121	4.295	5.125	1.748	4.925	5.755	3.169	3.999	0.83	1	1	1	1.33e-07	1.66e-12	1	0.825	3.23e-09	1.91e-14	1	2.03e-09	5.28e-15	2.95e-05	4.34e-10	1	0.180825	0.292204	0.0930852	0.222542	0	0.148246	0.338081
TRIAE_CS42_2DL_TGACv1_158410_AA0517960	4.7	7.02	3.69	6.26	6.8	8.18	7.36	5.55	11.2	11.48	14.18	19.67	-0.231	0.353	0.119	0.944	1.523	0.585	0.35	1.175	1.754	-0.235	0.59	1.169	0.825	1.404	0.579	1	1	1	0.135	0.000432	1	0.878	0.0259	2.78e-05	1	1	0.0251	0.529	0.00319	1	8.81741	9.79546	7.38062	8.74158	11.8731	11.904	13.6611
TRIAE_CS42_2DL_TGACv1_158414_AA0518200	1.14	1.19	2.8	2.76	1.91	1.61	1.33	2.91	0.77	1.03	0.65	0.65	1.243	0.572	0.907	-0.354	-0.832	-0.671	-0.336	-1.598	-2.076	0.335	-0.927	-1.405	-1.261	-1.739	-0.478	1	1	0.654	1	0.86	1	0.93	0.0334	0.00136	1	1	0.189	0.365	0.0254	1	0.977032	0.952019	2.38302	2.33385	1.68124	1.28329	1.1368
TRIAE_CS42_2DL_TGACv1_158450_AA0519010	13.02	12.4	10.1	11.17	8.04	8.01	10.02	9.75	17.76	17.98	12.63	12.56	-0.254	-0.662	-0.362	0.492	-0.012	-0.408	-0.109	0.746	0.242	0.299	1.154	0.65	0.855	0.351	-0.504	1	0.498	0.885	0.628	1	1	0.985	0.103	1	1	0.00262	0.282	0.0684	0.781	1	6.46762	5.06502	5.43923	4.85864	4.24026	3.38891	5.14688
TRIAE_CS42_2DL_TGACv1_158452_AA0519050	1.21	1.39	0.34	0.61	0.1	0.25	0.62	0.32	0.24	0.26	0.71	0.26	-1.408	-2.673	-1.543	-2.359	-1.467	-1.265	-0.135	-0.951	-0.058	1.129	0.317	1.209	-0.815	0.078	0.894	1	0.0205	0.338	0.0207	0.266	1	1	1	1	1	1	1	1	1	1	0.757368	0.975976	0.124509	0.467503	0.152702	0.174472	0.143228
TRIAE_CS42_2DL_TGACv1_158491_AA0520060	1.07	1.1	0.55	0.93	2.3	2.97	2.04	1.29	3.58	3.83	1.54	2.44	-0.506	1.297	0.578	1.769	0.891	1.803	1.084	2.275	1.397	-0.719	0.471	-0.407	1.191	0.312	-0.879	1	0.306	0.966	0.00492	0.583	0.0579	0.417	9.39e-05	0.0748	1	1	1	0.311	0.959	1	0.87678	0.745721	0.592581	0.643423	1.96727	2.03495	1.91065
TRIAE_CS42_2DL_TGACv1_158500_AA0520300	6.26	4.43	8.19	7.62	16.18	16.11	10.28	20.62	6.44	7.31	6.58	6.19	0.57	1.601	1.551	0.373	0.264	1.031	0.98	-0.198	-0.306	-0.051	-1.229	-1.337	-1.178	-1.287	-0.108	1	0.00134	0.000981	1	1	0.346	0.127	1	1	1	0.0366	0.00589	0.0456	0.00932	1	1.67897	1.68059	2.05176	2.91949	4.08281	4.99289	2.21183
TRIAE_CS42_2DL_TGACv1_158501_AA0520310	1.14	1.39	1.64	1.92	1.72	2.16	2.31	1.71	2.62	3.48	2.61	3.88	0.482	0.627	0.624	1.261	1.351	0.144	0.142	0.778	0.869	-0.002	0.634	0.724	0.636	0.726	0.09	1	1	0.884	0.0978	0.0411	1	0.994	0.76	0.419	1	1	0.803	1	0.613	1	0.702799	0.968677	1.05174	1.38408	1.1227	1.5198	1.45211
TRIAE_CS42_2DL_TGACv1_158509_AA0520480	9.32	10.26	7.71	7.1	11.39	11.11	15.69	19.19	13.29	12.95	16.9	12.91	-0.406	0.197	0.836	0.42	0.601	0.603	1.242	0.826	1.008	0.638	0.222	0.404	-0.416	-0.234	0.182	1	1	0.0688	0.958	0.331	1	0.00119	0.0867	0.00861	0.833	1	1	1	0.914	1	8.53734	10.0204	8.07509	6.81475	11.3178	10.3128	15.848
TRIAE_CS42_2DL_TGACv1_158531_AA0521120	4.13	5.43	3.62	5.56	2.58	3.39	3.28	3.79	1.43	2.19	1.42	1.57	-0.054	-0.66	-0.431	-1.385	-1.672	-0.606	-0.378	-1.332	-1.618	0.229	-0.725	-1.012	-0.954	-1.24	-0.287	1	1	0.996	0.0211	0.0018	1	0.891	0.0356	0.00318	1	1	0.334	0.547	0.0828	1	2.14953	2.50616	1.89945	2.62461	1.19061	1.65923	1.38395
TRIAE_CS42_2DL_TGACv1_158556_AA0521800	4.48	4.38	8.67	7.48	19.34	16.87	11.26	36.66	4.77	4.95	3.38	4.14	0.863	2.027	2.442	0.133	-0.232	1.165	1.579	-0.73	-1.095	0.415	-1.894	-2.259	-2.309	-2.674	-0.365	1	0.000819	4.77e-06	1	1	0.554	0.0118	0.91	0.162	1	0.00207	2.61e-05	4.89e-05	3.02e-07	1	2.31518	2.22929	4.17344	3.79334	9.74726	8.47418	5.19748
TRIAE_CS42_2DL_TGACv1_158572_AA0522130	0.71	0.4	0.48	0.89	0.57	0.21	0.27	0.14	1.13	0.39	1.42	1.44	0.363	-0.621	-1.494	0.441	1.392	-0.984	-1.858	0.077	1.029	-0.874	1.062	2.013	1.938	2.889	0.951	1	1	0.674	1	0.386	1	0.466	1	0.751	1	1	0.153	0.583	0.0137	1	0.191262	0.123323	0.130662	0.268386	0.1541	0.0643064	0.0686436
TRIAE_CS42_2DL_TGACv1_158581_AA0522370	30.88	34.6	49.69	47.99	91.03	89.72	58.34	142.9	42.55	42.76	32.74	33.63	0.576	1.464	1.622	0.381	0.019	0.888	1.045	-0.195	-0.557	0.158	-1.083	-1.445	-1.241	-1.603	-0.362	1	0.00231	0.00014	1	1	0.644	0.0578	1	0.711	1	0.0832	0.000953	0.017	0.00015	1	14.9922	15.8331	23.01	21.4195	42.0946	41.515	25.3113
TRIAE_CS42_2DL_TGACv1_158592_AA0522640	0.28	0.35	0.61	1.07	1.44	1.02	2.93	3.93	1.07	1.16	0.95	1	1.414	1.865	3.403	1.783	1.588	0.452	1.99	0.368	0.173	1.538	-0.085	-0.279	-1.623	-1.818	-0.194	1	0.138	2e-07	0.0911	0.164	1	0.00274	1	1	0.197	1	1	0.0357	0.00564	1	1.40863	0.955831	3.37473	3.2417	6.7254	3.21631	14.2082
TRIAE_CS42_2DL_TGACv1_158647_AA0523940	3.98	5.43	4.78	6.68	9.38	11.07	12.06	33.66	7.21	8.43	6.94	7.07	0.283	1.116	2.281	0.728	0.567	0.833	1.998	0.444	0.284	1.165	-0.389	-0.549	-1.554	-1.714	-0.16	1	0.344	1e-05	0.776	0.898	1	0.000228	1	1	0.366	1	1	0.0142	0.00182	1	3.4905	4.00539	4.11337	4.81108	7.89409	8.08838	10.0614
TRIAE_CS42_2DL_TGACv1_158668_AA0524180	13.59	15.38	14.88	14.58	20.2	22.56	33.42	70.97	41.71	42.15	51.9	53.44	0.022	0.562	1.852	1.531	1.86	0.54	1.83	1.509	1.838	1.29	0.97	1.298	-0.321	0.008	0.329	1	1	1.4e-06	0.000102	4.14e-07	1	2.62e-06	0.000158	6.02e-07	0.023	0.132	0.00202	1	1	1	4.27866	6.4558	4.36755	6.07306	6.08717	8.98816	9.53508
TRIAE_CS42_2DL_TGACv1_158758_AA0525550	1.42	1.39	0.27	0.79	0.1	0.17	0.09	0.28	0	0	0	0	-1.325	-3.223	-2.734	-7.713	-7.708	-1.9	-1.41	-6.424	-6.419	0.488	-4.483	-4.479	-4.952	-4.947	0	1	0.00814	0.00667	8.92e-07	5.1e-07	1	0.597	0.00374	0.00237	1	1	0.821	0.656	0.341	1	0.681339	0.622291	0.140347	0.360966	0.0471381	0.0782502	0.042556
TRIAE_CS42_2DL_TGACv1_158758_AA0525590	15.51	18.42	22.86	24.35	28.53	31.84	28.64	12.34	31.4	37.77	35.35	45.37	0.475	0.831	0.259	1.026	1.249	0.356	-0.216	0.551	0.774	-0.572	0.196	0.418	0.767	0.99	0.223	1	0.484	1	0.0569	0.00535	1	0.951	0.933	0.249	1	1	1	0.583	0.0792	1	5.68266	7.65058	7.98048	9.90969	10.3038	12.7908	9.74456
TRIAE_CS42_2DL_TGACv1_158785_AA0526110	0.5	0.4	0.48	0.61	1.24	2.29	1.42	2.31	2.03	2.97	2.02	3.4	0.307	2.029	2.088	2.486	2.606	1.723	1.782	2.18	2.299	0.059	0.456	0.575	0.396	0.516	0.119	1	0.0599	0.019	0.00117	0.000307	0.377	0.0698	0.00493	0.00135	1	1	1	1	0.857	1	1.05563	0.65259	1.2511	0.99493	2.77175	3.78696	2.88068
TRIAE_CS42_2DL_TGACv1_158790_AA0526150	6.48	9.21	3.28	7.15	15.99	20.27	23.76	40.18	18.06	24.78	21.41	29.75	-0.578	1.207	2.025	1.445	1.701	1.785	2.603	2.023	2.279	0.818	0.238	0.494	-0.58	-0.324	0.256	1	0.105	1.66e-05	0.00549	0.000284	0.00163	1.04e-08	1.57e-05	2.82e-07	0.866	1	1	1	0.905	1	3.24352	3.66552	1.81461	2.92137	7.86416	8.60504	11.622
TRIAE_CS42_2DL_TGACv1_158803_AA0526410	62.83	48.49	53.31	36.26	28.33	24.89	36.44	36.34	27.59	24.09	26.63	19.89	-0.315	-1.066	-0.612	-1.107	-1.259	-0.751	-0.298	-0.792	-0.945	0.454	-0.041	-0.193	-0.495	-0.647	-0.153	1	0.0198	0.375	0.00364	0.000334	0.676	0.858	0.115	0.0184	1	1	1	1	0.296	1	117.996	39.0754	116.672	30.1778	53.9467	21.6043	71.0605
TRIAE_CS42_2DL_TGACv1_158819_AA0526620	1	0.75	1.84	1.59	1.53	1.74	0.71	3.79	0.54	0.3	0.06	0.04	0.98	0.922	1.423	-1.064	-3.929	-0.058	0.444	-2.044	-4.913	0.502	-1.986	-4.851	-2.487	-5.35	-2.876	1	1	0.421	1	0.00553	1	0.949	0.0974	2.19e-05	1	0.29	0.000105	0.0329	5.61e-06	1	1.767	0.736483	3.3571	1.52098	2.62758	1.80153	1.24377
TRIAE_CS42_2DL_TGACv1_158886_AA0527840	32.45	34.55	21.09	23.74	23.84	25.86	33.78	44.98	51.07	57.42	56.11	61.86	-0.579	-0.429	0.237	0.695	0.816	0.149	0.815	1.274	1.395	0.666	1.124	1.245	0.459	0.579	0.121	1	1	1	0.127	0.0258	1	0.0537	5.65e-05	3.27e-06	0.55	0.00204	9.25e-05	1	0.289	1	19.4742	21.4316	12.7903	15.0923	14.4571	15.9955	19.5067
TRIAE_CS42_2DL_TGACv1_158887_AA0527930	3.34	2.69	1.84	1.21	3.54	2.54	3.63	6.38	4.71	3.14	5.4	4.23	-0.991	-0.005	0.758	0.377	0.676	0.986	1.749	1.369	1.668	0.763	0.383	0.681	-0.38	-0.082	0.299	1	1	0.635	1	0.745	1	0.00678	0.0649	0.00476	1	1	0.954	1	1	1	14.415	7.60308	8.55643	3.27855	15.1602	7.31907	15.9485
TRIAE_CS42_2DL_TGACv1_158893_AA0528040	0.85	1.89	0.61	0.65	2.01	1.95	1.24	0.28	2.26	1.85	2.91	3.36	-1.131	0.495	-1.028	0.547	1.159	1.625	0.102	1.678	2.291	-1.523	0.052	0.664	1.576	2.188	0.612	1	1	0.834	1	0.307	0.572	1	0.104	0.00219	0.729	1	1	0.386	0.0141	1	0.402553	1.08911	0.233315	0.435606	0.955292	1.23193	0.726377
TRIAE_CS42_2DL_TGACv1_158900_AA0528270	12.38	13.09	12.76	17.1	40.97	41.59	43	23.62	39.33	44.82	30.96	34.07	0.232	1.695	1.379	1.723	1.351	1.463	1.147	1.491	1.119	-0.316	0.028	-0.344	0.344	-0.028	-0.372	1	1.51e-05	0.000504	1.77e-06	0.000329	0.000667	0.00906	6.78e-05	0.00533	1	1	1	1	1	1	9.027	7.77857	10.4502	10.5008	29.7767	25.3748	31.243
TRIAE_CS42_2DL_TGACv1_158948_AA0529370	22.06	26.74	17.27	20.51	12.73	16.37	11.26	13.5	7.98	9.25	3.74	4.36	-0.369	-0.738	-0.974	-1.5	-2.586	-0.37	-0.606	-1.131	-2.217	-0.236	-0.762	-1.847	-0.526	-1.612	-1.086	1	0.337	0.0187	1.05e-05	1.11e-15	1	0.39	0.00315	1.54e-11	1	0.359	1.16e-07	1	1.04e-05	0.107	11.2245	14.801	8.80107	11.204	6.70352	8.58508	6.21811
TRIAE_CS42_2DL_TGACv1_158996_AA0530220	0.85	1.05	1.5	1.03	2.11	1.7	2.75	1.85	2.62	3.23	2.91	2.75	0.374	0.957	1.223	1.608	1.552	0.584	0.85	1.234	1.178	0.266	0.65	0.594	0.384	0.328	-0.056	1	0.938	0.177	0.0122	0.0132	1	0.564	0.115	0.113	1	1	1	1	0.935	1	0.617516	0.728196	0.851177	0.723828	1.17711	1.08081	1.49347
TRIAE_CS42_2DL_TGACv1_159020_AA0530780	16.3	13.54	12.83	11.54	15.22	15.77	17.91	6.1	21.57	21.72	32.56	27.4	-0.291	0.057	-0.332	0.538	1.008	0.348	-0.04	0.83	1.299	-0.389	0.481	0.95	0.87	1.339	0.469	1	1	1	1	0.104	1	1	0.407	0.0118	1	1	0.207	0.561	0.0152	1	4.95274	4.60915	3.9308	4.2453	4.53679	5.18415	5.24657
TRIAE_CS42_2DL_TGACv1_159051_AA0531430	4.41	5.08	3.07	2.76	2.78	2.12	2.48	2.4	1.61	1.55	2.55	3.05	-0.711	-0.987	-0.962	-1.589	-0.757	-0.276	-0.252	-0.879	-0.046	0.024	-0.603	0.23	-0.627	0.206	0.833	1	0.382	0.188	0.00158	0.396	1	0.947	0.436	1	1	1	1	1	0.968	1	2.5394	3.76064	1.93129	1.864	1.6214	1.52205	1.3176
TRIAE_CS42_2DL_TGACv1_159051_AA0531440	3.63	6.52	1.98	3.04	1.82	2.8	2.84	10.17	4.47	5.85	7.41	10.21	-1.012	-1.116	0.372	0.019	0.789	-0.104	1.384	1.031	1.802	1.488	1.135	1.906	-0.353	0.417	0.77	1	0.82	1	1	0.754	1	0.177	0.623	0.0132	0.399	0.846	0.0118	1	0.913	1	3.3972	5.45552	1.87735	2.51817	1.63206	2.45259	2.64174
TRIAE_CS42_2DL_TGACv1_159075_AA0531860	1.28	1.74	3.41	3.18	1.91	2.97	3.28	3.98	0.42	0.82	0.06	0.13	1.104	0.71	1.254	-1.257	-3.846	-0.393	0.151	-2.361	-4.952	0.544	-1.967	-4.556	-2.511	-5.099	-2.595	1	1	0.116	0.243	1.93e-06	1	0.992	8.41e-05	1.75e-12	1	0.00869	3.34e-09	8.34e-05	2.49e-12	0.361	3.35237	2.67753	10.023	5.22582	5.16701	4.98742	8.69403
TRIAE_CS42_2DL_TGACv1_159127_AA0533030	4.2	3.39	4.5	5.09	4.4	3.99	1.6	5.64	1.61	1.38	1.07	0.65	0.345	0.145	-0.022	-1.342	-2.147	-0.2	-0.367	-1.687	-2.493	-0.167	-1.487	-2.292	-1.32	-2.125	-0.806	1	1	1	0.177	0.00233	1	0.918	0.0328	0.000158	1	0.209	0.00153	0.369	0.0053	1	1.35447	1.44997	1.36139	1.98206	1.43837	1.5099	0.514355
TRIAE_CS42_2DL_TGACv1_159137_AA0533120	28.61	23.65	18.29	20.79	25.65	23.49	26.33	19.09	30.63	32.09	43.71	43.32	-0.415	-0.089	-0.207	0.265	0.738	0.326	0.208	0.681	1.153	-0.118	0.354	0.827	0.472	0.945	0.472	1	1	1	1	0.0722	1	0.916	0.184	0.000334	1	1	0.0458	1	0.0117	1	19.7709	15.8383	12.5049	14.0733	17.1711	16.3846	17.2599
TRIAE_CS42_2DL_TGACv1_159137_AA0533140	2.63	2.59	2.59	2.76	4.69	3.01	4.88	1.53	5.01	4.13	9.91	7.68	0.037	0.537	0.242	0.803	1.748	0.5	0.205	0.766	1.71	-0.295	0.266	1.21	0.561	1.505	0.945	1	1	1	0.792	0.0043	1	0.977	0.936	0.00563	1	1	0.186	1	0.0429	1	0.936709	1.07754	0.980895	1.27893	1.3523	1.3486	1.70838
TRIAE_CS42_2DL_TGACv1_159152_AA0533460	0.36	0.2	0	0.05	0.1	0.04	0.18	1.43	0.36	0.39	2.08	3.14	-3.003	-2.036	1.664	0.461	3.248	0.964	4.664	3.485	6.272	3.698	2.507	5.294	-1.205	1.581	2.789	1	1	0.595	1	0.00092	1	0.00887	0.181	1.8e-07	0.133	1	1.02e-05	1	0.238	0.0642	0.203061	0.146801	0	0.0341677	0.0679981	0.0311445	0.12205
TRIAE_CS42_2DL_TGACv1_159186_AA0534130	1.14	2.04	0.14	1.03	1.53	2.16	3.1	9.52	3.04	3.4	1.07	1.66	-1.374	0.22	1.985	1.001	-0.227	1.594	3.36	2.376	1.148	1.766	0.781	-0.446	-0.985	-2.212	-1.228	1	1	0.041	0.863	1	1	5.98e-05	0.00997	0.666	0.346	1	1	1	0.0131	1	2.08185	2.66029	0.290899	1.40631	2.88892	2.91964	5.3954
TRIAE_CS42_2DL_TGACv1_159206_AA0534350	73.15	46.95	52.62	43.74	62.03	48.67	35.2	50.58	25.5	19.96	26.28	19.59	-0.317	-0.118	-0.481	-1.401	-1.389	0.199	-0.164	-1.084	-1.072	-0.363	-1.283	-1.271	-0.92	-0.908	0.012	1	1	0.757	0.000375	0.00029	1	0.963	0.0167	0.0125	1	0.00514	0.00224	0.137	0.08	1	12.6245	10.975	8.67439	9.94374	10.5882	10.9421	5.90315
TRIAE_CS42_2DL_TGACv1_159212_AA0534510	34.08	32.46	27.85	28.08	39.82	37.9	50.45	126.49	35.46	39.27	40.15	39.13	-0.25	0.224	1.414	0.168	0.253	0.474	1.664	0.418	0.503	1.19	-0.056	0.029	-1.246	-1.161	0.085	1	1	0.00193	1	1	1	0.000158	1	0.874	0.103	1	1	0.0191	0.0202	1	24.0951	19.9553	20.2577	17.8753	27.2144	24.2789	33.7907
TRIAE_CS42_2DL_TGACv1_159218_AA0534700	4.13	4.68	4.1	3.79	3.64	2.5	2.22	2.68	0.48	0.6	0.89	0.87	-0.166	-0.556	-0.833	-2.999	-2.317	-0.39	-0.667	-2.834	-2.151	-0.277	-2.443	-1.761	-2.166	-1.484	0.683	1	1	0.408	6.31e-09	2.92e-06	1	0.619	9.93e-08	3.14e-05	1	4.79e-05	0.00277	0.000889	0.0281	1	2.60996	2.3872	2.85362	2.00341	2.45358	1.35784	1.44037
TRIAE_CS42_2DL_TGACv1_159225_AA0534790	0.28	0.4	0.2	0.09	0.48	0.55	0.71	1.34	0.83	0.77	0.47	1.18	-1.263	0.578	1.592	1.19	1.267	1.841	2.855	2.457	2.534	1.014	0.611	0.688	-0.404	-0.327	0.077	1	1	0.319	0.879	0.606	1	0.0236	0.093	0.0441	1	1	1	1	0.965	1	0.44223	0.43811	0.473385	0.12093	0.810645	0.741144	1.32979
TRIAE_CS42_2DL_TGACv1_159230_AA0534920	6.48	6.42	7.37	5.98	6.8	7.8	11.97	9.06	12.69	13.51	9.85	7.37	0.045	0.187	0.695	1.023	0.412	0.142	0.651	0.978	0.367	0.509	0.836	0.225	0.327	-0.283	-0.61	1	1	0.343	0.026	0.909	1	0.425	0.0439	1	1	0.299	1	1	0.894	1	2.04369	2.10937	2.13016	1.93047	2.32853	2.53146	3.74889
TRIAE_CS42_2DL_TGACv1_159255_AA0535460	2.21	1.64	1.71	1.54	2.39	1.48	3.9	3.24	3.81	3.4	4.39	5.1	-0.235	-0.032	0.891	0.915	1.317	0.203	1.126	1.15	1.552	0.923	0.947	1.349	0.024	0.426	0.402	1	1	0.382	0.346	0.0199	1	0.153	0.113	0.00306	0.922	0.773	0.0332	1	0.851	1	0.636181	0.618005	0.46641	0.576048	0.708344	0.489526	1.09743
TRIAE_CS42_2DL_TGACv1_159256_AA0535470	11.24	14.54	18.43	21.26	20.39	27.56	24.47	22.42	28.42	28.6	27.52	33.2	0.619	0.898	0.856	1.141	1.232	0.278	0.237	0.521	0.613	-0.041	0.243	0.334	0.284	0.376	0.091	1	0.0759	0.0447	0.0011	0.000183	1	0.897	0.63	0.254	1	1	1	1	0.742	1	5.94045	9.27848	9.16939	13.6439	10.2433	16.9541	11.8119
TRIAE_CS42_2DL_TGACv1_159321_AA0536540	0.93	1.89	1.57	1.92	2.01	2.71	3.19	4.58	2.68	3.53	1.84	2.31	0.281	0.734	1.442	1.109	0.53	0.453	1.161	0.828	0.249	0.707	0.374	-0.205	-0.333	-0.912	-0.579	1	1	0.0395	0.228	0.992	1	0.189	0.739	1	1	1	1	1	0.377	1	1.25999	1.50111	2.4725	1.75639	2.78468	2.25816	3.5534
TRIAE_CS42_2DL_TGACv1_159359_AA0537050	0.07	0.1	0.14	0.09	0.38	0.3	0.18	2.31	0.83	1.29	0.89	1.09	0.337	1.84	3.801	3.517	3.411	1.505	3.468	3.181	3.074	1.963	1.67	1.564	-0.295	-0.401	-0.106	1	1	0.0116	0.0142	0.0157	1	0.0258	0.0294	0.0295	0.92	1	0.767	1	0.977	1	0.107545	0.0926585	0.237055	0.0915698	0.571423	0.302827	0.267791
TRIAE_CS42_2DL_TGACv1_159431_AA0538230	2.42	4.93	1.02	2.1	0.57	1.14	0.71	5.04	0.83	0.77	0.65	0.44	-1.221	-2.041	-0.324	-2.191	-2.761	-0.82	0.897	-0.97	-1.54	1.717	-0.149	-0.719	-1.867	-2.437	-0.57	1	0.242	1	0.0703	0.00836	1	0.802	1	0.452	0.746	1	1	0.387	0.0474	1	2.24148	2.73444	0.987678	1.22758	0.38218	0.608767	0.718783
TRIAE_CS42_2DL_TGACv1_159439_AA0538390	1.85	2.79	1.23	2.29	1.53	1.95	0.8	12.9	0.83	1.2	0.24	0.65	-0.393	-0.408	1.569	-1.178	-2.336	-0.015	1.962	-0.786	-1.943	1.977	-0.77	-1.928	-2.748	-3.905	-1.158	1	1	0.52	1	0.116	1	0.266	1	0.327	0.709	1	0.46	0.0692	0.000779	1	3.15936	3.76926	2.30836	3.2415	2.36396	2.71288	1.3988
TRIAE_CS42_2DL_TGACv1_159566_AA0539920	115.56	93.4	141.9	97.38	91.9	78.61	64.36	72.95	49.16	41.9	11.15	9.77	0.195	-0.294	-0.604	-1.198	-3.321	-0.489	-0.8	-1.394	-3.516	-0.31	-0.904	-3.027	-0.594	-2.716	-2.122	1	1	0.344	0.000618	1.19e-26	1	0.0922	3.11e-05	1.62e-29	1	0.0701	3.92e-22	0.663	9.05e-18	6.06e-10	203.216	104.366	252.29	113.286	159.651	95.1319	112.397
TRIAE_CS42_2DL_TGACv1_159616_AA0540680	1.21	1.54	3.62	3.97	3.16	3.6	3.19	2.27	4.71	4.13	4.21	2.92	1.447	1.288	0.942	1.66	1.346	-0.158	-0.504	0.213	-0.101	-0.346	0.372	0.057	0.718	0.403	-0.315	0.214	0.143	0.368	0.00198	0.0217	1	0.811	1	1	1	1	1	1	0.878	1	0.894884	1.18857	2.59415	2.70821	2.12829	2.70431	2.24659
TRIAE_CS42_2DL_TGACv1_159649_AA0541020	5.41	5.53	4.91	6.07	8.9	10.94	14.72	25.75	16.39	17.55	19.04	16.62	0.013	0.867	1.895	1.633	1.703	0.854	1.883	1.62	1.69	1.029	0.766	0.836	-0.263	-0.193	0.07	1	0.345	9.9e-07	3.13e-05	6.76e-06	0.728	1.37e-06	3.71e-05	7.45e-06	0.165	0.524	0.154	1	0.952	1	6.48119	4.09683	6.59028	4.96869	10.511	9.15637	18.1019
TRIAE_CS42_2DL_TGACv1_159654_AA0541080	3.56	4.73	4.03	5.28	3.16	5.09	5.67	8.18	9.83	12.3	16.01	18.02	0.166	0.018	0.746	1.41	2.028	-0.148	0.58	1.243	1.862	0.728	1.391	2.01	0.663	1.282	0.619	1	1	0.423	0.00242	4.26e-07	1	0.662	0.0124	3.82e-06	0.982	0.0084	9.17e-07	0.875	0.00657	1	1.78788	2.38961	2.30712	2.70061	1.58924	2.54706	2.81531
TRIAE_CS42_2DL_TGACv1_159703_AA0541730	1.14	0.65	0.14	0.33	0.48	0.68	0.62	0.51	1.25	1.68	0.83	1.27	-1.803	-0.532	-0.649	0.753	0.279	1.27	1.153	2.558	2.084	-0.117	1.285	0.811	1.402	0.928	-0.474	1	1	1	1	1	1	0.745	0.0031	0.0318	1	0.745	1	0.499	0.736	1	0.327034	0.201145	0.0442039	0.0986494	0.152659	0.208151	0.191894
TRIAE_CS42_2DL_TGACv1_159703_AA0541750	0.14	0.8	0	0.14	0.48	0.47	0.44	0.32	0.77	1.16	1.25	2.62	-2.516	-0.075	-0.408	0.966	1.957	2.441	2.106	3.489	4.48	-0.333	1.041	2.032	1.374	2.365	0.992	1	1	1	1	0.0497	0.829	0.457	0.00567	1.22e-05	1	1	0.0884	1	0.034	1	0.146399	0.365136	0	0.0764213	0.496449	0.27203	0.375625
TRIAE_CS42_2DL_TGACv1_159712_AA0541890	5.27	7.02	7.3	9.58	13.59	16.71	10.11	33.56	5.72	6.71	5.87	5.98	0.457	1.3	1.834	0.015	-0.056	0.843	1.377	-0.442	-0.513	0.533	-1.286	-1.356	-1.819	-1.89	-0.071	1	0.181	0.00198	1	1	1	0.0548	1	1	1	0.189	0.0598	0.00446	0.00106	1	6.93711	5.98008	10.391	8.48257	17.94	14.4948	13.589
TRIAE_CS42_2DL_TGACv1_159717_AA0541960	13.73	19.67	8.94	12.48	12.64	18.02	11.08	77.25	17.1	22.2	10.56	14.7	-0.64	-0.122	1.405	0.234	-0.403	0.518	2.045	0.874	0.237	1.527	0.356	-0.281	-1.171	-1.808	-0.637	1	1	0.233	1	1	1	0.0214	1	1	0.492	1	1	0.778	0.0486	1	10.1924	11.0702	6.94035	7.53596	9.28561	10.7393	7.60472
TRIAE_CS42_2DL_TGACv1_159732_AA0542100	1.21	1.74	0.48	0.93	0.57	0.76	0.8	1.2	1.19	1.16	2.02	2.27	-1.027	-1.105	-0.531	-0.344	0.521	-0.078	0.496	0.683	1.549	0.574	0.761	1.627	0.187	1.053	0.866	1	0.909	1	1	1	1	0.912	1	0.039	1	1	0.0419	1	0.344	1	1.90618	2.4839	0.596625	1.40717	0.984411	1.19676	1.42924
TRIAE_CS42_2DL_TGACv1_159765_AA0542450	9.68	6.62	9.28	7.24	9.09	6.4	9.31	2.87	11.2	7.53	19.22	14.09	0.021	-0.078	-0.446	0.202	1.033	-0.1	-0.467	0.18	1.012	-0.367	0.28	1.112	0.647	1.479	0.832	1	1	1	1	0.249	1	0.876	1	0.274	1	1	0.252	1	0.0373	1	1.17765	1.21025	1.01175	1.26588	1.08693	1.10885	1.01363
TRIAE_CS42_2DL_TGACv1_159791_AA0542840	4.55	8.16	8.87	8.83	9.76	13.86	12.06	23.21	10.96	13.85	13.35	15.14	0.466	0.891	1.469	0.955	1.153	0.425	1.003	0.489	0.686	0.577	0.063	0.261	-0.514	-0.316	0.198	1	0.546	0.00407	0.185	0.0346	1	0.151	1	0.547	1	1	1	1	0.909	1	9.12291	11.7849	18.9019	13.5452	19.6712	22.0211	24.3393
TRIAE_CS42_2DL_TGACv1_159907_AA0544190	0.36	0.8	0.48	0.56	1.44	2.25	3.19	5.32	3.52	5.29	4.33	6.02	-0.19	1.649	2.833	2.871	3.102	1.84	3.024	3.062	3.292	1.184	1.221	1.451	0.036	0.267	0.231	1	0.17	9.81e-06	2.83e-06	1.41e-07	0.165	3.2e-06	8.07e-07	3.15e-08	0.566	0.337	0.0437	1	0.948	1	1.37802	1.69791	2.04483	1.14728	5.60571	5.21932	12.2464
TRIAE_CS42_2DL_TGACv1_159933_AA0544600	0.28	0.4	0.68	1.78	1.82	2.04	1.77	3.56	1.85	2.28	1.9	2.79	1.839	2.453	2.943	2.55	2.737	0.615	1.106	0.71	0.897	0.49	0.095	0.282	-0.396	-0.209	0.187	1	0.013	0.000205	0.00202	0.000386	1	0.419	1	0.654	1	1	1	1	0.985	1	0.296531	0.288799	0.777249	1.30674	1.91798	1.49937	1.87108
TRIAE_CS42_2DL_TGACv1_159940_AA0544690	0.43	0.3	0.41	0.51	0.29	0.51	1.15	1.48	1.49	1.76	1.42	1.74	0.394	0.269	1.895	2.183	2.146	-0.125	1.501	1.789	1.752	1.626	1.914	1.877	0.286	0.249	-0.037	1	1	0.0631	0.00758	0.00724	1	0.171	0.0363	0.0289	0.398	0.0448	0.0263	1	0.971	1	0.324335	0.162711	0.234858	0.257145	0.225783	0.286905	0.626535
TRIAE_CS42_2DL_TGACv1_159945_AA0544800	26.83	27.23	17.95	15.23	3.73	5.34	2.66	14.1	0.36	0.52	0.36	0.17	-0.705	-2.561	-1.669	-5.909	-6.683	-1.857	-0.964	-5.205	-5.979	0.892	-3.348	-4.121	-4.24	-5.013	-0.775	1	0.000536	0.0382	1.59e-16	4.01e-19	0.0908	0.528	2.34e-13	1.37e-15	1	4.32e-05	2.77e-07	3.85e-08	8.96e-11	1	7.71983	9.56361	5.20757	5.20842	1.04371	1.80926	0.718232
TRIAE_CS42_2DL_TGACv1_159962_AA0544920	0.85	1.15	0.61	1.4	0.67	1.61	0.62	12.02	0.77	0.73	0.71	1.27	0.023	0.221	2.66	-0.413	-0.013	0.198	2.637	-0.436	-0.036	2.439	-0.635	-0.234	-3.074	-2.674	0.4	1	1	0.0689	1	1	1	0.0833	1	1	0.417	1	1	0.0447	0.0626	1	0.801908	0.817051	0.685934	1.04064	0.498272	1.18753	0.650511
TRIAE_CS42_2DL_TGACv1_159983_AA0545250	1.07	1.24	1.16	1.45	1.53	1.48	2.39	0.97	2.62	3.01	4.39	3.8	0.177	0.369	0.453	1.275	1.807	0.192	0.276	1.098	1.63	0.084	0.906	1.437	0.822	1.354	0.532	1	1	1	0.152	0.00291	1	0.951	0.298	0.00768	1	1	0.0531	1	0.0924	1	0.281598	0.464867	0.310005	0.514604	0.406527	0.516693	0.617499
TRIAE_CS42_2DL_TGACv1_160027_AA0545720	7.19	5.83	8.8	6.36	6.8	6.32	8.6	8.6	10.61	9.51	16.49	16.97	0.218	0.012	0.408	0.632	1.368	-0.206	0.19	0.414	1.15	0.396	0.62	1.356	0.224	0.96	0.736	1	1	0.895	0.467	0.000146	1	0.951	1	0.0025	1	1	0.000335	1	0.0311	1	1.88863	1.72087	2.4229	1.85427	1.80968	1.83946	2.16758
TRIAE_CS42_2DL_TGACv1_160027_AA0545740	10.25	8.81	10.99	10.75	10.53	9.2	14.63	11.37	18.29	17.42	26.63	32.02	0.192	0.046	0.443	0.909	1.626	-0.146	0.25	0.716	1.433	0.397	0.862	1.58	0.466	1.183	0.717	1	1	0.748	0.0268	1.91e-07	1	0.894	0.174	5.9e-06	1	0.116	1.04e-06	1	0.000743	1	2.2854	2.25653	2.48477	2.74513	2.38604	2.3	3.16005
TRIAE_CS42_2DL_TGACv1_160033_AA0545760	0.14	0.1	0.14	0.14	1.91	1.7	3.9	0	2.5	2.15	3.08	2.22	0.21	3.842	3.915	4.215	4.404	3.634	3.707	4.006	4.195	0.074	0.367	0.556	0.293	0.482	0.189	1	0.117	0.041	0.0192	0.00823	0.324	0.0715	0.0197	0.00787	1	1	1	1	0.976	1	0.022072	0.0226066	0.019105	0.0208303	0.201422	0.309584	0.488705
TRIAE_CS42_2DL_TGACv1_160080_AA0546500	5.76	4.73	3.14	3.36	6.8	6.28	7.18	2.45	6.32	8.9	8.48	9.12	-0.683	0.317	-0.159	0.543	0.749	1.001	0.525	1.227	1.433	-0.476	0.226	0.432	0.702	0.908	0.206	1	1	1	1	0.594	1	0.812	0.102	0.0176	1	1	1	1	0.389	1	4.30077	3.56972	2.63269	2.41969	5.28484	4.74976	5.0255
TRIAE_CS42_2DL_TGACv1_160100_AA0546770	0.43	0.45	1.09	1.26	1.24	1.53	1.95	3.33	1.13	1.51	0.95	0.61	1.417	1.666	2.6	1.585	0.797	0.249	1.184	0.167	-0.621	0.934	-0.082	-0.87	-1.017	-1.805	-0.789	1	0.256	0.000235	0.121	0.956	1	0.26	1	1	1	1	0.946	0.7	0.0166	1	0.251139	0.380284	0.793383	1.01777	0.940689	1.20193	1.22517
TRIAE_CS42_2DL_TGACv1_160134_AA0547270	128.94	136.22	138.14	140.23	128.27	118.67	114.28	115.53	89.56	97.73	65.72	70.06	0.07	-0.103	-0.206	-0.501	-0.965	-0.173	-0.277	-0.572	-1.036	-0.103	-0.398	-0.862	-0.295	-0.759	-0.464	1	1	1	0.445	0.00135	1	0.825	0.274	0.000412	1	1	0.0109	1	0.0382	1	45.1622	53.3283	49.0328	55.2655	43.6038	45.2992	38.6826
TRIAE_CS42_2DL_TGACv1_160135_AA0547310	30.46	35.1	24.23	32.94	18.38	24	14.72	26.68	10.9	15.66	9.02	10.64	-0.196	-0.625	-0.655	-1.3	-1.736	-0.429	-0.459	-1.104	-1.539	-0.03	-0.675	-1.111	-0.645	-1.081	-0.435	1	0.985	0.449	0.00269	7.14e-06	1	0.733	0.0224	0.000116	1	0.968	0.0259	0.855	0.0318	1	27.2672	18.4696	24.1467	17.79	16.827	13.4251	13.2849
TRIAE_CS42_2DL_TGACv1_160264_AA0548810	0	0.05	0.27	0.09	1.91	0.81	0.27	8.78	0	0	0	0.04	2.362	5.23	6.995	-2.385	-0.173	2.876	4.645	-4.795	-2.553	1.77	-7.635	-5.424	-9.384	-7.19	2.296	1	0.055	0.00027	1	1	1	0.00867	0.737	1	1	0.0113	0.0187	0.000129	0.000171	1	0	0.0776451	0.47451	0.0772736	1.43476	0.864736	0.149836
TRIAE_CS42_2DL_TGACv1_160268_AA0548900	0.93	1.34	0.61	0.89	1.24	1.4	1.15	5.36	1.49	1.08	1.54	2.14	-0.586	0.215	1.54	0.154	0.687	0.801	2.127	0.741	1.274	1.325	-0.061	0.472	-1.387	-0.854	0.533	1	1	0.242	1	1	1	0.0401	1	0.464	0.959	1	1	0.633	0.741	1	1.83756	2.10221	1.2721	1.43908	2.44341	2.29352	2.24456
TRIAE_CS42_2DL_TGACv1_160285_AA0549030	0	0.15	0.41	0.37	0.67	0.55	1.77	0.37	2.8	1.63	2.79	2.4	2.097	2.707	3.431	4.58	4.812	0.613	1.338	2.479	2.711	0.725	1.865	2.097	1.139	1.371	0.232	1	0.224	0.00593	6.48e-06	7.52e-07	1	0.559	0.0134	0.0026	1	0.287	0.0562	1	0.406	1	0	0.0991342	0.323353	0.288476	0.429302	0.302019	0.977686
TRIAE_CS42_2DL_TGACv1_160320_AA0549290	0.93	1.19	2.18	1.64	2.97	3.82	3.01	3.1	1.97	2.58	1.96	2.14	0.813	1.674	1.506	1.089	0.932	0.861	0.693	0.275	0.118	-0.168	-0.586	-0.743	-0.418	-0.575	-0.157	1	0.0123	0.0185	0.225	0.375	1	0.65	1	1	1	1	0.725	1	0.749	1	0.659233	0.8467	1.59972	1.22485	2.11737	2.67324	2.10539
TRIAE_CS42_2DL_TGACv1_160336_AA0549410	4.34	5.63	4.85	6.45	4.69	4.75	2.93	14.42	1.91	2.41	1.78	3.23	0.18	-0.081	0.814	-1.204	-0.985	-0.261	0.633	-1.384	-1.165	0.894	-1.123	-0.904	-2.017	-1.799	0.219	1	1	0.827	0.436	0.615	1	0.833	0.273	0.378	1	1	0.917	0.0274	0.0389	1	7.28168	5.22707	8.83314	6.0672	7.894	4.97659	5.05334
TRIAE_CS42_2DL_TGACv1_160337_AA0549460	10.89	9.11	8.05	7.06	6.8	7.08	7.8	5.13	9.71	8	16.01	14.31	-0.404	-0.521	-0.646	-0.175	0.602	-0.117	-0.242	0.229	1.006	-0.125	0.346	1.123	0.472	1.249	0.777	1	1	0.473	1	0.446	1	0.936	1	0.0206	1	1	0.0114	1	0.00325	1	5.03262	4.7356	3.69175	3.52518	3.02837	3.38605	3.45928
TRIAE_CS42_2DL_TGACv1_160348_AA0549600	0.14	0.3	0.48	0.47	0.86	1.78	0.98	0.92	0.95	1.29	0.42	0.96	1.011	2.547	2.002	2.261	1.585	1.537	0.993	1.249	0.574	-0.544	-0.289	-0.964	0.255	-0.42	-0.676	1	0.0278	0.111	0.0294	0.315	1	0.755	0.68	1	1	1	0.927	1	0.938	1	0.381216	0.556301	1.42339	0.913186	2.08077	3.57616	2.61702
TRIAE_CS42_2DL_TGACv1_160389_AA0550020	0.07	0.2	0.2	0.19	0.57	0.25	1.06	0.18	2.68	1.98	2.49	1.83	0.419	1.35	1.898	3.951	3.843	0.932	1.481	3.532	3.424	0.549	2.598	2.49	2.048	1.94	-0.108	1	1	0.319	2.03e-05	2.58e-05	1	0.571	0.000207	0.000228	1	0.0288	0.0207	0.146	0.119	1	0.040969	0.0990008	0.0854233	0.0933586	0.201367	0.14655	0.480725
TRIAE_CS42_2DL_TGACv1_160390_AA0550030	0.43	0.4	0.82	1.5	1.15	1.48	0.8	2.22	0.12	0.04	0	0.09	1.5	1.683	1.913	-2.338	-2.893	0.183	0.414	-3.842	-4.397	0.23	-4.022	-4.576	-4.251	-4.804	-0.559	1	0.509	0.115	0.443	0.0699	1	0.956	0.000922	3.53e-05	1	0.00193	4.13e-05	0.000465	1.04e-05	1	0.883365	0.582474	1.27651	1.71727	1.72814	2.33597	0.878252
TRIAE_CS42_2DL_TGACv1_160683_AA0553070	1.35	1.29	0.96	1.21	1.72	1.1	2.31	4.35	2.38	2.93	1.54	2.62	-0.269	0.046	1.356	1.008	0.666	0.315	1.625	1.277	0.935	1.31	0.962	0.62	-0.349	-0.691	-0.342	1	1	0.13	0.492	0.914	1	0.0403	0.193	0.582	0.553	1	1	1	0.719	1	0.678477	0.601932	0.530623	0.538721	1.01452	0.547099	1.55981
TRIAE_CS42_2DL_TGACv1_160715_AA0553330	1.14	0.9	0.75	0.61	1.24	1.4	1.15	9.25	0.42	0.22	0.24	0.22	-0.58	0.389	2.374	-1.692	-2.125	0.969	2.953	-1.112	-1.546	1.984	-2.081	-2.514	-4.066	-4.498	-0.434	1	1	0.0444	0.538	0.192	1	0.00755	1	0.665	0.473	0.565	0.112	0.000308	2.13e-05	1	0.658399	0.402424	0.476978	0.274763	0.717384	0.664615	0.662057
TRIAE_CS42_2DL_TGACv1_160743_AA0553720	0.14	0.3	0	0.14	0.29	0.38	0.89	0.23	2.15	1.85	1.78	1.31	-1.423	0.573	1.094	3.076	2.701	1.997	2.517	4.505	4.13	0.521	2.501	2.126	1.979	1.604	-0.375	1	1	0.845	0.000286	0.00235	1	0.139	1.94e-06	1.9e-05	1	0.0113	0.0398	0.144	0.251	1	0.267354	0.377129	0	0.186681	0.564437	0.505774	1.58042
TRIAE_CS42_2DL_TGACv1_160790_AA0554170	22.77	21.61	14.13	13.6	14.45	13.31	11.88	11.74	8.28	10.11	10.79	11.39	-0.678	-0.679	-0.909	-1.266	-0.999	-0.001	-0.231	-0.587	-0.32	-0.23	-0.586	-0.319	-0.356	-0.089	0.267	1	0.365	0.0183	8.4e-05	0.00316	1	0.904	0.405	1	1	0.792	1	1	0.988	1	12.3013	12.1593	8.0081	7.66946	7.78314	7.63654	6.30686
TRIAE_CS42_2DL_TGACv1_160790_AA0554180	1.78	1.89	2.25	3.22	3.92	4.83	1.77	7.58	0.24	0.69	1.3	0.48	0.58	1.255	1.369	-1.926	-1.065	0.676	0.79	-2.506	-1.646	0.114	-3.181	-2.321	-3.295	-2.435	0.861	1	0.952	0.368	0.119	0.747	1	0.793	0.00888	0.184	1	0.000842	0.0173	0.000414	0.00964	1	1.01606	1.09787	1.2679	1.7675	2.18007	2.55921	0.954755
TRIAE_CS42_2DL_TGACv1_160875_AA0554850	2.63	2.89	2.93	3.04	5.17	5.6	4.43	13.27	5.07	5.59	4.39	4.8	0.111	0.962	1.696	0.946	0.732	0.851	1.585	0.834	0.621	0.734	-0.017	-0.23	-0.751	-0.965	-0.214	1	0.816	0.00688	0.458	0.728	1	0.0186	0.714	0.966	1	1	1	1	0.326	1	8.57324	8.12901	10.7676	9.87918	21.1896	17.7653	15.0966
TRIAE_CS42_2DL_TGACv1_160888_AA0554970	0.21	0.2	0.07	0.14	0.29	0.42	0.98	0.05	1.07	1.42	1.78	2.18	-0.868	0.827	1.061	2.568	3.23	1.695	1.929	3.44	4.102	0.235	1.74	2.401	1.505	2.167	0.662	1	1	0.99	0.0488	0.0018	1	0.445	0.00398	7e-05	1	0.683	0.0345	1	0.121	1	0.0547886	0.0565377	0.0172146	0.0396991	0.0730828	0.115139	0.229583
TRIAE_CS42_2DL_TGACv1_160915_AA0555160	2.85	2.94	1.98	2.52	0.29	1.44	0.71	3.19	0.66	0.52	0.59	0.48	-0.356	-1.619	-0.517	-2.301	-2.425	-1.263	-0.161	-1.945	-2.069	1.102	-0.681	-0.805	-1.784	-1.908	-0.124	1	0.456	1	0.026	0.011	1	1	0.13	0.0606	1	1	1	0.36	0.157	1	11.2266	5.86643	8.76723	5.25931	1.17537	3.23044	2.98058
TRIAE_CS42_2DL_TGACv1_160930_AA0555320	2.78	2.59	1.16	1.68	2.11	2.97	2.13	7.35	2.44	2.45	3.74	4.54	-0.896	-0.057	0.853	-0.13	0.628	0.839	1.75	0.767	1.525	0.911	-0.072	0.686	-0.983	-0.225	0.758	1	1	0.702	1	0.954	1	0.033	1	0.0551	1	1	1	0.922	0.98	1	3.62634	2.84871	1.66452	1.73488	2.77723	3.07285	2.56155
TRIAE_CS42_2DL_TGACv1_160952_AA0555550	1.78	2.04	1.71	1.59	0.96	1.06	0.71	0.32	0.06	0.3	0.24	0.26	-0.221	-0.908	-1.993	-3.249	-2.901	-0.687	-1.772	-3.029	-2.68	-1.085	-2.341	-1.992	-1.255	-0.906	0.349	1	1	0.0314	1.06e-05	9.1e-05	1	0.0944	0.000148	0.0004	1	0.0441	0.062	1	0.846	1	1.14943	1.51047	1.01395	1.30312	0.677242	0.850836	0.380633
TRIAE_CS42_2DL_TGACv1_161032_AA0556140	27.47	26.09	19.66	25.37	31.69	38.12	40.69	50.76	44.45	48	39.62	44.5	-0.247	0.386	0.775	0.788	0.652	0.633	1.022	1.035	0.899	0.389	0.403	0.266	0.014	-0.123	-0.136	1	1	0.0757	0.0612	0.168	1	0.0067	0.00344	0.0133	1	1	1	1	0.973	1	15.1286	13.9031	10.7398	13.8453	16.7044	20.5425	21.4628
TRIAE_CS42_2DL_TGACv1_161036_AA0556200	19.5	17.08	16.79	15.93	15.32	13.36	10.73	5.78	11.2	9.64	12.16	9.77	-0.16	-0.354	-1.17	-0.812	-0.739	-0.194	-1.01	-0.652	-0.579	-0.816	-0.458	-0.385	0.358	0.431	0.073	1	1	0.0115	0.172	0.216	1	0.0585	0.51	0.555	0.592	1	1	1	0.783	1	5.41034	5.76342	4.48389	5.35252	3.83881	4.25684	2.78158
TRIAE_CS42_2DL_TGACv1_161043_AA0556250	0.93	1	2.32	2.38	2.49	1.99	1.6	6.43	0.42	0.56	0.3	0.7	1.283	1.201	2.082	-0.955	-0.905	-0.082	0.799	-2.239	-2.189	0.881	-2.156	-2.106	-3.037	-2.988	0.05	1	1	0.0251	1	0.91	1	0.767	0.0197	0.0131	1	0.0797	0.0387	0.000702	0.000266	1	0.982255	0.538024	2.65113	1.66589	2.66201	1.46075	1.62766
TRIAE_CS42_2DL_TGACv1_161108_AA0556800	0.85	0.15	0.34	0.47	0.77	0.85	1.33	0.69	1.67	2.45	1.48	1.66	-0.182	0.792	1.044	2.133	1.737	0.974	1.226	2.316	1.92	0.253	1.341	0.945	1.088	0.692	-0.396	1	1	0.846	0.0247	0.13	1	0.526	0.00749	0.0443	1	0.746	0.985	1	0.855	1	0.811848	0.118807	0.40455	0.92328	1.10236	0.730536	1.2855
TRIAE_CS42_2DL_TGACv1_161283_AA0557700	1.07	1.1	0.41	0.89	1.91	2.76	3.99	1.06	4.35	5.63	6.47	6.59	-0.688	1.127	1.159	2.202	2.585	1.814	1.847	2.89	3.273	0.033	1.074	1.458	1.041	1.425	0.383	1	0.987	0.451	0.00273	0.000112	0.289	0.0585	4.05e-05	7.71e-07	1	0.945	0.109	0.908	0.142	1	1.11156	0.817048	0.469931	0.603288	2.0242	2.13947	4.08973
TRIAE_CS42_2DL_TGACv1_161315_AA0557930	1.07	2.14	0.41	0.79	0.29	0.38	0.35	0.32	0.6	0.52	0.12	0.39	-1.386	-2.21	-2.253	-1.548	-2.568	-0.825	-0.868	-0.161	-1.182	-0.043	0.664	-0.356	0.708	-0.312	-1.022	1	0.0693	0.0277	0.219	0.00269	1	0.86	1	0.846	1	1	1	1	0.986	1	2.19242	2.34357	0.812259	0.928623	0.586598	0.475744	0.741381
TRIAE_CS42_2DL_TGACv1_161475_AA0558760	12.45	16.98	15.63	16.68	17.04	17.6	24.47	62.6	31.88	38.03	38.02	45.41	0.133	0.233	1.567	1.246	1.501	0.1	1.435	1.113	1.368	1.334	1.013	1.268	-0.322	-0.067	0.255	1	1	0.00107	0.0171	0.00107	1	0.00515	0.055	0.00392	0.0689	0.251	0.0165	1	1	1	6.41337	9.16117	7.97101	9.3922	8.66512	9.63634	12.0522
TRIAE_CS42_2DL_TGACv1_161480_AA0558830	39.78	29.87	29.96	31.31	25.37	25.06	22.08	8.41	19.13	15.7	28.65	25.74	-0.183	-0.465	-1.206	-1	-0.356	-0.281	-1.023	-0.816	-0.173	-0.741	-0.535	0.109	0.207	0.85	0.644	1	1	0.0255	0.102	1	1	0.116	0.343	1	0.984	1	1	1	0.257	1	8.96776	8.02131	6.72451	8.25571	5.79191	6.35354	4.76724
TRIAE_CS42_2DL_TGACv1_161513_AA0558990	5.62	5.87	8.19	7.1	5.74	5.26	8.6	7.26	10.01	9.72	15.66	15.97	0.406	-0.072	0.454	0.777	1.458	-0.478	0.048	0.371	1.052	0.526	0.849	1.53	0.323	1.004	0.681	1	1	0.784	0.151	1.86e-05	1	1	1	0.00526	1	0.233	1.49e-05	1	0.0161	1	1.10172	1.38895	1.59193	1.66168	1.1034	1.1845	1.59639
TRIAE_CS42_2DL_TGACv1_161633_AA0559640	2.92	4.18	3.69	5.42	5.17	4.75	1.42	3.1	1.91	1.59	1.6	1.44	0.357	0.468	-0.609	-1.034	-1.233	0.11	-0.967	-1.392	-1.591	-1.077	-1.502	-1.701	-0.425	-0.624	-0.199	1	1	0.834	0.304	0.101	1	0.322	0.0439	0.00787	0.592	0.0547	0.0061	1	0.787	1	6.57013	7.9789	8.26925	10.7197	10.9107	9.54208	2.95817
TRIAE_CS42_2DL_TGACv1_161701_AA0560140	3.77	3.93	6.07	6.07	8.52	6.32	7.36	4.62	4.29	3.74	2.14	2.84	0.655	0.929	0.614	0.055	-0.623	0.274	-0.04	-0.6	-1.278	-0.315	-0.874	-1.552	-0.559	-1.237	-0.678	1	0.402	0.697	1	0.699	1	1	0.938	0.0139	1	0.549	0.00162	1	0.0288	1	2.15634	2.60169	3.22301	3.96858	4.67067	3.95887	3.87757
TRIAE_CS42_2DL_TGACv1_161921_AA0561100	0.5	0.2	0.27	0.51	0.77	0.76	1.42	1.2	1.73	1.42	1.78	1.66	0.307	1.197	1.952	2.227	2.358	0.89	1.646	1.919	2.051	0.755	1.028	1.16	0.272	0.404	0.132	1	1	0.0519	0.00731	0.00211	1	0.115	0.017	0.00486	1	1	0.373	1	0.929	1	0.169502	0.0777692	0.289408	0.322429	0.502729	0.418955	0.665324
TRIAE_CS42_2DL_TGACv1_162006_AA0561440	2.42	2.74	3.28	4.72	5.55	5.05	12.5	7.21	11.32	11.83	13.52	13.7	0.638	1.025	1.909	2.158	2.392	0.388	1.272	1.521	1.754	0.884	1.133	1.366	0.249	0.482	0.233	1	0.282	1.68e-05	2.32e-07	2.74e-09	1	0.0135	0.000597	1.73e-05	0.579	0.0788	0.00359	1	0.739	1	1.15037	1.48817	1.571	2.71938	2.43222	2.7116	5.55669
TRIAE_CS42_2DL_TGACv1_162100_AA0561810	2.35	2.19	2.18	2.15	3.16	2.37	3.1	4.21	3.46	5.2	5.87	5.28	-0.064	0.261	0.707	0.942	1.295	0.325	0.771	1.007	1.36	0.446	0.681	1.034	0.235	0.588	0.353	1	1	0.653	0.272	0.0174	1	0.53	0.198	0.0101	1	1	0.178	1	0.653	1	1.52529	1.54855	1.37818	1.44971	1.93827	1.64727	1.85413
TRIAE_CS42_2DL_TGACv1_162895_AA0563810	0.85	1.39	1.43	2.43	1.24	1.4	1.77	1.25	0.6	0.69	0.59	0.17	0.772	0.222	0.374	-0.816	-1.632	-0.55	-0.398	-1.589	-2.404	0.152	-1.038	-1.853	-1.19	-2.005	-0.816	1	1	1	1	0.211	1	0.94	0.109	0.00289	1	1	0.112	0.746	0.0455	1	0.859574	1.26677	1.35243	2.29074	1.19419	1.30344	1.662
TRIAE_CS42_2DL_TGACv1_163194_AA0564180	1.99	3.73	1.43	3.69	3.92	4.32	5.67	9.39	5.12	7.87	5.04	7.24	-0.151	0.515	1.388	1.169	1.087	0.665	1.539	1.32	1.238	0.873	0.655	0.573	-0.219	-0.301	-0.082	1	1	0.0781	0.22	0.249	1	0.0412	0.115	0.119	1	1	1	1	0.943	1	2.87927	5.03208	2.09785	4.95202	5.48502	5.77063	7.96054
TRIAE_CS42_2DL_TGACv1_163197_AA0564210	21.28	24.05	13.92	23.69	17.61	20.39	16.4	29.08	15.85	14.8	10.79	10.43	-0.265	-0.252	0.012	-0.566	-1.096	0.014	0.277	-0.301	-0.83	0.264	-0.314	-0.844	-0.578	-1.108	-0.53	1	1	1	0.755	0.0171	1	0.907	1	0.158	1	1	0.2	1	0.0238	1	19.5243	18.2077	14.0967	18.471	16.521	16.1469	15.2495
TRIAE_CS42_2DL_TGACv1_163654_AA0564510	1.42	1.15	2.05	1.68	3.35	3.31	4.26	1.02	4.47	3.74	4.03	4.36	0.538	1.378	0.981	1.678	1.714	0.839	0.443	1.14	1.175	-0.396	0.3	0.336	0.697	0.732	0.035	1	0.459	0.598	0.0456	0.0286	1	0.911	0.435	0.289	1	1	1	1	0.768	1	0.593904	0.553688	0.859803	0.798801	1.43187	1.59449	1.65372
TRIAE_CS42_2DS_TGACv1_177141_AA0566400	0	0.05	0	0	0	0.08	0.18	0.05	0.42	0.69	1.01	1.05	-2.345	0.832	1.47	3.993	4.853	3.178	3.799	6.439	7.295	0.64	3.15	4.011	2.504	3.364	0.861	1	1	1	0.0107	5.13e-05	1	0.853	0.00211	4.71e-06	1	0.119	0.00054	0.383	0.00598	1	0	0.0690839	0	0	0	0.124058	0.359579
TRIAE_CS42_2DS_TGACv1_177143_AA0566540	1.57	1.05	0.75	0.79	1.72	1.65	1.51	1.48	2.68	1.76	2.31	2.05	-0.724	0.387	0.214	0.774	0.757	1.112	0.938	1.498	1.482	-0.173	0.386	0.37	0.559	0.543	-0.016	1	1	1	0.839	0.711	1	0.598	0.0458	0.0399	1	1	1	1	0.829	1	1.13535	0.762705	0.582325	0.670588	1.33759	1.29559	1.13462
TRIAE_CS42_2DS_TGACv1_177156_AA0567010	2.63	4.43	2.87	4.58	11.1	10.9	17.91	9.71	25.74	28.09	31.85	35.42	0.074	1.619	1.935	2.911	3.232	1.546	1.861	2.837	3.159	0.316	1.291	1.613	0.976	1.297	0.321	1	0.00144	9.87e-06	3.07e-13	2.33e-16	0.00564	3.42e-05	1.05e-12	7.38e-16	1	0.016	0.000159	0.17	0.00579	1	4.33626	3.41461	5.454	3.9347	17.3347	9.84119	29.1381
TRIAE_CS42_2DS_TGACv1_177164_AA0567240	0.57	0.75	1.23	1.31	11.87	17.47	22.34	22.47	23.18	31.01	23.73	30.84	0.92	4.451	5.05	5.327	5.337	3.531	4.13	4.407	4.416	0.599	0.875	0.885	0.276	0.285	0.01	1	1.22e-25	7.22e-34	2.47e-38	1.41e-38	1.13e-18	1.69e-26	1.16e-30	3.81e-31	1	0.187	0.0785	1	0.888	1	0.390948	0.457652	0.749992	0.953615	7.98963	12.0942	14.1025
TRIAE_CS42_2DS_TGACv1_177189_AA0568310	40.63	36.29	35.56	30.84	29.2	26.5	29.08	16.13	19.84	16.35	12.81	11.34	-0.212	-0.467	-0.776	-1.089	-1.671	-0.254	-0.563	-0.876	-1.459	-0.309	-0.622	-1.205	-0.313	-0.896	-0.583	1	1	0.164	0.00769	1.31e-06	1	0.522	0.0738	4.38e-05	1	0.907	0.00273	1	0.0655	1	6.99423	7.81589	6.11888	6.59444	5.07615	5.45148	4.94667
TRIAE_CS42_2DS_TGACv1_177227_AA0569520	0.21	0.25	0.48	0.51	0.96	0.59	0.98	0.92	1.37	2.19	2.19	1.92	1.069	1.622	1.983	2.911	3.098	0.554	0.916	1.842	2.028	0.361	1.287	1.473	0.925	1.111	0.186	1	0.595	0.07	0.000185	2.18e-05	1	0.711	0.0283	0.0047	1	0.604	0.126	1	0.364	1	0.245413	0.12667	0.342099	0.283146	0.768222	0.387154	0.710304
TRIAE_CS42_2DS_TGACv1_177239_AA0570160	7.47	11.65	12.35	13.41	13.21	18.91	14.45	64.59	8.94	13.29	8.42	11.82	0.427	0.749	2.048	0.216	0.081	0.321	1.621	-0.211	-0.346	1.299	-0.533	-0.668	-1.832	-1.967	-0.135	1	1	0.00316	1	1	1	0.0465	1	1	0.534	1	1	0.0225	0.00473	1	17.8657	23.3905	27.3386	25.4395	33.9839	41.8901	34.6229
TRIAE_CS42_2DS_TGACv1_177248_AA0570310	0	0	0	0.09	1.72	3.05	3.19	1.2	3.1	7.36	1.78	3.62	3.108	8.377	8.17	9.607	8.653	5.31	5.125	6.431	5.482	-0.183	1.109	0.16	1.291	0.343	-0.949	1	6.11e-07	6.8e-07	5.45e-12	5.81e-09	6e-06	5.38e-06	3.72e-10	2.3e-07	1	1	1	0.785	0.968	1	0	0	0	0.0949808	3.27959	3.29412	5.96085
TRIAE_CS42_2DS_TGACv1_177249_AA0570430	74.43	56.51	85.66	71.03	130.19	100.7	110.82	228.8	83.19	62.41	74.85	46.24	0.259	0.818	1.377	0.153	-0.113	0.559	1.117	-0.106	-0.372	0.559	-0.665	-0.931	-1.223	-1.49	-0.266	1	0.619	0.00545	1	1	1	0.0558	1	1	1	1	0.174	0.0378	0.0016	1	80.2038	65.1789	90.4111	79.8944	142.664	115.804	115.951
TRIAE_CS42_2DS_TGACv1_177302_AA0572740	1.14	1.29	1.3	0.98	1.63	1.23	1.6	1.66	1.37	1.16	0.53	0.44	-0.12	0.186	0.416	0.041	-1.337	0.306	0.536	0.161	-1.217	0.231	-0.144	-1.522	-0.375	-1.753	-1.379	1	1	1	1	0.184	1	0.87	1	0.325	1	1	0.124	1	0.0233	1	0.309637	0.432145	0.336617	0.330733	0.433829	0.395243	0.403249
TRIAE_CS42_2DS_TGACv1_177319_AA0573260	11.03	12.7	10.51	13.64	3.54	6.7	2.75	0.28	3.28	4.17	4.98	7.02	0.027	-1.195	-3.072	-1.667	-0.98	-1.222	-3.099	-1.694	-1.007	-1.877	-0.472	0.215	1.405	2.092	0.687	1	0.742	6.88e-05	0.067	0.58	1	8.66e-05	0.0619	0.562	0.278	1	1	0.631	0.0228	1	7.36153	7.52186	7.36802	8.24868	2.36542	4.10941	1.73967
TRIAE_CS42_2DS_TGACv1_177348_AA0574220	0.14	0	0	0.09	0.19	0.13	1.33	0.74	2.03	0.95	1.13	0.7	-0.125	1.219	3.901	4.463	3.765	1.347	4.031	4.593	3.895	2.684	3.236	2.539	0.547	-0.15	-0.697	1	1	0.00455	0.000166	0.00575	1	0.00137	4.48e-05	0.00163	0.226	0.0098	0.0951	1	0.999	1	0.150622	0	0	0.0499871	0.199996	0.130611	1.26992
TRIAE_CS42_2DS_TGACv1_177357_AA0574350	6.62	7.27	4.98	5	4.79	5.34	3.19	4.95	3.46	1.94	3.08	2.88	-0.477	-0.45	-0.748	-1.383	-1.221	0.027	-0.271	-0.905	-0.744	-0.298	-0.933	-0.771	-0.635	-0.473	0.161	1	1	0.467	0.0105	0.0247	1	0.935	0.34	0.489	1	0.603	0.562	1	0.822	1	3.03503	3.62568	2.45144	2.57029	2.34787	2.67436	1.52098
TRIAE_CS42_2DS_TGACv1_177357_AA0574380	2.78	3.34	2.8	2.38	3.16	3.39	2.04	7.44	1.55	2.19	1.84	1.13	-0.245	0.1	0.659	-0.701	-1.053	0.345	0.905	-0.456	-0.808	0.56	-0.8	-1.153	-1.36	-1.713	-0.353	1	1	0.935	1	0.507	1	0.616	1	0.902	1	1	0.497	0.337	0.0492	1	1.43227	1.74003	1.81525	1.21822	2.13883	1.89138	1.12857
TRIAE_CS42_2DS_TGACv1_177392_AA0575430	5.98	6.77	4.64	7.62	6.99	11.11	8.78	30.05	9.3	11.1	7.71	10.25	-0.052	0.513	1.613	0.677	0.495	0.565	1.665	0.729	0.546	1.1	0.164	-0.019	-0.937	-1.119	-0.182	1	1	0.0212	1	1	1	0.0198	1	1	0.725	1	1	0.812	0.235	1	5.65382	4.50569	4.93214	5.18919	6.75319	7.85734	8.5084
TRIAE_CS42_2DS_TGACv1_177403_AA0575930	0.28	0.3	0.2	0.47	0.77	0.47	0.53	0.65	0.54	1.38	1.19	1.53	0.258	0.981	1.016	1.721	2.195	0.723	0.758	1.463	1.937	0.035	0.738	1.212	0.703	1.177	0.474	1	1	0.91	0.263	0.0259	1	0.858	0.435	0.0527	1	1	0.746	1	0.497	1	0.331672	0.140328	0.255409	0.243474	0.887569	0.365593	0.414358
TRIAE_CS42_2DS_TGACv1_177420_AA0576580	1.64	1.74	2.18	2.29	1.34	0.89	1.95	0.97	1.37	1.42	0.71	0.61	0.402	-0.656	-0.278	-0.277	-1.356	-1.058	-0.681	-0.679	-1.759	0.377	0.379	-0.7	0.002	-1.078	-1.081	1	1	1	1	0.152	1	0.775	1	0.0111	1	1	1	1	0.448	1	1.67796	2.2947	1.82778	2.80533	1.30365	0.497184	1.97253
TRIAE_CS42_2DS_TGACv1_177433_AA0577010	0.28	0.8	0.27	0.23	0.38	0.76	0.35	0.88	0.89	1.76	1.66	2.01	-1.144	0.115	0.219	1.249	1.696	1.259	1.362	2.394	2.842	0.104	1.133	1.581	1.029	1.477	0.448	1	1	1	0.555	0.0914	1	0.643	0.0335	0.00168	1	1	0.192	1	0.206	1	0.612617	1.35899	0.626169	0.472428	1.06094	1.11678	0.74206
TRIAE_CS42_2DS_TGACv1_177457_AA0577630	2.42	2.49	2.39	4.53	2.3	2.2	0.53	0.6	0.83	1.59	0.06	0.17	0.508	-0.128	-2.085	-0.989	-4.233	-0.636	-2.594	-1.497	-4.743	-1.957	-0.861	-4.104	1.098	-2.145	-3.249	1	1	0.0106	0.557	4.02e-08	1	0.000297	0.0597	9.25e-11	0.128	1	5.44e-07	1	0.175	0.00615	0.827141	0.776619	0.780784	1.43463	0.830369	0.734264	0.157087
TRIAE_CS42_2DS_TGACv1_177481_AA0578260	2.78	2.89	1.64	2.34	1.72	2.88	7	6.15	6.02	7.7	4.92	6.85	-0.494	-0.249	1.207	1.277	1.058	0.245	1.701	1.771	1.552	1.456	1.525	1.307	0.069	-0.15	-0.219	1	1	0.0503	0.0248	0.0896	1	0.00147	0.00036	0.00212	0.0564	0.00841	0.0244	1	0.981	1	0.959569	1.26243	0.610693	0.938206	0.611794	1.19735	2.42648
TRIAE_CS42_2DS_TGACv1_177488_AA0578560	3.27	2.54	3.41	2.71	2.39	1.4	1.6	1.53	0.66	1.29	1.66	0.87	0.076	-0.656	-0.89	-1.535	-1.211	-0.732	-0.966	-1.611	-1.287	-0.234	-0.878	-0.554	-0.644	-0.32	0.324	1	1	0.623	0.0452	0.202	1	0.477	0.0298	0.133	1	1	1	1	0.956	1	1.24265	1.09039	1.17177	1.24696	0.638066	0.480746	0.375712
TRIAE_CS42_2DS_TGACv1_177541_AA0579660	1.49	0.9	0.55	0.75	2.49	1.7	2.84	0.79	3.04	3.44	6.64	6.37	-0.836	0.799	0.541	1.459	2.46	1.634	1.377	2.295	3.297	-0.257	0.66	1.661	0.917	1.919	1.002	1	1	1	0.15	0.000147	0.44	0.258	0.00244	2.82e-07	1	1	0.0385	1	0.0114	1	2.63735	0.794597	0.808909	0.788191	3.77487	1.56318	4.60979
TRIAE_CS42_2DS_TGACv1_177556_AA0580000	1.78	1.89	2.66	1.96	3.35	3.31	4.79	4.76	5.84	5.08	4.15	6.33	0.315	0.852	1.372	1.563	1.514	0.538	1.058	1.248	1.2	0.52	0.711	0.662	0.19	0.142	-0.048	1	0.85	0.0174	0.00243	0.00239	1	0.146	0.0336	0.0305	1	1	0.786	1	0.984	1	1.93155	2.08551	2.55677	2.07435	3.73657	3.72956	4.66246
TRIAE_CS42_2DS_TGACv1_177556_AA0580010	0.36	0.6	0.34	0.61	0.67	1.06	1.86	1.29	1.37	2.19	2.08	2.66	-0.001	0.873	1.643	1.864	2.264	0.874	1.644	1.865	2.265	0.77	0.99	1.391	0.219	0.62	0.4	1	1	0.0919	0.0282	0.00135	1	0.126	0.0278	0.00104	1	1	0.131	1	0.823	1	0.369261	0.636672	0.426544	0.744364	0.600139	1.32557	2.17836
TRIAE_CS42_2DS_TGACv1_177556_AA0580020	0.57	0.45	0.48	0.23	0.48	0.47	0.71	0.92	1.07	1.98	2.19	1.83	-0.553	-0.091	0.724	1.611	1.984	0.462	1.277	2.165	2.538	0.815	1.702	2.075	0.886	1.259	0.373	1	1	0.981	0.14	0.0122	1	0.629	0.0139	0.000637	1	0.214	0.0125	1	0.237	1	0.656101	0.790013	0.756442	0.255881	0.531542	0.544088	0.654265
TRIAE_CS42_2DS_TGACv1_177565_AA0580190	8.75	14.49	10.24	17.8	17.61	25.48	22.43	35.09	34.8	50.97	40.27	61.42	0.27	0.891	1.306	1.879	2.125	0.62	1.035	1.609	1.854	0.415	0.988	1.234	0.573	0.819	0.246	1	0.584	0.0202	5.65e-05	1.66e-06	1	0.141	0.00111	4.4e-05	1	0.352	0.0314	1	0.325	1	5.9265	8.27522	8.07268	10.4526	12.7973	15.669	16.0288
TRIAE_CS42_2DS_TGACv1_177570_AA0580280	23.34	15.18	18.91	17.9	18.67	17.68	16.67	6.2	19.13	16.65	26.69	25.3	-0.063	-0.082	-0.769	-0.105	0.435	-0.019	-0.706	-0.041	0.499	-0.687	-0.023	0.517	0.665	1.204	0.54	1	1	0.458	1	0.972	1	0.538	1	0.973	1	1	1	1	0.0382	1	3.59549	3.29476	2.80571	3.80392	2.90353	3.57635	2.43267
TRIAE_CS42_2DS_TGACv1_177577_AA0580340	0.28	0.55	0.34	0.84	1.15	1.74	1.24	6.43	0.6	1.76	0.83	1.88	0.502	1.766	3.173	1.476	1.666	1.264	2.671	0.974	1.164	1.407	-0.291	-0.101	-1.698	-1.508	0.19	1	0.89	0.00494	0.689	0.399	1	0.0336	1	0.879	1	1	1	0.566	0.418	1	0.324519	0.190524	0.500173	0.554592	1.65626	0.786615	0.999367
TRIAE_CS42_2DS_TGACv1_177600_AA0580850	1.85	2.69	1.23	2.71	0.96	2.25	0.89	0.51	0.24	0.69	0.53	0.52	-0.193	-0.452	-1.756	-2.233	-2.097	-0.26	-1.564	-2.04	-1.905	-1.304	-1.78	-1.645	-0.475	-0.34	0.136	1	1	0.16	0.0158	0.0215	1	0.289	0.0401	0.0635	1	0.29	0.239	1	0.968	1	1.13233	0.84497	0.853907	0.89906	0.573829	0.779978	0.544593
TRIAE_CS42_2DS_TGACv1_177657_AA0581990	0.21	1.19	0.89	1.68	0.48	1.4	0.18	3.01	0.48	0.65	0	0.13	0.835	0.424	1.177	-0.353	-3.207	-0.411	0.342	-1.189	-4.046	0.753	-0.777	-3.631	-1.531	-4.383	-2.862	1	1	0.931	1	0.0979	1	0.992	1	0.00982	1	1	0.0589	1	0.00739	1	0.492322	1.61752	1.98198	2.35998	1.06499	2.07491	0.394584
TRIAE_CS42_2DS_TGACv1_177697_AA0582570	3.42	4.93	3.89	4.72	4.98	6.36	8.78	11.42	9.95	11.61	8.42	9.2	0.039	0.445	1.27	1.358	1.067	0.406	1.231	1.319	1.027	0.825	0.913	0.622	0.088	-0.203	-0.291	1	1	0.00642	0.0017	0.0263	1	0.0124	0.00305	0.0367	0.608	0.255	0.655	1	0.95	1	8.62297	13.3277	9.31358	12.9808	11.9216	16.9644	20.2436
TRIAE_CS42_2DS_TGACv1_177719_AA0583150	0.07	0.55	1.37	1.68	4.31	7.46	9.49	17.15	17.88	22.11	17.5	26.17	2.15	4.106	5.27	5.85	5.978	1.957	3.121	3.699	3.827	1.164	1.742	1.869	0.577	0.705	0.128	0.103	1.43e-11	1.81e-20	8.63e-26	4.8e-27	0.00425	6.54e-10	4.09e-14	1.56e-15	0.316	0.00208	0.000198	1	0.533	1	0.152315	0.804046	2.94452	2.58598	8.40018	11.5113	18.2991
TRIAE_CS42_2DS_TGACv1_177741_AA0583600	2.13	3.88	0.75	1.82	1.24	1.57	1.06	4.07	0.48	0.69	0.18	0.65	-1.206	-1.087	-0.201	-2.349	-2.791	0.119	1.004	-1.144	-1.586	0.885	-1.262	-1.704	-2.148	-2.589	-0.442	1	1	1	0.0251	0.00306	1	0.715	1	0.395	1	1	0.399	0.119	0.0125	1	2.31931	3.00229	0.856647	1.40794	1.3518	1.24737	1.14627
TRIAE_CS42_2DS_TGACv1_177813_AA0585030	3.2	1.94	1.3	1.36	1.44	0.72	1.33	0.37	1.19	0.9	0.71	0.26	-0.94	-1.305	-1.687	-1.289	-2.423	-0.364	-0.747	-0.349	-1.483	-0.383	0.016	-1.118	0.399	-0.735	-1.135	1	0.914	0.184	0.453	0.00553	1	0.883	1	0.368	1	1	0.987	1	0.889	1	1.24948	1.05816	0.509431	0.67	0.537599	0.378973	0.51052
TRIAE_CS42_2DS_TGACv1_177821_AA0585200	0.14	0.05	0.14	0.09	0.19	0.13	0.35	1.39	0.36	0.52	1.13	1.05	0.304	0.701	3.282	2.23	3.509	0.398	2.981	1.926	3.206	2.581	1.525	2.805	-1.061	0.218	1.28	1	1	0.0173	0.571	0.00334	1	0.0458	0.521	0.00281	0.323	1	0.0287	1	0.987	1	0.133684	0.0349159	0.0688533	0.0672247	0.182493	0.0948173	0.336347
TRIAE_CS42_2DS_TGACv1_177836_AA0585560	0.64	1.15	0.89	1.5	2.39	1.36	1.06	9.34	1.73	1.72	2.49	1.44	0.409	1.022	2.536	0.927	1.108	0.613	2.128	0.518	0.699	1.514	-0.096	0.085	-1.611	-1.429	0.181	1	1	0.026	1	0.832	1	0.11	1	1	0.983	1	1	0.601	0.452	1	1.55324	1.4268	2.04954	2.07341	5.31198	1.80049	2.22565
TRIAE_CS42_2DS_TGACv1_177854_AA0586060	0.71	0.6	1.5	0.84	1.53	0.72	2.39	6.61	0.24	0.09	0	0	0.821	0.72	2.798	-2.036	-6.602	-0.101	1.977	-2.859	-7.461	2.078	-2.756	-7.321	-4.834	-9.377	-4.673	1	1	0.00151	0.377	0.0016	1	0.061	0.0216	1.29e-05	0.192	0.0606	8.19e-05	4.53e-07	3.17e-11	1	1.01622	0.871237	2.11112	1.22494	2.16724	1.04577	3.30568
TRIAE_CS42_2DS_TGACv1_177885_AA0586550	0.14	0.25	0.61	0.28	0.77	0.64	1.15	1.66	0.48	0.69	1.01	0.48	1.054	1.726	2.779	1.512	1.807	0.673	1.727	0.456	0.752	1.054	-0.217	0.078	-1.271	-0.976	0.295	1	0.69	0.00389	0.525	0.172	1	0.199	1	1	1	1	1	0.686	0.666	1	0	0.147112	1.06366	0.139314	0.604195	0.721975	0.819379
TRIAE_CS42_2DS_TGACv1_177898_AA0586850	1.57	1.05	1.02	0.84	0.67	0.89	0.18	0	0.06	0.04	0.12	0.04	-0.475	-0.681	-4.201	-4.511	-3.967	-0.205	-3.73	-4.04	-3.494	-3.52	-3.83	-3.286	-0.295	0.247	0.548	1	1	0.000478	3.54e-05	8.55e-05	1	0.00836	0.000829	0.00168	0.143	0.0114	0.0135	1	1	1	2.41547	1.178	1.82247	1.07088	1.08548	1.17739	0.286957
TRIAE_CS42_2DS_TGACv1_177910_AA0586990	15.44	9.81	13.38	11.59	2.49	2.59	1.24	3.84	1.07	1.2	1.19	0.61	-0.014	-2.305	-2.251	-3.455	-3.83	-2.291	-2.237	-3.441	-3.816	0.055	-1.149	-1.524	-1.204	-1.579	-0.375	1	0.000179	6.68e-05	3.31e-10	5.16e-12	0.000408	0.000114	4.15e-10	5.86e-12	1	0.729	0.0924	0.527	0.0712	1	4.099	3.64144	3.14437	4.30353	0.608686	0.916244	0.369596
TRIAE_CS42_2DS_TGACv1_177920_AA0587380	16.3	15.63	21.16	16.31	26.71	26.33	23.58	39.62	19.19	16.82	13.4	10.56	0.228	0.732	0.992	0.173	-0.416	0.504	0.763	-0.056	-0.645	0.26	-0.559	-1.148	-0.819	-1.408	-0.589	1	0.474	0.0265	1	0.873	1	0.194	1	0.34	1	1	0.00538	0.212	0.000189	1	5.29395	7.86603	5.78985	7.71144	7.51499	11.9635	5.98968
TRIAE_CS42_2DS_TGACv1_177921_AA0587430	3.98	2.29	5.6	7.2	4.69	3.6	4.88	21.91	0.3	0.39	0	0	1.037	0.402	2.111	-3.146	-8.852	-0.635	1.074	-4.184	-9.926	1.709	-3.548	-9.252	-5.256	-10.939	-5.815	1	1	0.0117	0.000248	3.66e-10	1	0.515	2.13e-07	3.01e-14	0.297	9.67e-05	4.78e-11	2.77e-10	1.04e-17	0.34	10.9067	4.66448	16.7322	14.9318	12.5358	7.88819	13.6415
TRIAE_CS42_2DS_TGACv1_177937_AA0587820	4.7	4.63	3.55	4.58	3.92	5.09	5.41	3.88	5.07	7.66	8.72	10.21	-0.19	-0.031	-0.023	0.455	1.022	0.158	0.167	0.644	1.212	0.008	0.486	1.053	0.478	1.045	0.567	1	1	1	1	0.062	1	0.974	0.793	0.0127	1	1	0.0729	1	0.0791	1	3.03475	3.41144	2.21241	3.43932	2.50051	3.7099	3.50898
TRIAE_CS42_2DS_TGACv1_177965_AA0588260	13.31	9.36	4.1	3.32	9.48	7.72	18.88	75.91	14.3	13.46	24.79	15.7	-1.612	-0.401	2.07	0.295	0.838	1.212	3.682	1.907	2.45	2.471	0.695	1.239	-1.775	-1.232	0.543	0.362	1	0.00106	1	0.59	0.906	3.79e-10	0.00451	3.53e-05	0.000551	1	0.186	0.0154	0.154	1	9.8913	7.44706	3.0306	2.48254	6.27836	5.86583	13.7049
TRIAE_CS42_2DS_TGACv1_177978_AA0588530	0.21	0.2	0.2	0.23	0.57	0.89	0.89	3.01	1.85	2.75	2.19	2.88	0.103	1.85	3.253	3.45	3.588	1.748	3.152	3.348	3.486	1.404	1.597	1.735	0.193	0.33	0.138	1	0.809	0.000951	0.00011	2.69e-05	1	0.00115	9.78e-05	2.22e-05	0.792	0.37	0.103	1	0.947	1	0.435615	0.290974	0.481106	0.349942	1.24012	1.16955	1.91474
TRIAE_CS42_2DS_TGACv1_177988_AA0588670	0.36	0.8	0.27	0.65	0.1	0.21	1.06	0.65	1.97	2.32	2.73	2.27	-0.298	-1.751	0.456	1.836	2.047	-1.454	0.754	2.135	2.346	2.206	3.59	3.801	1.379	1.591	0.211	1	0.738	1	0.027	0.00373	1	0.823	0.00613	0.000916	0.329	3.17e-05	1.1e-06	0.398	0.083	1	0.364056	0.595198	0.309276	0.491667	0	0.140946	1.10674
TRIAE_CS42_2DS_TGACv1_177991_AA0588710	5.41	5.43	6.01	7.71	8.62	10.64	9.66	13.08	5.18	6.97	4.8	6.63	0.345	0.837	1.077	0.171	0.084	0.492	0.732	-0.174	-0.262	0.24	-0.666	-0.754	-0.906	-0.994	-0.087	1	0.496	0.041	1	1	1	0.362	1	1	1	1	0.384	0.237	0.0703	1	2.13221	2.01556	2.33438	2.8562	3.13595	3.93732	3.56032
TRIAE_CS42_2DS_TGACv1_178032_AA0589620	0.64	0.35	0.14	0.09	0.19	0.08	0.18	0.23	0.77	0.52	1.3	1.48	-2.034	-1.93	-1.155	0.402	1.533	0.102	0.877	2.442	3.572	0.775	2.338	3.468	1.559	2.689	1.131	1	0.846	0.88	1	0.165	1	0.965	0.0755	0.000164	1	0.376	0.000434	0.872	0.00543	1	0.277052	0.194459	0.0345589	0.0358688	0.105472	0.0611469	0.0460952
TRIAE_CS42_2DS_TGACv1_178077_AA0590360	0.93	1.05	0.55	0.47	0.19	1.06	0	9.99	0.12	0.3	0.18	0.22	-0.956	-0.583	2.343	-2.163	-2.271	0.372	3.299	-1.208	-1.315	2.926	-1.58	-1.687	-4.507	-4.614	-0.108	1	1	0.443	0.795	0.557	1	0.141	1	1	0.592	1	1	0.027	0.0136	1	0.544289	0.803709	0.35823	0.336541	0.0627142	0.791905	0
TRIAE_CS42_2DS_TGACv1_178077_AA0590390	14.52	11.4	13.24	14.3	9.29	8.14	6.92	4.35	5.48	6.8	5.87	6.72	0.092	-0.575	-1.223	-1.069	-1.035	-0.667	-1.315	-1.161	-1.127	-0.648	-0.494	-0.46	0.154	0.188	0.034	1	1	0.00903	0.0215	0.0225	1	0.00439	0.00929	0.00948	1	1	1	1	0.967	1	4.80352	4.53179	4.66038	5.40839	3.32154	3.18017	2.16058
TRIAE_CS42_2DS_TGACv1_178081_AA0590440	6.62	6.12	4.64	5.93	3.25	4.83	4.26	4.11	2.09	2.24	3.26	4.23	-0.26	-0.624	-0.606	-1.552	-0.756	-0.364	-0.345	-1.292	-0.496	0.018	-0.928	-0.132	-0.946	-0.151	0.796	1	1	0.704	0.00125	0.346	1	0.891	0.0196	0.959	1	0.603	1	0.386	0.981	1	2.93227	2.61904	2.20746	2.70328	1.55599	2.12076	1.91716
TRIAE_CS42_2DS_TGACv1_178140_AA0591700	0.93	1.64	1.5	2.38	1.91	2.97	1.24	5.32	1.55	1.29	0.36	0.52	0.587	0.925	1.366	0.122	-1.531	0.338	0.779	-0.466	-2.119	0.44	-0.804	-2.457	-1.244	-2.897	-1.654	1	1	0.369	1	0.328	1	0.797	1	0.032	1	1	0.0117	0.839	0.000958	1	0.644359	0.983841	1.25458	1.2468	1.46723	1.66347	0.96357
TRIAE_CS42_2DS_TGACv1_178157_AA0592020	0.85	1.1	1.23	1.5	4.21	4.03	1.51	40.04	1.01	0.82	1.6	1	0.478	2.065	4.402	-0.1	0.404	1.588	3.925	-0.578	-0.074	2.337	-2.166	-1.662	-4.503	-3.999	0.504	1	0.584	0.000219	1	1	1	0.00136	1	1	0.419	0.501	0.639	0.000359	0.000643	1	0.307875	0.358739	0.398775	0.439578	1.8704	1.33094	0.602299
TRIAE_CS42_2DS_TGACv1_178195_AA0592530	8.4	9.56	7.71	10.23	7.47	12.34	6.47	27.69	6.55	7.87	5.4	5.63	0	0.149	0.937	-0.315	-0.704	0.149	0.937	-0.316	-0.704	0.788	-0.464	-0.853	-1.252	-1.641	-0.389	1	1	0.538	1	0.847	1	0.507	1	0.929	1	1	0.809	0.35	0.0298	1	4.81785	4.87402	4.52182	5.26399	4.15756	6.31536	3.57271
TRIAE_CS42_2DS_TGACv1_178231_AA0593120	8.25	10.31	10.92	10.61	13.59	12.25	16.76	21.96	13.59	12.99	13.35	14.26	0.208	0.468	1.061	0.512	0.568	0.26	0.853	0.304	0.36	0.593	0.044	0.1	-0.549	-0.493	0.056	1	1	0.00629	0.668	0.4	1	0.066	1	1	0.924	1	1	0.828	0.546	1	4.60633	5.6346	5.95317	5.81403	7.09667	6.72802	8.5966
TRIAE_CS42_2DS_TGACv1_178231_AA0593130	5.12	6.62	5.66	7.66	19.15	16.11	10.28	27	6.55	5.63	5.16	5.15	0.183	1.577	1.672	0.047	-0.193	1.395	1.489	-0.136	-0.375	0.094	-1.53	-1.77	-1.625	-1.864	-0.24	1	0.0106	0.00185	1	1	0.0849	0.011	1	1	1	0.0144	0.000645	0.00559	0.000273	1	3.51892	4.36559	3.35829	4.97895	12.3939	10.9367	5.53952
TRIAE_CS42_2DS_TGACv1_178264_AA0593590	22.7	36.94	19.11	25.42	20.96	32.14	24.03	94.13	19.6	24.86	15.24	20.68	-0.422	-0.166	0.988	-0.424	-0.732	0.256	1.41	-0.002	-0.31	1.154	-0.258	-0.566	-1.412	-1.72	-0.308	1	1	0.42	1	0.763	1	0.0877	1	1	0.659	1	1	0.132	0.0122	1	39.9482	59.2863	35.7434	41.8843	36.7396	50.7726	42.2647
TRIAE_CS42_2DS_TGACv1_178280_AA0593750	1.64	2.84	2.46	3.36	2.68	2.54	4.88	3.88	3.63	4.82	4.86	6.24	0.367	0.196	0.933	0.899	1.29	-0.172	0.566	0.532	0.923	0.737	0.703	1.094	-0.034	0.357	0.391	1	1	0.305	0.352	0.022	1	0.736	1	0.221	1	1	0.146	1	0.9	1	1.86506	3.017	3.05829	3.81586	2.6501	2.77789	5.36661
TRIAE_CS42_2DS_TGACv1_178325_AA0594150	1	2.04	1.23	2.9	1.91	1.7	0.89	17.52	0.24	0.47	0	0.26	0.439	0.235	2.593	-2.06	-3.376	-0.204	2.154	-2.5	-3.816	2.358	-2.296	-3.611	-4.653	-5.968	-1.318	1	1	0.118	0.515	0.0447	1	0.3	0.225	0.0121	0.592	0.649	0.0249	0.00131	1.36e-05	1	1.10204	1.36183	1.43503	2.0786	2.0274	1.27816	0.937483
TRIAE_CS42_2DS_TGACv1_178429_AA0595420	4.13	8.26	4.3	6.96	1.34	3.35	1.15	2.31	5.72	7.05	7.65	10.12	-0.14	-1.35	-1.798	0.037	0.513	-1.211	-1.658	0.177	0.653	-0.448	1.388	1.864	1.836	2.311	0.476	1	0.225	0.0111	1	1	0.771	0.0293	1	0.933	1	0.187	0.00426	0.0155	0.000193	1	4.19937	6.43006	4.91834	5.66549	1.33924	2.7367	1.15156
TRIAE_CS42_2DS_TGACv1_178431_AA0595440	3.77	5.58	1.71	4.44	3.25	4.88	3.19	26.03	1.73	3.18	1.42	1.48	-0.597	-0.195	1.648	-0.923	-1.683	0.401	2.244	-0.326	-1.086	1.843	-0.728	-1.488	-2.571	-3.331	-0.76	1	1	0.261	1	0.237	1	0.0503	1	0.855	0.504	1	0.518	0.0238	0.000478	1	4.60751	5.01162	2.42504	4.05138	3.93478	4.4039	4.12993
TRIAE_CS42_2DS_TGACv1_178475_AA0596140	3.06	1	1.09	0.75	0.57	0.47	0.98	0.18	0.36	0.22	0.36	0.17	-1.128	-1.953	-1.91	-2.805	-2.923	-0.825	-0.782	-1.677	-1.796	0.043	-0.851	-0.969	-0.893	-1.012	-0.119	1	0.4	0.27	0.0116	0.00556	1	0.917	0.647	0.385	1	1	1	1	0.842	1	5.02118	2.22688	1.85767	1.51216	0.945466	1.05373	1.17247
TRIAE_CS42_2DS_TGACv1_178494_AA0596400	4.2	3.49	9.01	5.42	7.56	6.02	2.39	13.22	2.03	1.38	2.43	2.05	0.907	0.819	1.044	-1.178	-0.776	-0.088	0.137	-2.085	-1.683	0.225	-1.997	-1.595	-2.221	-1.82	0.402	1	1	0.597	0.563	0.908	1	1	0.0151	0.0643	1	0.0655	0.135	0.0158	0.0494	1	1.73767	2.00295	3.73634	2.77262	2.64048	2.8073	0.867009
TRIAE_CS42_2DS_TGACv1_178497_AA0596500	0.43	0.25	0.2	0.23	0.19	0.3	0.89	1.11	1.07	0.69	1.72	1.05	-0.549	-0.325	1.61	1.389	2.041	0.224	2.16	1.94	2.592	1.935	1.714	2.367	-0.223	0.429	0.653	1	1	0.303	0.484	0.0377	1	0.0763	0.109	0.00234	0.425	0.486	0.0105	1	0.924	1	0.26025	0.149783	0.152145	0.107179	0.0692298	0.192844	0.557768
TRIAE_CS42_2DS_TGACv1_178521_AA0596990	4.7	6.97	12.08	12.94	12.92	15.86	18.26	18.86	19.9	26.5	18.56	23.73	1.09	1.297	1.658	1.981	1.847	0.207	0.568	0.891	0.758	0.361	0.684	0.55	0.323	0.189	-0.134	0.173	0.00328	6.51e-06	8.11e-09	6.43e-08	1	0.498	0.0586	0.131	1	0.605	0.647	1	0.943	1	6.1252	8.55558	15.7209	16.6836	16.3004	19.9159	22.8272
TRIAE_CS42_2DS_TGACv1_178613_AA0598210	6.05	5.97	6.55	6.36	8.33	8.86	7.89	17.48	6.85	7.01	5.99	5.67	0.102	0.518	1.092	0.206	-0.045	0.416	0.99	0.104	-0.147	0.575	-0.312	-0.562	-0.886	-1.137	-0.251	1	1	0.0686	1	1	1	0.147	1	1	1	1	0.955	0.412	0.0481	1	4.84216	4.20321	5.70981	4.48806	6.70111	6.33381	6.53775
TRIAE_CS42_2DS_TGACv1_178662_AA0599210	0.28	0.9	0.82	0.37	0.38	0.21	0.44	0.79	1.01	0.82	1.6	1.74	-0.1	-1.151	0.057	0.554	1.431	-1.052	0.156	0.654	1.531	1.208	1.707	2.584	0.497	1.374	0.877	1	1	1	1	0.202	1	1	1	0.172	1	0.884	0.0119	1	0.275	1	0.114347	0.636939	0.497017	0	0	0.224136	0.133063
TRIAE_CS42_2DS_TGACv1_178672_AA0599500	2.13	3.09	3.07	2.99	2.58	3.22	5.5	5.27	3.58	5.46	5.4	6.72	0.199	0.158	1.025	0.784	1.201	-0.041	0.826	0.585	1.002	0.867	0.627	1.043	-0.241	0.176	0.417	1	1	0.149	0.5	0.029	1	0.395	1	0.109	0.843	1	0.121	1	0.975	1	3.45446	3.67716	4.6226	2.95972	3.37821	4.08001	8.00295
TRIAE_CS42_2DS_TGACv1_178683_AA0599670	4.84	2.99	3.34	4.67	3.35	5.43	2.39	0.83	5.24	3.91	5.22	5.06	0.052	0.197	-1.346	0.232	0.403	0.145	-1.398	0.181	0.351	-1.543	0.035	0.206	1.578	1.749	0.17	1	1	0.171	1	1	1	0.144	1	1	0.275	1	1	0.0945	0.0179	1	1.01636	0.870958	0.654506	1.48938	0.76482	1.36089	0.546176
TRIAE_CS42_2DS_TGACv1_178688_AA0599770	13.31	12.1	15.43	18.13	10.63	7.84	9.93	12.76	9.71	9.94	7.3	8.38	0.405	-0.474	-0.153	-0.368	-0.692	-0.879	-0.558	-0.773	-1.097	0.321	0.105	-0.219	-0.216	-0.54	-0.324	1	1	1	1	0.225	0.349	0.499	0.154	0.00419	1	1	1	1	0.54	1	2.28165	2.52913	2.5794	3.73788	1.82748	1.57161	1.64803
TRIAE_CS42_2DS_TGACv1_178722_AA0600130	1.42	2.39	1.71	3.41	2.87	3.73	3.9	8.69	1.91	1.81	1.25	2.09	0.424	0.787	1.721	-0.056	-0.193	0.363	1.297	-0.48	-0.617	0.934	-0.843	-0.98	-1.777	-1.914	-0.137	1	1	0.0228	1	1	1	0.177	1	1	1	1	0.678	0.0327	0.00658	1	1.63248	2.54656	1.90256	3.68587	2.66603	3.9593	3.93243
TRIAE_CS42_2DS_TGACv1_178734_AA0600230	0.28	0.35	0.2	0.51	0.96	1.31	2.13	4.3	2.38	4.6	3.5	4.28	0.232	1.837	3.325	3.43	3.576	1.605	3.094	3.198	3.345	1.488	1.591	1.738	0.102	0.249	0.147	1	0.309	1.1e-05	2.29e-06	3.54e-07	0.936	4.64e-05	6.89e-06	9.53e-07	0.417	0.156	0.032	1	0.967	1	0.450481	0.368367	0.235001	0.569967	1.50752	1.46158	3.34626
TRIAE_CS42_2DS_TGACv1_178770_AA0600760	1.78	3.53	1.64	2.62	2.3	2.63	1.68	6.84	1.13	1.08	1.07	1.31	-0.322	-0.115	0.698	-1.277	-1.164	0.207	1.02	-0.955	-0.842	0.813	-1.162	-1.049	-1.975	-1.862	0.113	1	1	0.942	0.47	0.482	1	0.59	1	0.943	1	1	0.844	0.0563	0.0484	1	2.48134	2.07442	2.76569	1.63186	3.20403	1.78329	2.43429
TRIAE_CS42_2DS_TGACv1_178789_AA0600960	6.97	6.52	5.32	4.16	3.64	4.28	4.26	4.02	2.44	2.15	1.19	1.22	-0.515	-0.753	-0.706	-1.556	-2.477	-0.238	-0.192	-1.041	-1.963	0.047	-0.803	-1.724	-0.849	-1.77	-0.922	1	0.726	0.45	0.000643	5.79e-09	1	0.968	0.104	2.04e-05	1	0.836	0.000802	0.559	0.000379	1	12.0854	7.01311	8.88255	4.82915	6.01692	5.12668	7.13698
TRIAE_CS42_2DS_TGACv1_178795_AA0601110	1.49	2.04	1.02	1.4	0.29	0.21	0.09	0.55	0.12	0.26	0.83	0.65	-0.537	-2.862	-2.243	-3.134	-1.266	-2.326	-1.706	-2.598	-0.729	0.619	-0.269	1.599	-0.889	0.978	1.87	1	0.00488	0.0105	0.000273	0.335	0.239	0.13	0.00822	1	1	1	0.554	1	0.692	1	0.898927	1.38047	0.618482	0.99441	0.11989	0.146549	0.052592
TRIAE_CS42_2DS_TGACv1_178798_AA0601160	0	0	0	0.05	0	0	0.8	0.09	1.97	1.16	0.59	0.61	2.276	0	5.722	7.853	6.493	-2.274	3.506	5.521	4.164	5.72	7.851	6.491	1.988	0.633	-1.356	1	1	0.0614	3.43e-06	0.00278	1	0.222	2.64e-05	0.0115	0.262	2.21e-05	0.00612	0.448	0.964	1	0	0	0	0	0	0	0
TRIAE_CS42_2DS_TGACv1_178829_AA0601440	2.85	3.04	1.71	2.29	2.3	3.05	1.33	4.72	1.07	1.2	0.42	0.48	-0.549	-0.122	0.083	-1.361	-2.691	0.427	0.632	-0.812	-2.143	0.205	-1.239	-2.569	-1.444	-2.774	-1.331	1	1	1	0.218	0.000305	1	0.841	1	0.0125	1	0.788	0.00114	0.322	0.000277	1	4.04267	2.93234	1.75559	2.25854	2.65848	3.1421	1.35831
TRIAE_CS42_2DS_TGACv1_178853_AA0601780	4.84	5.78	5.32	6.73	8.14	10.77	7.8	20.11	5.24	6.19	3.8	5.1	0.184	0.836	1.404	0.107	-0.252	0.652	1.22	-0.077	-0.436	0.567	-0.73	-1.089	-1.297	-1.656	-0.359	1	0.915	0.024	1	1	1	0.0873	1	1	1	1	0.182	0.083	0.00323	1	1.43251	2.15451	1.53855	2.51596	2.45384	3.86299	2.22271
TRIAE_CS42_2DS_TGACv1_178953_AA0602720	0	0.05	0.07	0.05	0.1	1.14	0.8	1.25	0.95	1.46	1.13	2.97	0.806	4.271	4.852	5.101	5.861	3.472	4.056	4.292	5.052	0.586	0.808	1.568	0.222	0.982	0.76	1	0.0798	0.00356	0.000494	7.05e-06	0.393	0.0144	0.0017	2.57e-05	1	1	0.408	1	0.76	1	0	0.0542835	0.124795	0.0522983	0.159131	1.29613	1.02796
TRIAE_CS42_2DS_TGACv1_178962_AA0602810	19.21	22.65	14.4	17.94	7.85	10.18	6.92	7.21	6.61	8.3	7.53	8.9	-0.371	-1.204	-1.566	-1.485	-1.347	-0.833	-1.195	-1.114	-0.976	-0.362	-0.282	-0.144	0.081	0.219	0.138	1	0.00517	1.84e-05	2.94e-05	0.000149	0.437	0.00446	0.00605	0.0175	1	1	1	1	0.936	1	21.7645	14.9544	18.7606	12.536	8.78727	7.36333	7.98121
TRIAE_CS42_2DS_TGACv1_178976_AA0603080	3.63	3.58	16.45	13.5	20.58	17.98	11.79	55.25	2.15	2.8	5.04	3.84	2.051	2.415	3.219	-0.539	0.297	0.364	1.169	-2.59	-1.755	0.805	-2.954	-2.118	-3.759	-2.923	0.836	0.0531	0.000613	2.23e-07	1	1	1	0.269	5.04e-05	0.0111	1	9.36e-06	0.00151	5.44e-09	2.27e-06	1	1.46149	1.87706	6.2618	7.04569	8.55813	8.75819	4.5408
TRIAE_CS42_2DS_TGACv1_178976_AA0603090	2.49	1.94	4.85	3.64	4.88	3.26	1.86	6.15	0.66	1.16	0.83	0.92	0.938	0.867	0.892	-1.251	-1.326	-0.071	-0.046	-2.189	-2.264	0.025	-2.118	-2.193	-2.143	-2.218	-0.075	1	1	0.716	0.389	0.268	1	1	0.00362	0.00139	1	0.0171	0.00422	0.0126	0.00386	1	0.8956	0.862175	1.52097	1.62795	1.84824	1.35306	0.635963
TRIAE_CS42_2DS_TGACv1_178991_AA0603290	15.51	15.63	15.08	20	21.54	25.35	18.62	7.86	12.28	12.26	8.3	10.3	0.174	0.593	-0.251	-0.344	-0.741	0.419	-0.425	-0.518	-0.915	-0.844	-0.937	-1.334	-0.093	-0.49	-0.397	1	1	1	1	0.368	1	0.826	1	0.136	0.729	0.338	0.00699	1	0.747	1	4.94057	4.61732	5.16309	5.95038	7.12158	7.2668	6.11118
TRIAE_CS42_2DS_TGACv1_178995_AA0603310	1.78	1	0.55	0.93	2.39	1.91	4.79	1.29	8.4	6.28	19.51	14.44	-0.846	0.637	1.099	2.419	3.629	1.483	1.946	3.265	4.475	0.463	1.782	2.992	1.319	2.529	1.21	1	1	0.475	0.000308	1.81e-09	0.778	0.0264	5.02e-07	4.34e-13	1	0.0445	1.2e-06	0.35	7.78e-05	1	0.545679	0.490809	0.158405	0.386798	0.710918	0.786647	1.3361
TRIAE_CS42_2DS_TGACv1_179008_AA0603420	6.48	8.16	4.03	5.47	11.3	16.32	11.88	109.8	10.9	11.14	7.35	7.29	-0.623	0.917	3.055	0.589	-0.002	1.539	3.678	1.211	0.621	2.138	-0.328	-0.918	-2.466	-3.056	-0.59	1	1	0.000224	1	1	0.92	7.23e-06	0.648	1	0.123	1	0.999	0.00982	0.000188	1	15.3294	12.6893	10.6955	9.04418	27.2909	27.5015	28.4015
TRIAE_CS42_2DS_TGACv1_179021_AA0603620	14.09	15.33	17.27	16.78	16.27	19.8	13.83	44.94	14.36	13.08	11.03	12.83	0.21	0.296	1.005	-0.102	-0.302	0.087	0.795	-0.311	-0.512	0.709	-0.398	-0.598	-1.107	-1.307	-0.2	1	1	0.211	1	1	1	0.474	1	1	1	1	1	0.219	0.0348	1	5.61131	6.83557	6.74977	7.39384	6.19382	8.56065	5.0478
TRIAE_CS42_2DS_TGACv1_179070_AA0604120	3.49	4.88	6.69	6.03	3.16	4.45	3.55	9.66	2.44	2.37	0.65	0.92	0.595	-0.125	0.675	-0.804	-2.395	-0.721	0.08	-1.4	-2.991	0.8	-0.679	-2.27	-1.479	-3.07	-1.591	1	1	0.827	0.777	0.000112	1	1	0.0696	3.03e-07	1	1	0.000654	0.0818	3.65e-07	0.489	2.30202	2.82323	4.8926	3.4561	2.10472	2.57499	2.34288
TRIAE_CS42_2DS_TGACv1_179205_AA0605200	0.21	0.25	0	0.19	0.48	0.59	0.18	0.6	0.6	2.02	0.71	1.57	-1.078	1.202	0.835	2.479	2.276	2.28	1.913	3.562	3.358	-0.366	1.275	1.072	1.642	1.439	-0.203	1	1	1	0.0715	0.115	1	0.529	0.00411	0.00697	1	1	1	0.609	0.463	1	0.216128	0.205091	0	0.157803	0.377856	0.510978	0.172732
TRIAE_CS42_2DS_TGACv1_179266_AA0605730	1.28	1.79	1.02	2.43	2.3	4.32	3.28	5.55	3.93	5.81	2.73	4.67	0.183	1.122	1.522	1.652	1.258	0.938	1.338	1.469	1.075	0.4	0.53	0.136	0.13	-0.264	-0.394	1	0.809	0.0839	0.0336	0.19	1	0.185	0.0858	0.355	1	1	1	1	0.965	1	0.560713	0.681355	0.509623	0.954344	0.999212	1.6722	1.35977
TRIAE_CS42_2DS_TGACv1_179358_AA0606480	0.57	0.7	0.48	0.75	0.96	1.23	1.24	0.79	1.07	1.68	1.78	2.09	-0.028	0.799	0.606	1.114	1.593	0.827	0.634	1.142	1.621	-0.193	0.314	0.793	0.508	0.987	0.479	1	1	1	0.481	0.0397	1	0.826	0.476	0.032	1	1	0.922	1	0.544	1	0.435642	0.514445	0.364416	0.60113	0.644717	0.951244	0.835407
TRIAE_CS42_2DS_TGACv1_179430_AA0607070	14.94	14.59	14.2	15.89	18.19	18.74	12.94	100.97	15.14	14.11	21.06	19.59	0.027	0.323	1.95	-0.014	0.461	0.295	1.923	-0.041	0.433	1.628	-0.337	0.138	-1.964	-1.49	0.475	1	1	0.0214	1	1	1	0.0304	1	1	0.346	1	1	0.0371	0.149	1	6.58646	7.75097	6.10106	8.39267	7.90321	9.28664	5.38674
TRIAE_CS42_2DS_TGACv1_179442_AA0607190	4.63	4.78	2.46	3.18	3.25	2.63	3.9	4.07	2.38	2.75	2.31	2.05	-0.727	-0.698	-0.237	-0.867	-1.111	0.03	0.491	-0.139	-0.384	0.461	-0.169	-0.413	-0.63	-0.874	-0.245	1	1	1	0.263	0.0491	1	0.783	1	1	1	1	1	1	0.28	1	2.42301	2.08182	1.32159	1.30387	1.53003	1.19422	1.91409
TRIAE_CS42_2DS_TGACv1_179531_AA0607780	0.5	0.5	0.34	0.42	0.1	0.55	0.71	4.16	1.13	1.68	0.71	1.88	-0.369	-0.437	2.31	1.491	1.382	-0.069	2.679	1.86	1.751	2.748	1.929	1.819	-0.821	-0.93	-0.109	1	1	0.0932	0.668	0.633	1	0.0477	0.349	0.338	0.112	0.55	0.366	1	0.793	1	0.476496	0.306911	0.345071	0.303887	0.0893624	0.409403	0.575597
TRIAE_CS42_2DS_TGACv1_179701_AA0608700	2.35	2.49	1.84	1.17	2.68	2.59	3.1	8.09	2.86	2.41	3.5	3.05	-0.704	0.118	1.233	0.117	0.433	0.821	1.936	0.821	1.136	1.115	-0.001	0.315	-1.116	-0.8	0.315	1	1	0.158	1	1	1	0.00521	0.945	0.253	0.747	1	1	0.456	0.576	1	6.36932	6.10538	4.87919	2.93835	7.43542	6.42436	8.29202
TRIAE_CS42_2DS_TGACv1_179753_AA0608950	2.21	2.34	2.73	3.13	2.68	2.88	2.04	2.45	1.97	1.63	1.19	1.22	0.368	0.295	-0.004	-0.346	-0.914	-0.073	-0.373	-0.715	-1.283	-0.299	-0.641	-1.209	-0.342	-0.91	-0.568	1	1	1	1	0.322	1	0.883	0.78	0.0367	1	1	0.0982	1	0.376	1	1.94763	1.8403	2.40684	2.5077	2.38874	2.33509	1.62106
TRIAE_CS42_2DS_TGACv1_179868_AA0609530	3.27	4.48	3.82	4.11	7.75	6.66	4.7	33.1	3.22	3.1	2.91	2.75	0.03	0.886	2.288	-0.3	-0.459	0.856	2.258	-0.33	-0.489	1.401	-1.186	-1.346	-2.588	-2.747	-0.159	1	1	0.00667	1	1	1	0.00999	1	1	0.709	1	0.377	0.00291	0.000466	1	2.7777	3.88375	3.25206	3.61776	6.6454	5.66192	3.89474
TRIAE_CS42_2DS_TGACv1_180097_AA0610190	1.35	1.39	1.43	1.5	0.67	0.93	0.62	0.51	0.24	0.73	0.06	0.26	0.093	-0.728	-1.299	-1.427	-2.945	-0.821	-1.392	-1.521	-3.039	-0.572	-0.699	-2.217	-0.127	-1.644	-1.521	1	1	0.382	0.245	0.000786	1	0.326	0.147	0.000282	1	1	0.0609	1	0.466	1	0.894001	0.775102	1.00051	0.889066	0.472185	0.525815	0.432727
TRIAE_CS42_2DS_TGACv1_180213_AA0610440	0.43	0.5	0.55	0.65	1.91	3.26	2.75	1.62	3.34	3.87	3.68	3.18	0.373	2.495	2.169	2.935	2.857	2.123	1.797	2.562	2.485	-0.326	0.438	0.361	0.764	0.687	-0.077	1	0.000787	0.00387	1.23e-06	1.75e-06	0.012	0.0254	2.48e-05	2.94e-05	1	1	1	1	0.712	1	0.206643	0.240946	0.266706	0.312294	0.914806	1.48106	1.19134
TRIAE_CS42_2DS_TGACv1_180216_AA0610470	0.64	0.9	1.09	0.79	0.38	1.02	0.71	2.4	0.42	0.77	0.18	0.35	0.265	-0.05	1.053	-0.352	-1.496	-0.315	0.789	-0.618	-1.761	1.103	-0.302	-1.446	-1.406	-2.549	-1.145	1	1	0.775	1	0.559	1	0.831	1	0.261	1	1	0.714	0.777	0.0187	1	0.712563	0.670805	1.19727	0.60154	0.443993	0.796322	0.830564
TRIAE_CS42_2DS_TGACv1_180524_AA0611030	0.07	0.35	0.07	0.28	0.19	0.21	0.53	1.99	0.72	1.25	1.19	1.22	-0.257	-0.138	2.51	2.104	2.381	0.119	2.768	2.362	2.64	2.647	2.242	2.519	-0.409	-0.132	0.277	1	1	0.0474	0.161	0.0415	1	0.0311	0.0983	0.0221	0.163	0.404	0.0715	1	1	1	0.115064	0.277178	0.125075	0.231626	0.306044	0.219984	0.719089
TRIAE_CS42_3AL_TGACv1_193581_AA0613700	3.56	2.54	3.14	4.07	4.02	4.16	5.5	5.73	5.12	4.73	5.87	7.55	0.264	0.439	0.895	0.704	1.154	0.175	0.632	0.44	0.891	0.457	0.265	0.716	-0.192	0.259	0.451	1	1	0.224	0.586	0.0236	1	0.572	1	0.142	1	1	0.531	1	0.928	1	1.68001	1.31982	1.52719	2.15616	2.01972	2.14988	2.54737
TRIAE_CS42_3AL_TGACv1_193596_AA0614380	3.49	2.39	7.99	5.84	6.13	8.31	10.02	2.03	10.25	9.38	6.17	5.1	1.237	1.309	1.014	1.744	0.944	0.072	-0.223	0.507	-0.293	-0.295	0.436	-0.365	0.731	-0.07	-0.8	1	0.508	0.557	0.0304	0.615	1	0.984	1	1	1	1	1	1	1	1	0.966885	0.759576	2.16805	1.83932	1.65941	2.60018	2.59599
TRIAE_CS42_3AL_TGACv1_193607_AA0614690	0	0	0	0.14	0.19	0.3	0.53	0.09	1.91	1.46	1.36	1.53	3.637	5.182	5.179	7.964	7.749	1.586	1.605	4.256	4.046	0.021	2.664	2.454	2.643	2.433	-0.21	1	0.538	0.18	5.34e-08	2.03e-07	1	0.669	1.2e-05	3.48e-05	1	0.0091	0.0139	0.0231	0.0338	1	0	0	0	0.0892253	0.0548221	0.156464	0.299271
TRIAE_CS42_3AL_TGACv1_193627_AA0615610	10.53	11.1	9.35	11.03	8.04	7.59	6.38	1.94	5.12	5.42	4.86	4.41	-0.085	-0.471	-1.426	-1.036	-1.224	-0.386	-1.341	-0.951	-1.139	-0.955	-0.565	-0.753	0.391	0.203	-0.188	1	1	0.028	0.207	0.0522	1	0.0625	0.337	0.0932	0.894	1	0.723	1	0.982	1	7.87616	8.97943	6.57531	9.84127	5.82423	6.94531	4.75731
TRIAE_CS42_3AL_TGACv1_193635_AA0615910	3.42	3.09	3.34	3.55	1.44	2.25	1.77	2.17	1.79	2.41	0.89	0.96	0.09	-0.764	-0.697	-0.616	-1.799	-0.854	-0.787	-0.706	-1.889	0.067	0.149	-1.034	0.081	-1.102	-1.183	1	1	0.675	0.922	0.00116	1	0.499	0.837	0.000434	1	1	0.408	1	0.261	1	1.26729	1.27443	1.29402	1.44837	0.537956	0.900935	0.687364
TRIAE_CS42_3AL_TGACv1_193640_AA0616020	32.31	23.8	23.41	23.32	21.83	20.05	15.43	25.89	14.84	11.27	15.48	13.04	-0.262	-0.421	-0.43	-1.104	-0.975	-0.16	-0.168	-0.842	-0.713	-0.009	-0.683	-0.554	-0.674	-0.545	0.129	1	1	0.832	0.00939	0.0245	1	0.958	0.125	0.23	1	0.748	0.718	0.637	0.557	1	5.60419	6.27947	3.84728	6.11347	3.80112	4.88826	2.46981
TRIAE_CS42_3AL_TGACv1_193641_AA0616030	7.83	14.84	7.78	12.76	3.06	5.22	2.57	7.54	1.07	0.9	0.24	0.61	-0.142	-1.436	-1.143	-3.521	-4.673	-1.293	-1.001	-3.379	-4.531	0.292	-2.085	-3.237	-2.378	-3.529	-1.153	1	0.245	0.328	1.14e-07	5.4e-12	0.829	0.474	4.66e-07	2.96e-11	1	0.0242	9.21e-06	0.00348	9.85e-07	1	11.3744	16.2962	12.3054	14.5864	4.609	5.79381	3.73532
TRIAE_CS42_3AL_TGACv1_193644_AA0616100	25.97	27.08	21.98	21.5	15.79	17.21	12.77	12.62	10.07	10.67	9.61	12.26	-0.288	-0.682	-1.064	-1.354	-1.275	-0.394	-0.776	-1.066	-0.987	-0.382	-0.672	-0.593	-0.29	-0.211	0.079	1	0.327	0.00231	1.38e-05	3.37e-05	1	0.0848	0.00194	0.00358	1	0.426	0.37	1	0.919	1	7.6418	8.68009	6.46341	6.70717	4.38711	5.20825	3.48818
TRIAE_CS42_3AL_TGACv1_193663_AA0617020	0.14	0.2	0.07	0.23	0.29	0.81	1.24	2.17	1.49	2.84	1.96	3.27	-0.098	1.733	3.268	3.595	3.862	1.832	3.367	3.694	3.962	1.535	1.859	2.126	0.322	0.59	0.268	1	1	0.000763	9.65e-05	8.42e-06	1	0.000904	3.71e-05	2.88e-06	0.691	0.132	0.0151	1	0.866	1	0.459886	0.308254	0.266599	0.376338	0.934642	1.388	4.18009
TRIAE_CS42_3AL_TGACv1_193670_AA0617210	0.28	0.4	0.14	0.47	0.77	1.1	0.98	0.97	1.13	2.06	1.66	2.62	-0.108	1.449	1.463	2.195	2.607	1.558	1.572	2.304	2.715	0.014	0.745	1.156	0.73	1.142	0.412	1	0.819	0.414	0.0173	0.00081	1	0.292	0.00922	0.000352	1	1	0.483	1	0.422	1	0.116214	0.213897	0.125003	0.283298	0.479979	0.653066	0.817933
TRIAE_CS42_3AL_TGACv1_193676_AA0617410	1.42	0.95	0.82	0.75	2.11	3.1	6.12	6.8	5.3	3.61	5.52	3.8	-0.575	1.187	2.467	1.923	1.986	1.761	3.042	2.498	2.561	1.281	0.736	0.799	-0.545	-0.482	0.063	1	0.457	3.85e-06	0.000865	0.000313	0.0606	1.57e-08	6.97e-06	1.83e-06	0.2	1	0.588	1	0.819	1	3.8818	1.71522	2.35546	1.49843	5.39365	6.27603	15.7975
TRIAE_CS42_3AL_TGACv1_193689_AA0617620	12.03	13.44	11.6	14.35	12.83	13.91	12.23	12.02	8.58	9.51	5.52	5.76	0.029	0.071	-0.073	-0.493	-1.176	0.043	-0.102	-0.522	-1.204	-0.144	-0.565	-1.247	-0.42	-1.103	-0.682	1	1	1	0.724	0.00109	1	0.99	0.698	0.000713	1	1	0.000724	1	0.00522	1	8.7689	10.5497	7.57981	11.9449	9.11356	9.13637	8.80123
TRIAE_CS42_3AL_TGACv1_193702_AA0617970	1.07	0.85	1.09	0.98	1.05	1.19	1.24	0.6	1.49	1.63	3.56	2.84	0.123	0.257	-0.13	0.722	1.743	0.134	-0.253	0.599	1.62	-0.387	0.465	1.486	0.852	1.873	1.021	1	1	1	1	0.00527	1	1	1	0.011	1	1	0.0369	1	0.00753	1	0.21946	0.216406	0.211573	0.23603	0.21985	0.285069	0.229329
TRIAE_CS42_3AL_TGACv1_193742_AA0618920	1	1.39	0.61	1.73	0.29	0.34	0.27	1.11	0.06	0.3	0.06	0.13	-0.009	-1.892	-0.702	-2.603	-3.514	-1.884	-0.694	-2.595	-3.507	1.189	-0.709	-1.62	-1.899	-2.809	-0.914	1	0.517	1	0.0252	0.00222	1	0.878	0.0478	0.0019	1	1	0.995	0.61	0.0759	1	0.340991	0.377842	0.231319	0.495268	0.0996269	0.0993431	0.0907853
TRIAE_CS42_3AL_TGACv1_193833_AA0620480	13.88	13.54	16.65	17.94	24.03	23.96	20.66	78.87	17.46	16.17	13.76	13.09	0.336	0.807	1.864	0.294	-0.03	0.471	1.528	-0.042	-0.366	1.057	-0.513	-0.838	-1.57	-1.895	-0.325	1	1	0.000966	1	1	1	0.0165	1	1	0.6	1	0.582	0.0182	0.000627	1	5.72539	6.10903	6.66956	7.96037	9.67803	10.345	7.92894
TRIAE_CS42_3AL_TGACv1_193848_AA0620880	36.36	28.13	43.82	37.52	34.94	33.33	26.06	87.89	21.27	20.56	25.15	23.43	0.335	0.083	0.826	-0.624	-0.408	-0.253	0.491	-0.959	-0.743	0.744	-0.706	-0.491	-1.45	-1.234	0.215	1	1	0.444	0.924	1	1	0.81	0.3	0.558	1	1	1	0.0259	0.0582	1	13.3223	13.5353	15.4629	17.0849	13.363	14.4472	9.50862
TRIAE_CS42_3AL_TGACv1_193888_AA0621780	12.38	12.15	13.92	15.28	17.9	16.03	19.15	20.02	20.8	21.72	24.61	28.4	0.254	0.464	0.676	0.794	1.113	0.21	0.423	0.54	0.859	0.213	0.33	0.649	0.118	0.436	0.319	1	1	0.155	0.0441	0.000347	1	0.633	0.453	0.013	1	1	0.19	1	0.573	1	5.98274	6.69118	6.53411	8.55903	8.46753	8.84207	8.64049
TRIAE_CS42_3AL_TGACv1_193957_AA0623470	2.28	2.64	1.5	2.66	3.73	5.77	5.32	0.74	5.9	7.66	7	9.34	-0.229	0.956	0.25	1.46	1.728	1.186	0.479	1.689	1.957	-0.706	0.503	0.772	1.209	1.478	0.269	1	1	1	0.272	0.0764	1	0.912	0.124	0.0277	1	1	1	0.888	0.249	1	2.94249	3.30555	1.71696	3.78178	4.39149	8.39251	6.11395
TRIAE_CS42_3AL_TGACv1_193957_AA0623500	0.14	0.3	0.34	0.65	0.96	1.61	1.6	0.28	0.95	1.81	1.72	1.44	1.13	2.485	1.884	2.569	2.746	1.356	0.755	1.438	1.615	-0.6	0.081	0.258	0.682	0.858	0.177	1	0.133	0.323	0.0276	0.00872	1	0.867	0.599	0.276	1	1	1	1	0.845	1	0.274505	0.332092	0.527066	0.957842	1.05615	2.48258	2.59576
TRIAE_CS42_3AL_TGACv1_193977_AA0623890	2.7	2.04	4.78	3.41	3.64	2.76	5.41	4.95	7.03	5.42	9.73	7.07	0.788	0.417	1.131	1.397	1.829	-0.37	0.344	0.61	1.041	0.714	0.98	1.412	0.266	0.697	0.432	1	1	0.0936	0.00929	6.19e-05	1	0.896	0.924	0.0714	1	0.422	0.00746	1	0.476	1	1.93149	1.28233	3.37569	2.23744	2.48027	1.70518	3.58438
TRIAE_CS42_3AL_TGACv1_194046_AA0625300	2.56	4.33	4.1	4.25	5.07	5.89	5.05	30.61	4.89	5.98	4.8	5.06	0.269	0.665	2.37	0.649	0.509	0.396	2.101	0.381	0.241	1.705	-0.015	-0.156	-1.721	-1.861	-0.14	1	1	0.00277	1	1	1	0.0149	1	1	0.284	1	1	0.119	0.0344	1	1.36348	2.37899	2.01426	2.39799	1.57038	2.77353	1.9794
TRIAE_CS42_3AL_TGACv1_194067_AA0625760	3.42	2.79	1.64	2.01	1.72	1.87	1.51	1.71	1.01	1.03	0.95	1.35	-0.746	-0.77	-0.924	-1.586	-1.4	-0.024	-0.178	-0.84	-0.654	-0.153	-0.815	-0.63	-0.662	-0.476	0.186	1	1	0.387	0.00893	0.0207	1	0.99	0.769	0.908	1	1	1	1	0.874	1	1.03271	0.909112	0.517513	0.662659	0.54474	0.609577	0.460325
TRIAE_CS42_3AL_TGACv1_194090_AA0626170	0.57	0.85	0.41	0.7	1.82	1.31	0.35	0.55	0.66	0.69	0.3	0.39	-0.333	1.077	-0.593	-0.098	-1.031	1.41	-0.261	0.235	-0.698	-1.67	-1.175	-2.108	0.496	-0.437	-0.934	1	0.95	1	1	0.73	0.75	0.984	1	1	0.316	0.793	0.0176	1	0.977	1	0	2.0336	0	1.27139	3.97355	2.98802	0.745768
TRIAE_CS42_3AL_TGACv1_194097_AA0626420	9.61	8.16	19.93	16.31	26.42	20.95	37.86	16.6	41.24	33.12	30.96	23.34	1.028	1.412	1.609	2.066	1.612	0.384	0.581	1.038	0.584	0.196	0.653	0.199	0.457	0.003	-0.454	0.783	0.00935	0.000504	8.9e-07	0.000221	1	0.627	0.0721	0.699	1	1	1	1	1	1	2.17721	2.25293	4.38507	4.43283	5.88307	5.4859	8.05027
TRIAE_CS42_3AL_TGACv1_194101_AA0626510	0.07	0.4	0.61	0.7	0.67	0.42	0.44	0.28	1.49	0.82	1.72	1.18	1.35	1.005	0.416	2.125	2.463	-0.344	-0.934	0.774	1.112	-0.589	1.119	1.457	1.708	2.046	0.338	1	1	1	0.0447	0.00533	1	0.841	1	0.57	1	1	0.359	0.462	0.0659	1	0	0.226924	0.2543	0.36938	0.231472	0.142101	0.05182
TRIAE_CS42_3AL_TGACv1_194109_AA0626660	4.91	6.02	4.16	2.99	1.63	2.5	3.55	4.21	4.95	5.25	6.52	6.63	-0.628	-1.358	-0.49	-0.105	0.262	-0.73	0.138	0.523	0.89	0.869	1.254	1.62	0.385	0.751	0.367	1	0.0263	0.874	1	1	1	0.993	1	0.17	0.839	0.0636	0.000705	1	0.374	1	2.88289	3.21845	2.18348	1.60304	0.976562	1.35325	1.95164
TRIAE_CS42_3AL_TGACv1_194119_AA0626840	1.57	1.79	1.16	1.68	1.44	2.25	1.33	2.54	0.95	0.82	0.47	0.7	-0.228	0.167	0.243	-0.931	-1.491	0.395	0.471	-0.704	-1.263	0.076	-1.098	-1.658	-1.174	-1.734	-0.56	1	1	1	0.771	0.0961	1	0.897	1	0.295	1	1	0.068	0.663	0.039	1	0.693082	0.84804	0.659573	0.732495	0.936633	1.14218	0.800795
TRIAE_CS42_3AL_TGACv1_194163_AA0627730	15.51	12.6	19.79	17.34	36.47	25.35	28.81	18.82	21.81	17.03	23.37	18.32	0.403	1.134	0.757	0.467	0.57	0.731	0.354	0.065	0.167	-0.377	-0.667	-0.564	-0.289	-0.187	0.102	1	0.0222	0.224	0.942	0.535	0.989	0.825	1	1	1	0.784	0.678	1	0.948	1	3.08597	2.91707	3.72132	4.06005	7.21414	5.66474	5.30729
TRIAE_CS42_3AL_TGACv1_194186_AA0628120	33.09	25.69	32.42	26.59	34.37	26.5	23.76	11.14	16.92	13.68	15.72	11.52	0.006	0.048	-0.763	-0.942	-1.111	0.043	-0.768	-0.948	-1.117	-0.811	-0.99	-1.159	-0.179	-0.348	-0.169	1	1	0.354	0.122	0.024	1	0.347	0.125	0.0237	0.748	0.209	0.0258	1	0.872	1	9.35601	9.33679	8.41087	9.36138	9.04866	8.91681	6.36991
TRIAE_CS42_3AL_TGACv1_194189_AA0628160	0.14	0.15	0.2	0	0.19	0.68	0.71	2.31	0.77	1.2	0.95	1.48	-0.706	1.668	3.356	2.716	3.009	2.375	4.063	3.426	3.719	1.689	1.043	1.337	-0.647	-0.354	0.293	1	1	0.00613	0.06	0.0137	1	0.00122	0.0187	0.00285	0.694	1	0.652	1	0.975	1	0.361179	0.195085	0.601035	0	0.487222	1.01103	1.85597
TRIAE_CS42_3AL_TGACv1_194236_AA0629320	13.88	16.68	17.2	17.34	24.03	26.03	22.78	34.54	14.42	16.73	11.21	11.91	0.174	0.711	0.911	0.027	-0.404	0.537	0.737	-0.147	-0.578	0.2	-0.684	-1.115	-0.884	-1.315	-0.431	1	0.39	0.0303	1	0.837	1	0.167	1	0.394	1	0.495	0.00302	0.0739	0.000178	1	14.6014	15.8873	17.8388	16.3374	23.8167	24.0294	22.4897
TRIAE_CS42_3AL_TGACv1_194265_AA0629810	33.8	25.34	22.18	20.47	14.74	13.69	13.39	12.58	12.99	12.22	14.59	14.22	-0.47	-1.057	-1.187	-1.228	-1.035	-0.587	-0.717	-0.758	-0.565	-0.13	-0.172	0.022	-0.041	0.152	0.193	1	0.00812	0.0005	0.000157	0.00199	1	0.153	0.0929	0.333	1	1	1	1	0.958	1	7.33496	7.1869	4.50679	5.61789	3.11119	3.72249	2.62922
TRIAE_CS42_3AL_TGACv1_194267_AA0629890	22.7	20.46	27.51	32.06	35.8	34.34	37.59	25.43	46.06	48.09	60.85	65.48	0.467	0.701	0.541	1.126	1.55	0.234	0.074	0.659	1.084	-0.16	0.426	0.85	0.585	1.009	0.424	1	0.359	0.461	0.00112	4.15e-07	1	0.997	0.233	0.00118	1	1	0.0395	0.634	0.00592	1	4.78982	4.57491	5.64986	6.93419	7.43289	7.44157	7.51251
TRIAE_CS42_3AL_TGACv1_194277_AA0630140	3.42	7.17	1.84	4.49	4.21	8.23	7.09	11.6	7.57	13.16	8.66	15.36	-0.733	0.241	0.818	0.963	1.175	0.974	1.551	1.696	1.908	0.578	0.722	0.934	0.145	0.356	0.212	1	1	0.732	0.606	0.239	1	0.0776	0.0303	0.00566	1	1	0.676	1	0.935	1	3.24287	4.33329	2.0886	2.83247	4.15282	5.60397	6.73516
TRIAE_CS42_3AL_TGACv1_194280_AA0630260	12.1	9.96	25.19	20.98	39.15	37.65	27.31	56.77	15.25	13.81	6.29	6.33	1.067	1.802	1.939	0.4	-0.803	0.735	0.872	-0.667	-1.869	0.137	-1.402	-2.604	-1.539	-2.741	-1.202	0.349	1.5e-05	5.9e-07	1	0.201	1	0.141	0.515	9.99e-07	1	0.00207	2.25e-12	0.000385	1.95e-13	0.0928	4.17471	4.47097	8.04797	9.19068	12.4038	16.0755	8.36303
TRIAE_CS42_3AL_TGACv1_194298_AA0630730	0.5	0.75	1.16	0.42	1.24	1.4	1.95	5.73	1.61	1.72	1.36	1.48	0.268	1.065	2.618	1.389	1.164	0.797	2.35	1.121	0.896	1.553	0.323	0.099	-1.23	-1.454	-0.224	1	1	0.00137	0.39	0.569	1	0.00851	0.836	0.971	0.5	1	1	0.666	0.194	1	0.138103	0.294803	0.334727	0.16094	0.420079	0.565103	0.534273
TRIAE_CS42_3AL_TGACv1_194306_AA0630890	10.53	8.56	13.38	13.32	12.16	10.68	8.42	12.48	7.09	7.91	6.05	6.41	0.487	0.257	0.148	-0.341	-0.61	-0.23	-0.339	-0.828	-1.097	-0.109	-0.598	-0.867	-0.489	-0.758	-0.269	1	1	1	1	0.437	1	0.829	0.126	0.00728	1	1	0.108	1	0.22	1	3.14506	3.169	3.82948	4.87032	3.71701	3.71439	2.56098
TRIAE_CS42_3AL_TGACv1_194363_AA0631800	2.42	3.58	0.82	2.52	0.19	0.93	0	6.2	0.06	0.34	0	0.09	-0.835	-2.336	0.062	-3.802	-5.782	-1.501	0.897	-2.967	-4.951	2.398	-1.464	-3.444	-3.863	-5.841	-1.99	1	0.901	1	0.0639	0.00439	1	0.918	0.346	0.0244	0.999	1	0.301	0.12	0.003	1	1.55232	1.72217	0.605568	1.19951	0.136955	0.493978	0
TRIAE_CS42_3AL_TGACv1_194363_AA0631810	7.61	6.67	5.26	5.65	4.12	6.23	3.46	25.24	3.04	3.23	3.32	3.66	-0.387	-0.454	1.018	-1.186	-1.029	-0.067	1.404	-0.799	-0.642	1.471	-0.732	-0.575	-2.203	-2.046	0.157	1	1	0.655	0.554	0.638	1	0.278	1	1	0.608	1	1	0.0226	0.0226	1	3.16469	3.58786	1.9232	3.07217	1.72767	3.16355	1.41149
[truncated: 2,915 more rows]
[truncated: 12 more columns]
