# Supplementary material for: A Genome-wide View of Transcriptome Dynamics During Early Spike Development in Bread Wheat
Source: Sci Rep. 2018 Oct 18;8:15338. doi: 10.1038/s41598-018-33718-y (PMC6194122; doi:10.1038/s41598-018-33718-y)
Supplement: Supplementary file 6 — Dataset 5 [file 41598_2018_33718_MOESM6_ESM.xlsx]

## Sheet: Sheet1
Supplementary Dataset S5. Genes involved in auxin and cytokinin signaling among the DEGs.
Genes involved in auxin signaling
	FPKM						homologous genes in Arabidopsis or rice
wheat_gene_id	Kn1	Kn2	Kn3	Kn4	Kn5	Kn6	ath_gene_id	ath_gene_name	ath_gene_desc	rice_gene_id	rice_gene_desc
TRIAE_CS42_1AL_TGACv1_001359_AA0029280	18.7334	21.7375	24.1102	37.7171	36.4566	32.2947	AT2G33860	ARF3	Auxin response factor 3	LOC_Os05g43920	auxin response factor 14, putative, expressed
TRIAE_CS42_1AL_TGACv1_001847_AA0035810	22.6735	19.2541	17.2377	35.1962	18.0884	15.6061	AT2G33860	ARF3	Auxin response factor 3	LOC_Os05g48870	auxin response factor 15, putative, expressed
TRIAE_CS42_2BL_TGACv1_129350_AA0379740	17.6942	22.0081	20.3002	32.1111	18.9177	15.9734	AT1G59750	ARF1	Auxin response factor 1	LOC_Os04g36054	auxin response factor 9, putative, expressed
TRIAE_CS42_3AS_TGACv1_211448_AA0690270	0.141118	0.164674	0.264403	0.315518	0.361173	0.807326	AT1G34170 | AT1G35240 | AT2G46530 | AT1G34310 | AT1G35540 | AT1G35520 | AT3G61830 | AT1G34410 | AT1G34390 | AT4G23980	ARF11 | ARF12 | ARF14 | ARF15 | ARF18 | ARF21 | ARF22 | ARF9	Auxin response factor 11	LOC_Os01g13520	auxin response factor 1, putative, expressed
TRIAE_CS42_3DS_TGACv1_271898_AA0910450	0.124678	0.232748	0.300292	0.336611	0.370592	0.715531	AT1G34170 | AT1G35240 | AT2G46530 | AT1G34310 | AT1G35540 | AT1G35520 | AT3G61830 | AT1G34410 | AT1G34390 | AT4G23980	ARF11 | ARF12 | ARF14 | ARF15 | ARF18 | ARF21 | ARF22 | ARF9	Auxin response factor 11	LOC_Os01g13520	auxin response factor 1, putative, expressed
TRIAE_CS42_5BS_TGACv1_423450_AA1377000	27.061	23.7907	35.0854	42.7713	47.809	46.1362	AT1G30330	ARF6	Auxin response factor 6	LOC_Os12g41950	auxin response factor, putative, expressed
TRIAE_CS42_U_TGACv1_640950_AA2080410	22.5383	18.0795	22.1365	40.6794	24.3072	21.2249	AT2G33860	ARF3	Auxin response factor 3	LOC_Os05g48870	auxin response factor 15, putative, expressed
TRIAE_CS42_U_TGACv1_641066_AA2084040	16.2987	15.5358	18.365	31.1466	27.649	24.5721	AT2G33860	ARF3	Auxin response factor 3	LOC_Os05g43920	auxin response factor 14, putative, expressed
XLOC_123133	0.247465	0.158166	0.691596	0.524262	1.02666	2.28999				LOC_Os02g04810	auxin response factor 5, putative, expressed
TRIAE_CS42_3AL_TGACv1_199376_AA0669700	0.790071	1.75076	0.502818	0.62932	0.574482	0.131758	AT1G70940 | AT2G01420 | AT1G23080	PIN3 | PIN4 | PIN7	Auxin efflux carrier component 3	LOC_Os01g45550	auxin efflux carrier component, putative, expressed
TRIAE_CS42_5BL_TGACv1_405256_AA1323390	2.23277	1.96619	2.7445	6.21018	1.43213	2.15428				LOC_Os09g31478	auxin efflux carrier component, putative, expressed
TRIAE_CS42_5DL_TGACv1_437908_AA1467570	0.90413	0.32925	0.788791	1.0856	0.841912	1.73788				LOC_Os09g31478	auxin efflux carrier component, putative, expressed
TRIAE_CS42_7AL_TGACv1_557950_AA1788290	0.370644	0.296856	0.123553	0.156379	0.287301	1.45252	AT5G57090	PIN2	Auxin efflux carrier component 2	LOC_Os06g44970	auxin efflux carrier component, putative, expressed
TRIAE_CS42_7AS_TGACv1_569246_AA1811270	7.17656	10.1147	8.79786	14.1888	11.0681	6.9305	AT1G73590	PIN1	Auxin efflux carrier component 1	LOC_Os06g12610	auxin efflux carrier component, putative, expressed
TRIAE_CS42_7DS_TGACv1_621522_AA2018260	4.95723	6.82047	7.20363	9.63548	6.11334	4.30958	AT1G73590	PIN1	Auxin efflux carrier component 1	LOC_Os06g12610	auxin efflux carrier component, putative, expressed
TRIAE_CS42_3DL_TGACv1_249022_AA0834710	2.28345	1.27589	1.18805	1.23279	1.04134	0.487605	AT1G70940 | AT2G01420 | AT1G23080	PIN3 | PIN4 | PIN7	Auxin efflux carrier component 3	LOC_Os01g45550	auxin efflux carrier component, putative, expressed
TRIAE_CS42_1AS_TGACv1_019091_AA0060460	7.6578	7.17227	5.1438	4.36781	3.58345	3.07392				LOC_Os05g09480	OsIAA16 - Auxin-responsive Aux/IAA gene family member, expressed
TRIAE_CS42_1BL_TGACv1_031568_AA0116280	2.44612	2.88539	4.69453	3.63341	5.935	5.92836	AT1G51950 | AT3G16500 | AT5G25890	IAA18 | IAA26 | IAA28	Auxin-responsive protein IAA18	LOC_Os05g44810	OsIAA18 - Auxin-responsive Aux/IAA gene family member, expressed
TRIAE_CS42_1DL_TGACv1_064144_AA0232890	2.40093	1.93828	2.82346	2.62065	3.57209	5.31473	AT1G51950 | AT3G16500 | AT5G25890	IAA18 | IAA26 | IAA28	Auxin-responsive protein IAA18	LOC_Os05g44810	OsIAA18 - Auxin-responsive Aux/IAA gene family member, expressed
TRIAE_CS42_1DS_TGACv1_080519_AA0249440	3.46063	2.93989	1.42799	1.55588	1.79161	1.04199				LOC_Os05g09480	OsIAA16 - Auxin-responsive Aux/IAA gene family member, expressed
TRIAE_CS42_3AL_TGACv1_195115_AA0644950	13.2415	9.98093	4.40467	4.10903	1.49658	0.778249	AT1G51950 | AT3G16500 | AT5G25890	IAA18 | IAA26 | IAA28	Auxin-responsive protein IAA18	LOC_Os01g53880	OsIAA6 - Auxin-responsive Aux/IAA gene family member, expressed
TRIAE_CS42_3B_TGACv1_221170_AA0732770	34.0865	34.2304	48.547	60.6918	69.4087	63.4946	AT4G29080	IAA27	Auxin-responsive protein IAA27	LOC_Os05g14180	OsIAA17 - Auxin-responsive Aux/IAA gene family member, expressed
TRIAE_CS42_3B_TGACv1_223292_AA0779860	4.57544	3.65049	1.78161	3.71089	1.26347	1.16177	AT1G51950 | AT3G16500 | AT5G25890	IAA18 | IAA26 | IAA28	Auxin-responsive protein IAA18	LOC_Os01g53880	OsIAA6 - Auxin-responsive Aux/IAA gene family member, expressed
TRIAE_CS42_3DL_TGACv1_251159_AA0878220	11.5687	8.7303	4.65838	3.18307	1.7995	1.22077	AT1G51950 | AT3G16500 | AT5G25890	IAA18 | IAA26 | IAA28	Auxin-responsive protein IAA18	LOC_Os01g53880	OsIAA6 - Auxin-responsive Aux/IAA gene family member, expressed
TRIAE_CS42_3DS_TGACv1_271546_AA0902110	4.87563	3.02472	7.04562	11.0866	8.39825	7.48015				LOC_Os05g09480	OsIAA16 - Auxin-responsive Aux/IAA gene family member, expressed
TRIAE_CS42_3DS_TGACv1_272881_AA0926070	50.2464	52.3198	71.3615	83.8105	102.179	99.1622	AT4G29080	IAA27	Auxin-responsive protein IAA27	LOC_Os01g13030	OsIAA3 - Auxin-responsive Aux/IAA gene family member, expressed
TRIAE_CS42_5AL_TGACv1_375369_AA1220530	1.65665	1.16718	3.41	4.78404	9.99947	9.39732				LOC_Os03g53150	OsIAA13 - Auxin-responsive Aux/IAA gene family member, expressed
TRIAE_CS42_5AS_TGACv1_392869_AA1265640	0.804726	0.547669	0.652922	1.76021	0.858305	0.550297	AT4G14560 | AT3G23030 | AT1G04240 | AT5G43700	IAA1 | IAA2 | IAA3 | IAA4	Auxin-responsive protein IAA1	LOC_Os12g40900	OsIAA31 - Auxin-responsive Aux/IAA gene family member, expressed
TRIAE_CS42_5BL_TGACv1_405745_AA1334340	1.35089	1.75733	2.45396	6.25758	8.34416	12.3865				LOC_Os03g53150	OsIAA13 - Auxin-responsive Aux/IAA gene family member, expressed
TRIAE_CS42_5BS_TGACv1_423559_AA1379430	10.7646	7.02127	10.4492	11.1058	13.1134	15.3442	AT4G14550 | AT3G04730 | AT1G04250 | AT3G23050	IAA14 | IAA16 | IAA17 | IAA7	Auxin-responsive protein IAA14	LOC_Os12g40890	OsIAA30 - Auxin-responsive Aux/IAA gene family member, expressed
TRIAE_CS42_5DL_TGACv1_435765_AA1454670	1.52692	0.844331	5.63643	10.4281	15.0539	19.6233				LOC_Os03g53150	OsIAA13 - Auxin-responsive Aux/IAA gene family member, expressed
TRIAE_CS42_7BL_TGACv1_577090_AA1865700	1.68247	3.17115	1.60972	1.587	1.54839	0.426572				LOC_Os06g39590	OsIAA23 - Auxin-responsive Aux/IAA gene family member, expressed
TRIAE_CS42_4AL_TGACv1_288723_AA0956420	2.84855	2.11556	0.0253437	0.277344	0.0742102	0				LOC_Os08g35190	auxin-repressed protein, putative, expressed
TRIAE_CS42_4BS_TGACv1_328451_AA1087970	22.856	13.8426	21.6165	4.51617	1.3676	2.47257				LOC_Os11g44810	auxin-repressed protein, putative, expressed
TRIAE_CS42_4DS_TGACv1_361072_AA1160380	70.0551	66.5856	88.8579	46.0898	29.3482	56.3387				LOC_Os11g44810	auxin-repressed protein, putative, expressed
TRIAE_CS42_5AL_TGACv1_378531_AA1253640	2.89608	4.51714	1.98039	0.871248	0.733009	0.468768				LOC_Os09g26620	auxin-repressed protein, putative, expressed
TRIAE_CS42_5BL_TGACv1_404132_AA1285860	1.14705	3.01688	1.89063	0.55527	0.497628	1.2688				LOC_Os09g26620	auxin-repressed protein, putative, expressed
TRIAE_CS42_5DL_TGACv1_433951_AA1426090	2.86874	5.11302	2.31667	0.616204	0.629897	0.796096				LOC_Os09g26620	auxin-repressed protein, putative, expressed
TRIAE_CS42_7AS_TGACv1_569058_AA1805950	4.0517	2.36958	0.957852	1.83528	1.31763	1.36734				LOC_Os08g35190	auxin-repressed protein, putative, expressed
TRIAE_CS42_2AL_TGACv1_093800_AA0286980	1.44129	4.4251	2.76678	9.45599	3.45156	3.41334	AT1G79130 | AT1G16510 | AT1G56150 | AT3G12830	SAUR40 | SAUR41 | SAUR71 | SAUR72	Auxin-responsive protein SAUR40	LOC_Os04g52670	OsSAUR21 - Auxin-responsive SAUR gene family member, expressed
TRIAE_CS42_2BL_TGACv1_133085_AA0441290	0.854754	2.26068	3.57912	10.2022	2.90927	2.31682	AT1G79130 | AT1G16510 | AT1G56150 | AT3G12830	SAUR40 | SAUR41 | SAUR71 | SAUR72	Auxin-responsive protein SAUR40	LOC_Os04g52670	OsSAUR21 - Auxin-responsive SAUR gene family member, expressed
TRIAE_CS42_2DL_TGACv1_158592_AA0522640	1.18223	3.30821	4.97085	13.0281	4.37127	3.91937	AT1G79130 | AT1G16510 | AT1G56150 | AT3G12830	SAUR40 | SAUR41 | SAUR71 | SAUR72	Auxin-responsive protein SAUR40	LOC_Os04g52670	OsSAUR21 - Auxin-responsive SAUR gene family member, expressed
TRIAE_CS42_2DL_TGACv1_160348_AA0549600	0.468758	1.16829	2.82847	2.18733	2.6109	1.55485				LOC_Os04g56680	OsSAUR22 - Auxin-responsive SAUR gene family member, expressed
TRIAE_CS42_4AL_TGACv1_288210_AA0940430	4.74811	2.65992	5.41587	3.6755	8.31914	8.07621				LOC_Os06g04590	OsSAUR24 - Auxin-responsive SAUR gene family member, expressed
TRIAE_CS42_4BL_TGACv1_322179_AA1069270	12.9904	9.90696	7.33312	6.10128	4.30668	3.71009	AT2G21050	LAX2	Auxin transporter-like protein 2
TRIAE_CS42_4DL_TGACv1_344261_AA1145590	16.1214	10.5298	9.46824	7.07963	4.88186	3.97372	AT2G21050	LAX2	Auxin transporter-like protein 2
Genes involved in cytokinin signaling
	FPKM						homologous genes in Arabidopsis or rice
wheat_gene_id	Kn1	Kn2	Kn3	Kn4	Kn5	Kn6	ath_gene_id	ath_gene_name	ath_gene_desc	rice_gene_id	rice_gene_desc
TRIAE_CS42_6BL_TGACv1_502197_AA1623660	7.86685	9.74142	10.1813	16.4201	9.86907	8.75684				LOC_Os02g55320	two-component response regulator, putative, expressed
TRIAE_CS42_7AS_TGACv1_569275_AA1812260	0.387656	0.300319	0.108446	0.115708	0.101698	0.0371883				LOC_Os06g08440	two-component response regulator, putative, expressed
TRIAE_CS42_7AS_TGACv1_569714_AA1822400	1.77888	1.56882	1.09304	0.644212	0.816878	0.407863				LOC_Os06g08440	two-component response regulator, putative, expressed
TRIAE_CS42_7AS_TGACv1_570134_AA1830960	0.434594	0.218285	0.134144	0.135357	0.111194	0.104401				LOC_Os06g08440	two-component response regulator, putative, expressed
TRIAE_CS42_7BS_TGACv1_592917_AA1946270	8.94571	5.82483	2.80868	1.68183	1.43312	0.695356				LOC_Os06g08440	two-component response regulator, putative, expressed
TRIAE_CS42_7DS_TGACv1_623772_AA2056100	1.44896	0.754404	0.317641	0.219338	0.188153	0.127965				LOC_Os06g08440	two-component response regulator, putative, expressed
TRIAE_CS42_2BL_TGACv1_132162_AA0435700	5.9959	4.76155	3.84478	5.11775	4.32781	2.0765				LOC_Os04g36070	OsRR1 type-A response regulator, expressed
TRIAE_CS42_1AL_TGACv1_002153_AA0039220	13.036	7.40788	2.34544	7.44174	3.61933	2.80808				LOC_Os10g34230	cytokinin dehydrogenase precursor, putative, expressed
TRIAE_CS42_1BL_TGACv1_031106_AA0107890	10.1235	5.96132	3.03967	6.05683	2.43647	1.80714				LOC_Os10g34230	cytokinin dehydrogenase precursor, putative, expressed
TRIAE_CS42_1DL_TGACv1_061075_AA0184240	11.793	6.06193	2.70673	8.24939	2.58092	1.66488				LOC_Os10g34230	cytokinin dehydrogenase precursor, putative, expressed
TRIAE_CS42_3AL_TGACv1_194363_AA0631800	1.63724	0.902539	0.315467	1.47272	0.112607	0.0246779	AT2G41510 | AT3G63440	CKX1 | CKX6	Cytokinin dehydrogenase 1	LOC_Os01g71310	cytokinin dehydrogenase precursor, putative, expressed
TRIAE_CS42_3B_TGACv1_225183_AA0805930	0.869622	0.354933	0.0744744	0.291	0.147193	0.0984857	AT2G41510 | AT3G63440	CKX1 | CKX6	Cytokinin dehydrogenase 1	LOC_Os01g71310	cytokinin dehydrogenase precursor, putative, expressed
TRIAE_CS42_3DL_TGACv1_249285_AA0844270	0.591015	0.293977	0.339286	0.89347	0.363163	0.0616962	AT2G41510 | AT3G63440	CKX1 | CKX6	Cytokinin dehydrogenase 1	LOC_Os01g71310	cytokinin dehydrogenase precursor, putative, expressed
TRIAE_CS42_6BL_TGACv1_502770_AA1626300	0.229193	0.300636	0.517402	0.380847	0.905585	2.06574				LOC_Os02g51930	cytokinin-O-glucosyltransferase 2, putative, expressed
TRIAE_CS42_7AL_TGACv1_556001_AA1752080	1.06119	0.528652	1.42125	1.5188	1.54039	2.05698				LOC_Os11g25454	cytokinin-N-glucosyltransferase 1, putative, expressed
TRIAE_CS42_7DS_TGACv1_622853_AA2046390	1.14427	0.348203	0.301483	0.454393	0.141132	0.0748282				LOC_Os08g31200	cytokinin-O-glucosyltransferase 2, putative, expressed
TRIAE_CS42_U_TGACv1_641782_AA2104210	1.68015	3.59462	1.61984	1.31336	0.486306	0.0235415				LOC_Os03g60960	cytokinin-N-glucosyltransferase 1, putative, expressed
TRIAE_CS42_1BL_TGACv1_034556_AA0144850	6.63806	3.33319	8.48902	10.2041	4.581	3.03165				LOC_Os11g25454	cytokinin-N-glucosyltransferase 1, putative, expressed
TRIAE_CS42_1AL_TGACv1_000076_AA0002640	2.14858	0.651586	1.31698	3.0929	1.36977	2.68799	AT5G03270	LOG6	Probable cytokinin riboside 5'-monophosphate phosphoribohydrolase LOG6
TRIAE_CS42_1AL_TGACv1_000900_AA0021420	0.714046	0.298529	1.14523	1.96447	0.673091	0.972448	AT2G35990 | AT5G06300	LOG2 | LOG7	Cytokinin riboside 5'-monophosphate phosphoribohydrolase LOG2
TRIAE_CS42_1BL_TGACv1_030506_AA0092680	2.55617	1.10383	0.767236	1.0917	0.463066	1.03496	AT5G26140 | AT5G11950	LOG8	Cytokinin riboside 5'-monophosphate phosphoribohydrolase LOG8
TRIAE_CS42_1BL_TGACv1_032046_AA0124680	1.06719	0.442021	0.764003	2.81583	0.654067	0.644749	AT2G35990 | AT5G06300	LOG2 | LOG7	Cytokinin riboside 5'-monophosphate phosphoribohydrolase LOG2
TRIAE_CS42_1DL_TGACv1_063047_AA0223340	2.37783	0.950047	0.698863	0.630381	0.485473	0.417935	AT5G26140 | AT5G11950	LOG8	Cytokinin riboside 5'-monophosphate phosphoribohydrolase LOG8
TRIAE_CS42_4AL_TGACv1_290540_AA0986450	0.819626	0.163721	0.846101	0.844967	2.58509	2.44259	AT5G03270	LOG6	Probable cytokinin riboside 5'-monophosphate phosphoribohydrolase LOG6
