# Supplementary material for: A Genome-wide View of Transcriptome Dynamics During Early Spike Development in Bread Wheat
Source: Sci Rep. 2018 Oct 18;8:15338. doi: 10.1038/s41598-018-33718-y (PMC6194122; doi:10.1038/s41598-018-33718-y)
Supplement: Supplementary file 7 — Dataset 6 [file 41598_2018_33718_MOESM7_ESM.xlsx]

## Sheet: TF genes in DEGs
Supplementary Dataset S6. Normalized expression level (FPKM), k-means cluster assignment, and family of TF genes that were differentially expressed during wheat spike development.
wheat_gene_id	Kn1	Kn2	Kn3	Kn4	Kn5	Kn6	cluster	TF_family	rice_gene_id
TRIAE_CS42_1AL_TGACv1_000322_AA0008690	2.19442	1.90854	9.36303	12.2174	10.4397	6.50142	3	GATA	LOC_Os05g50270
TRIAE_CS42_1AL_TGACv1_001072_AA0024490	0.329649	0.608001	1.68875	7.92687	8.12182	8.8938	3	MIKC_MADS	LOC_Os10g39130
TRIAE_CS42_1AL_TGACv1_001359_AA0029280	18.7334	21.7375	24.1102	37.7171	36.4566	32.2947	3	ARF	LOC_Os05g43920
TRIAE_CS42_1AL_TGACv1_001746_AA0034520	9.18169	6.50313	5.30898	5.05825	1.94792	1.02782	4	TCP	LOC_Os05g43760
TRIAE_CS42_1AL_TGACv1_001794_AA0035250	0.86229	0.941812	0.795068	0.474165	0	0.0965473	4	B3	LOC_Os10g39190
TRIAE_CS42_1AL_TGACv1_002562_AA0043130	5.36286	4.70716	5.97491	8.94323	10.587	9.36088	3	TALE	LOC_Os05g38120
TRIAE_CS42_1AL_TGACv1_003414_AA0049610	0.444021	2.2145	1.50487	0.628791	0.93708	0.456443	4	WRKY	LOC_Os05g40070
TRIAE_CS42_1AS_TGACv1_018970_AA0057130	0.201375	0.0619535	0.0385355	0.252059	0.173649	1.00572	1	MIKC_MADS	LOC_Os05g11414
TRIAE_CS42_1AS_TGACv1_019295_AA0064470	0.0336433	0.457794	1.20876	2.14043	0.199865	0	5	MYB_related	LOC_Os05g07010
TRIAE_CS42_1AS_TGACv1_019570_AA0068550	0.0634354	0.25226	0.68033	0.870675	0.0564503	0.0123299	5	WRKY	LOC_Os05g27730
TRIAE_CS42_1AS_TGACv1_019979_AA0073500	1.70858	0.434351	0.132309	0.365146	0.0591699	0.0388162	2	AP2	LOC_Os05g03040
TRIAE_CS42_1AS_TGACv1_019983_AA0073560	0.493711	0.450519	0.498887	0.365347	1.01796	1.48687	1	B3	LOC_Os01g13300
TRIAE_CS42_1AS_TGACv1_019984_AA0073590	47.4975	43.3239	41.9629	77.3625	29.3479	34.3751	5	bZIP	LOC_Os05g03865
TRIAE_CS42_1BL_TGACv1_030567_AA0094200	1.2043	1.24751	3.72127	3.91525	2.89563	4.41145	3	LSD	LOC_Os08g06280
TRIAE_CS42_1BL_TGACv1_031428_AA0113850	2.83956	3.08158	5.19641	3.75104	3.04526	1.50892	5	bZIP	LOC_Os05g37170
TRIAE_CS42_1BL_TGACv1_031661_AA0118200	1.37269	1.4611	1.1417	0.95392	0.848938	0.590516	4	G2-like	LOC_Os10g39550
TRIAE_CS42_1BL_TGACv1_032015_AA0124220	0.341776	0.217879	0.228755	0.68156	0.929393	1.03968	1	WOX	LOC_Os05g48990
TRIAE_CS42_1BL_TGACv1_032898_AA0135200	1.16063	0.885625	1.1912	1.81711	1.1892	5.02239	1	MIKC_MADS	LOC_Os05g34940
TRIAE_CS42_1BL_TGACv1_033059_AA0136530	2.87073	2.56744	4.24038	5.92977	3.48643	4.01058	6	bZIP	LOC_Os05g49420
TRIAE_CS42_1BL_TGACv1_033309_AA0138640	3.77318	1.79265	0.946465	1.68672	0.68111	0.270869	2	TCP	LOC_Os05g43760
TRIAE_CS42_1BL_TGACv1_033938_AA0142690	4.08388	3.79074	5.60227	7.60058	10.2892	8.39395	3	TALE	LOC_Os05g38120
TRIAE_CS42_1DL_TGACv1_061229_AA0189260	0.294809	0.97164	1.16731	4.15978	3.82668	3.80785	3	MIKC_MADS	LOC_Os10g39130
TRIAE_CS42_1DL_TGACv1_061367_AA0193190	5.81454	5.17867	7.68881	12.7939	14.2988	12.1388	3	TALE	LOC_Os05g38120
TRIAE_CS42_1DL_TGACv1_062019_AA0207490	3.42263	4.13739	7.4839	5.78233	4.63224	1.99851	5	bZIP	LOC_Os05g37170
TRIAE_CS42_1DL_TGACv1_062362_AA0213270	5.5168	6.01834	10.5351	12.3943	12.5212	13.1168	3	LSD	LOC_Os08g06280
TRIAE_CS42_1DL_TGACv1_062436_AA0214410	3.57776	2.08078	10.2354	12.4213	11.1736	8.58397	3	GATA	LOC_Os05g50270
TRIAE_CS42_1DL_TGACv1_062601_AA0217110	0.504907	0.513415	0.853337	1.27566	0.901588	2.32876	1	MIKC_MADS	LOC_Os05g34940
TRIAE_CS42_1DL_TGACv1_063150_AA0224430	2.85181	1.7665	1.321	1.3997	0.469132	0.766334	2	TCP	LOC_Os05g43760
TRIAE_CS42_1DL_TGACv1_063461_AA0227520	1.12373	1.46343	2.24923	3.70904	5.63941	8.1711	3	C3H	LOC_Os01g42970
TRIAE_CS42_1DS_TGACv1_080209_AA0243170	0.0856003	0.682019	1.27418	2.307	0.0201571	0	5	WRKY	LOC_Os05g27730
TRIAE_CS42_1DS_TGACv1_080564_AA0250290	1.18	0.22522	0.0610079	0.409402	0	0.0151028	2	AP2	LOC_Os05g03040
TRIAE_CS42_2AL_TGACv1_092934_AA0267480	0.0847976	0.200463	3.72173	6.13986	10.2107	14.1903	3	MIKC_MADS	LOC_Os07g01820
TRIAE_CS42_2AL_TGACv1_092949_AA0267840	1.27193	0.776737	1.88655	1.42838	3.15141	2.07701	3	TALE	LOC_Os07g03770
TRIAE_CS42_2AL_TGACv1_093442_AA0280180	0.637123	0.932469	1.06316	2.62806	2.13871	2.62608	3	MYB_related	LOC_Os04g49450
TRIAE_CS42_2AL_TGACv1_093504_AA0281410	5.30145	4.43492	3.69781	2.78349	0.975192	0.619347	4	AP2	LOC_Os04g55970
TRIAE_CS42_2AL_TGACv1_093535_AA0282030	0	0	1.01137	0.793857	2.93455	9.89241	1	C2H2	LOC_Os04g36650
TRIAE_CS42_2AL_TGACv1_093921_AA0289390	0.354168	0.283522	0.147549	0.134589	0.150396	0.0467354	2	bHLH	LOC_Os04g28280
TRIAE_CS42_2AL_TGACv1_094285_AA0295340	1.71533	0.727517	1.26297	3.37062	1.96014	1.56468	6	WRKY	LOC_Os04g46060
TRIAE_CS42_2AL_TGACv1_094549_AA0299530	1.80371	2.26632	5.57905	3.94049	0.495931	0.18061	5	ERF	LOC_Os04g46220
TRIAE_CS42_2AL_TGACv1_094574_AA0299820	0.574079	0.354536	1.70263	2.06035	2.66153	2.58704	3	Dof	LOC_Os04g47990
TRIAE_CS42_2AL_TGACv1_094690_AA0301600	14.453	13.142	6.93839	6.89795	3.82997	2.27737	4	AP2	LOC_Os03g56050
TRIAE_CS42_2AL_TGACv1_095042_AA0306340	1.77392	1.47918	2.96797	5.66347	4.61425	4.55223	3	HD-ZIP	LOC_Os04g48070
TRIAE_CS42_2AL_TGACv1_097448_AA0324210	2.078	1.79763	0.523248	0.516315	0.293105	0.169579	2	AP2	LOC_Os04g55560
TRIAE_CS42_2AL_TGACv1_098377_AA0326130	0.995923	0.527539	0.445118	0.490592	0.373238	0.251921	2	G2-like	LOC_Os02g47190
TRIAE_CS42_2AS_TGACv1_112756_AA0344860	0.161624	0.0821744	0.290624	0.722284	1.47379	2.11501	1	HD-ZIP	LOC_Os07g39320
TRIAE_CS42_2AS_TGACv1_113569_AA0357920	0.639428	1.87304	0.927427	3.728	0.164951	0.0927709	5	LBD	LOC_Os07g40000
TRIAE_CS42_2AS_TGACv1_113683_AA0359290	0.520611	2.07196	6.52171	20.0718	30.7779	37.64	3	SBP	LOC_Os07g32170
TRIAE_CS42_2AS_TGACv1_114196_AA0364910	2.54786	5.52995	41.2354	53.0276	63.3698	62.1799	3	MIKC_MADS	LOC_Os07g41370
TRIAE_CS42_2AS_TGACv1_114535_AA0367840	6.57664	6.59583	6.07578	12.1731	4.18041	3.16201	5	GRAS	LOC_Os07g39470
TRIAE_CS42_2BL_TGACv1_129350_AA0379740	17.6942	22.0081	20.3002	32.1111	18.9177	15.9734	5	ARF	LOC_Os04g36054
TRIAE_CS42_2BL_TGACv1_129463_AA0384870	0.627777	0.333027	0.220064	0.242793	0.238026	0.104855	2	AP2	LOC_Os04g55560
TRIAE_CS42_2BL_TGACv1_129517_AA0386800	4.35426	5.99119	7.74414	7.32141	14.1334	16.3351	1	ZF-HD	LOC_Os04g35500
TRIAE_CS42_2BL_TGACv1_129530_AA0387370	1.70872	2.54396	6.57088	6.64713	6.97765	8.40941	3	MYB_related	LOC_Os04g49450
TRIAE_CS42_2BL_TGACv1_129620_AA0390790	2.00613	0.964861	1.90786	4.23143	2.41867	1.03694	6	WRKY	LOC_Os04g46060
TRIAE_CS42_2BL_TGACv1_129640_AA0391310	0.250281	2.82285	9.20683	27.7442	0.321012	0	5	bHLH	LOC_Os04g23550
TRIAE_CS42_2BL_TGACv1_130130_AA0404560	6.83013	6.63466	4.1555	4.81411	3.25181	3.11656	2	C2H2	LOC_Os02g45054
TRIAE_CS42_2BL_TGACv1_130188_AA0405830	0	0.299685	4.59274	7.45112	13.6684	19.582	3	MIKC_MADS	LOC_Os07g01820
TRIAE_CS42_2BL_TGACv1_130275_AA0407820	1.133	0.779179	2.28268	3.52699	3.29549	3.54113	3	Dof	LOC_Os04g47990
TRIAE_CS42_2BL_TGACv1_130996_AA0421030	0	0.02764	0.788664	0.912617	1.2131	0.87951	3	M-type_MADS	LOC_Os04g31804
TRIAE_CS42_2BL_TGACv1_131277_AA0425370	2.14814	2.5293	4.87888	9.11462	7.12453	8.14092	3	HD-ZIP	LOC_Os04g48070
TRIAE_CS42_2BL_TGACv1_131333_AA0426180	4.09289	3.50629	2.90542	4.30216	2.12114	1.38342	4	G2-like	LOC_Os07g02800
TRIAE_CS42_2BL_TGACv1_131372_AA0426830	1.79238	1.66556	1.26548	0.722848	0.310294	0.280386	4	AP2	LOC_Os04g55970
TRIAE_CS42_2BL_TGACv1_133680_AA0443050	13.3853	16.1122	9.70161	7.49137	5.53098	3.77074	4	AP2	LOC_Os03g56050
TRIAE_CS42_2BS_TGACv1_146676_AA0470480	1.02057	2.76592	1.91392	6.79373	1.26148	0.413574	5	LBD	LOC_Os07g40000
TRIAE_CS42_2BS_TGACv1_146872_AA0474440	1.71217	3.64614	16.5304	34.5405	53.2809	56.8929	3	SBP	LOC_Os07g32170
TRIAE_CS42_2BS_TGACv1_148532_AA0493510	0.311201	0.347366	0.665995	2.90955	2.35699	1.93696	3	TCP	LOC_Os08g33530
TRIAE_CS42_2DL_TGACv1_158003_AA0505590	0.0354351	0	0.710242	1.4172	3.17089	5.33499	3	C2H2	LOC_Os04g36650
TRIAE_CS42_2DL_TGACv1_158019_AA0506180	0.00845657	0.212783	3.60997	7.48925	11.0662	14.8557	3	MIKC_MADS	LOC_Os07g01820
TRIAE_CS42_2DL_TGACv1_158198_AA0512160	0.466344	0.674264	2.17813	1.09899	0.118941	0.131144	5	ERF	LOC_Os04g46220
TRIAE_CS42_2DL_TGACv1_158329_AA0515770	1.56752	0.613237	0.786453	1.05988	2.97028	4.2144	1	TCP	LOC_Os04g44440
TRIAE_CS42_2DL_TGACv1_158402_AA0517700	0.236515	0.157813	0.0741228	0.327866	3.3858	5.91663	1	bHLH	LOC_Os04g52770
TRIAE_CS42_2DL_TGACv1_158491_AA0520060	0.81125	0.618002	2.00111	1.33879	2.96942	1.61527	3	SBP	LOC_Os04g56170
TRIAE_CS42_2DL_TGACv1_158531_AA0521120	2.32785	2.26203	1.42492	1.63035	0.946817	0.700452	4	C2H2	LOC_Os04g47860
TRIAE_CS42_2DL_TGACv1_158790_AA0526150	3.45452	2.36799	8.2346	13.7977	9.71768	11.7301	3	HD-ZIP	LOC_Os04g48070
TRIAE_CS42_2DL_TGACv1_159186_AA0534130	2.37107	0.848603	2.90428	8.37046	4.75757	1.97742	6	WRKY	LOC_Os04g46060
TRIAE_CS42_2DL_TGACv1_159218_AA0534700	2.49858	2.42852	1.90571	1.39609	0.318565	0.556576	4	AP2	LOC_Os04g55970
TRIAE_CS42_2DL_TGACv1_159321_AA0536540	1.38055	2.11444	2.52142	3.77875	3.35332	2.31071	6	LFY	LOC_Os04g51000
TRIAE_CS42_2DL_TGACv1_159933_AA0544600	0.292665	1.04199	1.70867	2.19644	1.85816	2.06385	3	MYB_related	LOC_Os04g49450
TRIAE_CS42_2DL_TGACv1_160135_AA0547310	22.8684	20.9684	15.126	13.5589	9.421	6.85197	4	AP2	LOC_Os03g56050
TRIAE_CS42_2DL_TGACv1_160683_AA0553070	0.640205	0.534672	0.780807	1.72759	1.51818	1.22286	3	WRKY	LOC_Os04g39570
TRIAE_CS42_2DS_TGACv1_177141_AA0566400	0.034542	0	0.0620291	0.212442	0.935075	1.82423	1	HD-ZIP	LOC_Os07g39320
TRIAE_CS42_2DS_TGACv1_177164_AA0567240	0.4243	0.851803	10.0419	15.3009	18.8725	19.0949	3	MIKC_MADS	LOC_Os07g41370
TRIAE_CS42_2DS_TGACv1_177319_AA0573260	7.44169	7.80835	3.23742	0.952684	2.34194	3.87836	2	HSF	LOC_Os07g08140
TRIAE_CS42_2DS_TGACv1_177348_AA0574220	0.0753112	0.0249935	0.165304	0.998805	1.49835	0.910944	3	TCP	LOC_Os09g24480
TRIAE_CS42_2DS_TGACv1_177657_AA0581990	1.05492	2.17098	1.56995	2.3184	1.03506	0.104656	5	LBD	LOC_Os07g40000
TRIAE_CS42_2DS_TGACv1_177719_AA0583150	0.47818	2.76525	9.95574	22.0932	34.4778	38.7592	3	SBP	LOC_Os07g32170
TRIAE_CS42_2DS_TGACv1_180216_AA0610470	0.691684	0.899403	0.620157	1.25493	0.55702	0.245292	5	G2-like	LOC_Os02g22020
TRIAE_CS42_3AL_TGACv1_193641_AA0616030	13.8353	13.4459	5.2014	5.98842	1.23577	0.568471	4	TCP	LOC_Os01g55750
TRIAE_CS42_3AL_TGACv1_193676_AA0617410	2.79851	1.92695	5.83484	14.557	10.4746	11.1517	3	bHLH	LOC_Os01g61480
TRIAE_CS42_3AL_TGACv1_193702_AA0617970	0.217933	0.223802	0.252459	0.190272	0.351153	0.725998	1	C2H2	LOC_Os01g67970
TRIAE_CS42_3AL_TGACv1_194119_AA0626840	0.770561	0.696034	1.03941	0.892429	0.467887	0.346956	5	bZIP	LOC_Os01g64020
TRIAE_CS42_3AL_TGACv1_194458_AA0633460	2.61461	3.9399	5.579	5.34919	9.44466	6.11846	3	B3	LOC_Os01g51610
TRIAE_CS42_3AL_TGACv1_195686_AA0652740	0.875392	1.02635	2.08834	3.7284	3.74051	3.07271	3	TALE	LOC_Os01g62920
TRIAE_CS42_3AL_TGACv1_197911_AA0667580	7.05838	8.86646	9.80133	6.7892	5.51968	4.32482	4	GRAS	LOC_Os01g62460
TRIAE_CS42_3AL_TGACv1_197941_AA0667660	29.5433	20.3363	25.0763	41.3714	62.1273	90.3341	1	MIKC_MADS	LOC_Os01g52680
TRIAE_CS42_3AS_TGACv1_210918_AA0681380	0.582189	0.857401	0.20501	1.89468	0.134243	0	5	RAV	LOC_Os01g04800
TRIAE_CS42_3AS_TGACv1_211167_AA0686290	1.51069	0.480074	4.7429	8.03997	5.48421	2.89733	6	LBD	LOC_Os01g07480
TRIAE_CS42_3AS_TGACv1_211264_AA0687620	10.9015	21.1391	21.8932	64.4343	12.9362	12.0799	5	C3H	LOC_Os01g09620
TRIAE_CS42_3AS_TGACv1_211344_AA0688860	0	0.0458215	0	0.0616707	0.188149	2.17354	1	MIKC_MADS	LOC_Os01g10504
TRIAE_CS42_3AS_TGACv1_211383_AA0689470	1.12336	1.04321	1.15125	0.818717	0.512808	0.338932	4	Dof	LOC_Os01g15900
TRIAE_CS42_3AS_TGACv1_211448_AA0690270	0.141118	0.164674	0.264403	0.315518	0.361173	0.807326	1	ARF	LOC_Os01g13520
TRIAE_CS42_3AS_TGACv1_211522_AA0691110	3.53773	4.85595	4.39141	8.83979	9.13638	8.39664	3	G2-like	LOC_Os01g13740
TRIAE_CS42_3AS_TGACv1_212094_AA0697660	2.68552	3.62173	3.1135	5.55905	4.87499	5.5332	3	C3H	LOC_Os01g15300
TRIAE_CS42_3AS_TGACv1_212205_AA0698790	9.59327	8.95202	5.18958	1.90681	2.36312	0.794672	4	B3	LOC_Os03g42280
TRIAE_CS42_3AS_TGACv1_212240_AA0699070	1.65779	0.729762	1.04878	0.965494	2.48123	3.09205	1	bHLH	LOC_Os01g01600
TRIAE_CS42_3AS_TGACv1_213187_AA0705860	6.28256	8.59999	12.2105	13.7032	7.59995	6.74784	5	NAC	LOC_Os01g15640
TRIAE_CS42_3AS_TGACv1_213189_AA0705870	1.27905	0.91957	1.26757	2.78061	3.56349	4.24515	3	WRKY	LOC_Os01g08710
TRIAE_CS42_3B_TGACv1_220686_AA0715430	37.6253	22.5404	18.9567	36.3444	50.7712	97.3855	1	MIKC_MADS	LOC_Os01g52680
TRIAE_CS42_3B_TGACv1_220765_AA0718590	6.88226	9.48164	10.908	13.7855	6.19273	5.70968	5	NAC	LOC_Os01g15640
TRIAE_CS42_3B_TGACv1_220852_AA0721360	3.24599	3.35601	3.03928	8.50195	7.96019	6.38917	3	G2-like	LOC_Os01g13740
TRIAE_CS42_3B_TGACv1_220856_AA0721470	10.7374	9.05226	5.15584	3.70695	1.70715	1.73622	4	TCP	LOC_Os01g11550
TRIAE_CS42_3B_TGACv1_221120_AA0730910	1.08225	0.665732	1.98694	2.29068	4.32754	5.07817	3	B3	LOC_Os01g51610
TRIAE_CS42_3B_TGACv1_221247_AA0735070	2.54123	1.84373	0.842699	0.727704	0.577026	0.917361	2	B3	LOC_Os03g42410
TRIAE_CS42_3B_TGACv1_221386_AA0738930	0.782307	1.09446	0.156512	0.652577	0.0232719	0.0245701	4	RAV	LOC_Os01g04800
TRIAE_CS42_3B_TGACv1_221472_AA0741680	1.71726	1.41639	1.86524	1.53061	0.516225	0.191199	4	bZIP	LOC_Os01g64020
TRIAE_CS42_3B_TGACv1_221624_AA0746120	1.87036	1.44118	2.09478	2.15984	3.75735	3.9433	1	bHLH	LOC_Os01g01600
TRIAE_CS42_3B_TGACv1_221687_AA0747450	9.35369	11.1487	13.5749	30.193	8.76439	8.70693	5	C3H	LOC_Os01g09620
TRIAE_CS42_3B_TGACv1_222450_AA0764830	4.63068	4.74056	5.44746	5.85683	10.6327	13.3682	1	bHLH	LOC_Os01g68700
TRIAE_CS42_3B_TGACv1_222710_AA0769340	2.94421	5.27929	3.60602	6.4837	2.48376	1.45211	5	ERF	LOC_Os01g58420
TRIAE_CS42_3B_TGACv1_223230_AA0778540	1.00762	1.23069	1.38983	0.60877	0.420985	0.207689	4	Dof	LOC_Os01g15900
TRIAE_CS42_3B_TGACv1_223234_AA0778600	7.29632	8.8259	7.87376	16.51	13.5634	9.50365	6	NAC	LOC_Os01g70110
TRIAE_CS42_3B_TGACv1_224623_AA0798970	0.672867	0.657907	0.48691	1.5117	0.87314	1.6628	1	bHLH	LOC_Os01g11880
TRIAE_CS42_3B_TGACv1_224749_AA0801020	0.761568	0.481431	0.653844	0.36603	0.366558	0.26148	4	bZIP	LOC_Os07g10890
TRIAE_CS42_3B_TGACv1_225989_AA0813300	1.52201	1.03732	2.66709	6.71153	5.0951	3.55815	3	LBD	LOC_Os01g07480
TRIAE_CS42_3B_TGACv1_226124_AA0814120	4.70895	5.65068	3.10315	3.29344	2.24162	3.18752	2	LBD	LOC_Os01g66590
TRIAE_CS42_3B_TGACv1_226360_AA0816200	0.509588	0.53886	2.22132	2.83853	2.21404	1.28929	6	bHLH	LOC_Os01g67480
TRIAE_CS42_3B_TGACv1_226394_AA0816600	11.11	7.7026	3.05823	2.43293	0.422444	0.148955	4	TCP	LOC_Os01g55750
TRIAE_CS42_3B_TGACv1_227944_AA0825210	3.65467	3.45345	2.21985	0.977378	0.844984	0.600786	4	B3	LOC_Os03g42280
TRIAE_CS42_3DL_TGACv1_249089_AA0837300	48.3665	29.3435	29.895	44.7416	77.4211	132.013	1	MIKC_MADS	LOC_Os01g52680
TRIAE_CS42_3DL_TGACv1_249382_AA0847200	6.28939	4.36496	6.52478	8.24085	11.2111	16.2279	1	bHLH	LOC_Os01g68700
TRIAE_CS42_3DL_TGACv1_249912_AA0858460	1.86337	2.20698	5.59887	4.73608	6.86774	6.8157	3	NF-YB	LOC_Os01g70890
TRIAE_CS42_3DL_TGACv1_250132_AA0862670	0.433493	1.29042	1.27384	2.10684	2.31619	2.60051	3	G2-like	LOC_Os01g74020
TRIAE_CS42_3DL_TGACv1_250203_AA0864170	8.54885	6.55496	7.68015	7.50723	13.0604	12.4997	1	bZIP	LOC_Os01g59350
TRIAE_CS42_3DL_TGACv1_250297_AA0865590	2.47298	2.45477	4.1635	4.29312	5.48815	5.1407	3	B3	LOC_Os01g51610
TRIAE_CS42_3DL_TGACv1_251345_AA0880420	1.6919	1.44908	3.06875	3.88156	1.89083	1.35154	5	bHLH	LOC_Os01g67480
TRIAE_CS42_3DL_TGACv1_251575_AA0882640	2.70667	1.99011	5.07508	9.66066	8.19265	6.08725	3	bHLH	LOC_Os01g61480
TRIAE_CS42_3DL_TGACv1_252924_AA0892640	2.12277	6.74005	4.34743	4.81103	3.23822	1.78562	5	ERF	LOC_Os01g58420
TRIAE_CS42_3DS_TGACv1_271606_AA0903560	0.847767	0.703973	1.98991	6.71512	4.77078	3.12855	3	LBD	LOC_Os01g07480
TRIAE_CS42_3DS_TGACv1_271775_AA0907690	14.9973	14.3052	7.53977	4.61571	2.87146	2.06501	4	TCP	LOC_Os01g11550
TRIAE_CS42_3DS_TGACv1_271898_AA0910450	0.124678	0.232748	0.300292	0.336611	0.370592	0.715531	1	ARF	LOC_Os01g13520
TRIAE_CS42_3DS_TGACv1_271955_AA0911710	0.681765	0.482232	0.223634	0.35561	0.100267	0	2	RAV	LOC_Os01g04800
TRIAE_CS42_3DS_TGACv1_272013_AA0913110	5.72214	8.22194	9.38957	11.6345	5.64656	4.80533	5	NAC	LOC_Os01g15640
TRIAE_CS42_3DS_TGACv1_272039_AA0913620	0	0	0	0	0.15458	1.98719	1	MIKC_MADS	LOC_Os01g10504
TRIAE_CS42_3DS_TGACv1_272063_AA0914010	0.729427	0.588448	0.561318	0.463697	0.183868	0.210051	4	Dof	LOC_Os01g15900
TRIAE_CS42_3DS_TGACv1_272677_AA0923750	16.2304	25.4354	22.8609	50.8712	20.2961	16.0508	5	C3H	LOC_Os01g09620
TRIAE_CS42_3DS_TGACv1_273165_AA0929090	0.828062	0.694234	0.854421	1.75285	1.47924	2.46886	1	bHLH	LOC_Os01g11880
TRIAE_CS42_4AL_TGACv1_288257_AA0942540	7.25529	6.46911	3.84518	4.26795	3.8935	3.38817	2	GRAS	LOC_Os12g02870
TRIAE_CS42_4AL_TGACv1_288568_AA0952270	0.332183	0.336452	0.166458	0.119776	0.117161	0.136525	2	B3	LOC_Os03g42240
TRIAE_CS42_4AL_TGACv1_288889_AA0960680	0.247345	0.297046	0.233136	0.389145	0.182552	0.0802564	5	bZIP	LOC_Os11g05480
TRIAE_CS42_4AL_TGACv1_289180_AA0966650	9.29438	8.16929	2.02677	0.758165	0.733879	1.54076	2	TALE	LOC_Os03g47730
TRIAE_CS42_4AL_TGACv1_289316_AA0969030	0.71758	0.728291	1.18241	1.48438	2.68664	3.66146	1	ZF-HD	LOC_Os11g13930
TRIAE_CS42_4AL_TGACv1_290526_AA0986290	0.397585	0.260695	0.627839	1.20983	1.9524	0.973535	3	TCP	LOC_Os03g49880
TRIAE_CS42_4AL_TGACv1_291023_AA0991460	0.118446	0.200821	0.91249	1.06889	0.717009	0.472819	6	B3	LOC_Os12g06080
TRIAE_CS42_4AL_TGACv1_292230_AA0998160	1.83946	1.41588	2.07677	3.15146	0.581821	1.09892	5	NAC	LOC_Os11g08210
TRIAE_CS42_4AS_TGACv1_306359_AA1007020	0.0422526	0.0399769	0.0708889	0.0812145	1.8466	3.91388	1	M-type_MADS	LOC_Os03g11614
TRIAE_CS42_4AS_TGACv1_306719_AA1012420	1.18065	0.663603	3.07085	3.93646	4.16504	3.40107	3	HD-ZIP	LOC_Os03g10210
TRIAE_CS42_4AS_TGACv1_307193_AA1018260	0.146702	0.372434	1.54511	0.819146	1.4579	1.56064	3	HSF	LOC_Os03g06630
TRIAE_CS42_4AS_TGACv1_307339_AA1019660	4.73546	6.25027	10.4445	10.364	6.2394	5.9645	5	GRAS	LOC_Os03g09280
TRIAE_CS42_4AS_TGACv1_307707_AA1022890	9.98493	10.4479	13.7687	19.1554	9.0644	8.50648	5	EIL	LOC_Os03g20790
TRIAE_CS42_4AS_TGACv1_308132_AA1026250	18.856	23.0542	48.0528	31.397	36.0818	29.4199	3	NF-YA	LOC_Os03g07880
TRIAE_CS42_4AS_TGACv1_308656_AA1028900	1.02973	0.87531	1.92969	4.49831	5.41279	6.12838	3	bHLH	LOC_Os03g12940
TRIAE_CS42_4AS_TGACv1_309018_AA1030180	0.612355	0.348244	0.637426	3.11905	2.00008	1.83615	3	bHLH	LOC_Os10g26410
TRIAE_CS42_4BL_TGACv1_320374_AA1037140	1.70795	1.34501	1.11526	0.744712	0.0655727	0.468766	2	B3	LOC_Os03g02900
TRIAE_CS42_4BL_TGACv1_320413_AA1038310	0.248979	0.222642	0.188789	0.611406	0.603472	0.907121	1	bHLH	LOC_Os03g12940
TRIAE_CS42_4BL_TGACv1_320475_AA1040760	13.9563	25.5157	12.7681	16.5631	5.92916	4.02274	4	ERF	LOC_Os03g08500
TRIAE_CS42_4BL_TGACv1_320596_AA1044180	0.145925	0.0454143	0	0.616596	0.653903	0.308035	3	bHLH	LOC_Os10g26410
TRIAE_CS42_4BL_TGACv1_320848_AA1050110	0.128602	0.159319	0.39969	0.23548	0.344442	0.635775	1	Dof	LOC_Os03g07360
TRIAE_CS42_4BL_TGACv1_321321_AA1058960	12.494	16.4532	37.4815	24.1411	27.0218	24.0013	3	NF-YA	LOC_Os03g07880
TRIAE_CS42_4BL_TGACv1_321575_AA1062420	0.177031	0.278804	1.68858	1.24074	2.02414	1.73649	3	HSF	LOC_Os03g06630
TRIAE_CS42_4BL_TGACv1_321980_AA1067430	3.67454	2.43753	1.63012	1.45215	1.78764	1.3619	2	AP2	LOC_Os04g42570
TRIAE_CS42_4BL_TGACv1_322043_AA1068010	0.177227	0.400096	1.05193	1.09608	1.26655	0.743	3	bHLH	LOC_Os03g08930
TRIAE_CS42_4BS_TGACv1_327850_AA1076210	0.387278	0.393057	0.613798	1.86984	1.43478	1.11727	3	TCP	LOC_Os03g49880
TRIAE_CS42_4BS_TGACv1_327904_AA1078220	0.763623	0.365507	0.667324	0.821458	1.32103	2.13287	1	ZF-HD	LOC_Os11g13930
TRIAE_CS42_4BS_TGACv1_327970_AA1080160	0.629557	1.04584	0.935795	3.38105	0.0481633	0.035311	5	bHLH	LOC_Os03g51580
TRIAE_CS42_4BS_TGACv1_328645_AA1091630	1.06038	1.14439	1.7933	3.28742	2.82611	3.12442	3	B3	LOC_Os03g42230
TRIAE_CS42_4BS_TGACv1_328851_AA1094690	0.11055	0.0791322	0.183762	0.700784	1.16723	1.04534	3	B3	LOC_Os03g42230
TRIAE_CS42_4BS_TGACv1_328955_AA1096070	6.1194	5.01507	4.49544	2.31635	2.7214	2.51957	2	GRAS	LOC_Os12g02870
TRIAE_CS42_4BS_TGACv1_329928_AA1104640	22.0134	20.6943	5.01862	2.43079	1.51748	1.49671	2	TALE	LOC_Os03g47730
TRIAE_CS42_4DL_TGACv1_342599_AA1117480	0.587895	0.655974	1.00437	2.20911	2.6042	2.7804	3	bHLH	LOC_Os03g12940
TRIAE_CS42_4DL_TGACv1_342773_AA1121670	0.151596	0.147587	0.141591	0.861071	1.19745	1.22329	3	bHLH	LOC_Os03g03000
TRIAE_CS42_4DL_TGACv1_342984_AA1126990	0.0271233	0.0805527	0.18938	0.182085	0.342568	0.490013	1	HSF	LOC_Os03g06630
TRIAE_CS42_4DL_TGACv1_343470_AA1134950	0.343258	0.418251	1.07767	2.19491	2.23078	2.18219	3	bHLH	LOC_Os03g08930
TRIAE_CS42_4DL_TGACv1_344456_AA1147310	5.87524	6.17597	9.97895	11.502	4.86403	3.58565	5	EIL	LOC_Os03g20790
TRIAE_CS42_4DL_TGACv1_344523_AA1147720	0.556272	0.373303	0.321681	0.244417	0.0763115	0.12828	2	B3	LOC_Os03g02900
TRIAE_CS42_4DL_TGACv1_344923_AA1150520	16.2751	17.8023	33.9013	24.3097	24.4809	20.942	3	NF-YA	LOC_Os03g07880
TRIAE_CS42_4DL_TGACv1_345059_AA1151360	5.06118	6.44789	10.8084	10.3816	6.53042	7.22609	6	GRAS	LOC_Os03g09280
TRIAE_CS42_4DS_TGACv1_361021_AA1158920	0.222481	0.298045	0.583613	0.907952	1.41627	1.16483	3	B3	LOC_Os03g42230
TRIAE_CS42_4DS_TGACv1_361050_AA1159720	0.169364	0.158526	0.885787	2.46033	2.43675	1.1998	3	TCP	LOC_Os03g49880
TRIAE_CS42_4DS_TGACv1_361059_AA1159920	0.497542	0.646994	0.315494	3.08952	0.067438	0.112041	5	bHLH	LOC_Os03g51580
TRIAE_CS42_4DS_TGACv1_361324_AA1165710	0.427439	0.530712	1.49838	0.725006	2.04074	2.49436	1	B3	LOC_Os03g42230
TRIAE_CS42_4DS_TGACv1_361714_AA1171880	1.88885	1.55944	0.628594	0.801493	0.287931	0.414134	2	NF-YA	LOC_Os03g48970
TRIAE_CS42_4DS_TGACv1_361729_AA1172140	0.310918	0.223813	0.629808	1.4379	1.11936	0.702399	6	B3	LOC_Os12g06080
TRIAE_CS42_4DS_TGACv1_361895_AA1173980	2.60034	2.18604	3.26862	4.29248	5.10814	7.34422	1	ZF-HD	LOC_Os11g13930
TRIAE_CS42_5AL_TGACv1_373966_AA1185670	2.47666	5.9647	1.80135	2.90289	0.405171	0.308309	4	WRKY	LOC_Os09g25060
TRIAE_CS42_5AL_TGACv1_373971_AA1185940	2.38392	6.34766	6.27856	10.0092	1.92055	0.489619	5	NAC	LOC_Os03g60080
TRIAE_CS42_5AL_TGACv1_374018_AA1187820	28.0568	23.3137	32.2839	25.6347	15.7017	14.263	4	DBB	LOC_Os09g35880
TRIAE_CS42_5AL_TGACv1_374035_AA1188520	1.70682	1.46831	1.65216	3.97784	1.64757	0.834617	5	MYB	LOC_Os09g01960
TRIAE_CS42_5AL_TGACv1_374180_AA1192590	2.20402	2.21048	3.38239	4.21212	4.62093	3.97828	3	WRKY	LOC_Os08g38990
TRIAE_CS42_5AL_TGACv1_374268_AA1195630	8.98231	8.39517	6.09792	11.39	7.42383	5.45591	5	AP2	LOC_Os03g56050
TRIAE_CS42_5AL_TGACv1_374308_AA1196490	0.452822	0.299433	1.05142	0.724837	1.26484	1.3528	3	bHLH	LOC_Os09g29830
TRIAE_CS42_5AL_TGACv1_374347_AA1197610	15.4506	13.1688	14.4505	23.1608	19.956	26.9891	3	bHLH	LOC_Os09g33580
TRIAE_CS42_5AL_TGACv1_374486_AA1201410	0.149143	0.373242	0.286771	0.138833	0.203378	0.031397	4	GRAS	LOC_Os11g10640
TRIAE_CS42_5AL_TGACv1_374543_AA1202840	0	0	0	0	0.204836	2.82652	1	MIKC_MADS	LOC_Os09g32948
TRIAE_CS42_5AL_TGACv1_375068_AA1215240	2.91399	2.0248	1.10691	0.632042	0.304695	0.490099	2	bHLH	LOC_Os09g31300
TRIAE_CS42_5AL_TGACv1_375550_AA1223520	1.06193	0.743728	1.39779	2.30968	2.49861	2.54482	3	B3	LOC_Os12g06080
TRIAE_CS42_5AL_TGACv1_375651_AA1225120	0.294891	0.162896	0.184926	0.506722	0.705319	0.665136	3	SRS	LOC_Os09g36160
TRIAE_CS42_5AL_TGACv1_375786_AA1227160	0.102355	0.222102	1.08398	3.63128	0.0135712	0	5	bHLH	LOC_Os03g53020
TRIAE_CS42_5AL_TGACv1_375937_AA1229100	11.8678	26.8869	24.8595	25.4221	7.6457	4.06096	5	WRKY	LOC_Os09g16510
TRIAE_CS42_5AL_TGACv1_375964_AA1229620	0.038921	0.071695	1.18955	8.10586	9.58978	12.6174	3	MIKC_MADS	LOC_Os03g54170
TRIAE_CS42_5AL_TGACv1_376044_AA1231240	4.91282	10.6957	9.94314	8.93777	2.86692	0.518221	4	WRKY	LOC_Os09g16510
TRIAE_CS42_5AL_TGACv1_376168_AA1233160	0.621952	1.53519	1.16093	1.34138	0.194244	0.0612429	5	WRKY	LOC_Os11g02540
TRIAE_CS42_5AL_TGACv1_376455_AA1237180	1.04215	1.5898	1.25239	3.24026	1.60588	1.76109	6	bZIP	LOC_Os07g10890
TRIAE_CS42_5AL_TGACv1_376676_AA1239820	2.2064	1.98377	0.462604	0.290463	0.212759	0.931469	2	bHLH	LOC_Os09g29360
TRIAE_CS42_5AL_TGACv1_377211_AA1244910	3.35469	3.07603	1.08744	0.584688	0.466427	0.345874	2	TCP	LOC_Os03g57190
TRIAE_CS42_5AL_TGACv1_377644_AA1248500	0.454361	0.454357	0.828545	0.738829	1.32705	1.36353	3	ERF	LOC_Os09g13940
TRIAE_CS42_5AL_TGACv1_377658_AA1248610	3.10876	3.39761	3.83208	5.93118	7.3772	7.65187	3	TALE	LOC_Os07g03770
TRIAE_CS42_5AS_TGACv1_392521_AA1259840	1.34022	1.67214	0.927553	2.09777	0.498721	0.346378	5	G2-like	LOC_Os12g39640
TRIAE_CS42_5AS_TGACv1_392851_AA1265430	3.80887	4.63825	15.9884	7.21847	12.0911	7.69346	3	NF-YA	LOC_Os12g42400
TRIAE_CS42_5AS_TGACv1_393849_AA1276510	0.923156	1.35603	1.47297	1.05411	0.802223	0.437109	4	TALE	LOC_Os12g43950
TRIAE_CS42_5AS_TGACv1_397735_AA1283770	20.9649	14.7102	12.0222	7.62884	6.77662	9.67061	2	MYB_related	LOC_Os12g37970
TRIAE_CS42_5BL_TGACv1_404234_AA1291530	0.259899	0.205934	0	0.784014	1.08061	0.986519	3	TCP	LOC_Os09g24480
TRIAE_CS42_5BL_TGACv1_404264_AA1292970	4.64283	4.86051	2.29684	2.97392	2.73207	1.13827	4	C2H2	LOC_Os09g38340
TRIAE_CS42_5BL_TGACv1_404267_AA1293000	1.67024	1.9753	3.44341	2.85921	4.12178	3.56448	3	ERF	LOC_Os09g13940
TRIAE_CS42_5BL_TGACv1_404308_AA1294870	3.79135	4.36054	4.29211	5.81349	6.94292	9.54414	1	TALE	LOC_Os07g03770
TRIAE_CS42_5BL_TGACv1_404543_AA1303670	2.29893	1.84941	0.442919	0.355323	0.231417	0.481687	2	bHLH	LOC_Os09g29360
TRIAE_CS42_5BL_TGACv1_404874_AA1313540	1.08029	2.4138	0.919597	0.588998	0.301859	0.173436	4	bHLH	LOC_Os09g31300
TRIAE_CS42_5BL_TGACv1_404942_AA1315780	10.1301	6.99906	5.37538	5.34409	3.83334	6.14889	2	bHLH	LOC_Os09g33580
TRIAE_CS42_5BL_TGACv1_405121_AA1320540	2.16803	2.55252	3.60923	4.68959	4.19424	3.89135	3	WRKY	LOC_Os09g30400
TRIAE_CS42_5BL_TGACv1_405351_AA1325650	2.78283	2.82634	18.2269	32.7903	32.2744	30.4338	3	MIKC_MADS	LOC_Os03g54160
TRIAE_CS42_5BL_TGACv1_405373_AA1326030	1.90709	1.23159	2.08119	4.43457	1.18596	0.934466	5	MYB	LOC_Os09g01960
TRIAE_CS42_5BL_TGACv1_405380_AA1326080	1.45297	2.25278	2.59496	3.91111	0.426423	0	5	WRKY	LOC_Os09g16510
TRIAE_CS42_5BL_TGACv1_405406_AA1326650	0.0522069	0.204812	3.63049	13.0262	12.7633	10.586	3	MIKC_MADS	LOC_Os03g54170
TRIAE_CS42_5BL_TGACv1_405518_AA1329210	0.626446	0.324273	0.260538	2.5142	0.0980839	0.0609447	5	G2-like	LOC_Os03g55590
TRIAE_CS42_5BL_TGACv1_405742_AA1334290	7.50806	16.1524	15.3558	17.8928	3.80422	1.36867	5	WRKY	LOC_Os09g16510
TRIAE_CS42_5BL_TGACv1_405915_AA1337580	0.91586	4.15884	2.37355	2.04718	0.649494	0.11535	4	WRKY	LOC_Os11g02540
TRIAE_CS42_5BL_TGACv1_406071_AA1340290	5.14432	5.91226	6.78347	11.8935	10.3944	10.4981	3	Dof	LOC_Os03g55610
TRIAE_CS42_5BL_TGACv1_406163_AA1341560	0.600323	1.80716	0.544864	5.34267	0.220639	0.290755	5	WRKY	LOC_Os09g25060
TRIAE_CS42_5BL_TGACv1_406187_AA1341980	0	0	0	0	0.106505	3.2087	1	MIKC_MADS	LOC_Os09g32948
TRIAE_CS42_5BL_TGACv1_406498_AA1346300	0.120493	0.640123	1.87459	3.4747	0.0543964	0.0360362	5	bHLH	LOC_Os03g53020
TRIAE_CS42_5BL_TGACv1_407130_AA1353700	8.23594	7.31754	12.3769	11.7234	17.7483	22.6624	1	B3	LOC_Os12g40080
TRIAE_CS42_5BL_TGACv1_407166_AA1354040	0.787261	1.99033	2.59951	4.43847	0.976461	0.274614	5	NAC	LOC_Os03g60080
TRIAE_CS42_5BS_TGACv1_423180_AA1369410	0.394883	0.296185	0.86538	2.04273	2.04572	2.21355	3	MIKC_MADS	LOC_Os12g10540
TRIAE_CS42_5BS_TGACv1_423203_AA1370500	0.439747	0.467919	0.714571	1.67507	0.61728	0.540622	6	EIL	LOC_Os07g48630
TRIAE_CS42_5BS_TGACv1_423385_AA1375620	1.01758	0.738508	0.517619	0.479352	0.123017	0.275563	2	YABBY	LOC_Os12g42610
TRIAE_CS42_5BS_TGACv1_423397_AA1375950	0.194659	0.181508	0.144935	0.0716461	0.170523	0.403255	1	G2-like	LOC_Os03g55760
TRIAE_CS42_5BS_TGACv1_423450_AA1377000	27.061	23.7907	35.0854	42.7713	47.809	46.1362	3	ARF	LOC_Os12g41950
TRIAE_CS42_5BS_TGACv1_423624_AA1380840	5.37027	5.80623	18.0273	8.46162	13.6381	7.75116	3	NF-YA	LOC_Os12g42400
TRIAE_CS42_5BS_TGACv1_423845_AA1384040	1.74948	1.45713	0.561014	0.407998	0.68316	0.527323	2	B3	LOC_Os12g40080
TRIAE_CS42_5BS_TGACv1_423851_AA1384180	0.907616	1.26744	1.57362	0.861034	0.639339	0.468097	4	TALE	LOC_Os12g43950
TRIAE_CS42_5BS_TGACv1_424687_AA1391330	8.81786	5.94494	6.77745	11.4902	4.37642	5.757	5	bZIP	LOC_Os12g40920
TRIAE_CS42_5DL_TGACv1_432984_AA1396820	1.71192	1.40006	1.43573	3.52735	3.64036	5.00808	1	SRS	LOC_Os09g36160
TRIAE_CS42_5DL_TGACv1_433020_AA1398470	1.86538	2.90306	2.3484	4.4955	4.41838	5.90608	3	Dof	LOC_Os03g55610
TRIAE_CS42_5DL_TGACv1_433040_AA1399490	25.1729	21.8739	17.1365	20.8272	15.2299	12.7687	4	bHLH	LOC_Os09g33580
TRIAE_CS42_5DL_TGACv1_433109_AA1402330	1.85902	4.22551	1.5935	2.04457	0.36353	0.102333	4	WRKY	LOC_Os11g02540
TRIAE_CS42_5DL_TGACv1_433155_AA1403860	1.28792	1.53178	3.3037	5.45596	4.41599	3.81465	3	WRKY	LOC_Os08g38990
TRIAE_CS42_5DL_TGACv1_433206_AA1405530	0.102701	0.598208	5.51423	15.4255	17.3521	14.369	3	MIKC_MADS	LOC_Os03g54170
TRIAE_CS42_5DL_TGACv1_433346_AA1410320	2.3247	2.49913	3.13641	3.28695	1.72818	1.54196	5	Trihelix	LOC_Os09g38570
TRIAE_CS42_5DL_TGACv1_433458_AA1413630	1.3838	1.34355	2.38888	5.13017	1.42048	1.11619	6	MYB	LOC_Os09g01960
TRIAE_CS42_5DL_TGACv1_433588_AA1416820	0.021715	0.19772	1.18228	2.2873	0.0537812	0	5	bHLH	LOC_Os03g53020
TRIAE_CS42_5DL_TGACv1_434043_AA1427790	0.875603	1.00603	0.484192	0.168174	0.0957022	0.0834241	4	TCP	LOC_Os03g57190
TRIAE_CS42_5DL_TGACv1_434261_AA1432830	0.235459	0.107016	1.72955	10.2734	3.35964	5.14106	3	MIKC_MADS	LOC_Os03g54160
TRIAE_CS42_5DL_TGACv1_434352_AA1434400	1.83786	1.69539	1.30926	1.25457	0.856911	0.37991	4	WRKY	LOC_Os03g63810
TRIAE_CS42_5DL_TGACv1_434455_AA1436310	9.49575	9.01973	10.5117	12.0578	18.8345	23.0972	1	TALE	LOC_Os07g03770
TRIAE_CS42_5DL_TGACv1_434558_AA1437950	5.58217	13.0977	10.3088	13.5233	2.85722	1.35142	5	WRKY	LOC_Os09g16510
TRIAE_CS42_5DL_TGACv1_434711_AA1440480	9.43588	8.19083	6.82605	4.78659	4.27741	3.85357	4	AP2	LOC_Os03g60430
TRIAE_CS42_5DL_TGACv1_435177_AA1447070	3.28341	5.97804	6.25972	9.08374	1.7854	0.256604	5	WRKY	LOC_Os09g16510
TRIAE_CS42_5DL_TGACv1_435541_AA1451830	0.396933	0.189475	0.11013	1.30522	0.109915	0.107491	6	G2-like	LOC_Os03g55590
TRIAE_CS42_5DL_TGACv1_435646_AA1453020	0.771099	0.910826	0.519342	0.290535	0.135768	0.119939	4	CAMTA	LOC_Os04g30030
TRIAE_CS42_5DL_TGACv1_435742_AA1454230	0.0534526	0.0260718	0.225133	2.39405	2.55735	2.4943	3	TCP	LOC_Os09g24480
TRIAE_CS42_5DL_TGACv1_435792_AA1454980	0	0	0	0.0857892	0.335561	5.45868	1	MIKC_MADS	LOC_Os09g32948
TRIAE_CS42_5DL_TGACv1_435884_AA1455950	0.560861	0.450511	0.984867	1.58134	2.14229	5.33112	1	HD-ZIP	LOC_Os09g35910
TRIAE_CS42_5DL_TGACv1_436205_AA1459180	4.43267	3.77025	2.62452	3.10637	3.24737	1.91817	2	C2H2	LOC_Os09g38340
TRIAE_CS42_5DL_TGACv1_436840_AA1463530	0.832388	1.84551	0.211359	1.89857	0.0215545	0.0941474	5	WRKY	LOC_Os09g25060
TRIAE_CS42_5DS_TGACv1_456478_AA1471590	12.6786	7.81173	9.65375	20.909	6.3066	9.01335	6	bZIP	LOC_Os12g40920
TRIAE_CS42_5DS_TGACv1_457116_AA1482580	0.0733962	0.187854	0.875744	2.50354	2.66013	1.45567	3	MIKC_MADS	LOC_Os12g10540
TRIAE_CS42_5DS_TGACv1_457294_AA1484860	6.65865	8.19295	26.0254	12.0838	17.8261	10.9172	3	NF-YA	LOC_Os12g42400
TRIAE_CS42_5DS_TGACv1_457465_AA1486810	28.4601	25.9273	97.2862	157.076	129.733	125.238	3	MIKC_MADS	LOC_Os03g54160
TRIAE_CS42_5DS_TGACv1_457883_AA1490430	0.594775	0.450484	0.284883	0.369186	1.07326	1.074	1	G2-like	LOC_Os03g55760
TRIAE_CS42_6AL_TGACv1_471004_AA1500640	0	0	0.960204	3.19394	5.66973	2.90743	3	NF-YB	LOC_Os02g49370
TRIAE_CS42_6AL_TGACv1_471272_AA1506250	0.965249	0.695307	0.117601	0.230492	0.156728	0.218936	2	Nin-like	LOC_Os02g51090
TRIAE_CS42_6AL_TGACv1_471555_AA1510760	0.316487	0.701593	3.09245	1.90557	0.0421784	0	5	MYB	LOC_Os02g41510
TRIAE_CS42_6AL_TGACv1_471693_AA1512970	9.62589	10.0455	9.08595	9.31434	8.32288	5.09439	4	C2H2	LOC_Os02g45054
TRIAE_CS42_6AL_TGACv1_471877_AA1515610	0.586697	0.895239	0	0	0	0.0447747	2	bHLH	LOC_Os02g39140
TRIAE_CS42_6AL_TGACv1_472550_AA1523490	0.649335	1.50401	1.76148	2.12299	4.39067	3.9333	3	CO-like	LOC_Os02g49230
TRIAE_CS42_6AL_TGACv1_473223_AA1529480	49.8023	51.5538	43.889	33.1217	22.3811	10.1031	4	MIKC_MADS	LOC_Os02g52340
TRIAE_CS42_6AL_TGACv1_474737_AA1535840	8.46822	4.12485	5.32744	5.20728	5.69358	8.99943	1	HD-ZIP	LOC_Os02g49700
TRIAE_CS42_6AS_TGACv1_485183_AA1539460	8.71514	14.066	13.043	25.7899	16.7672	12.144	6	SBP	LOC_Os02g04680
TRIAE_CS42_6AS_TGACv1_486199_AA1558070	2.99171	7.94063	8.03988	15.7175	2.55008	1.07604	5	WRKY	LOC_Os02g08440
TRIAE_CS42_6AS_TGACv1_486476_AA1561600	1.9201	1.54287	2.30664	2.88711	4.6343	4.09346	3	G2-like	LOC_Os08g06370
TRIAE_CS42_6AS_TGACv1_486857_AA1565890	2.73657	3.7091	1.19696	0.787243	0.558563	0.462332	2	MIKC_MADS	LOC_Os02g01355
TRIAE_CS42_6AS_TGACv1_487131_AA1568440	2.95095	2.43824	6.10639	16.3335	9.85508	6.46108	6	bZIP	LOC_Os02g03960
TRIAE_CS42_6BL_TGACv1_499360_AA1579520	0.0758197	0.200998	1.39897	1.00963	0.0447336	0	5	MYB	LOC_Os02g41510
TRIAE_CS42_6BL_TGACv1_499390_AA1581010	0.755764	1.8096	2.34605	3.40612	1.6301	0.736491	5	ERF	LOC_Os02g43970
TRIAE_CS42_6BL_TGACv1_499501_AA1584390	1.42831	2.80075	3.83752	2.71129	3.97703	4.84627	3	CO-like	LOC_Os02g49230
TRIAE_CS42_6BL_TGACv1_499553_AA1585860	0.82239	0.549589	0.937103	1.18757	1.00421	1.43305	3	Dof	LOC_Os02g45200
TRIAE_CS42_6BL_TGACv1_499756_AA1591050	0.121631	0.730671	1.94337	1.44149	0.107118	0.0437934	5	MYB	LOC_Os02g41510
TRIAE_CS42_6BL_TGACv1_500609_AA1607090	0	0	0	0.0423541	2.2719	14.0658	1	MIKC_MADS	LOC_Os02g45770
TRIAE_CS42_6BL_TGACv1_501882_AA1621260	1.78957	1.41424	0.467302	0.197523	0.0406083	0.139168	2	bHLH	LOC_Os02g39140
TRIAE_CS42_6BL_TGACv1_502197_AA1623660	7.86685	9.74142	10.1813	16.4201	9.86907	8.75684	6	ARR-B	LOC_Os02g55320
TRIAE_CS42_6BS_TGACv1_513226_AA1635080	5.99061	7.20817	2.72614	0.61064	0.667134	0.576999	2	MIKC_MADS	LOC_Os02g01355
TRIAE_CS42_6BS_TGACv1_513373_AA1639310	1.55592	1.90957	5.37948	8.6837	5.61776	2.79471	6	bZIP	LOC_Os02g03960
TRIAE_CS42_6BS_TGACv1_513502_AA1643690	3.60423	9.61658	10.8597	25.2056	3.64324	1.54152	5	WRKY	LOC_Os02g08440
TRIAE_CS42_6BS_TGACv1_513632_AA1646200	1.50544	1.01356	0.327518	0.398394	0.10715	0.205737	2	GATA	LOC_Os02g12790
TRIAE_CS42_6BS_TGACv1_514166_AA1656250	5.18226	8.59197	6.94168	14.7938	9.61226	8.77596	6	SBP	LOC_Os02g04680
TRIAE_CS42_6DL_TGACv1_526420_AA1682990	4.13355	4.25376	2.89678	2.82957	2.47563	1.69288	4	bHLH	LOC_Os02g46560
TRIAE_CS42_6DL_TGACv1_526443_AA1683650	0	0	0	0.0434091	2.24533	17.046	1	MIKC_MADS	LOC_Os02g45770
TRIAE_CS42_6DL_TGACv1_526690_AA1689970	0.0807919	0.42697	2.412	1.69597	0.0525026	0	5	MYB	LOC_Os02g41510
TRIAE_CS42_6DL_TGACv1_526865_AA1693900	3.74733	3.39719	3.3362	5.7322	4.30987	2.49613	6	C2H2	LOC_Os02g45054
TRIAE_CS42_6DL_TGACv1_527215_AA1700620	0.569768	0.605447	0.0248008	0	0	0	2	bHLH	LOC_Os02g39140
TRIAE_CS42_6DL_TGACv1_527317_AA1702140	2.1824	1.59704	5.96304	2.92098	4.49995	4.09354	3	TCP	LOC_Os02g42380
TRIAE_CS42_6DL_TGACv1_528001_AA1710590	9.15611	5.38565	8.19799	10.5228	10.7013	12.8094	3	HD-ZIP	LOC_Os02g49700
TRIAE_CS42_6DL_TGACv1_528750_AA1715980	0.858766	1.70951	1.94249	1.35682	2.62145	3.04324	1	CO-like	LOC_Os02g49230
TRIAE_CS42_6DS_TGACv1_542755_AA1729670	16.4846	18.291	5.94729	2.1812	1.27833	0.893925	4	MIKC_MADS	LOC_Os02g01355
TRIAE_CS42_6DS_TGACv1_542930_AA1732700	1.474	1.72085	5.65671	7.89486	4.81298	3.60827	6	bZIP	LOC_Os02g03960
TRIAE_CS42_6DS_TGACv1_543095_AA1735290	4.1586	8.31835	12.0935	22.7097	2.65114	0.985671	5	WRKY	LOC_Os02g08440
TRIAE_CS42_6DS_TGACv1_543930_AA1745410	2.16231	1.67252	2.31571	3.6846	0.482273	0.665986	5	MYB_related	LOC_Os02g09480
TRIAE_CS42_7AL_TGACv1_556264_AA1759510	1.01462	0.72501	0.493621	0.215187	0.151536	0.0372554	2	AP2	LOC_Os06g43220
TRIAE_CS42_7AL_TGACv1_556285_AA1759970	1.73391	1.81059	1.79789	9.597	0.974112	1.56103	6	bZIP	LOC_Os02g16680
TRIAE_CS42_7AL_TGACv1_556673_AA1768540	4.33234	2.96504	2.29081	2.20051	1.74518	1.63374	2	G2-like	LOC_Os06g49040
TRIAE_CS42_7AL_TGACv1_557118_AA1776850	1.69204	0.899492	0.13716	0.192379	0.102575	0.0995798	2	GATA	LOC_Os06g37450
TRIAE_CS42_7AL_TGACv1_557584_AA1783580	1.79903	1.30629	1.3687	2.54442	6.03706	13.9768	1	SRS	LOC_Os06g49830
TRIAE_CS42_7AL_TGACv1_557750_AA1785680	1.4499	1.34425	1.56991	4.53663	4.7722	3.87112	3	G2-like	LOC_Os08g06370
TRIAE_CS42_7AL_TGACv1_558306_AA1792200	10.5563	11.2882	11.0671	15.5781	7.89928	5.71932	5	bZIP	LOC_Os06g41770
TRIAE_CS42_7AS_TGACv1_569081_AA1806710	2.32549	1.55208	0.762725	2.29979	1.03717	0.191768	4	M-type_MADS	LOC_Os08g41960
TRIAE_CS42_7AS_TGACv1_569275_AA1812260	0.387656	0.300319	0.108446	0.115708	0.101698	0.0371883	2	ARR-B	LOC_Os06g08440
TRIAE_CS42_7AS_TGACv1_569290_AA1812510	6.36538	5.90907	7.15761	6.61036	4.50148	3.52081	4	bHLH	LOC_Os08g39630
TRIAE_CS42_7AS_TGACv1_569520_AA1818140	8.17972	5.73768	3.88319	3.18999	3.2294	5.03757	2	bHLH	LOC_Os08g42470
TRIAE_CS42_7AS_TGACv1_569714_AA1822400	1.77888	1.56882	1.09304	0.644212	0.816878	0.407863	4	ARR-B	LOC_Os06g08440
TRIAE_CS42_7AS_TGACv1_569904_AA1826720	0	0	0	0	0.450473	6.17343	1	MIKC_MADS	LOC_Os08g41950
TRIAE_CS42_7AS_TGACv1_570362_AA1834420	2.63183	2.77322	2.72538	4.63335	1.75495	1.57569	5	NAC	LOC_Os02g38130
TRIAE_CS42_7AS_TGACv1_570718_AA1839760	0	0	0	1.48063	6.92701	12.5148	1	MIKC_MADS	LOC_Os06g06750
TRIAE_CS42_7AS_TGACv1_571056_AA1843970	0	0.0233269	0	3.82396	22.1131	44.0959	1	MIKC_MADS	LOC_Os06g06750
TRIAE_CS42_7BL_TGACv1_577418_AA1875080	1.76883	1.18197	0.938312	12.3679	1.02496	2.36508	6	bZIP	LOC_Os02g16680
TRIAE_CS42_7BL_TGACv1_577937_AA1886410	1.22215	0.747124	0.739558	0.935358	5.6712	14.1086	1	SRS	LOC_Os06g49830
TRIAE_CS42_7BL_TGACv1_577950_AA1886500	1.22389	0.338732	0.281565	0.235504	0.198015	0.280212	2	GATA	LOC_Os06g37450
TRIAE_CS42_7BL_TGACv1_578096_AA1889410	0.1427	0.0984104	0.194557	0.0964942	0.383059	2.95087	1	MIKC_MADS	LOC_Os06g49840
TRIAE_CS42_7BL_TGACv1_579388_AA1906850	7.60638	4.38414	4.50159	3.34112	2.39843	3.20426	2	G2-like	LOC_Os06g49040
TRIAE_CS42_7BL_TGACv1_579567_AA1908510	7.16905	9.03634	11.6947	13.6402	7.07309	5.10993	5	bZIP	LOC_Os06g41770
TRIAE_CS42_7BL_TGACv1_580732_AA1915290	0.757925	1.63777	1.32378	1.26658	1.22139	0.473284	5	MYB	LOC_Os08g15020
TRIAE_CS42_7BS_TGACv1_592319_AA1935630	0	0	0	0	0.27067	3.81795	1	MIKC_MADS	LOC_Os08g41950
TRIAE_CS42_7BS_TGACv1_592464_AA1938550	0	0	0.0211169	2.34006	12.031	22.5773	1	MIKC_MADS	LOC_Os06g06750
TRIAE_CS42_7BS_TGACv1_593970_AA1955380	4.4239	4.0614	2.47985	1.60388	0.834059	1.61441	2	bHLH	LOC_Os08g42470
TRIAE_CS42_7BS_TGACv1_594836_AA1958510	16.5539	21.0349	25.3403	33.1393	27.3288	25.7762	6	ERF	LOC_Os06g09390
TRIAE_CS42_7DL_TGACv1_602597_AA1962010	1.04717	3.1716	2.384	2.0449	0.455257	0.312304	4	WRKY	LOC_Os05g25770
TRIAE_CS42_7DL_TGACv1_602649_AA1963810	11.8096	9.98386	9.3841	5.93544	5.26216	6.0412	2	G2-like	LOC_Os06g49040
TRIAE_CS42_7DL_TGACv1_602657_AA1964260	0.778163	0.37708	0.613655	0.86003	4.48871	10.359	1	SRS	LOC_Os06g49830
TRIAE_CS42_7DL_TGACv1_603108_AA1976080	1.41277	1.50251	2.27253	4.00523	5.18762	3.06836	3	G2-like	LOC_Os08g06370
TRIAE_CS42_7DL_TGACv1_603230_AA1978820	0	0.0848029	0	0.0816991	0.10389	1.66303	1	MIKC_MADS	LOC_Os06g49840
TRIAE_CS42_7DL_TGACv1_603478_AA1984500	2.55784	2.25087	1.78585	1.67642	0.904661	1.63709	2	bHLH	LOC_Os11g32100
TRIAE_CS42_7DL_TGACv1_603981_AA1991930	1.49836	1.2521	1.44267	7.7968	0.928165	1.40871	6	bZIP	LOC_Os02g16680
TRIAE_CS42_7DL_TGACv1_606407_AA2009990	14.2634	14.6946	19.5719	22.9558	14.4219	9.47937	5	bZIP	LOC_Os06g41770
TRIAE_CS42_7DS_TGACv1_621517_AA2017990	0.0627134	0.0332748	0.482852	3.78033	13.9444	33.3464	1	MIKC_MADS	LOC_Os06g06750
TRIAE_CS42_7DS_TGACv1_621557_AA2019260	3.80368	2.06549	1.31443	2.16579	0.838126	0.888168	2	M-type_MADS	LOC_Os08g41960
TRIAE_CS42_7DS_TGACv1_621785_AA2026060	0	0	0	0	0.262565	5.32096	1	MIKC_MADS	LOC_Os08g41950
TRIAE_CS42_7DS_TGACv1_622749_AA2044700	2.7848	5.19368	1.67877	1.05703	0.799635	0.192341	4	ERF	LOC_Os02g55380
TRIAE_CS42_7DS_TGACv1_623316_AA2051900	3.44389	2.58734	1.41605	1.16959	1.45182	2.16766	2	bHLH	LOC_Os08g42470
TRIAE_CS42_7DS_TGACv1_623772_AA2056100	1.44896	0.754404	0.317641	0.219338	0.188153	0.127965	2	ARR-B	LOC_Os06g08440
TRIAE_CS42_U_TGACv1_640724_AA2071080	0.0405091	0.037356	0.0167741	3.3135	3.106	4.57296	3	MIKC_MADS	LOC_Os06g06750
TRIAE_CS42_U_TGACv1_640856_AA2077490	0.613528	0.240527	0.479732	1.19437	0.968909	6.48091	1	MIKC_MADS	LOC_Os06g49840
TRIAE_CS42_U_TGACv1_641066_AA2084040	16.2987	15.5358	18.365	31.1466	27.649	24.5721	3	ARF	LOC_Os05g43920
TRIAE_CS42_U_TGACv1_641137_AA2086430	0.506947	0.633069	0.498518	0.133276	0.22837	0.13455	4	B3	LOC_Os02g45850
TRIAE_CS42_U_TGACv1_641158_AA2086950	1.46609	3.17459	5.13347	4.59352	0.903716	0.192792	5	ERF	LOC_Os04g46220
TRIAE_CS42_U_TGACv1_641530_AA2097270	0.477569	0.333291	1.20282	1.86852	2.34572	2.05232	3	bHLH	LOC_Os03g08930
TRIAE_CS42_U_TGACv1_641545_AA2097630	2.97027	3.40418	3.66857	6.4049	4.82982	5.58982	3	bZIP	LOC_Os05g49420
TRIAE_CS42_U_TGACv1_641552_AA2097800	0	0	0	0	2.5053	17.7893	1	MIKC_MADS	LOC_Os02g45770
TRIAE_CS42_U_TGACv1_641629_AA2099820	0.900627	0.764637	1.64902	4.40207	6.67454	8.31844	3	bHLH	LOC_Os01g61480
TRIAE_CS42_U_TGACv1_641656_AA2100570	0.102853	0.0488062	0.976051	0.927525	0.111136	0	5	MYB	LOC_Os02g41510
TRIAE_CS42_U_TGACv1_641952_AA2108230	0.267172	0.0222665	0.118838	0.206063	0.481352	1.9591	1	MIKC_MADS	LOC_Os01g66030
TRIAE_CS42_U_TGACv1_642139_AA2112200	12.0201	10.7334	5.89343	4.0297	1.82005	2.2472	4	TCP	LOC_Os01g11550
TRIAE_CS42_U_TGACv1_642184_AA2112830	7.00576	5.89848	6.62112	6.60641	3.55752	2.88534	4	bHLH	LOC_Os08g39630
TRIAE_CS42_U_TGACv1_642368_AA2116410	0	0	0	0	0.0623942	1.24464	1	bZIP	LOC_Os06g50830
TRIAE_CS42_U_TGACv1_643085_AA2127120	3.23009	4.64848	3.08276	3.15784	1.35629	0.734057	4	ERF	LOC_Os03g08500
XLOC_045472	6.51833	7.08204	8.99319	11.2582	7.00272	5.49085	5	HD-ZIP	LOC_Os01g45570
XLOC_076914	0.09655	0.233264	0.765579	1.21483	1.46696	2.52721	3	B3	LOC_Os03g42280
XLOC_136221	0.0160871	0	0	0.204905	0.343801	1.68109	1	MIKC_MADS	LOC_Os06g06750
