# Supplementary material for: A Genome-wide View of Transcriptome Dynamics During Early Spike Development in Bread Wheat
Source: Sci Rep. 2018 Oct 18;8:15338. doi: 10.1038/s41598-018-33718-y (PMC6194122; doi:10.1038/s41598-018-33718-y)
Supplement: Supplementary file 8 — Dataset 7 [file 41598_2018_33718_MOESM8_ESM.xlsx]

## Sheet: Sheet1
Supplementary Dataset S7. AP2 and MIKC_MADS transcription factor genes among the DEGs
AP2 transcription factor genes
	FPKM						homologous genes in Arabidopsis or rice
wheat_gene_id	Kn1	Kn2	Kn3	Kn4	Kn5	Kn6	ath_gene_id	ath_gene_name	ath_gene_desc	rice_gene_id	rice_gene_desc
TRIAE_CS42_2AL_TGACv1_094690_AA0301600	14.453	13.142	6.93839	6.89795	3.82997	2.27737	AT4G37750	ANT	AP2-like ethylene-responsive transcription factor ANT	LOC_Os03g56050	AP2-like ethylene-responsive transcription factor AINTEGUMENTA, putative, expressed
TRIAE_CS42_2BL_TGACv1_133680_AA0443050	13.3853	16.1122	9.70161	7.49137	5.53098	3.77074	AT4G37750	ANT	AP2-like ethylene-responsive transcription factor ANT	LOC_Os03g56050	AP2-like ethylene-responsive transcription factor AINTEGUMENTA, putative, expressed
TRIAE_CS42_2DL_TGACv1_160135_AA0547310	22.8684	20.9684	15.126	13.5589	9.421	6.85197	AT4G37750	ANT	AP2-like ethylene-responsive transcription factor ANT	LOC_Os03g56050	AP2-like ethylene-responsive transcription factor AINTEGUMENTA, putative, expressed
TRIAE_CS42_5AL_TGACv1_374268_AA1195630	8.98231	8.39517	6.09792	11.39	7.42383	5.45591	AT4G37750	ANT	AP2-like ethylene-responsive transcription factor ANT	LOC_Os03g56050	AP2-like ethylene-responsive transcription factor AINTEGUMENTA, putative, expressed
TRIAE_CS42_5DL_TGACv1_434711_AA1440480	9.43588	8.19083	6.82605	4.78659	4.27741	3.85357	AT2G28550	RAP2-7	Ethylene-responsive transcription factor RAP2-7	LOC_Os03g60430	AP2 domain containing protein, expressed
TRIAE_CS42_4BL_TGACv1_321980_AA1067430	3.67454	2.43753	1.63012	1.45215	1.78764	1.3619	AT4G37750	ANT	AP2-like ethylene-responsive transcription factor ANT	LOC_Os04g42570	AP2/EREBP transcription factor BABY BOOM, putative, expressed
TRIAE_CS42_2AL_TGACv1_097448_AA0324210	2.078	1.79763	0.523248	0.516315	0.293105	0.169579	AT4G36920 | AT5G67180	AP2 | TOE3	Floral homeotic protein APETALA 2	LOC_Os04g55560	AP2 domain containing protein, expressed
TRIAE_CS42_2BL_TGACv1_129463_AA0384870	0.627777	0.333027	0.220064	0.242793	0.238026	0.104855	AT4G36920 | AT5G67180	AP2 | TOE3	Floral homeotic protein APETALA 2	LOC_Os04g55560	AP2 domain containing protein, expressed
TRIAE_CS42_2AL_TGACv1_093504_AA0281410	5.30145	4.43492	3.69781	2.78349	0.975192	0.619347	AT5G10510 | AT5G57390 | AT5G65510	AIL5 | AIL7	AP2-like ethylene-responsive transcription factor AIL5	LOC_Os04g55970	AP2-like ethylene-responsive transcription factor AINTEGUMENTA, putative, expressed
TRIAE_CS42_2BL_TGACv1_131372_AA0426830	1.79238	1.66556	1.26548	0.722848	0.310294	0.280386	AT5G10510 | AT5G57390 | AT5G65510	AIL5 | AIL7	AP2-like ethylene-responsive transcription factor AIL5	LOC_Os04g55970	AP2-like ethylene-responsive transcription factor AINTEGUMENTA, putative, expressed
TRIAE_CS42_2DL_TGACv1_159218_AA0534700	2.49858	2.42852	1.90571	1.39609	0.318565	0.556576	AT5G10510 | AT5G57390 | AT5G65510	AIL5 | AIL7	AP2-like ethylene-responsive transcription factor AIL5	LOC_Os04g55970	AP2-like ethylene-responsive transcription factor AINTEGUMENTA, putative, expressed
TRIAE_CS42_1AS_TGACv1_019979_AA0073500	1.70858	0.434351	0.132309	0.365146	0.0591699	0.0388162	AT2G28550	RAP2-7	Ethylene-responsive transcription factor RAP2-7	LOC_Os05g03040	AP2 domain containing protein, expressed
TRIAE_CS42_1DS_TGACv1_080564_AA0250290	1.18	0.22522	0.0610079	0.409402	0	0.0151028	AT2G28550	RAP2-7	Ethylene-responsive transcription factor RAP2-7	LOC_Os05g03040	AP2 domain containing protein, expressed
TRIAE_CS42_7AL_TGACv1_556264_AA1759510	1.01462	0.72501	0.493621	0.215187	0.151536	0.0372554	AT4G36920 | AT5G67180	AP2 | TOE3	Floral homeotic protein APETALA 2	LOC_Os06g43220	AP2 domain containing protein, expressed
MIKC_MADS transcription factor genes
	FPKM						homologous genes in Arabidopsis or rice
wheat_gene_id	Kn1	Kn2	Kn3	Kn4	Kn5	Kn6	ath_gene_id	ath_gene_name	ath_gene_desc	rice_gene_id	rice_gene_desc
TRIAE_CS42_3AS_TGACv1_211344_AA0688860	0	0.0458215	0	0.0616707	0.188149	2.17354	AT4G18960 | AT3G58780 | AT2G42830	AGL1 | AGL5	Agamous-like MADS-box protein AGL1	LOC_Os01g10504	OsMADS3 - MADS-box family gene with MIKCc type-box, expressed
TRIAE_CS42_3DS_TGACv1_272039_AA0913620	0	0	0	0	0.15458	1.98719	AT4G18960 | AT3G58780 | AT2G42830	AGL1 | AGL5	Agamous-like MADS-box protein AGL1	LOC_Os01g10504	OsMADS3 - MADS-box family gene with MIKCc type-box, expressed
TRIAE_CS42_3AL_TGACv1_197941_AA0667660	29.5433	20.3363	25.0763	41.3714	62.1273	90.3341				LOC_Os01g52680	OsMADS32 - MADS-box family gene with MIKCc type-box, expressed
TRIAE_CS42_3B_TGACv1_220686_AA0715430	37.6253	22.5404	18.9567	36.3444	50.7712	97.3855				LOC_Os01g52680	OsMADS32 - MADS-box family gene with MIKCc type-box, expressed
TRIAE_CS42_3DL_TGACv1_249089_AA0837300	48.3665	29.3435	29.895	44.7416	77.4211	132.013				LOC_Os01g52680	OsMADS32 - MADS-box family gene with MIKCc type-box, expressed
TRIAE_CS42_U_TGACv1_641952_AA2108230	0.267172	0.0222665	0.118838	0.206063	0.481352	1.9591	AT5G20240	PI	Floral homeotic protein PISTILLATA	LOC_Os01g66030	OsMADS2 - MADS-box family gene with MIKCc type-box, expressed
TRIAE_CS42_6BL_TGACv1_500609_AA1607090	0	0	0	0.0423541	2.2719	14.0658	AT3G61120 | AT2G45650	AGL13 | AGL6	Agamous-like MADS-box protein AGL13	LOC_Os02g45770	OsMADS6 - MADS-box family gene with MIKCc type-box, expressed
TRIAE_CS42_6DL_TGACv1_526443_AA1683650	0	0	0	0.0434091	2.24533	17.046	AT3G61120 | AT2G45650	AGL13 | AGL6	Agamous-like MADS-box protein AGL13	LOC_Os02g45770	OsMADS6 - MADS-box family gene with MIKCc type-box, expressed
TRIAE_CS42_U_TGACv1_641552_AA2097800	0	0	0	0	2.5053	17.7893	AT3G61120 | AT2G45650	AGL13 | AGL6	Agamous-like MADS-box protein AGL13	LOC_Os02g45770	OsMADS6 - MADS-box family gene with MIKCc type-box, expressed
TRIAE_CS42_6AS_TGACv1_486857_AA1565890	2.73657	3.7091	1.19696	0.787243	0.558563	0.462332	AT4G11880 | AT4G22950 | AT5G62165 | AT5G51870 | AT5G51860 | AT2G45660	AGL14 | AGL19 | AGL42 | AGL71 | AGL72 | SOC1	Agamous-like MADS-box protein AGL14	LOC_Os02g01355	MADS-box transcription factor, putative, expressed
TRIAE_CS42_6BS_TGACv1_513226_AA1635080	5.99061	7.20817	2.72614	0.61064	0.667134	0.576999	AT4G11880 | AT4G22950 | AT5G62165 | AT5G51870 | AT5G51860 | AT2G45660	AGL14 | AGL19 | AGL42 | AGL71 | AGL72 | SOC1	Agamous-like MADS-box protein AGL14	LOC_Os02g01355	MADS-box transcription factor, putative, expressed
TRIAE_CS42_6DS_TGACv1_542755_AA1729670	16.4846	18.291	5.94729	2.1812	1.27833	0.893925	AT4G11880 | AT4G22950 | AT5G62165 | AT5G51870 | AT5G51860 | AT2G45660	AGL14 | AGL19 | AGL42 | AGL71 | AGL72 | SOC1	Agamous-like MADS-box protein AGL14	LOC_Os02g01355	MADS-box transcription factor, putative, expressed
TRIAE_CS42_1AS_TGACv1_018970_AA0057130	0.201375	0.0619535	0.0385355	0.252059	0.173649	1.00572	AT4G18960 | AT3G58780 | AT2G42830	AGL1 | AGL5	Agamous-like MADS-box protein AGL1	LOC_Os05g11414	OsMADS58 - MADS-box family gene with MIKCc type-box, expressed
TRIAE_CS42_1BL_TGACv1_032898_AA0135200	1.16063	0.885625	1.1912	1.81711	1.1892	5.02239	AT5G20240	PI	Floral homeotic protein PISTILLATA	LOC_Os05g34940	OsMADS4 - MADS-box family gene with MIKCc type-box, expressed
TRIAE_CS42_6AL_TGACv1_473223_AA1529480	49.8023	51.5538	43.889	33.1217	22.3811	10.1031	AT4G24540 | AT2G22540	AGL24 | SVP	MADS-box protein AGL24	LOC_Os02g52340	OsMADS22 - MADS-box family gene with MIKCc type-box, expressed
TRIAE_CS42_5BL_TGACv1_405351_AA1325650	2.78283	2.82634	18.2269	32.7903	32.2744	30.4338	AT3G30260 | AT5G60910 | AT1G69120 | AT1G26310	AGL8 | AP1 | CAL	Agamous-like MADS-box protein AGL8	LOC_Os03g54160	OsMADS14 - MADS-box family gene with MIKCc type-box, expressed
TRIAE_CS42_5DL_TGACv1_434261_AA1432830	0.235459	0.107016	1.72955	10.2734	3.35964	5.14106	AT3G30260 | AT5G60910 | AT1G69120 | AT1G26310	AGL8 | AP1 | CAL	Agamous-like MADS-box protein AGL8	LOC_Os03g54160	OsMADS14 - MADS-box family gene with MIKCc type-box, expressed
TRIAE_CS42_5DS_TGACv1_457465_AA1486810	28.4601	25.9273	97.2862	157.076	129.733	125.238	AT3G30260 | AT5G60910 | AT1G69120 | AT1G26310	AGL8 | AP1 | CAL	Agamous-like MADS-box protein AGL8	LOC_Os03g54160	OsMADS14 - MADS-box family gene with MIKCc type-box, expressed
TRIAE_CS42_5AL_TGACv1_375964_AA1229620	0.038921	0.071695	1.18955	8.10586	9.58978	12.6174	AT2G03710 | AT5G15800 | AT3G02310 | AT1G24260	AGL3 | SEP1 | SEP2 | SEP3	Agamous-like MADS-box protein AGL3	LOC_Os03g54170	OsMADS34 - MADS-box family gene with MIKCc type-box, expressed
TRIAE_CS42_5BL_TGACv1_405406_AA1326650	0.0522069	0.204812	3.63049	13.0262	12.7633	10.586	AT2G03710 | AT5G15800 | AT3G02310 | AT1G24260	AGL3 | SEP1 | SEP2 | SEP3	Agamous-like MADS-box protein AGL3	LOC_Os03g54170	OsMADS34 - MADS-box family gene with MIKCc type-box, expressed
TRIAE_CS42_5DL_TGACv1_433206_AA1405530	0.102701	0.598208	5.51423	15.4255	17.3521	14.369	AT2G03710 | AT5G15800 | AT3G02310 | AT1G24260	AGL3 | SEP1 | SEP2 | SEP3	Agamous-like MADS-box protein AGL3	LOC_Os03g54170	OsMADS34 - MADS-box family gene with MIKCc type-box, expressed
TRIAE_CS42_1DL_TGACv1_062601_AA0217110	0.504907	0.513415	0.853337	1.27566	0.901588	2.32876	AT5G20240	PI	Floral homeotic protein PISTILLATA	LOC_Os05g34940	OsMADS4 - MADS-box family gene with MIKCc type-box, expressed
TRIAE_CS42_7AS_TGACv1_570718_AA1839760	0	0	0	1.48063	6.92701	12.5148	AT2G03710 | AT5G15800 | AT3G02310 | AT1G24260	AGL3 | SEP1 | SEP2 | SEP3	Agamous-like MADS-box protein AGL3	LOC_Os06g06750	OsMADS5 - MADS-box family gene with MIKCc type-box, expressed
TRIAE_CS42_7AS_TGACv1_571056_AA1843970	0	0.0233269	0	3.82396	22.1131	44.0959	AT2G03710 | AT5G15800 | AT3G02310 | AT1G24260	AGL3 | SEP1 | SEP2 | SEP3	Agamous-like MADS-box protein AGL3	LOC_Os06g06750	OsMADS5 - MADS-box family gene with MIKCc type-box, expressed
TRIAE_CS42_7BS_TGACv1_592464_AA1938550	0	0	0.0211169	2.34006	12.031	22.5773	AT2G03710 | AT5G15800 | AT3G02310 | AT1G24260	AGL3 | SEP1 | SEP2 | SEP3	Agamous-like MADS-box protein AGL3	LOC_Os06g06750	OsMADS5 - MADS-box family gene with MIKCc type-box, expressed
TRIAE_CS42_7DS_TGACv1_621517_AA2017990	0.0627134	0.0332748	0.482852	3.78033	13.9444	33.3464	AT2G03710 | AT5G15800 | AT3G02310 | AT1G24260	AGL3 | SEP1 | SEP2 | SEP3	Agamous-like MADS-box protein AGL3	LOC_Os06g06750	OsMADS5 - MADS-box family gene with MIKCc type-box, expressed
XLOC_136221	0.0160871	0	0	0.204905	0.343801	1.68109				LOC_Os06g06750	OsMADS5 - MADS-box family gene with MIKCc type-box, expressed
TRIAE_CS42_U_TGACv1_640724_AA2071080	0.0405091	0.037356	0.0167741	3.3135	3.106	4.57296	AT2G03710 | AT5G15800 | AT3G02310 | AT1G24260	AGL3 | SEP1 | SEP2 | SEP3	Agamous-like MADS-box protein AGL3	LOC_Os06g06750	OsMADS5 - MADS-box family gene with MIKCc type-box, expressed
TRIAE_CS42_7BL_TGACv1_578096_AA1889410	0.1427	0.0984104	0.194557	0.0964942	0.383059	2.95087	AT3G54340	AP3	Floral homeotic protein APETALA 3	LOC_Os06g49840	OsMADS16 - MADS-box family gene with MIKCc type-box, expressed
TRIAE_CS42_2AL_TGACv1_092934_AA0267480	0.0847976	0.200463	3.72173	6.13986	10.2107	14.1903	AT3G30260 | AT5G60910 | AT1G69120 | AT1G26310	AGL8 | AP1 | CAL	Agamous-like MADS-box protein AGL8	LOC_Os07g01820	OsMADS15 - MADS-box family gene with MIKCc type-box, expressed
TRIAE_CS42_2BL_TGACv1_130188_AA0405830	0	0.299685	4.59274	7.45112	13.6684	19.582	AT3G30260 | AT5G60910 | AT1G69120 | AT1G26310	AGL8 | AP1 | CAL	Agamous-like MADS-box protein AGL8	LOC_Os07g01820	OsMADS15 - MADS-box family gene with MIKCc type-box, expressed
TRIAE_CS42_2DL_TGACv1_158019_AA0506180	0.00845657	0.212783	3.60997	7.48925	11.0662	14.8557	AT3G30260 | AT5G60910 | AT1G69120 | AT1G26310	AGL8 | AP1 | CAL		LOC_Os07g01820	OsMADS15 - MADS-box family gene with MIKCc type-box, expressed
TRIAE_CS42_2AS_TGACv1_114196_AA0364910	2.54786	5.52995	41.2354	53.0276	63.3698	62.1799	AT3G30260 | AT5G60910 | AT1G69120 | AT1G26310	AGL8 | AP1 | CAL	Agamous-like MADS-box protein AGL8	LOC_Os07g41370	OsMADS18 - MADS-box family gene with MIKCc type-box, expressed
TRIAE_CS42_2DS_TGACv1_177164_AA0567240	0.4243	0.851803	10.0419	15.3009	18.8725	19.0949	AT3G30260 | AT5G60910 | AT1G69120 | AT1G26310	AGL8 | AP1 | CAL	Agamous-like MADS-box protein AGL8	LOC_Os07g41370	OsMADS18 - MADS-box family gene with MIKCc type-box, expressed
TRIAE_CS42_7DL_TGACv1_603230_AA1978820	0	0.0848029	0	0.0816991	0.10389	1.66303	AT3G54340	AP3	Floral homeotic protein APETALA 3	LOC_Os06g49840	OsMADS16 - MADS-box family gene with MIKCc type-box, expressed
TRIAE_CS42_U_TGACv1_640856_AA2077490	0.613528	0.240527	0.479732	1.19437	0.968909	6.48091	AT3G54340	AP3	Floral homeotic protein APETALA 3	LOC_Os06g49840	OsMADS16 - MADS-box family gene with MIKCc type-box, expressed
TRIAE_CS42_1AL_TGACv1_001072_AA0024490	0.329649	0.608001	1.68875	7.92687	8.12182	8.8938	AT4G11880 | AT4G22950 | AT5G62165 | AT5G51870 | AT5G51860 | AT2G45660	AGL14 | AGL19 | AGL42 | AGL71 | AGL72 | SOC1	Agamous-like MADS-box protein AGL14	LOC_Os10g39130	OsMADS56 - MADS-box family gene with MIKCc type-box, expressed
TRIAE_CS42_1DL_TGACv1_061229_AA0189260	0.294809	0.97164	1.16731	4.15978	3.82668	3.80785	AT4G11880 | AT4G22950 | AT5G62165 | AT5G51870 | AT5G51860 | AT2G45660	AGL14 | AGL19 | AGL42 | AGL71 | AGL72 | SOC1	Agamous-like MADS-box protein AGL14	LOC_Os10g39130	OsMADS56 - MADS-box family gene with MIKCc type-box, expressed
TRIAE_CS42_5BS_TGACv1_423180_AA1369410	0.394883	0.296185	0.86538	2.04273	2.04572	2.21355	AT4G09960	AGL11	Agamous-like MADS-box protein AGL11	LOC_Os12g10540	OsMADS13 - MADS-box family gene with MIKCc type-box, expressed
TRIAE_CS42_5DS_TGACv1_457116_AA1482580	0.0733962	0.187854	0.875744	2.50354	2.66013	1.45567	AT4G09960	AGL11	Agamous-like MADS-box protein AGL11	LOC_Os12g10540	OsMADS13 - MADS-box family gene with MIKCc type-box, expressed
TRIAE_CS42_7AS_TGACv1_569904_AA1826720	0	0	0	0	0.450473	6.17343	AT2G03710 | AT5G15800 | AT3G02310 | AT1G24260	AGL3 | SEP1 | SEP2 | SEP3	Agamous-like MADS-box protein AGL3	LOC_Os08g41950	OsMADS7 - MADS-box family gene with MIKCc type-box, expressed
TRIAE_CS42_7BS_TGACv1_592319_AA1935630	0	0	0	0	0.27067	3.81795	AT2G03710 | AT5G15800 | AT3G02310 | AT1G24260	AGL3 | SEP1 | SEP2 | SEP3	Agamous-like MADS-box protein AGL3	LOC_Os08g41950	OsMADS7 - MADS-box family gene with MIKCc type-box, expressed
TRIAE_CS42_7DS_TGACv1_621785_AA2026060	0	0	0	0	0.262565	5.32096	AT2G03710 | AT5G15800 | AT3G02310 | AT1G24260	AGL3 | SEP1 | SEP2 | SEP3	Agamous-like MADS-box protein AGL3	LOC_Os08g41950	OsMADS7 - MADS-box family gene with MIKCc type-box, expressed
TRIAE_CS42_5AL_TGACv1_374543_AA1202840	0	0	0	0	0.204836	2.82652	AT2G03710 | AT5G15800 | AT3G02310 | AT1G24260	AGL3 | SEP1 | SEP2 | SEP3	Agamous-like MADS-box protein AGL3	LOC_Os09g32948	OsMADS8 - MADS-box family gene with MIKCc type-box, expressed
TRIAE_CS42_5BL_TGACv1_406187_AA1341980	0	0	0	0	0.106505	3.2087	AT2G03710 | AT5G15800 | AT3G02310 | AT1G24260	AGL3 | SEP1 | SEP2 | SEP3	Agamous-like MADS-box protein AGL3	LOC_Os09g32948	OsMADS8 - MADS-box family gene with MIKCc type-box, expressed
TRIAE_CS42_5DL_TGACv1_435792_AA1454980	0	0	0	0.0857892	0.335561	5.45868	AT2G03710 | AT5G15800 | AT3G02310 | AT1G24260	AGL3 | SEP1 | SEP2 | SEP3	Agamous-like MADS-box protein AGL3	LOC_Os09g32948	OsMADS8 - MADS-box family gene with MIKCc type-box, expressed
