# Supplementary material for: A Genome-wide View of Transcriptome Dynamics During Early Spike Development in Bread Wheat
Source: Sci Rep. 2018 Oct 18;8:15338. doi: 10.1038/s41598-018-33718-y (PMC6194122; doi:10.1038/s41598-018-33718-y)
Supplement: Supplementary file 9 — Dataset 8 [file 41598_2018_33718_MOESM9_ESM.xlsx]

## Sheet: rice DEGs
Supplementary Dataset S8. Differentially expressed genes between rice IM and SAM that were identified using publically available rice RNA-seq data.
rice_gene_id	SAM_1	SAM_2	IM_1	IM_2	IM_vs_SAM
ChrSy.fgenesh.gene.25	9.08	9.67	4.18	3.87	down-regulated
ChrSy.fgenesh.gene.6	0.1	0.23	1.46	2.02	up-regulated
LOC_Os01g01170	8.58	8.55	4.09	4.39	down-regulated
LOC_Os01g01190	19.3	16.04	8.03	8.14	down-regulated
LOC_Os01g01600	11.42	9.06	2.16	1.85	down-regulated
LOC_Os01g02020	68.42	69.45	154.73	146.22	up-regulated
LOC_Os01g02130	0.6	0.46	2.68	3.35	up-regulated
LOC_Os01g02370	0.1	0.19	1.55	2.77	up-regulated
LOC_Os01g02830	1.05	1.02	2.02	2.6	up-regulated
LOC_Os01g02980	0.45	0.46	2.58	3	up-regulated
LOC_Os01g03144	35.46	33.24	89.58	89.57	up-regulated
LOC_Os01g03230	14.51	14.83	1.17	1.33	down-regulated
LOC_Os01g03320	2.49	2.6	1.13	0.92	down-regulated
LOC_Os01g03680	453.68	384.23	935.45	903.91	up-regulated
LOC_Os01g03730	6.88	6.32	14.7	12.53	up-regulated
LOC_Os01g03890	2.49	2.84	7.05	6.64	up-regulated
LOC_Os01g03940	2.44	1.72	6.76	5.26	up-regulated
LOC_Os01g03980	10.87	10.37	26.73	26.1	up-regulated
LOC_Os01g04070	1.05	0.98	0.19	0.29	down-regulated
LOC_Os01g04330	56.11	45.69	111.37	104.18	up-regulated
LOC_Os01g04350	8.73	6.93	43.45	42.56	up-regulated
LOC_Os01g04620	1.7	1.12	0.56	0.46	down-regulated
LOC_Os01g04750	3.79	3.9	0.28	0.29	down-regulated
LOC_Os01g05440	0.75	0.74	1.17	2.02	up-regulated
LOC_Os01g05650	17.21	17.57	1.46	2.14	down-regulated
LOC_Os01g06500	2.24	2.56	1.13	0.98	down-regulated
LOC_Os01g06580	1.65	1.21	10.05	11.03	up-regulated
LOC_Os01g06590	388.8	390.73	869.22	862.21	up-regulated
LOC_Os01g06640	59.3	56.71	27.01	29.39	down-regulated
LOC_Os01g07120	31.72	32.54	64.26	67.16	up-regulated
LOC_Os01g07300	3.84	3.53	20.15	18.83	up-regulated
LOC_Os01g07420	4.54	3.86	1.08	1.33	down-regulated
LOC_Os01g07560	68.12	60.52	9.96	10.16	down-regulated
LOC_Os01g07660	3.14	3.63	11.32	9.36	up-regulated
LOC_Os01g07850	1.1	0.42	1.36	2.31	up-regulated
LOC_Os01g07970	25.83	21.29	50.35	46.6	up-regulated
LOC_Os01g08100	2.54	2	1.03	1.16	down-regulated
LOC_Os01g08460	12.67	13.48	29.83	26.91	up-regulated
LOC_Os01g08560	138.29	135.5	362.02	367.87	up-regulated
LOC_Os01g08700	1366.63	1398.43	320.02	318.9	down-regulated
LOC_Os01g08780	19.65	15.25	3.19	3.41	down-regulated
LOC_Os01g09030	28.68	28.54	244.87	237.99	up-regulated
LOC_Os01g09220	130.86	114.63	363.19	339.34	up-regulated
LOC_Os01g09280	4.09	5.16	10.01	10.91	up-regulated
LOC_Os01g09320	188.91	194.86	952.74	999.43	up-regulated
LOC_Os01g09665	2.99	3.39	0.47	0.87	down-regulated
LOC_Os01g09800	53.91	57.5	20.25	20.33	down-regulated
LOC_Os01g09830	2.09	2	0.56	0.52	down-regulated
LOC_Os01g09850	32.57	27.84	14.33	14.32	down-regulated
LOC_Os01g10490	15.56	12.6	30.86	26.62	up-regulated
LOC_Os01g10530	30.72	29.19	91.27	95.35	up-regulated
LOC_Os01g10600	1.2	0.74	2.82	2.77	up-regulated
LOC_Os01g10640	0.85	1.02	4.32	4.04	up-regulated
LOC_Os01g10950	13.37	10.88	5.35	4.33	down-regulated
LOC_Os01g10960	1.15	1.02	0.56	0.29	down-regulated
LOC_Os01g11130	4.89	4.32	11.18	10.51	up-regulated
LOC_Os01g11340	10.67	8.92	22.83	21.48	up-regulated
LOC_Os01g11414	204.27	208.47	90.52	92.81	down-regulated
LOC_Os01g11570	17.41	18.08	8.69	8.6	down-regulated
LOC_Os01g11940	0.05	0.14	6.81	5.95	up-regulated
LOC_Os01g12000	1.35	1.21	0.19	0.12	down-regulated
LOC_Os01g12100	1.75	1.63	0.61	0.69	down-regulated
LOC_Os01g12110	4.54	4.93	2.16	1.79	down-regulated
LOC_Os01g12190	1.75	1.67	6.62	6.24	up-regulated
LOC_Os01g12290	8.88	9.81	4.84	4.33	down-regulated
LOC_Os01g12320	6.43	6.37	2.4	2.19	down-regulated
LOC_Os01g12340	34.91	36.63	92.11	87.78	up-regulated
LOC_Os01g12350	0.6	0.74	1.46	1.39	up-regulated
LOC_Os01g12374	3.14	4.09	8.03	7.45	up-regulated
LOC_Os01g12420	10.27	11.3	2.02	2.83	down-regulated
LOC_Os01g12464	2.09	1.95	10.43	8.55	up-regulated
LOC_Os01g12520	0.75	0.93	2.68	3.18	up-regulated
LOC_Os01g12810	1.1	1.3	6.95	6.24	up-regulated
LOC_Os01g13130	2.19	1.86	6.9	7.16	up-regulated
LOC_Os01g13390	4.39	3.95	11.41	11.2	up-regulated
LOC_Os01g13404	22.04	24.4	11.7	11.49	down-regulated
LOC_Os01g13520	250.8	259.37	880.36	906.57	up-regulated
LOC_Os01g13620	0.6	0.79	1.83	2.02	up-regulated
LOC_Os01g13760	10.12	9.48	19.73	21.43	up-regulated
LOC_Os01g14440	3.89	2.74	7.66	8.89	up-regulated
LOC_Os01g14530	7.13	6.41	2.77	3.58	down-regulated
LOC_Os01g14590	1.2	1.07	0.56	0.46	down-regulated
LOC_Os01g14770	56.75	57.73	150.03	156.91	up-regulated
LOC_Os01g15010	48.67	50.71	142.84	136.87	up-regulated
LOC_Os01g15270	195.05	156.83	373.95	340.5	up-regulated
LOC_Os01g15830	78.3	79.35	20.43	22.81	down-regulated
LOC_Os01g15900	4.04	3.81	45.56	46.66	up-regulated
LOC_Os01g16050	0.25	0.33	1.08	1.16	up-regulated
LOC_Os01g16140	1	1.12	35.65	29.8	up-regulated
LOC_Os01g16146	12.67	13.25	26.59	26.33	up-regulated
LOC_Os01g17050	5.14	4.65	12.31	11.26	up-regulated
LOC_Os01g17170	6.08	8.18	16.02	17.96	up-regulated
LOC_Os01g17214	12.07	10.27	41.1	40.95	up-regulated
LOC_Os01g17240	7.98	7.62	16.3	16.52	up-regulated
LOC_Os01g17396	1.05	0.98	44.58	47.47	up-regulated
LOC_Os01g18080	18.7	23.15	78.21	80.16	up-regulated
LOC_Os01g18110	2.69	2.88	9.44	8.03	up-regulated
LOC_Os01g18120	11.22	10.64	52.14	50.24	up-regulated
LOC_Os01g18660	2.79	2.46	0.99	0.87	down-regulated
LOC_Os01g18800	33.41	33.19	123.68	123.47	up-regulated
LOC_Os01g19370	30.52	29.89	15.41	13.22	down-regulated
LOC_Os01g19694	22.94	21.1	46.31	46.08	up-regulated
LOC_Os01g19820	4.64	3.53	52.14	51.51	up-regulated
LOC_Os01g19880	0.8	0.37	2.11	1.44	up-regulated
LOC_Os01g19940	5.64	6.18	31.05	28.93	up-regulated
LOC_Os01g20206	0.6	0.23	4.65	3.98	up-regulated
LOC_Os01g20830	5.49	5.3	2.63	2.43	down-regulated
LOC_Os01g21034	4.99	4.32	12.73	10.68	up-regulated
LOC_Os01g21120	29.77	25.7	141.81	131.27	up-regulated
LOC_Os01g21144	4.89	3.53	15.55	12.76	up-regulated
LOC_Os01g21250	11.27	9.25	56.41	55.09	up-regulated
LOC_Os01g21300	9.28	10.55	1.36	1.27	down-regulated
LOC_Os01g21310	12.72	11.3	2.54	1.67	down-regulated
LOC_Os01g21420	4.24	3.67	22.08	21.14	up-regulated
LOC_Os01g21590	1.2	1.07	35.98	31.42	up-regulated
LOC_Os01g21630	2.44	2.74	0.47	0.98	down-regulated
LOC_Os01g22000	4.09	4	9.35	8.89	up-regulated
LOC_Os01g22010	393.49	380.79	984.54	964.49	up-regulated
LOC_Os01g22336	5.83	4.65	2.16	2.6	down-regulated
LOC_Os01g22450	3.89	3.86	1.83	2.02	down-regulated
LOC_Os01g22590	0.1	0.09	1.32	1.33	up-regulated
LOC_Os01g23420	4.29	5.21	1.13	1.33	down-regulated
LOC_Os01g23705	2.34	1.63	1.22	0.58	down-regulated
LOC_Os01g23850	10.77	8.51	4.74	3.47	down-regulated
LOC_Os01g24030	0.4	0.37	1.55	1.21	up-regulated
LOC_Os01g24060	55.76	60.66	27.71	29.63	down-regulated
LOC_Os01g24070	4.94	4.97	1.74	1.73	down-regulated
LOC_Os01g24490	1.6	1.35	0.7	0.58	down-regulated
LOC_Os01g24710	4.24	4.04	11.37	11.78	up-regulated
LOC_Os01g24980	9.72	9.85	3.01	2.89	down-regulated
LOC_Os01g25720	6.98	6.69	0.52	0.52	down-regulated
LOC_Os01g25740	8.63	8.6	0.47	0.4	down-regulated
LOC_Os01g26970	1.4	1.81	7.84	7.74	up-regulated
LOC_Os01g27210	4.69	3.81	1.5	1.04	down-regulated
LOC_Os01g27260	0.75	0.84	1.41	1.91	up-regulated
LOC_Os01g27340	0.35	0.05	1.64	1.91	up-regulated
LOC_Os01g27360	13.07	15.57	32.65	33.73	up-regulated
LOC_Os01g28744	0.6	0.51	1.78	1.91	up-regulated
LOC_Os01g29150	15.76	12.36	6.29	7.57	down-regulated
LOC_Os01g29804	2.79	3.21	1.41	1.27	down-regulated
LOC_Os01g31370	5.88	5.48	12.59	11.72	up-regulated
LOC_Os01g31690	1.1	1.21	17.57	17.09	up-regulated
LOC_Os01g31870	21.05	21.71	8.74	8.2	down-regulated
LOC_Os01g32330	1.7	1.53	0.23	0.4	down-regulated
LOC_Os01g32364	6.23	6.65	1.17	1.5	down-regulated
LOC_Os01g32730	8.88	8.74	17.71	18.19	up-regulated
LOC_Os01g32770	17.46	13.67	119.31	118.27	up-regulated
LOC_Os01g32780	7.48	8.79	18.37	16.52	up-regulated
LOC_Os01g33204	25.23	24.68	2.96	3.47	down-regulated
LOC_Os01g34080	15.36	14.78	38.19	37.65	up-regulated
LOC_Os01g34560	1.05	0.93	2.58	1.91	up-regulated
LOC_Os01g36400	0.35	0.74	2.35	1.85	up-regulated
LOC_Os01g37832	67.97	68.28	220.96	224.88	up-regulated
LOC_Os01g38229	1.4	2.05	0	0.06	down-regulated
LOC_Os01g38510	9.23	10.92	25.41	23.91	up-regulated
LOC_Os01g38580	7.73	6.18	3.43	3.23	down-regulated
LOC_Os01g38610	1.25	1.12	0.19	0.4	down-regulated
LOC_Os01g38660	1.85	1.81	3.95	4.33	up-regulated
LOC_Os01g40280	5.98	6.6	15.22	13.63	up-regulated
LOC_Os01g40310	0.2	0.19	1.64	1.67	up-regulated
LOC_Os01g40630	11.92	11.34	46.83	48.39	up-regulated
LOC_Os01g41120	4.79	3.81	0.38	0.58	down-regulated
LOC_Os01g41710	0.3	0.37	17.52	18.54	up-regulated
LOC_Os01g41730	4.09	3.35	1.88	1.79	down-regulated
LOC_Os01g42030	3.89	4.42	1.97	1.96	down-regulated
LOC_Os01g42140	9.82	9.34	20.86	19.64	up-regulated
LOC_Os01g42160	1.3	1.53	2.82	3.23	up-regulated
LOC_Os01g42330	2.54	2.84	1.22	1.04	down-regulated
LOC_Os01g42520	47.53	37.93	9.54	9.59	down-regulated
LOC_Os01g42860	0.1	0.19	1.55	1.5	up-regulated
LOC_Os01g43080	0.5	0.6	1.55	1.39	up-regulated
LOC_Os01g43140	0.9	0.6	1.74	1.5	up-regulated
LOC_Os01g43280	1.7	1.95	1.22	0.4	down-regulated
LOC_Os01g43370	26.13	29.14	72.15	73.17	up-regulated
LOC_Os01g43480	215.99	217.54	550.94	560.41	up-regulated
LOC_Os01g43700	3.09	2.93	0.23	0.52	down-regulated
LOC_Os01g43760	3.24	3.49	9.02	8.55	up-regulated
LOC_Os01g44050	14.16	12.92	45.19	46.43	up-regulated
LOC_Os01g44240	0.7	0.51	2.02	1.62	up-regulated
LOC_Os01g44960	0.4	0.23	3.15	2.71	up-regulated
LOC_Os01g44970	7.43	7.3	37.95	37.42	up-regulated
LOC_Os01g45250	0.35	0.23	2.25	2.14	up-regulated
LOC_Os01g45360	2.49	2	1.08	0.98	down-regulated
LOC_Os01g45550	5.34	3.95	11.93	10.34	up-regulated
LOC_Os01g45750	62.84	62.8	141.43	143.16	up-regulated
LOC_Os01g45860	4.84	5.3	11.04	11.2	up-regulated
LOC_Os01g45914	2.14	2.18	0.7	0.87	down-regulated
LOC_Os01g46040	3.94	2.97	1.17	1.56	down-regulated
LOC_Os01g46340	20.45	20.45	7.09	6.06	down-regulated
LOC_Os01g46570	128.37	136.01	267.41	267.21	up-regulated
LOC_Os01g46870	4.49	3.21	1.55	1.04	down-regulated
LOC_Os01g46984	5.93	6.55	23.25	23.5	up-regulated
LOC_Os01g47110	1.9	2.42	1.17	0.92	down-regulated
LOC_Os01g47400	91.12	83.58	40.07	43.31	down-regulated
LOC_Os01g47630	0.45	0.37	2.72	2.31	up-regulated
LOC_Os01g48290	0.85	0.98	2.35	1.91	up-regulated
LOC_Os01g48550	1.25	0.98	0.23	0.4	down-regulated
LOC_Os01g48660	1.5	2	0.19	0.12	down-regulated
LOC_Os01g48874	1.2	1.12	0.42	0.69	down-regulated
LOC_Os01g48960	206.22	224.79	694.77	689.43	up-regulated
LOC_Os01g49260	1.65	1.67	8.13	7.97	up-regulated
LOC_Os01g49310	160.14	163.9	3.85	5.26	down-regulated
LOC_Os01g49440	1.75	1.07	3.62	3.52	up-regulated
LOC_Os01g49529	37.7	38.07	78.82	84.72	up-regulated
LOC_Os01g49580	2.64	1.95	0.42	0.35	down-regulated
LOC_Os01g49614	5.44	5.95	13.76	13.8	up-regulated
LOC_Os01g49820	0.7	1.02	2.77	3.52	up-regulated
LOC_Os01g49830	95.15	88.6	188.41	181.34	up-regulated
LOC_Os01g50080	3.24	4	0.61	0.87	down-regulated
LOC_Os01g50350	4.54	4.18	18.32	18.08	up-regulated
LOC_Os01g50370	12.42	10.6	27.53	29.57	up-regulated
LOC_Os01g50400	14.51	15.2	52.84	48.28	up-regulated
LOC_Os01g50420	43.84	46.25	92.21	93.32	up-regulated
LOC_Os01g50610	1.75	1.35	0.52	0.4	down-regulated
LOC_Os01g50622	6.83	6	3.15	2.43	down-regulated
LOC_Os01g50700	3.69	4.04	7.19	8.66	up-regulated
LOC_Os01g50760	118.79	107.61	259.76	264.5	up-regulated
LOC_Os01g50910	41.99	39.74	93.62	88.24	up-regulated
LOC_Os01g50940	70.67	54.34	239.18	236.89	up-regulated
LOC_Os01g50990	1.7	2.28	6.81	7.45	up-regulated
LOC_Os01g51260	4.99	5.35	0.33	0.23	down-regulated
LOC_Os01g51420	10.87	10.41	20.53	22.87	up-regulated
LOC_Os01g51670	23.24	24.22	63.98	69.19	up-regulated
LOC_Os01g51690	3.49	3.44	12.12	11.03	up-regulated
LOC_Os01g51860	1.05	1.81	3.9	3.35	up-regulated
LOC_Os01g51870	4.04	4.09	30.53	31.94	up-regulated
LOC_Os01g52110	146.02	144.56	342.19	342.58	up-regulated
LOC_Os01g52230	3.34	3.11	12.4	13.51	up-regulated
LOC_Os01g52260	4.39	4.6	40.54	38.69	up-regulated
LOC_Os01g52480	2.09	1.77	0.85	0.81	down-regulated
LOC_Os01g52500	810.06	811.45	330.97	337.84	down-regulated
LOC_Os01g52514	86.48	70.79	9.07	7.05	down-regulated
LOC_Os01g52530	40.25	38.16	84.74	86.34	up-regulated
LOC_Os01g52640	63.39	61.22	155.1	151.19	up-regulated
LOC_Os01g52680	9.03	7.9	56.51	51.86	up-regulated
LOC_Os01g52730	3.99	4	17.14	15.02	up-regulated
LOC_Os01g52750	1.25	1.21	0.47	0.75	down-regulated
LOC_Os01g52770	1.75	1.77	0.56	0.17	down-regulated
LOC_Os01g52880	17.65	16.92	34.05	35.23	up-regulated
LOC_Os01g52980	0.55	0.6	1.93	1.85	up-regulated
LOC_Os01g53130	11.67	11.57	23.91	25.64	up-regulated
LOC_Os01g53220	2.59	2.65	0.14	0.46	down-regulated
LOC_Os01g53350	4.34	4.46	1.41	1.5	down-regulated
LOC_Os01g53430	2.54	2.37	5.35	5.31	up-regulated
LOC_Os01g53630	3.64	3.35	1.13	1.33	down-regulated
LOC_Os01g53800	26.63	28.17	7.56	7.39	down-regulated
LOC_Os01g53920	2.69	2.88	6.25	5.72	up-regulated
LOC_Os01g54140	0	0	2.16	2.6	up-regulated
LOC_Os01g54340	24.14	20.5	60.83	58.85	up-regulated
LOC_Os01g54470	1.3	0.98	0.14	0	down-regulated
LOC_Os01g54550	7.73	7.67	16.25	17.33	up-regulated
LOC_Os01g54670	18.2	18.04	39.08	34.19	up-regulated
LOC_Os01g55000	15.81	14.73	2.35	2.71	down-regulated
LOC_Os01g55120	1.3	1.63	6.48	5.66	up-regulated
LOC_Os01g55200	1.15	1.16	0.33	0.52	down-regulated
LOC_Os01g55270	4.19	2.6	9.68	8.37	up-regulated
LOC_Os01g55510	30.07	30.35	80.51	80.91	up-regulated
LOC_Os01g55540	224.27	224.33	672.31	693.41	up-regulated
LOC_Os01g55670	0.65	0.56	1.32	1.1	up-regulated
LOC_Os01g55940	1.45	0.7	12.31	11.03	up-regulated
LOC_Os01g56030	0.85	0.33	3.19	3.64	up-regulated
LOC_Os01g56235	0.9	0.79	1.6	1.85	up-regulated
LOC_Os01g56240	0.4	0.46	1.64	1.79	up-regulated
LOC_Os01g56420	3.94	4.37	1.13	0.92	down-regulated
LOC_Os01g56450	0.1	0.28	1.5	1.62	up-regulated
LOC_Os01g56690	0.85	0.84	2.16	2.54	up-regulated
LOC_Os01g56780	20.75	19.06	110.95	108.34	up-regulated
LOC_Os01g56810	8.68	8.27	76.33	70.34	up-regulated
LOC_Os01g57599	2.64	3.16	0.42	0.35	down-regulated
LOC_Os01g57610	5.83	4.46	1.08	0.64	down-regulated
LOC_Os01g57770	6.83	5.67	2.72	3.06	down-regulated
LOC_Os01g57840	6.43	5.07	12.02	14.03	up-regulated
LOC_Os01g57968	3.54	4.97	13.11	10.51	up-regulated
LOC_Os01g58049	1.15	0.7	2.44	1.73	up-regulated
LOC_Os01g58130	4.29	3.16	9.3	8.43	up-regulated
LOC_Os01g58150	7.28	5.76	13.62	14.55	up-regulated
LOC_Os01g58194	0.4	0.33	1.22	1.44	up-regulated
LOC_Os01g58450	2.54	1.67	5.54	5.37	up-regulated
LOC_Os01g58700	16.06	16.36	33.82	31.99	up-regulated
LOC_Os01g58790	47.43	50.34	125.89	123.01	up-regulated
LOC_Os01g58860	0.2	0.28	3.01	3.06	up-regulated
LOC_Os01g59020	0.6	0.65	2.02	1.44	up-regulated
LOC_Os01g59100	1.7	1.35	3.29	3.12	up-regulated
LOC_Os01g59110	0.85	0.37	1.69	1.79	up-regulated
LOC_Os01g59530	1.8	2.42	0.7	1.16	down-regulated
LOC_Os01g59690	50.52	54.76	109.92	106.78	up-regulated
LOC_Os01g59930	60.99	57.92	152.75	163.43	up-regulated
LOC_Os01g59970	5.79	4.18	11.88	11.72	up-regulated
LOC_Os01g60020	100.69	88.6	270.33	276.62	up-regulated
LOC_Os01g60730	3.94	2.97	0.38	0.29	down-regulated
LOC_Os01g61080	13.22	12.09	38.8	32.4	up-regulated
LOC_Os01g61190	4.64	4.28	1.74	1.62	down-regulated
LOC_Os01g61200	1.5	1.63	0.52	0.58	down-regulated
LOC_Os01g61510	0.85	0.51	2.91	3.58	up-regulated
LOC_Os01g61980	3.19	3.3	0.56	0.4	down-regulated
LOC_Os01g62070	35.86	39	82.67	82.01	up-regulated
LOC_Os01g62290	11.42	9.76	52.56	52.38	up-regulated
LOC_Os01g62420	50.02	55.41	190.33	206.23	up-regulated
LOC_Os01g62760	35.16	32.17	83.85	83.56	up-regulated
LOC_Os01g62810	4.99	5.62	39.88	37.08	up-regulated
LOC_Os01g62920	113.61	114.39	228.33	231.29	up-regulated
LOC_Os01g62970	0.3	0.46	1.22	1.16	up-regulated
LOC_Os01g63190	2.29	2.09	1.03	0.75	down-regulated
LOC_Os01g63230	17.11	18.55	39.64	40.54	up-regulated
LOC_Os01g63770	53.31	59.4	19.02	19.06	down-regulated
LOC_Os01g63810	1.6	1.35	4.23	3.47	up-regulated
LOC_Os01g64000	0.45	1.21	4.65	3	up-regulated
LOC_Os01g64100	5.19	5.62	1.36	0.87	down-regulated
LOC_Os01g64230	1.5	1.35	3.19	4.1	up-regulated
LOC_Os01g64360	63.54	60.66	160.36	156.22	up-regulated
LOC_Os01g64430	2.84	2.6	5.31	6.47	up-regulated
LOC_Os01g64520	32.72	34.26	110.24	112.9	up-regulated
LOC_Os01g64730	51.12	52.01	150.73	147.78	up-regulated
LOC_Os01g64790	26.58	22.4	88.26	87.61	up-regulated
LOC_Os01g64860	1.7	0.98	0.52	0.58	down-regulated
LOC_Os01g65110	2.69	2.56	0.8	0.4	down-regulated
LOC_Os01g65410	78	77.25	170.84	161.24	up-regulated
LOC_Os01g65420	3.04	3.81	1.46	1.67	down-regulated
LOC_Os01g65680	5.09	4.32	0.89	1.16	down-regulated
LOC_Os01g65700	0.3	0.6	2.35	1.96	up-regulated
LOC_Os01g65830	3.59	2.93	45.33	45.85	up-regulated
LOC_Os01g66010	48.57	43.18	12.59	12.76	down-regulated
LOC_Os01g66100	9.23	6.83	3.52	2.6	down-regulated
LOC_Os01g66240	26.88	26.17	64.49	66.01	up-regulated
LOC_Os01g66490	6.48	5.07	1.88	1.85	down-regulated
LOC_Os01g66510	84.83	86.97	182.68	186.3	up-regulated
LOC_Os01g66530	4.74	4.32	8.78	9.47	up-regulated
LOC_Os01g66670	0.75	0.88	2.02	2.6	up-regulated
LOC_Os01g66850	0.75	0.98	6.01	5.49	up-regulated
LOC_Os01g66860	2.74	2.56	0.09	0.12	down-regulated
LOC_Os01g66940	146.87	150.84	409.18	410.72	up-regulated
LOC_Os01g67540	5.88	6.04	0.89	0.81	down-regulated
LOC_Os01g67590	23.39	23.85	47.35	49.61	up-regulated
LOC_Os01g67630	3.19	2.37	1.13	1.27	down-regulated
LOC_Os01g67810	8.03	8.83	20.06	18.83	up-regulated
LOC_Os01g67820	3.24	4	8.17	9.7	up-regulated
LOC_Os01g67860	620.3	695.1	1999.28	2054.3	up-regulated
LOC_Os01g68000	1.35	1.12	3.01	2.83	up-regulated
LOC_Os01g68050	4.89	5.95	1.55	1.85	down-regulated
LOC_Os01g68269	3.14	2.65	0.23	0.12	down-regulated
LOC_Os01g68650	7.78	6.97	14.56	14.96	up-regulated
LOC_Os01g68680	18.5	19.62	68.53	64.51	up-regulated
LOC_Os01g68770	182.53	190.86	675.88	676.66	up-regulated
LOC_Os01g68900	4.59	2.88	1.13	1.79	down-regulated
LOC_Os01g69080	39.65	42.72	99.06	101.64	up-regulated
LOC_Os01g69279	11.22	13.06	5.54	6.58	down-regulated
LOC_Os01g69840	1.4	1.49	0.19	0.12	down-regulated
LOC_Os01g69850	95.7	94.87	44.72	44.41	down-regulated
LOC_Os01g70080	3.44	3.11	10.43	10.8	up-regulated
LOC_Os01g70210	1.15	1.12	0.66	0.4	down-regulated
LOC_Os01g70410	9.92	9.2	4.42	4.68	down-regulated
LOC_Os01g70520	2.04	1.63	12.21	10.68	up-regulated
LOC_Os01g70820	7.08	7.62	16.86	17.15	up-regulated
LOC_Os01g70890	2.29	2.09	9.49	8.14	up-regulated
LOC_Os01g71170	7.88	8.74	0.7	0.87	down-regulated
LOC_Os01g71420	7.93	8.27	4.46	3.52	down-regulated
LOC_Os01g71624	0.05	0	3.57	3.7	up-regulated
LOC_Os01g71810	0.7	0.56	1.64	1.39	up-regulated
LOC_Os01g72009	78.8	77.81	246.79	240.3	up-regulated
LOC_Os01g72080	87.37	87.34	207.43	204.78	up-regulated
LOC_Os01g72370	1.85	1.63	0.05	0.06	down-regulated
LOC_Os01g72510	1.75	1.3	3.34	3.64	up-regulated
LOC_Os01g72530	7.88	8.04	25.08	25.58	up-regulated
LOC_Os01g72570	48.43	50.39	110.71	112.56	up-regulated
LOC_Os01g72950	1.3	1.81	4.65	4.1	up-regulated
LOC_Os01g73110	7.23	5.53	1.46	0.87	down-regulated
LOC_Os01g73200	0.85	0.84	2.3	1.79	up-regulated
LOC_Os01g73530	81.64	82.69	218.05	215.99	up-regulated
LOC_Os01g73940	26.43	26.96	8.22	8.2	down-regulated
LOC_Os01g74020	22.79	23.52	0.09	0.29	down-regulated
LOC_Os01g74370	14.46	15.06	28.79	31.82	up-regulated
LOC_Os01g74410	9.72	10.04	0.99	1.21	down-regulated
LOC_Os01g74650	78.7	74.74	164.83	158.99	up-regulated
LOC_Os02g01030	122.63	126.8	279.96	291	up-regulated
LOC_Os02g01220	2.94	1.81	0.09	0.06	down-regulated
LOC_Os02g01280	63.44	65.4	151.34	154.71	up-regulated
LOC_Os02g01340	2.09	2.42	4.93	4.79	up-regulated
LOC_Os02g01540	1.25	1.44	3.19	3.58	up-regulated
LOC_Os02g01830	1.25	1.26	0.56	0.4	down-regulated
LOC_Os02g02310	0.35	0.33	1.22	1.39	up-regulated
LOC_Os02g02400	3.19	3.16	0.33	0.06	down-regulated
LOC_Os02g02410	205.47	205.17	492.6	496.54	up-regulated
LOC_Os02g02490	1.45	1.07	0.42	0.52	down-regulated
LOC_Os02g02900	2.84	2.7	7.56	6.18	up-regulated
LOC_Os02g02970	13.42	13.39	27.48	28.82	up-regulated
LOC_Os02g03320	2.59	2.05	7.89	8.2	up-regulated
LOC_Os02g03330	21.1	23.75	46.31	46.2	up-regulated
LOC_Os02g03710	1.45	1.39	9.86	8.26	up-regulated
LOC_Os02g03740	19.4	21.34	58.9	59.54	up-regulated
LOC_Os02g03830	1.15	1.3	0.47	0.23	down-regulated
LOC_Os02g04160	0.5	0.09	2.16	2.71	up-regulated
LOC_Os02g04650	9.48	8.83	30.91	29.51	up-regulated
LOC_Os02g04810	155.05	156.65	39.27	40.31	down-regulated
LOC_Os02g05470	1.1	1.02	0.56	0.46	down-regulated
LOC_Os02g05830	4.04	4.37	11.37	13.17	up-regulated
LOC_Os02g05960	4.49	3.53	1.83	1.56	down-regulated
LOC_Os02g05970	3.34	3.3	1.13	1.96	down-regulated
LOC_Os02g05980	3.04	2.46	0.99	0.69	down-regulated
LOC_Os02g06030	3.44	2.56	1.27	1.16	down-regulated
LOC_Os02g06200	1.99	1.86	0.85	0.92	down-regulated
LOC_Os02g06890	42.44	44.34	97.8	100.66	up-regulated
LOC_Os02g06930	60	57.96	125.09	132.71	up-regulated
LOC_Os02g07160	1.2	1.12	2.87	2.43	up-regulated
LOC_Os02g07260	266.06	271.37	566.86	562.72	up-regulated
LOC_Os02g07360	1.25	0.98	0.33	0.35	down-regulated
LOC_Os02g07680	61.94	61.96	147.73	150.84	up-regulated
LOC_Os02g07690	1.75	2.28	5.12	4.62	up-regulated
LOC_Os02g07730	1.75	1.81	8.27	6.18	up-regulated
LOC_Os02g07930	3.84	2.14	7.8	6.58	up-regulated
LOC_Os02g08100	18.1	15.01	34.38	34.02	up-regulated
LOC_Os02g08320	5.24	3.9	2.21	1.62	down-regulated
LOC_Os02g08420	75.01	73.35	162.01	161.99	up-regulated
LOC_Os02g08490	4.19	4.97	21.51	23.68	up-regulated
LOC_Os02g08540	8.23	8.04	18.74	17.27	up-regulated
LOC_Os02g09070	1.3	1.3	0.66	0.52	down-regulated
LOC_Os02g09240	5.54	4.88	0.23	0.12	down-regulated
LOC_Os02g09490	18.4	15.29	38.94	37.31	up-regulated
LOC_Os02g09630	1.2	1.02	0.42	0.69	down-regulated
LOC_Os02g09640	0.65	0.51	1.46	1.27	up-regulated
LOC_Os02g09810	19.6	18.55	44.58	44.99	up-regulated
LOC_Os02g09990	0.55	0.79	1.78	1.1	up-regulated
LOC_Os02g10290	138.89	141.73	54.58	54.69	down-regulated
LOC_Os02g10390	0.45	0.6	9.72	9.99	up-regulated
LOC_Os02g10520	3.49	3.16	1.03	1.1	down-regulated
LOC_Os02g10630	5.14	5.72	1.69	1.44	down-regulated
LOC_Os02g10990	1.7	2.14	0.42	0.52	down-regulated
LOC_Os02g11070	58.95	55.92	194.23	195.14	up-regulated
LOC_Os02g11859	35.66	35.51	125.23	119.37	up-regulated
LOC_Os02g12350	0.25	0.42	2.44	2.6	up-regulated
LOC_Os02g12380	4.79	4.46	16.16	15.82	up-regulated
LOC_Os02g12760	12.97	11.71	4.98	5.08	down-regulated
LOC_Os02g12790	0.95	0.93	1.97	1.96	up-regulated
LOC_Os02g12890	84.53	76.98	38.89	35.17	down-regulated
LOC_Os02g13310	13.17	13.43	5.35	5.26	down-regulated
LOC_Os02g13360	2.79	2.09	5.5	6.41	up-regulated
LOC_Os02g13660	3.69	3.86	1.78	1.91	down-regulated
LOC_Os02g13710	2.39	2.18	0.33	0.23	down-regulated
LOC_Os02g13800	0.65	0.33	3.19	3.12	up-regulated
LOC_Os02g14150	2.64	2.65	0.05	0	down-regulated
LOC_Os02g14160	37.2	33.84	4.98	5.14	down-regulated
LOC_Os02g14800	11.72	10.27	25.98	23.33	up-regulated
LOC_Os02g14840	6.58	5.53	35.61	34.71	up-regulated
LOC_Os02g14910	4.39	3.44	9.58	10.4	up-regulated
LOC_Os02g15280	0.85	0.51	1.6	1.67	up-regulated
LOC_Os02g15750	9.38	10.78	21.04	19.64	up-regulated
LOC_Os02g16030	9.08	8.41	2.21	1.67	down-regulated
LOC_Os02g16040	58.7	57.64	121.42	125.55	up-regulated
LOC_Os02g16480	1.45	1.72	0.66	0.52	down-regulated
LOC_Os02g17920	1.4	1.35	3.48	3.81	up-regulated
LOC_Os02g17940	1.8	1.49	3.9	3.7	up-regulated
LOC_Os02g17970	111.41	120.11	49.51	51.57	down-regulated
LOC_Os02g18064	2.69	3.39	1.6	1.39	down-regulated
LOC_Os02g18530	3.39	3.39	1.17	1.16	down-regulated
LOC_Os02g18880	3.24	3.11	0.8	0.52	down-regulated
LOC_Os02g19770	4.09	3.86	2.4	1.44	down-regulated
LOC_Os02g19820	256.04	244.17	701.06	693.87	up-regulated
LOC_Os02g19924	7.28	6.23	19.63	20.56	up-regulated
LOC_Os02g19970	17.21	15.9	0.94	1.04	down-regulated
LOC_Os02g20970	44.04	47.83	92.39	95.23	up-regulated
LOC_Os02g21700	6.03	4.69	2.35	3	down-regulated
LOC_Os02g22020	1.65	0.88	4.65	3.47	up-regulated
LOC_Os02g22100	0.4	0.19	5.68	5.83	up-regulated
LOC_Os02g24240	1.85	2.32	4.6	5.43	up-regulated
LOC_Os02g24598	0.7	0.65	2.3	1.96	up-regulated
LOC_Os02g24700	0.3	0.42	1.46	1.1	up-regulated
LOC_Os02g25780	1.35	1.3	3.05	3.12	up-regulated
LOC_Os02g25920	0.35	0.65	1.74	1.67	up-regulated
LOC_Os02g26190	0.8	1.02	2.82	1.91	up-regulated
LOC_Os02g26380	0.75	0.33	1.6	2.08	up-regulated
LOC_Os02g26600	11.27	9.02	4.98	3.87	down-regulated
LOC_Os02g26700	402.91	419.13	977.96	993.08	up-regulated
LOC_Os02g26720	0.65	0.51	2.91	2.43	up-regulated
LOC_Os02g26770	0.1	0.05	1.6	1.39	up-regulated
LOC_Os02g26810	0.65	0.7	9.91	8.43	up-regulated
LOC_Os02g28900	4.24	4.51	1.88	2.08	down-regulated
LOC_Os02g28980	23.54	24.45	109.73	105.91	up-regulated
LOC_Os02g29040	0.7	0.65	3.34	3.35	up-regulated
LOC_Os02g29130	0.25	0.42	2.16	2.14	up-regulated
LOC_Os02g29140	0.6	0.79	2.54	1.33	up-regulated
LOC_Os02g29960	0.5	0.33	3.8	2.95	up-regulated
LOC_Os02g30240	4.39	3.9	0.85	0.69	down-regulated
LOC_Os02g30320	0.75	1.02	2.07	2.37	up-regulated
LOC_Os02g31910	1.55	2.05	0.42	0.35	down-regulated
LOC_Os02g32060	0.45	0.6	1.6	1.62	up-regulated
LOC_Os02g32450	25.73	22.36	11.65	10.63	down-regulated
LOC_Os02g32520	46.83	51.36	164.64	165.4	up-regulated
LOC_Os02g32580	28.08	24.03	80.09	74.44	up-regulated
LOC_Os02g32660	10.52	11.16	101.79	101.12	up-regulated
LOC_Os02g32814	236.09	240.69	40.58	42.33	down-regulated
LOC_Os02g32840	0.6	0.65	6.9	7.51	up-regulated
LOC_Os02g32850	1.2	0.46	3.01	2.08	up-regulated
LOC_Os02g32860	24.94	27.8	67.45	65.78	up-regulated
LOC_Os02g33000	2.24	1.95	4.6	4.1	up-regulated
LOC_Os02g33060	0.8	0.98	2.63	1.85	up-regulated
LOC_Os02g33550	1.6	1.35	0.14	0.06	down-regulated
LOC_Os02g33580	83.29	84.97	163.65	173.89	up-regulated
LOC_Os02g33820	5.44	5.48	1.41	1.04	down-regulated
LOC_Os02g34600	16.51	16.18	78.02	78.77	up-regulated
LOC_Os02g35090	1.8	1.72	4.04	4.16	up-regulated
LOC_Os02g35329	5.49	5.58	19.68	19.69	up-regulated
LOC_Os02g35820	21.89	21.66	44.06	49.03	up-regulated
LOC_Os02g36360	14.06	13.25	30.81	30.15	up-regulated
LOC_Os02g36490	3.59	4.28	28.42	29.74	up-regulated
LOC_Os02g36530	3.04	3.63	16.35	13.51	up-regulated
LOC_Os02g36570	12.17	11.81	42.37	42.62	up-regulated
LOC_Os02g36880	2.09	1.44	3.76	3.47	up-regulated
LOC_Os02g36924	11.27	9.76	2.44	2.43	down-regulated
LOC_Os02g37060	1.35	1.07	2.72	3	up-regulated
LOC_Os02g37834	24.59	24.73	11.37	12.01	down-regulated
LOC_Os02g37930	62.24	62.84	179.48	175.33	up-regulated
LOC_Os02g37970	2.64	2.74	0.42	0.29	down-regulated
LOC_Os02g38410	25.04	27.19	61.39	59.31	up-regulated
LOC_Os02g38700	1.99	1.02	0.8	0.46	down-regulated
LOC_Os02g38860	1.85	1.44	3.8	3.23	up-regulated
LOC_Os02g38920	192.55	201.6	1699.74	1760.29	up-regulated
LOC_Os02g39160	200.08	207.31	433.79	453.17	up-regulated
LOC_Os02g39360	3.19	2.18	18.23	16.92	up-regulated
LOC_Os02g39384	2.29	2.09	0.7	0.92	down-regulated
LOC_Os02g39710	1.25	1.35	6.25	5.43	up-regulated
LOC_Os02g39850	25.43	22.31	73.89	67.86	up-regulated
LOC_Os02g40040	13.37	13.67	41.9	40.6	up-regulated
LOC_Os02g40454	3.49	3.02	9.91	7.51	up-regulated
LOC_Os02g40500	3.24	2.56	0.14	0.12	down-regulated
LOC_Os02g40510	84.23	86.78	29.97	31.99	down-regulated
LOC_Os02g40664	32.07	35.47	77.6	74.61	up-regulated
LOC_Os02g40730	2.89	2.7	0.85	0.87	down-regulated
LOC_Os02g40840	7.93	6.46	25.04	24.31	up-regulated
LOC_Os02g40900	3.99	4.83	13.15	10.86	up-regulated
LOC_Os02g41450	3.39	2.88	0.47	0.4	down-regulated
LOC_Os02g41630	159.84	157.11	341.96	341.77	up-regulated
LOC_Os02g41650	91.12	84.83	264.88	266.11	up-regulated
LOC_Os02g41670	35.01	33.61	112.55	111.46	up-regulated
LOC_Os02g41680	19.3	21.06	123.49	122.32	up-regulated
LOC_Os02g41860	2.94	2.32	0.09	0.35	down-regulated
LOC_Os02g41904	65.03	60.75	388.93	389.87	up-regulated
LOC_Os02g41910	1	0.46	2.11	1.56	up-regulated
LOC_Os02g41954	21.64	23.06	48.71	52.67	up-regulated
LOC_Os02g42350	35.11	34.72	81.12	85.7	up-regulated
LOC_Os02g42380	4.34	4.32	1.5	1.44	down-regulated
LOC_Os02g42585	3.69	3.86	22.88	24.08	up-regulated
LOC_Os02g42690	6.58	7.72	2.25	2.48	down-regulated
LOC_Os02g42720	2.04	1.63	3.15	4.85	up-regulated
LOC_Os02g42810	11.37	11.34	51.34	49.15	up-regulated
LOC_Os02g42950	46.28	49.97	115.04	117.58	up-regulated
LOC_Os02g42990	4.84	5.48	24.1	24.49	up-regulated
LOC_Os02g43020	46.18	44.34	144.3	147.03	up-regulated
LOC_Os02g43330	0.85	0.74	14.66	14.15	up-regulated
LOC_Os02g43340	6.73	5.67	13.76	14.32	up-regulated
LOC_Os02g43360	0.05	0.23	14.33	11.26	up-regulated
LOC_Os02g43840	2.09	1.35	0.47	0.98	down-regulated
LOC_Os02g44090	1.55	1.3	3.8	3.75	up-regulated
LOC_Os02g44108	9.82	8.13	4.09	4.39	down-regulated
LOC_Os02g44300	12.87	11.95	4.98	5.14	down-regulated
LOC_Os02g44310	3.04	2.93	0	0	down-regulated
LOC_Os02g44320	6.93	6.51	14.47	15.48	up-regulated
LOC_Os02g44500	51.12	51.55	102.35	107.94	up-regulated
LOC_Os02g44870	638.65	602.18	1454.64	1423.66	up-regulated
LOC_Os02g44980	35.36	32.44	88.45	83.91	up-regulated
LOC_Os02g44990	2.44	2	17.61	16.52	up-regulated
LOC_Os02g45080	0.9	0.51	1.36	1.91	up-regulated
LOC_Os02g45160	3.89	3.53	2.16	1.39	down-regulated
LOC_Os02g45380	1.35	1.07	5.12	5.37	up-regulated
LOC_Os02g45450	6.83	7.25	17.47	19.06	up-regulated
LOC_Os02g45780	20.7	17.9	103.39	105.34	up-regulated
LOC_Os02g45860	1.7	1.67	0.38	0.81	down-regulated
LOC_Os02g46030	1.9	1.72	8.78	9.99	up-regulated
LOC_Os02g46260	6.23	6.83	26.3	25.76	up-regulated
LOC_Os02g46380	27.73	26.4	90.37	93.96	up-regulated
LOC_Os02g46460	41.34	39.65	108.22	108.05	up-regulated
LOC_Os02g46473	1.55	1.21	2.87	2.89	up-regulated
LOC_Os02g46680	26.23	24.36	65.39	62.31	up-regulated
LOC_Os02g46690	9.72	9.34	22.26	22.18	up-regulated
LOC_Os02g46930	51.77	50.62	125.79	128.9	up-regulated
LOC_Os02g47210	1.7	1.53	0.42	0.69	down-regulated
LOC_Os02g47370	0.65	0.84	3.05	2.71	up-regulated
LOC_Os02g47470	23.24	24.26	52.23	51.17	up-regulated
LOC_Os02g47650	1.9	2.42	9.63	8.49	up-regulated
LOC_Os02g47660	70.07	61.82	27.71	26.33	down-regulated
LOC_Os02g47920	0.4	0.42	1.41	1.39	up-regulated
LOC_Os02g48320	24.09	21.15	9.54	7.97	down-regulated
LOC_Os02g48630	36.41	37.37	82.15	84.78	up-regulated
LOC_Os02g48640	7.43	6.88	21.98	19.58	up-regulated
LOC_Os02g48900	2.74	2.74	0.38	0.52	down-regulated
LOC_Os02g49680	1.25	0.88	30.39	30.55	up-regulated
LOC_Os02g49720	125.78	113.42	556.39	532.06	up-regulated
LOC_Os02g49840	7.68	7.48	1.22	1.39	down-regulated
LOC_Os02g49920	4.14	4.28	1.69	1.62	down-regulated
LOC_Os02g50090	0.4	0.51	1.27	1.39	up-regulated
LOC_Os02g50110	6.98	6.09	16.63	15.94	up-regulated
LOC_Os02g50130	15.26	12.64	6.95	6.29	down-regulated
LOC_Os02g50374	0.6	0.42	1.55	1.1	up-regulated
LOC_Os02g50480	30.67	32.63	68.3	67.74	up-regulated
LOC_Os02g50900	21.84	24.03	58.95	60.58	up-regulated
LOC_Os02g51060	18	17.2	5.21	4.39	down-regulated
LOC_Os02g51080	5.83	5.39	13.39	12.36	up-regulated
LOC_Os02g51110	0.75	0.74	4.46	5.54	up-regulated
LOC_Os02g51410	16.91	15.15	77.41	78.66	up-regulated
LOC_Os02g51570	3.84	3.11	10.71	10.11	up-regulated
LOC_Os02g51620	26.68	28.87	9.02	9.93	down-regulated
LOC_Os02g51680	2.64	2.32	0.56	0.87	down-regulated
LOC_Os02g51750	51.57	54.85	139.09	143.28	up-regulated
LOC_Os02g52000	2.19	2.14	15.5	16.4	up-regulated
LOC_Os02g52010	15.36	13.48	37.77	38.23	up-regulated
LOC_Os02g52130	64.53	63.17	20.15	20.62	down-regulated
LOC_Os02g52190	18.85	13.99	7.56	8.6	down-regulated
LOC_Os02g52410	9.13	10.74	23.81	23.27	up-regulated
LOC_Os02g52650	0.65	0.74	1.5	2.14	up-regulated
LOC_Os02g52930	0.55	0.6	2.54	2.89	up-regulated
LOC_Os02g52934	0.55	0.51	2.11	1.91	up-regulated
LOC_Os02g53160	2.64	1.63	4.74	4.1	up-regulated
LOC_Os02g53380	1.85	1.53	0.61	0.29	down-regulated
LOC_Os02g53400	8.43	7.07	1.08	0.69	down-regulated
LOC_Os02g54130	36.66	36.67	94.65	94.02	up-regulated
LOC_Os02g54180	4.09	5.21	0.52	0.35	down-regulated
LOC_Os02g54190	4.79	4.28	1.64	1.5	down-regulated
LOC_Os02g54590	1.7	1.44	6.34	6.41	up-regulated
LOC_Os02g54600	45.33	42.53	102.96	101.18	up-regulated
LOC_Os02g54730	41.09	41.83	14.8	16	down-regulated
LOC_Os02g54980	4.89	4.83	10.24	9.47	up-regulated
LOC_Os02g55050	2.99	4.65	11.04	10.63	up-regulated
LOC_Os02g55480	2.54	2.28	5.97	4.68	up-regulated
LOC_Os02g55890	17.8	16.32	109.87	111.63	up-regulated
LOC_Os02g56120	1.7	1.81	5.78	6.64	up-regulated
LOC_Os02g56310	31.32	28.91	89.29	90.73	up-regulated
LOC_Os02g56334	3.64	3.53	7.89	7.97	up-regulated
LOC_Os02g56380	5.98	5.3	15.83	17.9	up-regulated
LOC_Os02g56460	0.15	0.09	3.66	4.1	up-regulated
LOC_Os02g56680	0	0.05	3.05	3.06	up-regulated
LOC_Os02g56700	24.79	21.57	11.13	10.28	down-regulated
LOC_Os02g56900	26.48	26.45	102.16	97.77	up-regulated
LOC_Os02g56920	15.91	15.9	96.81	91.48	up-regulated
LOC_Os02g57000	0.2	0.42	1.88	1.91	up-regulated
LOC_Os02g57110	8.18	8.04	1.17	0.58	down-regulated
LOC_Os02g57160	75.51	72.14	261.73	263	up-regulated
LOC_Os02g57310	23.89	24.87	10.57	9.12	down-regulated
LOC_Os02g57350	10.97	10.41	30.49	26.39	up-regulated
LOC_Os02g57410	58.5	60.52	150.5	155	up-regulated
LOC_Os02g57770	12.97	12.22	3.34	2.54	down-regulated
LOC_Os02g57810	0.65	0.33	2.54	2.19	up-regulated
LOC_Os02g58070	28.43	30.26	62.43	60.87	up-regulated
LOC_Os02g58150	5.19	5.72	14.42	15.42	up-regulated
LOC_Os02g58170	1.99	1.72	0.75	0.87	down-regulated
LOC_Os02g58214	4.94	4.88	0.38	0.35	down-regulated
LOC_Os02g58540	1.65	1.3	0.52	0.69	down-regulated
LOC_Os03g01014	0.6	0.98	4.89	3.93	up-regulated
LOC_Os03g01020	0.6	0.42	4.37	4.33	up-regulated
LOC_Os03g01442	2.29	2.32	0.66	0.81	down-regulated
LOC_Os03g01720	21.79	20.73	2.49	3.06	down-regulated
LOC_Os03g02240	20.1	17.62	6.15	4.91	down-regulated
LOC_Os03g02280	3.49	2.79	1.69	1.27	down-regulated
LOC_Os03g02300	0.6	0.37	5.31	4.45	up-regulated
LOC_Os03g02460	2.84	1.81	11.7	11.67	up-regulated
LOC_Os03g02514	101.44	105.56	262.81	266.86	up-regulated
LOC_Os03g02530	37.8	38.49	93.57	90.96	up-regulated
LOC_Os03g02670	1.05	1.12	0.28	0.23	down-regulated
LOC_Os03g02740	4.64	5.39	1.88	1.62	down-regulated
LOC_Os03g03164	2.54	2.79	1.22	1.21	down-regulated
LOC_Os03g03200	5.98	6.18	21.14	20.79	up-regulated
LOC_Os03g03280	13.81	11.85	6.34	5.95	down-regulated
LOC_Os03g03334	1.85	1.53	8.6	7.85	up-regulated
LOC_Os03g03450	28.73	27.61	112.4	108.28	up-regulated
LOC_Os03g03540	0.95	1.26	1.69	3.47	up-regulated
LOC_Os03g03550	2.09	1.72	6.95	6.29	up-regulated
LOC_Os03g03720	4.89	3.9	10.57	9.41	up-regulated
LOC_Os03g03724	7.28	8.97	0.19	0.12	down-regulated
LOC_Os03g03910	1.65	1.67	13.58	14.03	up-regulated
LOC_Os03g03980	0.2	0.14	1.41	1.44	up-regulated
LOC_Os03g03990	1.45	0.51	2.4	1.96	up-regulated
LOC_Os03g04000	28.93	29.61	74.08	78.31	up-regulated
LOC_Os03g04100	44.73	45.32	95.96	88.94	up-regulated
LOC_Os03g04110	13.07	10.23	30.3	32.22	up-regulated
LOC_Os03g04120	1.1	0.84	3.76	4.27	up-regulated
LOC_Os03g04250	25.58	27.84	11.23	13.92	down-regulated
LOC_Os03g04580	1.25	1.07	2.72	2.37	up-regulated
LOC_Os03g04620	3.94	4.93	2.16	1.67	down-regulated
LOC_Os03g04660	2.59	2.18	1.08	1.21	down-regulated
LOC_Os03g04770	7.48	6.18	47.16	46.78	up-regulated
LOC_Os03g04920	170.81	180.54	350.88	353.66	up-regulated
LOC_Os03g05530	10.27	12.09	2.82	2.89	down-regulated
LOC_Os03g05560	1.45	1.26	0.19	0.4	down-regulated
LOC_Os03g06139	5.54	6.32	1.69	2.02	down-regulated
LOC_Os03g06200	91.17	85.25	180.98	179.14	up-regulated
LOC_Os03g06390	7.33	6	20.62	17.96	up-regulated
LOC_Os03g06580	1.6	2	4.37	3.06	up-regulated
LOC_Os03g06674	1.2	1.39	0.47	0.58	down-regulated
LOC_Os03g06930	8.38	8.27	2.3	2.25	down-regulated
LOC_Os03g07300	18.45	17.43	50.68	51.05	up-regulated
LOC_Os03g07480	11.32	13.2	2.82	2.83	down-regulated
LOC_Os03g07600	0.65	0.7	13.2	13.11	up-regulated
LOC_Os03g07890	10.47	10.74	23.25	19.29	up-regulated
LOC_Os03g07960	1.25	1.26	11.41	12.07	up-regulated
LOC_Os03g08250	2.29	2.88	0.75	0.92	down-regulated
LOC_Os03g08310	25.73	24.91	57.45	57.35	up-regulated
LOC_Os03g08320	134.65	118.3	270.28	269.69	up-regulated
LOC_Os03g08350	0.55	0.65	1.69	1.73	up-regulated
LOC_Os03g08460	0	0	1.46	1.27	up-regulated
LOC_Os03g08470	4.04	4.56	0.19	0.4	down-regulated
LOC_Os03g08490	6.48	4.42	0.23	0.06	down-regulated
LOC_Os03g08520	64.08	57.96	7.14	6.12	down-regulated
LOC_Os03g08580	85.68	87.15	9.16	7.97	down-regulated
LOC_Os03g08920	0.8	0.56	1.6	1.62	up-regulated
LOC_Os03g08930	19.85	16.45	107.75	100.66	up-regulated
LOC_Os03g08940	14.41	11.25	27.48	23.85	up-regulated
LOC_Os03g09020	1.3	1.49	0.09	0.06	down-regulated
LOC_Os03g09070	26.53	21.2	66.32	63.06	up-regulated
LOC_Os03g09140	0.45	0.74	1.32	1.44	up-regulated
LOC_Os03g09170	12.12	11.81	42.89	42.97	up-regulated
LOC_Os03g09970	3.74	4.46	2.4	1.39	down-regulated
LOC_Os03g09980	10.22	9.81	4.46	5.2	down-regulated
LOC_Os03g10140	39.35	33.19	88.31	90.9	up-regulated
LOC_Os03g10300	0.95	0.7	1.78	2.6	up-regulated
LOC_Os03g10320	1.7	1.53	4.27	4.27	up-regulated
LOC_Os03g10390	3.69	3.11	9.44	7.8	up-regulated
LOC_Os03g10880	0.3	0.42	1.41	1.44	up-regulated
LOC_Os03g11130	1.55	1.39	0.61	0.69	down-regulated
LOC_Os03g11510	15.96	15.9	6.48	6.12	down-regulated
LOC_Os03g11680	3.54	3.77	7.23	9.59	up-regulated
LOC_Os03g11734	23.29	24.03	2.68	3.81	down-regulated
LOC_Os03g12110	5.83	5.25	13.86	12.99	up-regulated
LOC_Os03g12270	1.99	1.77	0.33	0.4	down-regulated
LOC_Os03g12390	28.38	20.22	11.04	13.28	down-regulated
LOC_Os03g12510	0.1	0	8.5	8.43	up-regulated
LOC_Os03g12570	1.75	2.18	0.66	0.75	down-regulated
LOC_Os03g12660	1.35	0.88	2.3	2.43	up-regulated
LOC_Os03g12790	8.53	6.14	1.74	2.43	down-regulated
LOC_Os03g12820	4.94	5.72	31.99	30.09	up-regulated
LOC_Os03g12860	5.83	5.62	17.14	16.75	up-regulated
LOC_Os03g13130	30.57	33.65	13.53	14.61	down-regulated
LOC_Os03g13210	3.69	2.56	1.13	0.81	down-regulated
LOC_Os03g13300	13.47	13.99	61.63	58.91	up-regulated
LOC_Os03g13520	1.65	1.44	0.66	0.58	down-regulated
LOC_Os03g13740	4.04	3.58	7.66	8.49	up-regulated
LOC_Os03g14010	22.04	21.06	67.22	66.93	up-regulated
LOC_Os03g14080	33.26	32.03	15.55	14.03	down-regulated
LOC_Os03g14110	0.5	0.37	1.88	1.21	up-regulated
LOC_Os03g14140	0.05	0	3.76	3.81	up-regulated
LOC_Os03g14210	3.44	3.95	1.88	1.67	down-regulated
LOC_Os03g14334	13.52	13.43	3.62	3.52	down-regulated
LOC_Os03g14590	118.79	119.79	246.37	249.31	up-regulated
LOC_Os03g14915	0.45	0.28	1.55	1.33	up-regulated
LOC_Os03g15020	63.64	61.45	177.88	172.5	up-regulated
LOC_Os03g15080	1.05	0.74	2.35	2.25	up-regulated
LOC_Os03g15210	0.65	0.74	1.46	1.85	up-regulated
LOC_Os03g15220	3.39	3.44	10.19	8.84	up-regulated
LOC_Os03g15250	4.59	4.83	2.02	2.25	down-regulated
LOC_Os03g15270	27.48	28.45	145.14	141.03	up-regulated
LOC_Os03g15320	0.5	0.51	1.97	2.31	up-regulated
LOC_Os03g15330	0.6	0.56	1.83	1.85	up-regulated
LOC_Os03g15370	1.2	1.44	0.47	0.87	down-regulated
LOC_Os03g15460	1.3	1.77	8.36	8.14	up-regulated
LOC_Os03g15530	9.87	8.65	25.98	27.95	up-regulated
LOC_Os03g15890	19.95	21.85	48.29	53.3	up-regulated
LOC_Os03g15960	7.33	7.25	28.65	26.97	up-regulated
LOC_Os03g16260	2.34	1.91	16.06	15.07	up-regulated
LOC_Os03g16860	31.27	29.33	416.36	415.69	up-regulated
LOC_Os03g16960	15.41	14.97	4.51	6.18	down-regulated
LOC_Os03g17070	1.8	2.05	3.71	4.91	up-regulated
LOC_Os03g17200	5.54	6.65	2.91	2.77	down-regulated
LOC_Os03g17600	3.74	3.02	6.81	7.74	up-regulated
LOC_Os03g17670	1.4	1.12	2.72	2.71	up-regulated
LOC_Os03g17730	44.19	46.53	126.54	124.91	up-regulated
LOC_Os03g17760	8.33	7.39	25.51	25.35	up-regulated
LOC_Os03g17800	0.45	0.56	1.74	2.31	up-regulated
LOC_Os03g18030	4.24	4	0.7	0.75	down-regulated
LOC_Os03g18070	189.21	202.62	484.52	482.22	up-regulated
LOC_Os03g18110	6.18	4.69	1.46	1.39	down-regulated
LOC_Os03g18200	8.33	9.25	24.9	25.41	up-regulated
LOC_Os03g18220	240.78	244.03	1531.34	1503.82	up-regulated
LOC_Os03g18490	3.54	2.93	10.57	9.53	up-regulated
LOC_Os03g18560	1.25	0.56	2.07	2.48	up-regulated
LOC_Os03g18600	1.99	2.09	4.09	4.16	up-regulated
LOC_Os03g18770	171.71	144.7	529.94	510.34	up-regulated
LOC_Os03g18870	16.11	14.6	5.87	6.12	down-regulated
LOC_Os03g19250	72.86	71.07	221.52	217.83	up-regulated
LOC_Os03g19270	5.59	5.39	131.9	120.7	up-regulated
LOC_Os03g19380	2.24	2.18	5.5	4.68	up-regulated
LOC_Os03g19560	10.47	8.27	66.32	66.18	up-regulated
LOC_Os03g19900	0.2	0.56	2.25	1.62	up-regulated
LOC_Os03g20090	5.79	5.25	12.02	10.57	up-regulated
LOC_Os03g20120	15.91	12.41	48.71	48.74	up-regulated
LOC_Os03g20700	17.31	18.69	79.34	85.41	up-regulated
LOC_Os03g20900	14.96	17.34	6.86	7.51	down-regulated
LOC_Os03g21030	31.92	27.7	115.5	115.96	up-regulated
LOC_Os03g21040	364.76	322.91	916.01	896.75	up-regulated
LOC_Os03g21370	14.36	17.34	39.27	45.51	up-regulated
LOC_Os03g21400	4.69	3.77	0.85	0.52	down-regulated
LOC_Os03g21419	1.94	2.28	0.28	0.35	down-regulated
LOC_Os03g21480	2.69	2.37	6.15	7.05	up-regulated
LOC_Os03g21640	15.91	18.36	38.24	38.46	up-regulated
LOC_Os03g21820	29.37	27.61	12.45	13.98	down-regulated
LOC_Os03g21960	1.9	1.86	0	0	down-regulated
LOC_Os03g21970	104.98	102.59	51.25	50.07	down-regulated
LOC_Os03g22050	21.94	23.38	5.03	4.16	down-regulated
LOC_Os03g22370	0.1	0.09	2.44	1.27	up-regulated
LOC_Os03g22490	58.5	46.02	147.12	140.39	up-regulated
LOC_Os03g22680	40.45	41.69	17.38	16.63	down-regulated
LOC_Os03g22790	51.02	46.67	135.28	118.22	up-regulated
LOC_Os03g22810	190.16	201.46	459.62	467.37	up-regulated
LOC_Os03g22820	1.35	0.74	4.79	5.02	up-regulated
LOC_Os03g24560	4.69	3.63	1.55	1.56	down-regulated
LOC_Os03g25270	57.5	58.15	122.08	122.72	up-regulated
LOC_Os03g25400	59.65	59.27	180.8	184.34	up-regulated
LOC_Os03g25760	16.46	16.92	35.23	35.75	up-regulated
LOC_Os03g25770	6.48	7.25	17.43	19.35	up-regulated
LOC_Os03g26460	14.11	14.04	42.09	39.04	up-regulated
LOC_Os03g26870	1.8	2.28	10.05	10.16	up-regulated
LOC_Os03g26910	2.49	1.63	4.42	4.85	up-regulated
LOC_Os03g27019	51.62	54.52	596.88	616.02	up-regulated
LOC_Os03g27120	6.43	6.55	0.61	0.58	down-regulated
LOC_Os03g27230	64.83	68.28	260.13	253.76	up-regulated
LOC_Os03g27370	2.24	2	0.52	0.64	down-regulated
LOC_Os03g27590	3.89	3.86	1.22	1.5	down-regulated
LOC_Os03g27990	52.61	58.06	15.97	15.77	down-regulated
LOC_Os03g28270	0.85	0.79	1.64	1.67	up-regulated
LOC_Os03g28300	0.65	1.67	2.58	2.25	up-regulated
LOC_Os03g29850	3.34	2.46	1.46	1.04	down-regulated
LOC_Os03g29930	0.5	0.46	2.21	1.21	up-regulated
LOC_Os03g29970	0.65	0.65	1.78	1.39	up-regulated
LOC_Os03g30060	2.54	2	5.4	4.27	up-regulated
LOC_Os03g30260	23.84	26.59	58.15	55.61	up-regulated
LOC_Os03g30740	1.9	1.86	10.52	10.74	up-regulated
LOC_Os03g31690	54.26	55.83	143.22	138.54	up-regulated
LOC_Os03g32420	4.84	3.86	9.96	9.7	up-regulated
LOC_Os03g32790	8.88	8.92	2.91	2.25	down-regulated
LOC_Os03g33090	1.5	1.3	12.21	11.67	up-regulated
LOC_Os03g35886	1.25	1.21	0.38	0.64	down-regulated
LOC_Os03g36000	2.99	2.88	0	0.23	down-regulated
LOC_Os03g36830	6.58	8.41	0.28	0.87	down-regulated
LOC_Os03g37470	3.69	4.04	0.61	0.64	down-regulated
LOC_Os03g37490	25.78	25.98	55.9	53.88	up-regulated
LOC_Os03g37810	6.88	4.97	12.96	12.82	up-regulated
LOC_Os03g38940	11.52	10.27	5.31	4.85	down-regulated
LOC_Os03g38950	11.67	9.48	1.78	1.67	down-regulated
LOC_Os03g39610	1.5	1.26	21.23	19.69	up-regulated
LOC_Os03g40540	18.65	17.48	48.85	47.93	up-regulated
LOC_Os03g40670	8.58	8.46	25.32	26.57	up-regulated
LOC_Os03g40770	10.92	9.58	20.25	21.48	up-regulated
LOC_Os03g41060	19.55	18.27	45.99	44.29	up-regulated
LOC_Os03g41460	41.09	44.48	14.23	15.13	down-regulated
LOC_Os03g41480	23.89	25.1	5.03	5.72	down-regulated
LOC_Os03g42100	0.65	0.6	3.01	3.64	up-regulated
LOC_Os03g42464	27.13	25.66	53.45	52.61	up-regulated
LOC_Os03g43400	1.05	1.07	3.01	2.66	up-regulated
LOC_Os03g43440	1.5	0.98	0	0.06	down-regulated
LOC_Os03g43720	20.9	19.38	95.54	97.14	up-regulated
LOC_Os03g43770	1.3	1.02	2.54	3	up-regulated
LOC_Os03g44380	21.84	18.31	86.24	84.32	up-regulated
LOC_Os03g44950	3.89	3.16	0.19	0.35	down-regulated
LOC_Os03g45250	0.95	0.98	21.56	20.5	up-regulated
LOC_Os03g45730	66.68	68.14	153.79	151.71	up-regulated
LOC_Os03g45920	5.39	5.21	2.72	2.43	down-regulated
LOC_Os03g46550	17.55	20.31	6.11	6.01	down-regulated
LOC_Os03g47280	4.49	4.32	25.46	24.6	up-regulated
LOC_Os03g47530	5.34	3.25	9.72	10.22	up-regulated
LOC_Os03g47610	23.14	24.4	3.62	3.87	down-regulated
LOC_Os03g47650	0.5	0.7	6.53	6.18	up-regulated
LOC_Os03g47730	3.19	2.23	1.32	1.04	down-regulated
LOC_Os03g47940	12.22	9.95	25.08	24.2	up-regulated
LOC_Os03g48000	14.56	15.99	36.69	37.54	up-regulated
LOC_Os03g48540	27.98	24.31	8.64	9.53	down-regulated
LOC_Os03g49380	210.36	213.49	576.63	571.44	up-regulated
LOC_Os03g49440	20	17.38	71.87	66.36	up-regulated
LOC_Os03g49730	23.74	22.68	46.17	46.89	up-regulated
LOC_Os03g49880	7.48	6.6	2.35	2.48	down-regulated
LOC_Os03g50130	4.14	4.51	21.98	24.08	up-regulated
LOC_Os03g50310	0.15	0.09	2.54	3.35	up-regulated
LOC_Os03g50490	8.28	8.55	26.3	26.62	up-regulated
LOC_Os03g50970	1	1.49	0.33	0.23	down-regulated
LOC_Os03g51010	2.24	2.05	7	5.54	up-regulated
LOC_Os03g51030	284.22	290.75	122.41	126.65	down-regulated
LOC_Os03g51350	1.45	1.81	10.15	10.45	up-regulated
LOC_Os03g51390	0.55	1.07	3.48	3.41	up-regulated
LOC_Os03g51430	8.63	8.32	2.3	2.25	down-regulated
LOC_Os03g51459	2.79	2.88	7.09	5.95	up-regulated
LOC_Os03g51530	0.05	0	6.48	4.97	up-regulated
LOC_Os03g51740	0.8	0.65	4.65	4.27	up-regulated
LOC_Os03g51920	2.04	1.72	6.01	4.5	up-regulated
LOC_Os03g51960	1.25	1.35	3.24	3.12	up-regulated
LOC_Os03g52070	2.54	2.28	0.75	0.52	down-regulated
LOC_Os03g52420	1.2	1.39	3.34	3.35	up-regulated
LOC_Os03g52660	0.7	0.7	1.97	1.73	up-regulated
LOC_Os03g52720	0.55	0.51	1.08	1.33	up-regulated
LOC_Os03g52910	7.28	7.58	17.71	19.81	up-regulated
LOC_Os03g53080	9.48	9.06	18.79	18.48	up-regulated
LOC_Os03g53200	21.3	19.71	43.12	41.98	up-regulated
LOC_Os03g53300	9.23	9.71	3.9	3.18	down-regulated
LOC_Os03g53390	6.48	5.81	13.39	13.51	up-regulated
LOC_Os03g53400	0.2	0.51	1.41	1.79	up-regulated
LOC_Os03g53900	0.45	0.28	1.6	1.39	up-regulated
LOC_Os03g54160	0.8	1.07	136.92	126.7	up-regulated
LOC_Os03g54170	0.05	0.05	9.96	10.68	up-regulated
LOC_Os03g54870	0.3	0.65	2.4	2.95	up-regulated
LOC_Os03g55260	2.09	1.72	0.56	0.23	down-regulated
LOC_Os03g55420	6.93	4.56	24.99	26.39	up-regulated
LOC_Os03g55430	7.78	8.46	30.2	31.19	up-regulated
LOC_Os03g55540	30.07	30.07	78.54	72.13	up-regulated
LOC_Os03g55590	7.68	6.23	48.8	47.01	up-regulated
LOC_Os03g55660	3.59	4.18	9.35	8.14	up-regulated
LOC_Os03g55770	0.05	0.14	3.48	3.47	up-regulated
LOC_Os03g55930	3.24	2.37	5.82	5.37	up-regulated
LOC_Os03g56050	7.03	5.07	16.3	12.53	up-regulated
LOC_Os03g56200	2.89	2.74	12.21	11.43	up-regulated
LOC_Os03g56540	1.45	1.72	2.96	3.7	up-regulated
LOC_Os03g56670	0.6	0.23	3.43	2.77	up-regulated
LOC_Os03g57190	3.09	2.74	1.46	1.27	down-regulated
LOC_Os03g57310	7.28	5.35	13.62	12.36	up-regulated
LOC_Os03g57340	88.17	95.57	199.73	198.55	up-regulated
LOC_Os03g57490	1.35	1.12	7.66	7.97	up-regulated
LOC_Os03g57640	6.83	4.83	49.13	46.6	up-regulated
LOC_Os03g57690	3.09	3.02	8.69	9.18	up-regulated
LOC_Os03g57900	4.09	2.97	8.74	8.55	up-regulated
LOC_Os03g58230	33.56	30.4	71.16	62.89	up-regulated
LOC_Os03g58300	6.03	6.74	18.88	18.65	up-regulated
LOC_Os03g58410	3.24	2.74	1.27	1.67	down-regulated
LOC_Os03g58570	2.94	3.16	8.6	8.32	up-regulated
LOC_Os03g58580	1.75	1.44	0.19	0.12	down-regulated
LOC_Os03g58610	0.85	0.51	2.02	1.85	up-regulated
LOC_Os03g58764	7.83	6.74	23.67	23.97	up-regulated
LOC_Os03g58790	6.83	6.46	14.75	14.09	up-regulated
LOC_Os03g58850	11.42	9.95	22.92	21.66	up-regulated
LOC_Os03g58880	2.59	4.37	19.78	19	up-regulated
LOC_Os03g58890	6.58	5.62	106.06	108.98	up-regulated
LOC_Os03g58970	26.13	26.26	61.53	62.43	up-regulated
LOC_Os03g59090	0.45	0.74	4.6	5.66	up-regulated
LOC_Os03g59110	1.6	1.72	0.38	0.4	down-regulated
LOC_Os03g59120	3.79	3.35	2.25	0.92	down-regulated
LOC_Os03g59180	11.37	13.94	26.26	27.49	up-regulated
LOC_Os03g59320	0.35	0.74	10.85	11.9	up-regulated
LOC_Os03g59360	17.21	15.11	7.61	6.58	down-regulated
LOC_Os03g59550	1	0.7	2.96	2.54	up-regulated
LOC_Os03g59570	0.5	0.33	1.32	1.27	up-regulated
LOC_Os03g59670	6.33	7.11	14.61	13.8	up-regulated
LOC_Os03g60210	0.2	0.19	2.63	3.23	up-regulated
LOC_Os03g60430	12.17	9.85	4.56	4.56	down-regulated
LOC_Os03g60509	5.29	3.77	0.89	1.73	down-regulated
LOC_Os03g60840	51.77	45.09	109.45	109.84	up-regulated
LOC_Os03g60850	2.44	2.65	5.73	5.54	up-regulated
LOC_Os03g61090	0.8	0.7	3.15	3.06	up-regulated
LOC_Os03g61150	18.1	15.34	4.13	4.5	down-regulated
LOC_Os03g61240	4.34	4.83	9.91	10.63	up-regulated
LOC_Os03g61490	27.43	23.66	70.88	73.17	up-regulated
LOC_Os03g61500	11.12	8.32	21.33	21.71	up-regulated
LOC_Os03g61900	9.53	7.76	3.9	2.66	down-regulated
LOC_Os03g61960	130.51	137.22	588.94	575.95	up-regulated
LOC_Os03g62160	2.49	3.63	7	7.45	up-regulated
LOC_Os03g62810	0.4	0.33	1.27	1.27	up-regulated
LOC_Os03g63060	14.66	14.41	3.01	3	down-regulated
LOC_Os03g63330	26.78	26.08	121.38	121.45	up-regulated
LOC_Os03g63360	1.45	1.72	3.66	3.75	up-regulated
LOC_Os03g63370	0.9	1.12	3.48	2.71	up-regulated
LOC_Os03g63480	3.39	3.95	15.45	12.99	up-regulated
LOC_Os03g63760	3.59	4.51	10.29	9.3	up-regulated
LOC_Os03g63970	5.98	4.79	37.44	36.73	up-regulated
LOC_Os03g64140	7.53	7.02	1.64	2.25	down-regulated
LOC_Os03g64150	2.29	2.09	0.52	0.35	down-regulated
LOC_Os03g64170	2.59	2.65	1.27	0.81	down-regulated
LOC_Os03g64260	4.39	3.67	8.5	7.62	up-regulated
LOC_Os04g01150	1.8	1.81	0.7	0.87	down-regulated
LOC_Os04g01320	9.63	12.18	5.68	4.68	down-regulated
LOC_Os04g01490	3.69	4.09	0.52	0.87	down-regulated
LOC_Os04g01610	2.59	1.49	0.89	1.1	down-regulated
LOC_Os04g01650	3.19	2.65	0.61	0.69	down-regulated
LOC_Os04g01674	3.69	3.53	1.46	1.62	down-regulated
LOC_Os04g01690	43.69	42.67	14	14.09	down-regulated
LOC_Os04g01710	8.83	8.04	0	0	down-regulated
LOC_Os04g01740	1.15	1.16	3.8	3.87	up-regulated
LOC_Os04g02920	1.2	1.49	4.89	4.68	up-regulated
LOC_Os04g04060	8.78	7.3	4.13	3.58	down-regulated
LOC_Os04g04330	8.08	6.41	1.55	1.1	down-regulated
LOC_Os04g05010	7.93	5.86	17	16.23	up-regulated
LOC_Os04g05070	26.83	20.87	7.42	8.2	down-regulated
LOC_Os04g05650	0.6	0.14	10.66	9.53	up-regulated
LOC_Os04g06520	3.14	2.32	13.43	12.24	up-regulated
LOC_Os04g07130	1.25	2.05	0.61	0.92	down-regulated
LOC_Os04g07150	1.65	2.6	0.75	0.81	down-regulated
LOC_Os04g07280	21.3	19.66	8.74	8.49	down-regulated
LOC_Os04g07600	2.94	3.39	0.85	1.21	down-regulated
LOC_Os04g07920	1.65	1.35	0.66	0.23	down-regulated
LOC_Os04g08350	40.25	38.81	14	16.17	down-regulated
LOC_Os04g09450	0.55	0.51	1.17	1.33	up-regulated
LOC_Os04g10060	2.39	2.51	0.19	0.64	down-regulated
LOC_Os04g10350	43.09	43.28	95.21	98.81	up-regulated
LOC_Os04g11390	20.95	23.15	9.49	9.7	down-regulated
LOC_Os04g11400	17.06	18.87	3.9	3.98	down-regulated
LOC_Os04g11540	1.7	1.44	0.23	0.06	down-regulated
LOC_Os04g12499	3.54	2.74	1.03	1.27	down-regulated
LOC_Os04g12744	6.43	6.79	13.76	13.74	up-regulated
LOC_Os04g12960	0.35	0.37	3.48	2.77	up-regulated
LOC_Os04g13150	0.05	0.05	1.64	1.33	up-regulated
LOC_Os04g13160	0.8	0.65	1.22	2.19	up-regulated
LOC_Os04g14690	17.16	16.18	1.5	1.44	down-regulated
LOC_Os04g14810	4.74	5.11	1.55	1.39	down-regulated
LOC_Os04g15840	10.62	10.41	0.09	0.17	down-regulated
LOC_Os04g16722	4.19	8	26.82	25.06	up-regulated
LOC_Os04g17100	120.59	118.25	346.23	343.33	up-regulated
LOC_Os04g17650	1.15	1.53	0.56	0.52	down-regulated
LOC_Os04g17660	18.3	16.22	60.36	57.06	up-regulated
LOC_Os04g20164	14.61	14.36	7.89	6.35	down-regulated
LOC_Os04g20400	1.5	1.49	3.57	3.12	up-regulated
LOC_Os04g23220	10.97	8.27	4.42	2.54	down-regulated
LOC_Os04g23360	1.55	1.49	4.93	5.37	up-regulated
LOC_Os04g23760	9.23	8.79	3.95	3.06	down-regulated
LOC_Os04g25060	1.3	1.35	0.56	0.46	down-regulated
LOC_Os04g28250	13.27	10.41	5.45	5.31	down-regulated
LOC_Os04g28420	0.3	0.51	3.99	4.16	up-regulated
LOC_Os04g30420	10.57	8.18	21.61	20.73	up-regulated
LOC_Os04g30770	0.8	0.46	1.13	1.5	up-regulated
LOC_Os04g30930	18.7	16.78	7.23	7.1	down-regulated
LOC_Os04g31120	2.49	2.93	1.08	1.33	down-regulated
LOC_Os04g31460	0.45	0.37	1.83	1.33	up-regulated
LOC_Os04g31790	0.35	0.19	7.7	7.62	up-regulated
LOC_Os04g32790	0.7	0.42	1.27	1.16	up-regulated
LOC_Os04g32920	26.03	25.15	90.66	94.88	up-regulated
LOC_Os04g33190	11.92	10.92	53.27	57	up-regulated
LOC_Os04g33310	2.04	2.14	0.75	1.1	down-regulated
LOC_Os04g33370	2.09	1.63	0.75	0.64	down-regulated
LOC_Os04g33390	11.32	9.39	24.8	24.49	up-regulated
LOC_Os04g33570	0.75	1.16	3.48	3.81	up-regulated
LOC_Os04g33600	0.45	0.56	1.13	1.27	up-regulated
LOC_Os04g33660	3.69	3.35	10.33	11.09	up-regulated
LOC_Os04g33670	2.74	2	1.22	1.1	down-regulated
LOC_Os04g33760	0.8	0.7	1.46	1.73	up-regulated
LOC_Os04g33820	15.66	12.46	39.36	37.6	up-regulated
LOC_Os04g33830	0.25	0.46	10.9	12.13	up-regulated
LOC_Os04g33870	1.05	0.84	2.63	3.06	up-regulated
LOC_Os04g34180	5.14	4.09	1.64	1.67	down-regulated
LOC_Os04g34540	3.74	3.58	1.27	1.21	down-regulated
LOC_Os04g34600	4.14	2.32	0.52	0.46	down-regulated
LOC_Os04g35060	53.26	56.29	125.79	126.13	up-regulated
LOC_Os04g36640	5.54	4.88	10.8	10.86	up-regulated
LOC_Os04g36720	6.43	6.55	26.12	27.03	up-regulated
LOC_Os04g37490	2.44	2.37	6.48	4.91	up-regulated
LOC_Os04g37580	4.79	5.62	11.04	11.03	up-regulated
LOC_Os04g37619	37.9	39.46	79.52	83.33	up-regulated
LOC_Os04g37670	14.71	14.87	33.07	34.94	up-regulated
LOC_Os04g37880	3.09	1.91	6.34	7.45	up-regulated
LOC_Os04g38410	0.8	0.6	7.47	7.39	up-regulated
LOC_Os04g38600	0.25	0.19	8.83	9.01	up-regulated
LOC_Os04g38720	6.73	5.95	2.96	3.35	down-regulated
LOC_Os04g38790	9.23	7.76	19.12	17.27	up-regulated
LOC_Os04g39864	1.5	1.81	0.61	0.69	down-regulated
LOC_Os04g39880	91.76	97.1	30.72	28.99	down-regulated
LOC_Os04g40040	700.59	714.86	268.54	273.74	down-regulated
LOC_Os04g40070	2.49	2.14	13.15	12.88	up-regulated
LOC_Os04g40200	1.85	1.44	0.7	0.69	down-regulated
LOC_Os04g40440	1.7	1.95	4.18	4.22	up-regulated
LOC_Os04g41310	0.95	0.79	2.68	2.25	up-regulated
LOC_Os04g41340	2.79	2.74	6.29	7.1	up-regulated
LOC_Os04g41370	2.79	3.81	1.32	1.73	down-regulated
LOC_Os04g41460	47.78	51.74	114.66	116.94	up-regulated
LOC_Os04g41560	20.85	19.29	60.03	60.87	up-regulated
LOC_Os04g41960	38.65	34.16	123.96	126.07	up-regulated
LOC_Os04g42430	94.81	97.75	196.63	198.89	up-regulated
LOC_Os04g42520	93.91	91.62	38.71	39.73	down-regulated
LOC_Os04g42950	1.85	1.91	0.14	0.29	down-regulated
LOC_Os04g42980	10.57	8.32	24.19	24.66	up-regulated
LOC_Os04g43070	1.85	0.88	10.71	9.99	up-regulated
LOC_Os04g43390	1.45	1.21	0.42	0.35	down-regulated
LOC_Os04g43580	46.08	42.67	10.1	9.99	down-regulated
LOC_Os04g43710	2.54	2.18	0.38	0.52	down-regulated
LOC_Os04g43990	6.23	5.67	13.2	12.07	up-regulated
LOC_Os04g44100	0.45	0.74	1.46	1.33	up-regulated
LOC_Os04g44180	1.2	1.67	0.42	0.17	down-regulated
LOC_Os04g44190	1.35	1.77	0.56	0.92	down-regulated
LOC_Os04g44210	12.67	13.06	5.73	6.81	down-regulated
LOC_Os04g44340	2.79	3.21	8.08	6.81	up-regulated
LOC_Os04g44470	0.65	0.28	2.21	1.79	up-regulated
LOC_Os04g44500	1.7	1.86	10.62	10.63	up-regulated
LOC_Os04g44510	2.69	2	7.61	8.09	up-regulated
LOC_Os04g44530	20.3	20.31	41.66	40.6	up-regulated
LOC_Os04g44550	5.49	5.53	13.9	14.44	up-regulated
LOC_Os04g44730	1.55	1.63	4.04	5.31	up-regulated
LOC_Os04g44790	2.09	2.05	7.23	7.05	up-regulated
LOC_Os04g44820	141.83	137.26	277.75	282.05	up-regulated
LOC_Os04g45000	11.17	10.92	30.25	27.6	up-regulated
LOC_Os04g45130	1	1.16	2.72	3	up-regulated
LOC_Os04g45340	5.83	6.41	13.01	13.17	up-regulated
LOC_Os04g45480	1.45	2	4.98	4.68	up-regulated
LOC_Os04g45810	0.85	0.46	3.24	2.89	up-regulated
LOC_Os04g45890	0.05	0.14	1.6	2.02	up-regulated
LOC_Os04g45940	27.43	27.24	69.8	67.63	up-regulated
LOC_Os04g45950	1.94	1.72	5.59	6.47	up-regulated
LOC_Os04g46130	2.64	2.32	0.09	0.29	down-regulated
LOC_Os04g46160	0.6	0.6	1.41	1.21	up-regulated
LOC_Os04g46200	4.74	3.35	14.8	14.5	up-regulated
LOC_Os04g46580	0.55	0.7	3.15	2.54	up-regulated
LOC_Os04g46660	8.83	7.62	3.62	3.52	down-regulated
LOC_Os04g46830	1.9	1.07	3.57	5.08	up-regulated
LOC_Os04g46980	48.23	45.27	18.27	17.61	down-regulated
LOC_Os04g47190	9.72	9.11	43.68	42.62	up-regulated
LOC_Os04g47420	6.83	3.72	11.32	11.84	up-regulated
LOC_Os04g47720	8.83	6.69	20.15	21.31	up-regulated
LOC_Os04g47840	7.38	6.65	1.36	1.62	down-regulated
LOC_Os04g48290	23.59	22.08	54.39	52.21	up-regulated
LOC_Os04g48830	3.94	3.49	8.64	6.93	up-regulated
LOC_Os04g48840	14.61	14.92	33.16	31.24	up-regulated
LOC_Os04g48850	1.3	1.44	21.98	25.47	up-regulated
LOC_Os04g48870	1.4	1.35	3.1	2.6	up-regulated
LOC_Os04g48880	4.24	4.28	43.07	43.89	up-regulated
LOC_Os04g48930	5.04	4.09	0.19	0.12	down-regulated
LOC_Os04g49220	6.33	5.44	2.35	3.41	down-regulated
LOC_Os04g49260	0.5	0.46	1.6	1.79	up-regulated
LOC_Os04g49350	3.59	3.81	10.66	10.51	up-regulated
LOC_Os04g49360	0.9	0.79	4.84	4.74	up-regulated
LOC_Os04g49370	28.38	26.68	93.15	87.95	up-regulated
LOC_Os04g49550	19.9	15.29	52.42	46.66	up-regulated
LOC_Os04g49650	0.65	1.07	1.97	1.96	up-regulated
LOC_Os04g49670	11.52	8.32	29.87	25.53	up-regulated
LOC_Os04g49680	8.93	8.46	29.45	30.2	up-regulated
LOC_Os04g49700	1.9	1.86	0.38	0.69	down-regulated
LOC_Os04g50110	4.49	4.97	10.52	10.63	up-regulated
LOC_Os04g51000	2.39	2.42	10.99	10.68	up-regulated
LOC_Os04g51080	7.68	7.62	17.43	15.77	up-regulated
LOC_Os04g51300	2.34	2.32	9.91	10.51	up-regulated
LOC_Os04g51410	2.59	2.93	0.94	1.16	down-regulated
LOC_Os04g51660	3.19	2.79	0.89	0.92	down-regulated
LOC_Os04g51800	0.2	0.19	1.08	1.21	up-regulated
LOC_Os04g51920	1.9	2.7	0.85	1.04	down-regulated
LOC_Os04g51930	1.5	1.77	5.82	6.7	up-regulated
LOC_Os04g52090	52.66	44.25	113.39	113.02	up-regulated
LOC_Os04g52130	35.61	36.58	182.96	174.64	up-regulated
LOC_Os04g52210	3.64	4.83	20.29	21.14	up-regulated
LOC_Os04g52230	23.34	23.99	74.26	71.15	up-regulated
LOC_Os04g52260	4.64	3.95	11.18	10.91	up-regulated
LOC_Os04g52330	2.59	2.65	6.25	6.06	up-regulated
LOC_Os04g52450	513.98	526.23	249.99	247.29	down-regulated
LOC_Os04g52540	34.01	36.91	92.49	91.13	up-regulated
LOC_Os04g52750	0.75	0.65	2.25	2.08	up-regulated
LOC_Os04g52780	19.65	16.87	8.08	7.28	down-regulated
LOC_Os04g52880	17.36	12.6	4.98	4.91	down-regulated
LOC_Os04g52890	35.66	34.95	17.85	16.98	down-regulated
LOC_Os04g52900	375.48	381.3	161.68	166.03	down-regulated
LOC_Os04g52920	26.38	24.54	10.8	12.3	down-regulated
LOC_Os04g53000	8.08	7.86	4.37	3.23	down-regulated
LOC_Os04g53120	2.69	2.74	6.11	4.79	up-regulated
LOC_Os04g53190	74.86	80	224.62	225	up-regulated
LOC_Os04g53310	51.82	54.38	150.64	145.24	up-regulated
LOC_Os04g53330	2.44	2.51	1.27	0.87	down-regulated
LOC_Os04g53460	15.61	15.11	6.9	8.14	down-regulated
LOC_Os04g53780	0.75	0.56	1.27	1.67	up-regulated
LOC_Os04g54210	0.45	0.37	6.06	5.49	up-regulated
LOC_Os04g54230	0.15	0.23	6.48	5.54	up-regulated
LOC_Os04g54240	0.75	0.79	17.85	16.69	up-regulated
LOC_Os04g54300	1.4	1.39	44.11	44.06	up-regulated
LOC_Os04g54310	0.5	0.28	8.03	7.74	up-regulated
LOC_Os04g54474	24.04	21.75	10.62	11.2	down-regulated
LOC_Os04g54610	13.57	13.85	68.3	64.39	up-regulated
LOC_Os04g54620	63.39	66.24	532.48	535.75	up-regulated
LOC_Os04g54800	7.68	8.79	3.1	3.29	down-regulated
LOC_Os04g55180	5.88	6.04	12.73	13.51	up-regulated
LOC_Os04g55230	55.96	59.64	122.46	124.57	up-regulated
LOC_Os04g55240	1.15	1.3	3.85	3.87	up-regulated
LOC_Os04g55560	111.81	115.42	35.32	34.25	down-regulated
LOC_Os04g56110	0.1	0.09	1.69	1.44	up-regulated
LOC_Os04g56390	4.24	5.35	1.46	2.6	down-regulated
LOC_Os04g56690	1	0.51	19.49	16.86	up-regulated
LOC_Os04g56995	1.5	1.63	0.23	0.12	down-regulated
LOC_Os04g57160	1.05	0.7	5.82	6.01	up-regulated
LOC_Os04g57500	1.8	1.63	0.61	0.23	down-regulated
LOC_Os04g57550	66.13	67.91	141.48	133.87	up-regulated
LOC_Os04g57760	22.74	19.15	60.22	54.92	up-regulated
LOC_Os04g57810	46.08	44.58	103.95	110.71	up-regulated
LOC_Os04g57830	1.55	1.86	0.52	0.46	down-regulated
LOC_Os04g57930	1.35	0.88	3.52	3.58	up-regulated
LOC_Os04g57980	1	1.02	0.38	0.17	down-regulated
LOC_Os04g58000	1.3	1.44	0.38	0.17	down-regulated
LOC_Os04g58110	236.39	242.17	575.74	607.19	up-regulated
LOC_Os04g58200	3.69	3.16	33.4	33.73	up-regulated
LOC_Os04g58410	6.83	8.23	15.97	15.36	up-regulated
LOC_Os04g58420	1.55	2.37	4.98	5.2	up-regulated
LOC_Os04g58480	6.48	6.23	25.98	25.93	up-regulated
LOC_Os04g58490	1.1	1.35	3.8	3.35	up-regulated
LOC_Os04g58590	4.99	5.48	1.27	1.44	down-regulated
LOC_Os04g58710	7.88	4.97	37.91	36.38	up-regulated
LOC_Os04g58840	22.54	19.01	50.92	54.29	up-regulated
LOC_Os04g58980	1.75	1.67	0.8	0.81	down-regulated
LOC_Os04g59300	5.24	5.9	2.68	1.85	down-regulated
LOC_Os04g59420	10.67	9.3	3.05	3.64	down-regulated
LOC_Os04g59430	1.7	1.53	0	0.06	down-regulated
LOC_Os05g01140	0.15	0	7.28	7.05	up-regulated
LOC_Os05g01256	29.62	29.42	78.16	78.83	up-regulated
LOC_Os05g01290	1	1.07	0.38	0.4	down-regulated
LOC_Os05g01380	8.58	6.79	2.72	2.48	down-regulated
LOC_Os05g01444	0.4	0.42	2.21	2.89	up-regulated
LOC_Os05g01530	1.65	1.49	2.96	3.41	up-regulated
LOC_Os05g01760	44.44	43.41	95.87	99.39	up-regulated
LOC_Os05g02060	23.94	21.85	48.99	47.76	up-regulated
LOC_Os05g02420	32.72	28.91	3.48	4.33	down-regulated
LOC_Os05g02760	5.59	4.69	2.63	1.73	down-regulated
LOC_Os05g02790	2.34	2.84	0.85	1.1	down-regulated
LOC_Os05g03320	13.12	13.99	40.73	40.95	up-regulated
LOC_Os05g03390	1.3	1.39	11.79	12.13	up-regulated
LOC_Os05g03460	2.69	2.51	6.9	7.91	up-regulated
LOC_Os05g03590	4.49	5.07	10.57	10.45	up-regulated
LOC_Os05g03610	4.54	4.51	1.83	1.91	down-regulated
LOC_Os05g04680	8.03	7.48	17.38	21.25	up-regulated
LOC_Os05g04820	26.53	27.8	10.19	10.4	down-regulated
LOC_Os05g04914	4.29	4.42	8.74	8.95	up-regulated
LOC_Os05g05060	28.13	31.28	5.17	6.29	down-regulated
LOC_Os05g05140	5.83	5.35	11.56	11.9	up-regulated
LOC_Os05g05354	0.05	0.09	2.3	2.77	up-regulated
LOC_Os05g05600	14.51	12.55	36.07	35.98	up-regulated
LOC_Os05g05640	1	1.02	0.52	0.35	down-regulated
LOC_Os05g05690	2.49	1.58	0.7	0.75	down-regulated
LOC_Os05g05820	7.98	7.3	3.01	3.41	down-regulated
LOC_Os05g06440	30.42	29.47	75.77	74.04	up-regulated
LOC_Os05g06670	6.03	5.48	1.74	1.1	down-regulated
LOC_Os05g06890	6.73	8.74	15.41	16.23	up-regulated
LOC_Os05g07010	13.42	11.76	26.02	27.84	up-regulated
LOC_Os05g07140	0.55	0.51	1.22	1.39	up-regulated
LOC_Os05g07600	2.94	3.95	0.33	0.58	down-regulated
LOC_Os05g07740	17.6	17.9	8.5	8.95	down-regulated
LOC_Os05g07820	32.67	33.28	13.95	13.4	down-regulated
LOC_Os05g07830	1.3	2.6	0.23	0.17	down-regulated
LOC_Os05g07890	5.49	3.72	2.07	2.25	down-regulated
LOC_Os05g08420	41.74	35.09	83.61	78.54	up-regulated
LOC_Os05g08620	0.25	0.33	2.07	1.85	up-regulated
LOC_Os05g08750	0.85	1.02	3.38	3.41	up-regulated
LOC_Os05g09020	4.24	4.14	12.45	10.91	up-regulated
LOC_Os05g09280	1.05	1.49	0.09	0.12	down-regulated
LOC_Os05g09440	3.39	3.58	15.13	15.94	up-regulated
LOC_Os05g09480	4.49	4.93	2.25	1.33	down-regulated
LOC_Os05g10310	12.27	13.11	2.87	2.6	down-regulated
LOC_Os05g10330	54.16	54.43	12.54	12.82	down-regulated
LOC_Os05g10370	45.33	44.39	12.59	12.59	down-regulated
LOC_Os05g10650	0.3	0.46	5.68	5.66	up-regulated
LOC_Os05g10690	12.77	14.18	5.68	4.5	down-regulated
LOC_Os05g10730	27.78	27.89	61.2	61.68	up-regulated
LOC_Os05g10840	1.85	1.95	0.56	1.04	down-regulated
LOC_Os05g10930	7.28	6.37	1.5	1.62	down-regulated
LOC_Os05g11580	2.14	2.56	1.03	1.16	down-regulated
LOC_Os05g11600	1.85	1.58	3.71	3.47	up-regulated
LOC_Os05g11910	25.93	22.82	64.35	61.56	up-regulated
LOC_Os05g12040	13.86	14.87	67.22	65.6	up-regulated
LOC_Os05g12170	12.32	14.13	5.78	5.08	down-regulated
LOC_Os05g13400	1.75	1.35	0.7	0.81	down-regulated
LOC_Os05g13580	10.97	9.53	19.87	22.52	up-regulated
LOC_Os05g13620	7.78	5.86	21	20.15	up-regulated
LOC_Os05g13630	13.27	13.53	49.32	46.43	up-regulated
LOC_Os05g14240	24.99	23.33	7.05	8.32	down-regulated
LOC_Os05g14930	6.93	6.28	1.83	1.5	down-regulated
LOC_Os05g19000	2.64	3.3	0.56	0.75	down-regulated
LOC_Os05g20020	0.15	0.46	10.1	9.24	up-regulated
LOC_Os05g22614	2.74	2.74	9.21	10.63	up-regulated
LOC_Os05g22730	0.35	0.37	1.69	2.14	up-regulated
LOC_Os05g23670	22.54	22.36	51.67	50.3	up-regulated
LOC_Os05g23880	8.73	7.86	3.9	3.58	down-regulated
LOC_Os05g23924	26.83	26.59	8.6	9.18	down-regulated
LOC_Os05g25194	75.16	78.28	189.49	188.44	up-regulated
LOC_Os05g25450	71.47	76	20.39	19.98	down-regulated
LOC_Os05g25540	5.34	6.83	0.8	0.87	down-regulated
LOC_Os05g25640	25.58	23.19	60.64	62.26	up-regulated
LOC_Os05g25920	2.94	2.56	11.74	10.57	up-regulated
LOC_Os05g26820	56.16	60.33	24.28	25.99	down-regulated
LOC_Os05g26840	4.74	4.09	1.41	1.5	down-regulated
LOC_Os05g27090	5.04	6.51	1.74	1.39	down-regulated
LOC_Os05g27350	2.24	1.86	0.56	0.46	down-regulated
LOC_Os05g27730	278.93	251.38	587.95	565.43	up-regulated
LOC_Os05g28740	10.72	12.27	26.35	25.76	up-regulated
LOC_Os05g28870	24.29	24.08	53.5	52.67	up-regulated
LOC_Os05g29030	15.01	15.39	44.06	38.58	up-regulated
LOC_Os05g29050	12.12	13.2	51.39	46.89	up-regulated
LOC_Os05g29810	92.16	84.97	183.8	175.79	up-regulated
LOC_Os05g29990	78	85.16	170.93	172.79	up-regulated
LOC_Os05g30010	90.27	93.85	27.53	27.84	down-regulated
LOC_Os05g30140	9.77	10.69	23.72	23.68	up-regulated
LOC_Os05g30280	6.13	5.9	2.16	2.19	down-regulated
LOC_Os05g30454	8.43	7.62	18.46	23.56	up-regulated
LOC_Os05g30820	59.65	63.4	28.98	30.9	down-regulated
LOC_Os05g31280	2.54	2.23	4.98	5.66	up-regulated
LOC_Os05g31750	4.74	5.07	11.65	12.19	up-regulated
LOC_Os05g32070	4.39	3.3	2.16	1.1	down-regulated
LOC_Os05g32420	2.79	2.51	1.08	1.16	down-regulated
LOC_Os05g32630	120.64	122.67	336.6	339.05	up-regulated
LOC_Os05g32810	0.55	0.23	1.36	1.56	up-regulated
LOC_Os05g32970	11.17	11.16	23.86	23.85	up-regulated
LOC_Os05g33140	10.12	9.39	3.57	3.23	down-regulated
LOC_Os05g33310	42.29	44.67	100.14	99.79	up-regulated
LOC_Os05g33320	6.23	6.55	15.17	12.59	up-regulated
LOC_Os05g33380	331.55	352.48	775.7	771.08	up-regulated
LOC_Os05g33430	1.65	1.81	0.28	0.4	down-regulated
LOC_Os05g33570	108.17	108.4	516.18	531.88	up-regulated
LOC_Os05g33900	2.49	2.05	0.8	0.81	down-regulated
LOC_Os05g34010	1.25	1.26	0.05	0.06	down-regulated
LOC_Os05g34150	55.66	45.92	140.82	133.29	up-regulated
LOC_Os05g34170	66.88	72.98	161.96	158.58	up-regulated
LOC_Os05g34530	0.85	1.02	3.1	2.31	up-regulated
LOC_Os05g34700	52.02	47.27	106.44	95.52	up-regulated
LOC_Os05g34830	2.69	1.86	6.34	6.64	up-regulated
LOC_Os05g34854	1.65	1.53	0.75	0.81	down-regulated
LOC_Os05g35230	5.59	5.25	2.11	2.89	down-regulated
LOC_Os05g35290	19.2	18.78	102.26	96.91	up-regulated
LOC_Os05g35380	16.61	16.73	35.56	35.4	up-regulated
LOC_Os05g35650	5.09	4.6	10.01	9.93	up-regulated
LOC_Os05g36100	0.95	0.42	1.6	1.44	up-regulated
LOC_Os05g36260	25.09	27.29	84.08	85.47	up-regulated
LOC_Os05g36270	1.85	1.86	5.12	6.76	up-regulated
LOC_Os05g36990	1.05	0.65	2.68	1.96	up-regulated
LOC_Os05g37200	5.69	3.44	2.72	1.67	down-regulated
LOC_Os05g37450	26.73	27.98	75.06	77.04	up-regulated
LOC_Os05g37470	17.46	15.06	8.5	7.62	down-regulated
LOC_Os05g37660	9.68	9.48	30.67	29.8	up-regulated
LOC_Os05g37780	0.05	0.05	3.99	4.22	up-regulated
LOC_Os05g37900	27.73	30.54	13.25	13.22	down-regulated
LOC_Os05g38270	5.54	5.67	52.23	54.81	up-regulated
LOC_Os05g38290	3.49	2.42	7.75	8.2	up-regulated
LOC_Os05g38530	0.15	0.33	7.7	7.39	up-regulated
LOC_Os05g38660	3.79	3.3	9.86	7.74	up-regulated
LOC_Os05g38740	7.88	5.35	3.15	3.23	down-regulated
LOC_Os05g38890	2.14	2.37	0.89	1.21	down-regulated
LOC_Os05g38980	16.46	16.04	33.12	31.94	up-regulated
LOC_Os05g38990	1.05	1.35	2.72	2.71	up-regulated
LOC_Os05g39140	6.78	6.69	14.7	13.86	up-regulated
LOC_Os05g39150	1.1	0.84	2.49	3.35	up-regulated
LOC_Os05g39160	1.1	1.12	2.49	3.06	up-regulated
LOC_Os05g39180	0.3	0.28	1.13	1.1	up-regulated
LOC_Os05g39240	0.55	0.33	2.68	2.71	up-regulated
LOC_Os05g39310	42.94	37.56	640.51	633.52	up-regulated
LOC_Os05g39320	3.79	3.81	65.15	63.12	up-regulated
LOC_Os05g39350	0.75	0.7	3.85	3.87	up-regulated
LOC_Os05g39720	2.19	2.42	5.54	4.74	up-regulated
LOC_Os05g39770	17.5	17.06	7.89	7.68	down-regulated
LOC_Os05g40200	51.82	52.71	124.66	122.43	up-regulated
LOC_Os05g40610	0.5	0.93	5.4	5.89	up-regulated
LOC_Os05g40770	6.78	6.97	15.78	17.61	up-regulated
LOC_Os05g40890	3.74	3.07	0.85	1.1	down-regulated
LOC_Os05g40960	2.24	2.42	0.75	1.33	down-regulated
LOC_Os05g41990	6.68	5.11	1.97	1.96	down-regulated
LOC_Os05g42040	8.93	8.27	3.76	4.62	down-regulated
LOC_Os05g42070	1.8	1.35	0.38	0.17	down-regulated
LOC_Os05g42220	2.44	2.14	1.03	1.1	down-regulated
LOC_Os05g43040	10.97	10.88	74.87	71.38	up-regulated
LOC_Os05g43310	0.3	0.09	1.27	1.44	up-regulated
LOC_Os05g43460	0.85	0.74	3.76	3.58	up-regulated
LOC_Os05g43510	1.2	1.07	0.23	0	down-regulated
LOC_Os05g43650	9.77	9.44	32.08	31.42	up-regulated
LOC_Os05g43940	3.19	2.74	0.33	0.52	down-regulated
LOC_Os05g44200	2.79	1.95	0.23	0.29	down-regulated
LOC_Os05g44340	0.25	0.19	1.32	1.21	up-regulated
LOC_Os05g44400	8.63	6.37	15.27	15.13	up-regulated
LOC_Os05g44922	49.17	47.6	119.69	119.08	up-regulated
LOC_Os05g45020	15.56	13.29	90.94	92	up-regulated
LOC_Os05g45030	10.52	12.13	35.51	35.17	up-regulated
LOC_Os05g45050	31.62	27.38	65.86	60.7	up-regulated
LOC_Os05g45350	3.64	4.09	7.75	8.72	up-regulated
LOC_Os05g45410	3.19	2.37	10.57	10.8	up-regulated
LOC_Os05g45460	1.8	1.16	0.09	0	down-regulated
LOC_Os05g45670	0.25	0.19	2.35	1.67	up-regulated
LOC_Os05g45980	0.4	0.23	1.08	1.21	up-regulated
LOC_Os05g46460	147.77	153.07	459.91	466.39	up-regulated
LOC_Os05g46500	1.05	0.84	2.35	3.06	up-regulated
LOC_Os05g46830	0.2	0.42	2.58	1.96	up-regulated
LOC_Os05g46840	0.15	0.23	1.22	1.67	up-regulated
LOC_Os05g47490	2.79	3.11	11.41	9.82	up-regulated
LOC_Os05g47770	1.45	0.98	4.04	3.98	up-regulated
LOC_Os05g47810	1.35	1.12	2.49	2.66	up-regulated
LOC_Os05g47830	1.7	1.44	4.04	3.98	up-regulated
LOC_Os05g47960	18.05	19.01	40.54	39.62	up-regulated
LOC_Os05g48040	51.17	48.76	192.16	194.21	up-regulated
LOC_Os05g48160	1.1	0.79	2.44	2.48	up-regulated
LOC_Os05g48200	2.79	2.18	9.11	10.45	up-regulated
LOC_Os05g48270	9.97	10.64	4.37	4.74	down-regulated
LOC_Os05g48360	2.79	2.05	1.03	1.16	down-regulated
LOC_Os05g48630	1.1	1.49	8.64	9.47	up-regulated
LOC_Os05g48700	4.74	4.14	34.71	34.88	up-regulated
LOC_Os05g48810	2.49	3.81	17.24	17.5	up-regulated
LOC_Os05g48930	2.89	2.88	10.57	10.22	up-regulated
LOC_Os05g49060	5.64	5.67	2.07	2.25	down-regulated
LOC_Os05g50140	2.54	2	0.42	0.4	down-regulated
LOC_Os05g50180	1.6	1.3	3.43	3.58	up-regulated
LOC_Os05g50270	1.3	1.12	4.74	3.98	up-regulated
LOC_Os05g50624	112.51	111.7	235.57	235.39	up-regulated
LOC_Os05g50680	7.78	5.25	22.88	21.71	up-regulated
LOC_Os05g50710	28.53	28.49	60.59	60.35	up-regulated
LOC_Os05g50930	0.05	0.19	3.57	4.22	up-regulated
LOC_Os05g51150	31.37	33.51	9.82	12.24	down-regulated
LOC_Os05g51160	2.49	1.91	0.14	0.12	down-regulated
LOC_Os05g51470	9.72	9.48	56.46	54.05	up-regulated
LOC_Os05g51670	6.28	6.09	14.98	15.13	up-regulated
LOC_Os06g01210	1.35	1.35	6.58	6.53	up-regulated
LOC_Os06g01620	1.65	1.02	0.61	0.23	down-regulated
LOC_Os06g01760	88.62	77.25	34.1	30.15	down-regulated
LOC_Os06g01960	2.19	2.18	0.52	0.58	down-regulated
LOC_Os06g01966	5.54	5.3	0.56	0.75	down-regulated
LOC_Os06g01990	1.1	1.67	3.99	3.81	up-regulated
LOC_Os06g02110	1.1	1.02	2.44	3.75	up-regulated
LOC_Os06g02210	79.4	83.95	27.95	29.16	down-regulated
LOC_Os06g02770	0.5	0.42	1.13	1.1	up-regulated
LOC_Os06g03520	8.93	8.65	47.44	47.47	up-regulated
LOC_Os06g03670	6.98	5.95	17.19	15.82	up-regulated
LOC_Os06g03860	45.98	48.39	107.1	106.95	up-regulated
LOC_Os06g04070	71.62	64.24	162.67	159.45	up-regulated
LOC_Os06g04230	9.48	9.11	26.02	25.47	up-regulated
LOC_Os06g04240	6.18	5.16	23.02	24.14	up-regulated
LOC_Os06g04510	6.73	6.93	1.13	1.39	down-regulated
LOC_Os06g04889	1.3	0.98	0.14	0.12	down-regulated
LOC_Os06g04940	0	0	21.23	23.68	up-regulated
LOC_Os06g04950	2.59	2	10.38	11.43	up-regulated
LOC_Os06g04990	23.84	21.94	639.2	627.98	up-regulated
LOC_Os06g05000	8.98	9.02	203.06	196.76	up-regulated
LOC_Os06g05010	4.84	4.79	277.61	256.35	up-regulated
LOC_Os06g05020	3.04	3.25	486.21	469.05	up-regulated
LOC_Os06g05320	0.5	0.51	3.24	2.83	up-regulated
LOC_Os06g05420	5.59	6.09	71.49	71.03	up-regulated
LOC_Os06g05430	6.63	5.81	20.53	19.58	up-regulated
LOC_Os06g05470	0.9	0.88	2.3	2.02	up-regulated
LOC_Os06g05480	1.1	1.49	3.34	2.95	up-regulated
LOC_Os06g05690	0.65	0.37	1.64	1.85	up-regulated
LOC_Os06g05740	20.35	21.01	42.6	42.56	up-regulated
LOC_Os06g05910	9.72	7.81	32.93	32.28	up-regulated
LOC_Os06g05930	0.1	0.09	1.74	1.73	up-regulated
LOC_Os06g05950	0.65	0.46	1.22	1.44	up-regulated
LOC_Os06g06050	29.87	31.33	77.46	77.04	up-regulated
LOC_Os06g06170	0.7	0.84	4.65	3.47	up-regulated
LOC_Os06g06180	0.5	0.42	1.5	1.16	up-regulated
LOC_Os06g06250	8.63	6.55	1.64	2.19	down-regulated
LOC_Os06g06350	4.44	4.79	1.69	1.62	down-regulated
LOC_Os06g06750	1.05	0.37	2.44	1.85	up-regulated
LOC_Os06g06780	32.37	25.61	13.34	12.76	down-regulated
LOC_Os06g06960	1.75	2.05	0.52	0.69	down-regulated
LOC_Os06g07000	0.65	0.79	2.4	2.6	up-regulated
LOC_Os06g07220	79.59	71.63	33.96	32.98	down-regulated
LOC_Os06g07600	26.08	29.14	58.06	61.68	up-regulated
LOC_Os06g07770	11.32	10.88	24.71	23.16	up-regulated
LOC_Os06g07830	51.42	50.53	16.91	19.23	down-regulated
LOC_Os06g08080	473.98	488.86	235.05	237.24	down-regulated
LOC_Os06g08090	89.42	88.74	30.39	32.28	down-regulated
LOC_Os06g08470	4.59	5.02	2.3	1.67	down-regulated
LOC_Os06g08660	3.24	4.04	1.64	2.02	down-regulated
LOC_Os06g09230	1.65	1.86	0.47	0.52	down-regulated
LOC_Os06g09350	1.35	1.35	0.42	0.29	down-regulated
LOC_Os06g09820	1.15	1.35	16.11	16.4	up-regulated
LOC_Os06g09980	0.8	0.79	1.93	1.91	up-regulated
LOC_Os06g10310	0.45	0.33	1.78	1.21	up-regulated
LOC_Os06g10420	1.99	2.23	0.94	0.81	down-regulated
LOC_Os06g10650	17.01	20.13	35.98	39.62	up-regulated
LOC_Os06g11240	12.07	9.99	5.5	4.62	down-regulated
LOC_Os06g11320	35.06	31.05	11.56	12.13	down-regulated
LOC_Os06g11450	1.5	0.88	7.33	6.87	up-regulated
LOC_Os06g11780	1.3	1.26	0.56	0.64	down-regulated
LOC_Os06g11980	2.59	1.53	4.79	5.89	up-regulated
LOC_Os06g12150	50.72	52.11	125.7	127.63	up-regulated
LOC_Os06g12450	5.83	6.28	27.2	24.26	up-regulated
LOC_Os06g12610	81.14	76.98	39.55	37.88	down-regulated
LOC_Os06g12740	54.36	51.32	15.36	14.96	down-regulated
LOC_Os06g13190	3.39	3.25	7.52	8.09	up-regulated
LOC_Os06g13390	2.19	2.09	0.61	0.98	down-regulated
LOC_Os06g13460	0.2	0.14	2.82	2.89	up-regulated
LOC_Os06g13470	0.65	0.37	8.78	8.43	up-regulated
LOC_Os06g13560	3.49	4.23	8.92	9.01	up-regulated
LOC_Os06g13720	3.79	4.04	17.05	16	up-regulated
LOC_Os06g13810	244.47	263.46	503.97	516.06	up-regulated
LOC_Os06g13870	3.44	3.58	9.16	7.22	up-regulated
LOC_Os06g14030	0.5	0.79	1.46	1.27	up-regulated
LOC_Os06g14180	0.55	0.42	1.13	1.67	up-regulated
LOC_Os06g15390	0.65	0.19	1.83	1.56	up-regulated
LOC_Os06g15480	17.11	16.64	36.31	32.57	up-regulated
LOC_Os06g16300	7.68	6.88	2.16	1.62	down-regulated
LOC_Os06g16370	5.93	7.3	2.96	2.43	down-regulated
LOC_Os06g16420	2.59	2.84	10.9	10.4	up-regulated
LOC_Os06g17880	5.19	6.32	2.58	3.12	down-regulated
LOC_Os06g17970	8.23	8.69	18.51	18.13	up-regulated
LOC_Os06g18670	2.34	2.05	0.7	0.52	down-regulated
LOC_Os06g18850	3.64	3.16	1.69	1.1	down-regulated
LOC_Os06g19170	0.7	0.88	1.93	2.31	up-regulated
LOC_Os06g19260	2.69	2	1.27	0.81	down-regulated
LOC_Os06g19590	10.12	8.6	24.99	22.93	up-regulated
LOC_Os06g19630	1.25	1.07	0.33	0.52	down-regulated
LOC_Os06g21380	9.87	9.76	24	24.31	up-regulated
LOC_Os06g21590	0.95	0.65	6.48	7.45	up-regulated
LOC_Os06g22030	10.32	10.78	3.95	3.93	down-regulated
LOC_Os06g22100	3.99	3.86	0.99	0.75	down-regulated
LOC_Os06g22390	0.55	0.79	1.93	1.62	up-regulated
LOC_Os06g22919	1.7	2.14	4.37	3.64	up-regulated
LOC_Os06g22960	200.23	189.32	94.46	95.87	down-regulated
LOC_Os06g23274	1.5	1.39	0.23	0.35	down-regulated
LOC_Os06g23650	2.89	1.91	5.12	4.68	up-regulated
LOC_Os06g25010	3.49	3.63	10.47	11.55	up-regulated
LOC_Os06g25439	1.45	1.35	3.01	3	up-regulated
LOC_Os06g27760	3.34	3.25	7.37	9.18	up-regulated
LOC_Os06g27910	1.4	1.16	0.56	0.4	down-regulated
LOC_Os06g28590	25.09	25.52	11.37	12.3	down-regulated
LOC_Os06g28630	7.28	9.58	20.1	21.02	up-regulated
LOC_Os06g28670	1.3	0.79	3.01	4.1	up-regulated
LOC_Os06g28950	0.9	0.79	1.5	2.31	up-regulated
LOC_Os06g29220	3.39	3.49	43.26	42.22	up-regulated
LOC_Os06g29490	1.85	1.39	4.23	3.64	up-regulated
LOC_Os06g30480	2.39	2.51	1.08	0.58	down-regulated
LOC_Os06g30970	16.41	15.01	60.12	60.7	up-regulated
LOC_Os06g33180	187.47	192.72	418.99	422.62	up-regulated
LOC_Os06g33880	20.75	16.08	8.17	9.07	down-regulated
LOC_Os06g34070	5.14	5.39	13.39	13.11	up-regulated
LOC_Os06g35200	14.61	13.57	6.2	6.29	down-regulated
LOC_Os06g35520	3.59	3.58	25.08	26.33	up-regulated
LOC_Os06g35540	2.59	3.16	9.16	9.41	up-regulated
LOC_Os06g35970	1.7	1.63	0.23	0.17	down-regulated
LOC_Os06g36390	4.39	4.6	10.1	8.49	up-regulated
LOC_Os06g36450	2.14	1.72	0.61	0.87	down-regulated
LOC_Os06g36480	1.94	2.14	3.76	4.5	up-regulated
LOC_Os06g36680	25.23	22.54	6.44	6.24	down-regulated
LOC_Os06g37010	7.73	7.07	27.76	26.85	up-regulated
LOC_Os06g37500	0.65	0.65	1.83	1.33	up-regulated
LOC_Os06g37560	22.54	21.75	4.74	4.27	down-regulated
LOC_Os06g37620	54.96	53.78	124.19	133.52	up-regulated
LOC_Os06g38320	14.31	14.04	35.46	37.77	up-regulated
LOC_Os06g38764	0.5	1.02	1.93	1.27	up-regulated
LOC_Os06g39040	4.24	3.63	11.65	12.19	up-regulated
LOC_Os06g39120	2.14	1.58	0	0	down-regulated
LOC_Os06g39140	13.71	14.83	52.14	51.46	up-regulated
LOC_Os06g39260	25.48	25.7	83.94	88.59	up-regulated
LOC_Os06g39330	0.9	0.7	2.11	1.96	up-regulated
LOC_Os06g39370	0.55	0.65	5.26	4.16	up-regulated
LOC_Os06g39875	2.24	1.63	5.5	4.45	up-regulated
LOC_Os06g40020	0.45	0.65	3.8	4.62	up-regulated
LOC_Os06g40440	1.45	0.93	2.91	2.77	up-regulated
LOC_Os06g42120	0.65	0.7	2.25	1.27	up-regulated
LOC_Os06g42630	6.53	6.28	14	13.11	up-regulated
LOC_Os06g42660	0.25	0.09	2.16	1.33	up-regulated
LOC_Os06g42800	51.62	55.27	15.83	17.04	down-regulated
LOC_Os06g43030	9.43	8.09	3.57	3.87	down-regulated
LOC_Os06g43220	5.98	6.09	1.08	1.62	down-regulated
LOC_Os06g43430	3.89	5.07	1.83	1.91	down-regulated
LOC_Os06g43620	3.24	4.56	1.22	1.1	down-regulated
LOC_Os06g43660	331.35	349.08	154.63	158.35	down-regulated
LOC_Os06g43930	17.95	18.04	5.35	3.93	down-regulated
LOC_Os06g44034	45.13	44.9	6.95	7.1	down-regulated
LOC_Os06g44040	2.79	2	0.61	0.64	down-regulated
LOC_Os06g44100	3.44	2.42	6.39	6.47	up-regulated
LOC_Os06g44160	1.3	0.88	4.18	2.66	up-regulated
LOC_Os06g44170	1.55	0.88	7.99	7.05	up-regulated
LOC_Os06g44180	3.39	2.79	1.03	1.04	down-regulated
LOC_Os06g44300	10.67	10.88	36.36	33.96	up-regulated
LOC_Os06g44320	1.55	1.49	0.61	0.64	down-regulated
LOC_Os06g44450	5.79	5.48	3.29	2.08	down-regulated
LOC_Os06g44750	8.38	8.51	0.85	0.98	down-regulated
LOC_Os06g44930	1.75	0.98	0.23	0.52	down-regulated
LOC_Os06g45060	5.98	5.21	18.69	15.53	up-regulated
LOC_Os06g45090	72.16	75.58	275.82	276.22	up-regulated
LOC_Os06g45380	4.79	6.09	2.44	2.48	down-regulated
LOC_Os06g45480	31.47	32.44	78.44	82.41	up-regulated
LOC_Os06g45540	5.98	5.9	12.96	12.76	up-regulated
LOC_Os06g45570	7.63	5.95	25.18	25.64	up-regulated
LOC_Os06g46284	8.58	7.3	1.5	0.69	down-regulated
LOC_Os06g46680	6.38	5.81	17.43	16.4	up-regulated
LOC_Os06g46799	38.35	29.89	12.73	12.3	down-regulated
LOC_Os06g46900	3.69	3.49	14.37	13.4	up-regulated
LOC_Os06g46970	1.8	1.72	24.43	23.33	up-regulated
LOC_Os06g46995	8.18	7.48	3.29	3.18	down-regulated
LOC_Os06g47440	2.64	2.23	4.27	5.95	up-regulated
LOC_Os06g47470	1.05	1.12	0.52	0.52	down-regulated
LOC_Os06g47620	21.05	19.52	48.62	47.59	up-regulated
LOC_Os06g48030	16.86	13.48	6.25	4.97	down-regulated
LOC_Os06g48320	2.14	1.53	0.38	0.35	down-regulated
LOC_Os06g48500	9.68	8.65	1.13	1.91	down-regulated
LOC_Os06g48720	96.85	96.54	321.29	317.69	up-regulated
LOC_Os06g48740	0.45	0.46	1.97	2.02	up-regulated
LOC_Os06g48810	2.34	2.23	0.09	0.12	down-regulated
LOC_Os06g49050	1.5	2	5.87	5.43	up-regulated
LOC_Os06g49110	49.37	50.06	100.24	105.74	up-regulated
LOC_Os06g49120	3.84	3.86	9.96	10.16	up-regulated
LOC_Os06g49210	1.55	2.37	0.66	0.98	down-regulated
LOC_Os06g49250	3.69	3.67	0.33	0.4	down-regulated
LOC_Os06g49420	12.37	12.64	5.21	5.43	down-regulated
LOC_Os06g49500	82.69	80.83	39.13	41	down-regulated
LOC_Os06g49840	10.32	11.85	29.08	29.91	up-regulated
LOC_Os06g49880	0.55	0.42	2.16	1.21	up-regulated
LOC_Os06g50040	3.54	2.79	6.11	6.58	up-regulated
LOC_Os06g50390	1.5	1.49	5.12	4.27	up-regulated
LOC_Os06g50960	7.28	6.83	19.45	19.64	up-regulated
LOC_Os06g51260	0.55	0.98	30.91	31.42	up-regulated
LOC_Os06g51290	13.42	15.9	41.85	40.25	up-regulated
LOC_Os07g01820	0.2	0.05	62.94	60.06	up-regulated
LOC_Os07g02100	3.69	2.93	0.52	1.27	down-regulated
LOC_Os07g02280	0.5	0.79	1.6	1.27	up-regulated
LOC_Os07g02800	2.79	2.65	11.23	9.7	up-regulated
LOC_Os07g02970	17.11	16.64	4.18	4.5	down-regulated
LOC_Os07g03120	16.31	13.06	1.13	1.27	down-regulated
LOC_Os07g03180	1.6	1.44	3.24	3.58	up-regulated
LOC_Os07g03250	50.92	45.69	20.71	21.02	down-regulated
LOC_Os07g03260	30.87	27.98	14.33	13.63	down-regulated
LOC_Os07g04040	6.73	6.37	1.6	1.1	down-regulated
LOC_Os07g04110	2.19	2.6	0.56	0.69	down-regulated
LOC_Os07g04150	11.22	8.23	4.23	4.16	down-regulated
LOC_Os07g04330	1.15	1.12	7.89	6.81	up-regulated
LOC_Os07g04350	3.84	2.7	18.6	17.67	up-regulated
LOC_Os07g04840	3.99	4.04	30.06	26.74	up-regulated
LOC_Os07g04910	27.93	29.66	11.6	11.95	down-regulated
LOC_Os07g04980	0.6	0.7	1.74	1.16	up-regulated
LOC_Os07g04990	1.45	1.77	5.26	4.22	up-regulated
LOC_Os07g05010	7.08	7.9	3.15	3.75	down-regulated
LOC_Os07g05260	0.85	0.46	1.55	1.62	up-regulated
LOC_Os07g05360	2.04	1.91	9.58	10.22	up-regulated
LOC_Os07g05370	34.76	37.74	17.47	16.69	down-regulated
LOC_Os07g05480	1.1	0.93	6.25	7.05	up-regulated
LOC_Os07g05620	26.03	26.36	54.21	51.28	up-regulated
LOC_Os07g05700	4.59	4.69	18.98	18.36	up-regulated
LOC_Os07g05800	10.32	10.04	4.65	3.75	down-regulated
LOC_Os07g05940	0.05	0.05	3.8	3.18	up-regulated
LOC_Os07g06620	12.27	14.36	6.9	5.66	down-regulated
LOC_Os07g06830	0.4	0.37	1.41	1.5	up-regulated
LOC_Os07g06860	0.35	0.19	2.35	1.67	up-regulated
LOC_Os07g06890	34.71	34.54	68.58	70.57	up-regulated
LOC_Os07g07540	0.65	0.37	2.4	2.19	up-regulated
LOC_Os07g07870	0.7	0.56	1.6	1.27	up-regulated
LOC_Os07g07900	9.33	8.04	1.08	0.98	down-regulated
LOC_Os07g08000	16.61	19.62	3.9	4.74	down-regulated
LOC_Os07g08300	1.9	2.18	0.89	0.98	down-regulated
LOC_Os07g08430	31.87	32.44	76.14	77.85	up-regulated
LOC_Os07g08750	23.19	21.75	3.24	3.7	down-regulated
LOC_Os07g08800	1.4	1.35	0.09	0.29	down-regulated
LOC_Os07g08840	92.21	97.61	372.21	370.53	up-regulated
LOC_Os07g08860	2.14	2.42	7.42	7.68	up-regulated
LOC_Os07g09420	0.7	0.51	3.57	3.98	up-regulated
LOC_Os07g09490	2.29	1.12	0.28	0.4	down-regulated
LOC_Os07g09630	1.3	1.02	37.11	37.42	up-regulated
LOC_Os07g09710	21.99	21.85	79.43	74.79	up-regulated
LOC_Os07g09890	7.03	6.97	18.65	20.15	up-regulated
LOC_Os07g10160	1.4	1.35	0.38	0.46	down-regulated
LOC_Os07g10230	3.39	3.77	0.09	0.58	down-regulated
LOC_Os07g10420	7.18	5.86	2.96	3	down-regulated
LOC_Os07g10550	2.14	2.09	8.69	8.72	up-regulated
LOC_Os07g10840	10.82	9.34	2.3	2.43	down-regulated
LOC_Os07g12340	20.75	15.25	37.95	34.71	up-regulated
LOC_Os07g12670	2.89	3.3	1.08	1.39	down-regulated
LOC_Os07g12680	1.3	1.39	0.47	0.29	down-regulated
LOC_Os07g13634	3.09	3.07	0.8	1.16	down-regulated
LOC_Os07g15370	17.26	15.85	1.78	1.79	down-regulated
LOC_Os07g17970	7.28	7.25	2.72	3.58	down-regulated
LOC_Os07g18750	0.9	0.51	2.02	1.85	up-regulated
LOC_Os07g18990	1.9	2.42	1.03	0.75	down-regulated
LOC_Os07g20170	0.4	0.56	1.41	1.21	up-regulated
LOC_Os07g20600	1.5	1.3	0.28	0.4	down-regulated
LOC_Os07g22730	2.64	2.28	0.66	0.75	down-regulated
LOC_Os07g22930	89.27	94.36	423.88	439.08	up-regulated
LOC_Os07g24830	0.5	0.14	2.82	2.02	up-regulated
LOC_Os07g25430	4.04	3.44	14.84	13.63	up-regulated
LOC_Os07g25740	1.65	1.35	4.6	3.93	up-regulated
LOC_Os07g25800	1	0.37	1.27	1.5	up-regulated
LOC_Os07g25810	5.29	3.95	11.98	10.11	up-regulated
LOC_Os07g26520	8.68	9.25	27.06	25.41	up-regulated
LOC_Os07g26660	1.4	1.44	0.05	0.06	down-regulated
LOC_Os07g28850	3.99	3.21	10.85	10.34	up-regulated
LOC_Os07g30150	1.1	1.35	0.33	0.58	down-regulated
LOC_Os07g30280	0.4	0.6	1.32	1.16	up-regulated
LOC_Os07g30670	2.29	2.74	0.28	0.29	down-regulated
LOC_Os07g30690	5.14	4.42	2.07	2.48	down-regulated
LOC_Os07g30760	3.34	2.05	0.94	0.92	down-regulated
LOC_Os07g31884	7.73	6.74	19.54	18.77	up-regulated
LOC_Os07g32010	1.3	1.02	2.21	2.48	up-regulated
LOC_Os07g32170	22.69	22.45	102.35	95.35	up-regulated
LOC_Os07g32406	0.55	0.37	2.49	1.91	up-regulated
LOC_Os07g32570	6.73	5.44	63.84	63.35	up-regulated
LOC_Os07g32710	0.5	0.33	1.64	1.67	up-regulated
LOC_Os07g33040	0.1	0.09	2.07	1.39	up-regulated
LOC_Os07g33050	7.13	7.16	15.88	15.53	up-regulated
LOC_Os07g33290	2.74	2.6	4.98	5.95	up-regulated
LOC_Os07g33850	9.53	8.97	19.78	17.79	up-regulated
LOC_Os07g33910	2.59	2.42	5.35	6.58	up-regulated
LOC_Os07g34070	4.24	4.18	13.25	14.67	up-regulated
LOC_Os07g34260	78.05	80	160.65	158.53	up-regulated
LOC_Os07g34370	0.9	0.93	2.07	1.91	up-regulated
LOC_Os07g34570	58.4	39.51	1.78	1.27	down-regulated
LOC_Os07g34640	24.99	24.03	122.03	125.32	up-regulated
LOC_Os07g34650	7.88	6.41	15.97	15.71	up-regulated
LOC_Os07g35290	0.75	0.88	1.97	2.66	up-regulated
LOC_Os07g35300	6.88	6.65	21.51	18.31	up-regulated
LOC_Os07g35340	0.9	0.98	3.9	3.06	up-regulated
LOC_Os07g35410	1.5	0.98	0.52	0.58	down-regulated
LOC_Os07g35480	20.8	21.66	8.6	9.82	down-regulated
LOC_Os07g35520	21.69	24.45	9.02	9.07	down-regulated
LOC_Os07g35560	1.35	1.21	0.56	0.12	down-regulated
LOC_Os07g35690	1.55	1.72	7.28	5.6	up-regulated
LOC_Os07g35750	9.77	9.11	0.8	1.39	down-regulated
LOC_Os07g35790	5.19	3.72	1.03	1.04	down-regulated
LOC_Os07g35810	2.59	2.32	0.09	0	down-regulated
LOC_Os07g36544	0.1	0.09	1.41	1.73	up-regulated
LOC_Os07g36570	1.05	1.67	3.1	3.52	up-regulated
LOC_Os07g36600	35.26	34.44	75.34	70.8	up-regulated
LOC_Os07g36690	0.35	0.56	1.41	1.27	up-regulated
LOC_Os07g36800	3.09	3.39	0.75	1.1	down-regulated
LOC_Os07g37030	4.24	3.63	13.06	12.82	up-regulated
LOC_Os07g37130	21.15	20.92	0.75	0.92	down-regulated
LOC_Os07g37240	1.25	0.88	5.21	5.95	up-regulated
LOC_Os07g37280	0	0.05	1.41	1.56	up-regulated
LOC_Os07g37320	24.54	22.27	97.04	92.17	up-regulated
LOC_Os07g37350	19.15	17.99	54.53	52.21	up-regulated
LOC_Os07g37420	0.15	0.28	1.46	1.21	up-regulated
LOC_Os07g37454	0.15	0.14	2.58	2.02	up-regulated
LOC_Os07g37550	3.39	2.28	24.94	23.79	up-regulated
LOC_Os07g37730	26.38	25.84	127.2	115.15	up-regulated
LOC_Os07g37850	6.33	4.69	1.27	1.44	down-regulated
LOC_Os07g38120	113.11	111.6	232.79	227.31	up-regulated
LOC_Os07g38630	9.03	7.9	18.08	15.77	up-regulated
LOC_Os07g38890	3.24	3.53	1.55	1.67	down-regulated
LOC_Os07g38910	0.65	0.74	1.97	1.73	up-regulated
LOC_Os07g38960	4.34	5.02	34.34	36.5	up-regulated
LOC_Os07g39270	26.83	25.98	59.51	56.77	up-regulated
LOC_Os07g39470	121.14	121.09	250.08	252.25	up-regulated
LOC_Os07g39520	2.94	2.09	4.65	5.49	up-regulated
LOC_Os07g39690	10.62	11.25	23.44	23.56	up-regulated
LOC_Os07g39700	0.3	0.23	3.19	2.54	up-regulated
LOC_Os07g39860	0.7	0.42	4.89	5.02	up-regulated
LOC_Os07g40000	1.1	0.79	5.59	5.26	up-regulated
LOC_Os07g40220	6.78	5.67	12.82	13.57	up-regulated
LOC_Os07g40250	10.57	11.06	30.2	31.59	up-regulated
LOC_Os07g40290	17.6	17.48	57.49	53.94	up-regulated
LOC_Os07g40570	10.87	13.62	5.78	6.18	down-regulated
LOC_Os07g40630	7.48	7.07	16.3	13.8	up-regulated
LOC_Os07g41370	27.83	25.8	132.74	135.48	up-regulated
LOC_Os07g41830	1.15	1.26	3.01	3.58	up-regulated
LOC_Os07g42440	22.94	23.19	9.49	8.55	down-regulated
LOC_Os07g42490	4.49	4.69	0.61	1.16	down-regulated
LOC_Os07g42626	10.97	11.76	5.12	5.08	down-regulated
LOC_Os07g42700	34.71	34.77	10.57	9.53	down-regulated
LOC_Os07g43160	3.04	2.6	6.11	5.6	up-regulated
LOC_Os07g43240	0.75	0.65	2.02	2.37	up-regulated
LOC_Os07g43530	13.52	13.62	47.11	47.47	up-regulated
LOC_Os07g43770	16.41	15.15	7.75	7.22	down-regulated
LOC_Os07g43810	28.33	29.66	10.33	11.72	down-regulated
LOC_Os07g43925	2.44	2.18	5.78	5.49	up-regulated
LOC_Os07g43940	9.92	8.23	4.23	4.5	down-regulated
LOC_Os07g43950	3.44	2.97	8.74	10.05	up-regulated
LOC_Os07g43970	1.3	1.21	3.85	3.98	up-regulated
LOC_Os07g44030	1.1	1.21	0.38	0.58	down-regulated
LOC_Os07g44780	15.76	13.9	2.44	3.47	down-regulated
LOC_Os07g44840	1.45	1.67	0.38	0.23	down-regulated
LOC_Os07g45260	1.94	2	0.42	1.1	down-regulated
LOC_Os07g45480	0.75	0.65	1.69	1.79	up-regulated
LOC_Os07g45530	2.24	2.18	5.87	4.68	up-regulated
LOC_Os07g45790	1.35	1.16	0.85	0.23	down-regulated
LOC_Os07g46190	5.24	4.69	1.36	1.85	down-regulated
LOC_Os07g46210	5.34	4.51	0.99	0.98	down-regulated
LOC_Os07g46350	17.65	15.71	6.25	5.95	down-regulated
LOC_Os07g46420	1.25	0.98	2.68	2.54	up-regulated
LOC_Os07g46680	4.84	4.74	2.07	2.14	down-regulated
LOC_Os07g46810	2.09	2.51	0.75	0.75	down-regulated
LOC_Os07g46830	1.65	1.26	4.23	3.7	up-regulated
LOC_Os07g46910	1.8	1.3	0	0.06	down-regulated
LOC_Os07g46920	14.86	13.2	37.06	37.02	up-regulated
LOC_Os07g47480	20.75	20.41	46.08	44.01	up-regulated
LOC_Os07g47510	88.62	84.74	250.17	229.67	up-regulated
LOC_Os07g47620	0.5	0.46	10.01	9.82	up-regulated
LOC_Os07g47670	31.72	33.24	203.34	199.7	up-regulated
LOC_Os07g47700	9.53	8.46	2.02	2.54	down-regulated
LOC_Os07g47750	27.23	21.75	6.95	7.62	down-regulated
LOC_Os07g47790	4.44	4.04	22.73	23.16	up-regulated
LOC_Os07g47960	12.47	11.53	32.79	33.9	up-regulated
LOC_Os07g48390	1	0.79	2.21	1.5	up-regulated
LOC_Os07g48450	1.75	1.12	0.23	0.17	down-regulated
LOC_Os07g48460	3.89	3.63	8.64	9.53	up-regulated
LOC_Os07g48510	72.01	73.35	199.91	190.23	up-regulated
LOC_Os07g48560	2.34	1.72	0.42	0.29	down-regulated
LOC_Os07g48570	11.87	13.39	43.12	49.84	up-regulated
LOC_Os07g48596	4.44	3.86	0.94	0.81	down-regulated
LOC_Os07g48820	37.1	38.12	117.62	120.53	up-regulated
LOC_Os07g48910	8.48	7.16	27.38	25.99	up-regulated
LOC_Os07g49110	43.99	42.11	107.1	109.9	up-regulated
LOC_Os07g49114	12.07	12.41	51.81	52.96	up-regulated
LOC_Os07g49140	7.08	7.9	1.08	1.67	down-regulated
LOC_Os07g49370	15.41	13.53	5.45	5.49	down-regulated
LOC_Os07g49390	50.62	51.36	116.21	123.41	up-regulated
LOC_Os07g49400	92.91	93.66	349.9	371.8	up-regulated
LOC_Os08g01220	5.49	5.44	1.17	0.64	down-regulated
LOC_Os08g01270	14.96	16.69	6.95	8.78	down-regulated
LOC_Os08g01330	1.4	1.3	0.42	0.4	down-regulated
LOC_Os08g01380	1.05	1.02	11.84	10.57	up-regulated
LOC_Os08g01410	1.25	1.21	2.63	2.43	up-regulated
LOC_Os08g01910	0.4	0.51	1.46	1.1	up-regulated
LOC_Os08g01940	3.29	4.46	1.88	1.44	down-regulated
LOC_Os08g02070	42.54	41.46	12.96	14.38	down-regulated
LOC_Os08g02180	2.14	2.05	5.45	4.91	up-regulated
LOC_Os08g02230	3.24	2.84	0.23	0.12	down-regulated
LOC_Os08g02440	13.61	10.92	3.19	3.58	down-regulated
LOC_Os08g02590	2.74	3.21	0.89	0.98	down-regulated
LOC_Os08g03350	1.3	1.35	3.19	3.58	up-regulated
LOC_Os08g03420	4.34	4.65	161.68	160.2	up-regulated
LOC_Os08g03880	6.43	8.09	3.34	3.12	down-regulated
LOC_Os08g04180	82.74	89.01	187.75	188.44	up-regulated
LOC_Os08g04540	6.08	5.44	15.27	14.67	up-regulated
LOC_Os08g04800	3.34	2.14	10.24	9.64	up-regulated
LOC_Os08g06010	109.17	118.02	248.77	254.74	up-regulated
LOC_Os08g06110	38.65	39	1431.15	1454.62	up-regulated
LOC_Os08g06210	15.41	11.76	6.67	6.53	down-regulated
LOC_Os08g06320	1.6	1.35	0.14	0.23	down-regulated
LOC_Os08g06630	2.24	2.42	8.97	9.93	up-regulated
LOC_Os08g06640	9.18	10.64	4.98	4.91	down-regulated
LOC_Os08g07010	22.74	21.85	10.57	11.15	down-regulated
LOC_Os08g07390	29.12	31.42	68.96	67.57	up-regulated
LOC_Os08g07970	4.89	5.02	1.46	1.44	down-regulated
LOC_Os08g08090	0	0	1.22	1.1	up-regulated
LOC_Os08g08100	0.05	0	1.13	1.73	up-regulated
LOC_Os08g08120	6.48	8.83	25.13	25.35	up-regulated
LOC_Os08g08140	20.95	24.5	7.14	7.1	down-regulated
LOC_Os08g09290	1.35	1.49	0.33	0.17	down-regulated
LOC_Os08g09690	3.99	4	13.48	13.92	up-regulated
LOC_Os08g10010	2.79	2.18	0.99	0.64	down-regulated
LOC_Os08g10020	0.1	0.19	4.27	4.97	up-regulated
LOC_Os08g10130	2.59	1.91	0.89	0.64	down-regulated
LOC_Os08g10244	2.44	2.09	0.56	0.17	down-regulated
LOC_Os08g10250	5.04	4.97	1.69	1.67	down-regulated
LOC_Os08g10300	7.38	8.65	15.22	17.09	up-regulated
LOC_Os08g10310	18.55	19.99	6.34	6.18	down-regulated
LOC_Os08g10500	23.24	22.08	69.8	58.39	up-regulated
LOC_Os08g10780	7.83	8.09	3.43	3.64	down-regulated
LOC_Os08g12410	1.8	1.26	11.88	12.47	up-regulated
LOC_Os08g14320	9.28	9.76	20.39	21.77	up-regulated
LOC_Os08g14360	1.1	1.26	0.09	0.23	down-regulated
LOC_Os08g14450	0.6	0.74	1.88	3.35	up-regulated
LOC_Os08g14570	89.77	96.03	284.37	285.11	up-regulated
LOC_Os08g14700	6.23	6.51	2.87	3.18	down-regulated
LOC_Os08g15050	1.75	2.09	5.07	4.91	up-regulated
LOC_Os08g15230	31.47	31.19	68.72	68.38	up-regulated
LOC_Os08g15650	1.35	1.35	3.24	2.95	up-regulated
LOC_Os08g16790	2.34	1.86	0.94	0.75	down-regulated
LOC_Os08g17090	0.65	0.74	1.46	2.02	up-regulated
LOC_Os08g17500	0.45	0.79	1.93	1.73	up-regulated
LOC_Os08g17680	16.21	17.01	40.26	39.79	up-regulated
LOC_Os08g20420	1.45	2.05	4.23	4.04	up-regulated
LOC_Os08g20570	11.02	10.09	1.93	1.73	down-regulated
LOC_Os08g23570	1.35	1.44	0.8	0.35	down-regulated
LOC_Os08g23754	0.8	0.84	2.11	1.44	up-regulated
LOC_Os08g24850	0.4	0.37	1.27	1.21	up-regulated
LOC_Os08g25140	45.28	41.88	216.07	217.37	up-regulated
LOC_Os08g25720	199.59	201.97	722.11	745.96	up-regulated
LOC_Os08g27010	1.55	2.23	4.27	3.81	up-regulated
LOC_Os08g27170	2.29	2.74	11.56	10.16	up-regulated
LOC_Os08g27840	144.68	155.16	71.02	73.63	down-regulated
LOC_Os08g28670	14.56	15.43	2.63	2.89	down-regulated
LOC_Os08g28710	58.75	57.36	257.41	246.31	up-regulated
LOC_Os08g28880	3.49	3.67	8.97	10.05	up-regulated
LOC_Os08g29020	1	0.56	1.93	1.33	up-regulated
LOC_Os08g30020	163.78	165.48	62.99	61.04	down-regulated
LOC_Os08g30510	39.35	41.74	16.63	18.36	down-regulated
LOC_Os08g30520	38.5	37.37	6.67	6.29	down-regulated
LOC_Os08g30540	1.2	1.26	0.38	0.4	down-regulated
LOC_Os08g30900	15.21	17.9	39.32	39.96	up-regulated
LOC_Os08g31060	3.04	2.14	0.47	0.64	down-regulated
LOC_Os08g31090	4.24	3.86	19.68	18.31	up-regulated
LOC_Os08g31340	4.99	5.67	2.63	2.43	down-regulated
LOC_Os08g31510	20.9	19.62	6.58	6.18	down-regulated
LOC_Os08g31630	37	35.33	84.13	86.34	up-regulated
LOC_Os08g32060	0.25	0.79	2.3	1.85	up-regulated
LOC_Os08g32130	5.04	6.18	16.06	16.11	up-regulated
LOC_Os08g32330	0.9	0.7	2.02	2.19	up-regulated
LOC_Os08g32360	1.8	1.77	5.45	4.45	up-regulated
LOC_Os08g32540	1.05	1.53	0.94	0.23	down-regulated
LOC_Os08g32620	39.4	41.65	20.76	19.35	down-regulated
LOC_Os08g33140	8.48	7.44	22.59	21.02	up-regulated
LOC_Os08g33740	155.9	162.88	348.77	342.63	up-regulated
LOC_Os08g33820	1.3	0.88	26.35	27.6	up-regulated
LOC_Os08g33940	0.55	0.79	1.5	1.5	up-regulated
LOC_Os08g34010	2.74	2.05	5.26	4.85	up-regulated
LOC_Os08g34790	10.42	9.76	34.85	34.3	up-regulated
LOC_Os08g34890	6.58	6.23	12.87	13.4	up-regulated
LOC_Os08g34900	5.09	4.23	12.59	10.16	up-regulated
LOC_Os08g35010	8.33	9.67	22.97	22.7	up-regulated
LOC_Os08g35020	42.24	44.02	20.86	19.17	down-regulated
LOC_Os08g36630	6.53	5.72	30.53	28.01	up-regulated
LOC_Os08g36700	3.94	4	14.19	14.55	up-regulated
LOC_Os08g36860	26.13	25.75	52.28	52.21	up-regulated
LOC_Os08g37040	1.99	2.56	1.13	0.81	down-regulated
LOC_Os08g37070	0.5	0.42	1.97	1.39	up-regulated
LOC_Os08g37432	13.71	11.62	3.62	3.7	down-regulated
LOC_Os08g37520	2.94	2.74	1.08	1.33	down-regulated
LOC_Os08g37670	43.44	36.35	94.23	82.24	up-regulated
LOC_Os08g37874	15.16	16.73	34.95	36.79	up-regulated
LOC_Os08g38220	26.78	21.47	68.34	64.16	up-regulated
LOC_Os08g38460	14.41	12.69	30.25	29.63	up-regulated
LOC_Os08g38710	9.53	10.23	3.19	3.35	down-regulated
LOC_Os08g38880	43.04	44.58	114.85	106.78	up-regulated
LOC_Os08g38900	197.34	186.49	456.71	455.02	up-regulated
LOC_Os08g39140	70.67	74.14	396.92	403.79	up-regulated
LOC_Os08g39150	2.84	3.63	23.58	23.74	up-regulated
LOC_Os08g39190	1.94	1.07	0.89	0.52	down-regulated
LOC_Os08g39830	22.74	22.5	10.19	9.07	down-regulated
LOC_Os08g39870	6.03	6.18	2.16	2.19	down-regulated
LOC_Os08g39890	84.83	91.94	395.98	394.61	up-regulated
LOC_Os08g39930	2.29	2.05	9.82	9.88	up-regulated
LOC_Os08g40160	1	0.98	4.13	4.22	up-regulated
LOC_Os08g40180	129.52	127.13	307.95	305.44	up-regulated
LOC_Os08g40690	1.75	1.58	44.25	43.02	up-regulated
LOC_Os08g40700	1.25	1.44	2.87	3.35	up-regulated
LOC_Os08g40900	145.18	147.49	72.1	69.19	down-regulated
LOC_Os08g40919	33.81	30.82	17.33	14.55	down-regulated
LOC_Os08g40930	25.93	27.89	10.62	11.78	down-regulated
LOC_Os08g41390	100.84	101.94	377.52	381.96	up-regulated
LOC_Os08g41470	3.69	3.44	7	7.85	up-regulated
LOC_Os08g41670	7.38	7.16	2.21	3.41	down-regulated
LOC_Os08g41730	1.45	1.53	0.47	0.75	down-regulated
LOC_Os08g41880	97.15	97.24	17.57	17.56	down-regulated
LOC_Os08g42080	3.74	4.74	1.64	1.73	down-regulated
LOC_Os08g42350	11.12	9.34	42.56	39.67	up-regulated
LOC_Os08g42440	25.68	25.7	13.11	11.78	down-regulated
LOC_Os08g42850	0.75	0.37	1.5	1.39	up-regulated
LOC_Os08g43050	5.39	5.72	1.88	1.91	down-regulated
LOC_Os08g43440	1.65	1.72	0.14	0.06	down-regulated
LOC_Os08g43490	0.65	0.6	3.95	3.47	up-regulated
LOC_Os08g43700	2.54	2.97	6.25	6.29	up-regulated
LOC_Os08g44020	0.85	0.7	7.14	6.99	up-regulated
LOC_Os08g44160	0.6	0.33	1.6	1.1	up-regulated
LOC_Os08g44270	2.29	1.95	0.56	0.23	down-regulated
LOC_Os08g44390	0.25	0.56	1.22	1.27	up-regulated
LOC_Os08g44400	2.74	2.37	6.44	6.81	up-regulated
LOC_Os08g44560	14.46	13.39	28.7	29.05	up-regulated
LOC_Os08g44680	6.08	5.72	29.83	30.49	up-regulated
LOC_Os08g44850	15.21	13.85	37.2	35.63	up-regulated
LOC_Os08g45200	1.8	2.23	0.94	0.64	down-regulated
LOC_Os09g03750	2.24	2.6	8.69	8.6	up-regulated
LOC_Os09g07130	0.45	0.6	1.36	1.39	up-regulated
LOC_Os09g07154	8.33	6.83	17.43	14.67	up-regulated
LOC_Os09g07280	1.1	0.84	2.35	1.62	up-regulated
LOC_Os09g07350	2.04	2	0.61	0.81	down-regulated
LOC_Os09g08160	2.34	2.14	0.89	0.87	down-regulated
LOC_Os09g08370	1.3	1.26	5.5	5.95	up-regulated
LOC_Os09g08390	240.38	245.34	509.84	507.63	up-regulated
LOC_Os09g08620	0.5	0.74	3.24	3.12	up-regulated
LOC_Os09g08720	0.75	0.42	3.8	3.64	up-regulated
LOC_Os09g09290	3.79	3.07	13.58	12.65	up-regulated
LOC_Os09g09370	6.48	4.88	1.64	2.08	down-regulated
LOC_Os09g09930	6.88	5.62	2.3	2.19	down-regulated
LOC_Os09g10340	7.33	8.09	0.38	0.29	down-regulated
LOC_Os09g10650	0.65	0.37	1.22	1.85	up-regulated
LOC_Os09g10750	1.5	1.86	4.18	5.08	up-regulated
LOC_Os09g10980	10.17	11.34	4.23	3.98	down-regulated
LOC_Os09g11250	9.28	8.37	23.02	21.43	up-regulated
LOC_Os09g12540	2.79	3.16	7.8	8.14	up-regulated
LOC_Os09g13470	1.1	1.26	0.14	0.29	down-regulated
LOC_Os09g13920	11.87	12.27	28.65	27.78	up-regulated
LOC_Os09g15480	1.05	1.3	2.4	2.71	up-regulated
LOC_Os09g15700	11.37	11.11	23.91	27.14	up-regulated
LOC_Os09g16030	3.99	3.58	1.74	1.5	down-regulated
LOC_Os09g17650	5.49	6.18	2.3	3.06	down-regulated
LOC_Os09g17660	7.48	6.51	2.11	2.08	down-regulated
LOC_Os09g17740	0.5	0.46	33.82	35.05	up-regulated
LOC_Os09g17930	0.35	1.3	1.69	2.25	up-regulated
LOC_Os09g20260	0.05	0.14	1.13	1.5	up-regulated
LOC_Os09g20390	60.59	55.92	125.7	127.46	up-regulated
LOC_Os09g20490	3.19	3.49	1.83	1.27	down-regulated
LOC_Os09g20500	0.95	0.93	2.07	1.96	up-regulated
LOC_Os09g20650	14.56	14.32	30.81	29.74	up-regulated
LOC_Os09g21360	21.69	24.64	9.82	9.76	down-regulated
LOC_Os09g21370	9.28	10.78	4.18	4.45	down-regulated
LOC_Os09g21420	1.25	1.12	0.61	0.29	down-regulated
LOC_Os09g21430	1.7	2.18	0.94	0.52	down-regulated
LOC_Os09g22540	16.61	17.52	45.8	48.57	up-regulated
LOC_Os09g23150	16.71	16.87	34.85	38.12	up-regulated
LOC_Os09g23300	80.04	72.75	10.43	12.47	down-regulated
LOC_Os09g23340	1.4	1.49	0.47	0.46	down-regulated
LOC_Os09g23550	5.34	5.07	2.4	2.19	down-regulated
LOC_Os09g23595	0.6	0.51	3.01	2.14	up-regulated
LOC_Os09g23620	1.7	1.81	0.38	0.23	down-regulated
LOC_Os09g23640	4.59	4.83	2.16	2.08	down-regulated
LOC_Os09g24620	2.89	3.86	0.23	0.29	down-regulated
LOC_Os09g24970	7.03	5.02	17.9	16.52	up-regulated
LOC_Os09g25460	26.38	23.85	51.34	50.65	up-regulated
LOC_Os09g25580	46.68	48.39	97.56	96.33	up-regulated
LOC_Os09g25600	2.29	1.72	4.56	3.81	up-regulated
LOC_Os09g25710	1.8	1.58	4.13	3.81	up-regulated
LOC_Os09g25720	0.2	0.37	4.04	4.1	up-regulated
LOC_Os09g25810	2.29	2.56	16.35	16	up-regulated
LOC_Os09g26200	6.58	5.3	2.72	1.96	down-regulated
LOC_Os09g26210	5.14	3.02	0.52	0.69	down-regulated
LOC_Os09g26290	2.64	2.28	0.7	0.75	down-regulated
LOC_Os09g26300	3.24	2.88	0.7	0.52	down-regulated
LOC_Os09g26420	153.8	160.32	473.06	463.91	up-regulated
LOC_Os09g26590	1.75	1.49	0.61	0.46	down-regulated
LOC_Os09g26620	81.79	79.67	4.37	5.08	down-regulated
LOC_Os09g26660	59.8	58.94	172.86	179.6	up-regulated
LOC_Os09g26840	24.74	24.26	2.25	2.08	down-regulated
LOC_Os09g26880	124.08	120.06	259.99	263	up-regulated
LOC_Os09g26940	5.79	4.18	0.89	0.81	down-regulated
LOC_Os09g27040	1.4	1.12	0.47	0.35	down-regulated
LOC_Os09g27330	0.95	1.12	2.96	2.71	up-regulated
LOC_Os09g27670	1.25	1.44	3.1	3.18	up-regulated
LOC_Os09g27680	0.7	0.37	1.41	1.73	up-regulated
LOC_Os09g27890	17.41	14.5	4.93	4.97	down-regulated
LOC_Os09g28060	11.97	14.92	30.39	28.41	up-regulated
LOC_Os09g28160	0.65	0.46	1.6	1.33	up-regulated
LOC_Os09g28354	0.9	0.56	1.5	1.73	up-regulated
LOC_Os09g28370	1.1	0.6	21.37	21.54	up-regulated
LOC_Os09g28440	1.5	2.14	7.09	6.47	up-regulated
LOC_Os09g28510	4.19	3.77	1.13	1.5	down-regulated
LOC_Os09g28560	3.69	2.7	6.15	6.81	up-regulated
LOC_Os09g28580	2.59	2.6	0.85	1.1	down-regulated
LOC_Os09g29060	4.99	5.16	12.12	13.51	up-regulated
LOC_Os09g29239	3.19	2.74	1.36	1.21	down-regulated
LOC_Os09g29360	13.47	13.85	5.12	4.1	down-regulated
LOC_Os09g29460	24.09	23.71	11.13	9.53	down-regulated
LOC_Os09g29510	3.09	2.65	0.66	0.4	down-regulated
LOC_Os09g29660	0.95	0.93	7.09	6.81	up-regulated
LOC_Os09g29670	1.45	1.21	4.46	4.85	up-regulated
LOC_Os09g29840	41.04	42.25	86.29	88.99	up-regulated
LOC_Os09g29960	2.14	1.67	6.11	5.49	up-regulated
LOC_Os09g30120	45.43	48.02	19.07	19.52	down-regulated
LOC_Os09g30130	56.01	52.29	4.74	5.83	down-regulated
LOC_Os09g30190	3.69	3.44	0.28	0.4	down-regulated
LOC_Os09g30210	21.69	19.89	45.33	46.37	up-regulated
LOC_Os09g30458	1.55	1.07	3.43	3	up-regulated
[truncated: 399 more rows]
