# Supplementary material for: A Genome-wide View of Transcriptome Dynamics During Early Spike Development in Bread Wheat
Source: Sci Rep. 2018 Oct 18;8:15338. doi: 10.1038/s41598-018-33718-y (PMC6194122; doi:10.1038/s41598-018-33718-y)
Supplement: Supplementary file 10 — Dataset 9 [file 41598_2018_33718_MOESM10_ESM.xlsx]

## Sheet: positive correlation
Supplementary Dataset S9. Rice homolog genes of wheat genes that were differentially expressed in the glume primordium differentiation stage (KNV) and floret differentiation stage (KNI) in spike.
wheat_DEG_ID	best_homolog_in_rice	Kn5_vs_Kn1_logFC	IM_vs_SAM_logFC
TRIAE_CS42_3DS_TGACv1_273084_AA0928150	LOC_Os01g07850	1.765	1.264
TRIAE_CS42_3AS_TGACv1_212639_AA0702200	LOC_Os01g07970	1.723	1.046
TRIAE_CS42_3AS_TGACv1_211317_AA0688550	LOC_Os01g09800	-2.14	-1.458
TRIAE_CS42_3AS_TGACv1_211205_AA0686640	LOC_Os01g11940	9.816	5.97
TRIAE_CS42_3DS_TGACv1_272258_AA0917880	LOC_Os01g11940	10.534	5.97
TRIAE_CS42_3B_TGACv1_222428_AA0764350	LOC_Os01g17170	2.152	1.242
TRIAE_CS42_3AS_TGACv1_212358_AA0700290	LOC_Os01g17170	1.705	1.242
TRIAE_CS42_3DS_TGACv1_271589_AA0903120	LOC_Os01g17170	1.617	1.242
TRIAE_CS42_5DL_TGACv1_432950_AA1395820	LOC_Os01g17214	7.282	1.88
TRIAE_CS42_5AL_TGACv1_377499_AA1247400	LOC_Os01g41710	2.91	5.713
TRIAE_CS42_7BS_TGACv1_592029_AA1928680	LOC_Os01g41710	5.427	5.713
TRIAE_CS42_5BL_TGACv1_404454_AA1300370	LOC_Os01g41710	4.607	5.713
TRIAE_CS42_5BL_TGACv1_404454_AA1300340	LOC_Os01g41710	2.847	5.713
TRIAE_CS42_5DL_TGACv1_433321_AA1409630	LOC_Os01g41710	3.731	5.713
TRIAE_CS42_7DS_TGACv1_623132_AA2049890	LOC_Os01g41710	3.556	5.713
TRIAE_CS42_5AL_TGACv1_378876_AA1254930	LOC_Os01g41710	2.265	5.713
TRIAE_CS42_5DL_TGACv1_434747_AA1440950	LOC_Os01g41710	2.64	5.713
TRIAE_CS42_5BL_TGACv1_404454_AA1300300	LOC_Os01g41710	7.132	5.713
TRIAE_CS42_7AS_TGACv1_569064_AA1806110	LOC_Os01g41710	3.998	5.713
TRIAE_CS42_5BL_TGACv1_404374_AA1297310	LOC_Os01g41710	3.041	5.713
TRIAE_CS42_1DL_TGACv1_062737_AA0219050	LOC_Os01g41710	3.857	5.713
TRIAE_CS42_3AL_TGACv1_197941_AA0667660	LOC_Os01g52680	1.069	2.683
TRIAE_CS42_3DL_TGACv1_249493_AA0850020	LOC_Os01g52880	1.749	1.002
TRIAE_CS42_3B_TGACv1_223455_AA0782520	LOC_Os01g53430	1.693	1.119
TRIAE_CS42_3AL_TGACv1_195686_AA0652740	LOC_Os01g62920	1.905	1.011
TRIAE_CS42_2AL_TGACv1_093386_AA0278960	LOC_Os01g64000	2.154	2.195
TRIAE_CS42_3DL_TGACv1_250631_AA0871330	LOC_Os01g68770	1.26	1.857
TRIAE_CS42_3DL_TGACv1_249912_AA0858460	LOC_Os01g70890	1.921	2.015
TRIAE_CS42_6BS_TGACv1_513535_AA1644420	LOC_Os02g01340	2.772	1.104
TRIAE_CS42_6DS_TGACv1_545065_AA1749890	LOC_Os02g02400	-2.589	-3.898
TRIAE_CS42_6BS_TGACv1_513476_AA1642760	LOC_Os02g10390	2.034	4.201
TRIAE_CS42_6AS_TGACv1_486466_AA1561480	LOC_Os02g10390	3.402	4.201
TRIAE_CS42_6DS_TGACv1_542462_AA1721110	LOC_Os02g10390	1.194	4.201
TRIAE_CS42_3AS_TGACv1_211027_AA0683450	LOC_Os02g13660	-1.861	-1.036
TRIAE_CS42_4AL_TGACv1_289597_AA0973710	LOC_Os02g29140	1.034	1.492
TRIAE_CS42_2DL_TGACv1_158996_AA0530220	LOC_Os02g29140	1.608	1.492
TRIAE_CS42_1AL_TGACv1_001188_AA0026700	LOC_Os02g32860	2.028	1.336
TRIAE_CS42_U_TGACv1_642994_AA2125780	LOC_Os02g37060	4.085	1.24
TRIAE_CS42_6AS_TGACv1_486261_AA1559010	LOC_Os02g37060	2.333	1.24
TRIAE_CS42_2DL_TGACv1_157896_AA0500880	LOC_Os02g37060	2.678	1.24
TRIAE_CS42_1AS_TGACv1_019677_AA0069790	LOC_Os02g41904	3.205	2.631
TRIAE_CS42_1DS_TGACv1_080490_AA0248980	LOC_Os02g41904	1.273	2.631
TRIAE_CS42_6BS_TGACv1_516005_AA1673370	LOC_Os02g41904	3.044	2.631
TRIAE_CS42_6AL_TGACv1_470865_AA1497180	LOC_Os02g41954	4.061	1.177
TRIAE_CS42_6BL_TGACv1_500766_AA1609420	LOC_Os02g41954	3.45	1.177
TRIAE_CS42_6DL_TGACv1_527640_AA1706700	LOC_Os02g48320	-3.878	-1.358
TRIAE_CS42_U_TGACv1_642396_AA2116940	LOC_Os02g48320	-4.454	-1.358
TRIAE_CS42_6BL_TGACv1_500154_AA1600140	LOC_Os02g51080	2.079	1.203
TRIAE_CS42_6DL_TGACv1_529972_AA1719190	LOC_Os02g51080	1.728	1.203
TRIAE_CS42_6DL_TGACv1_528057_AA1711190	LOC_Os02g51680	-1.468	-1.815
TRIAE_CS42_6BL_TGACv1_499943_AA1595590	LOC_Os02g55050	1.019	1.495
TRIAE_CS42_4BL_TGACv1_321146_AA1056160	LOC_Os03g03720	2.235	1.194
TRIAE_CS42_5AL_TGACv1_376050_AA1231400	LOC_Os03g03720	2.834	1.194
TRIAE_CS42_4DL_TGACv1_342886_AA1124730	LOC_Os03g03720	2.402	1.194
TRIAE_CS42_U_TGACv1_641530_AA2097270	LOC_Os03g08930	2.086	2.526
TRIAE_CS42_4BL_TGACv1_322043_AA1068010	LOC_Os03g08930	2.933	2.526
TRIAE_CS42_4DL_TGACv1_343470_AA1134950	LOC_Os03g08930	2.322	2.526
TRIAE_CS42_4DL_TGACv1_343097_AA1129610	LOC_Os03g13130	-1.054	-1.196
TRIAE_CS42_4DL_TGACv1_344261_AA1145590	LOC_Os03g14080	-1.752	-1.135
TRIAE_CS42_4BL_TGACv1_322179_AA1069270	LOC_Os03g14080	-1.691	-1.135
TRIAE_CS42_4BL_TGACv1_320611_AA1044630	LOC_Os03g14915	1.963	1.988
TRIAE_CS42_4BL_TGACv1_320550_AA1042850	LOC_Os03g15020	1.767	1.487
TRIAE_CS42_4AS_TGACv1_308772_AA1029380	LOC_Os03g15020	1.247	1.487
TRIAE_CS42_4DL_TGACv1_343087_AA1129250	LOC_Os03g15020	1.302	1.487
TRIAE_CS42_4AS_TGACv1_306520_AA1009500	LOC_Os03g17200	-3.415	-1.098
TRIAE_CS42_4BL_TGACv1_320433_AA1038980	LOC_Os03g17200	-3.073	-1.098
TRIAE_CS42_4DL_TGACv1_342920_AA1125430	LOC_Os03g17200	-3.274	-1.098
TRIAE_CS42_2BS_TGACv1_147485_AA0483770	LOC_Os03g20700	3.436	2.19
TRIAE_CS42_2AS_TGACv1_113806_AA0360900	LOC_Os03g20700	2.15	2.19
TRIAE_CS42_4DS_TGACv1_362809_AA1182260	LOC_Os03g22680	-2.661	-1.269
TRIAE_CS42_5BL_TGACv1_405399_AA1326490	LOC_Os03g39610	3.142	3.897
TRIAE_CS42_5AL_TGACv1_375138_AA1216740	LOC_Os03g39610	2.642	3.897
TRIAE_CS42_4DS_TGACv1_362567_AA1180660	LOC_Os03g47650	1.041	3.392
TRIAE_CS42_4DS_TGACv1_361374_AA1166490	LOC_Os03g47650	1.441	3.392
TRIAE_CS42_4DS_TGACv1_361626_AA1170820	LOC_Os03g47730	-3.701	-1.177
TRIAE_CS42_4BS_TGACv1_329928_AA1104640	LOC_Os03g47730	-3.957	-1.177
TRIAE_CS42_4AL_TGACv1_289180_AA0966650	LOC_Os03g47730	-3.968	-1.177
TRIAE_CS42_4DS_TGACv1_361292_AA1165120	LOC_Os03g50310	3.513	4.526
TRIAE_CS42_4BS_TGACv1_328953_AA1096050	LOC_Os03g50310	5.273	4.526
TRIAE_CS42_4AL_TGACv1_291243_AA0993130	LOC_Os03g50310	4.722	4.526
TRIAE_CS42_U_TGACv1_643016_AA2126240	LOC_Os03g51920	3.472	1.497
TRIAE_CS42_5DL_TGACv1_434261_AA1432830	LOC_Os03g54160	3.838	7.127
TRIAE_CS42_5BL_TGACv1_405351_AA1325650	LOC_Os03g54160	3.554	7.127
TRIAE_CS42_5DS_TGACv1_457465_AA1486810	LOC_Os03g54160	2.199	7.127
TRIAE_CS42_5BL_TGACv1_405406_AA1326650	LOC_Os03g54170	7.255	7.565
TRIAE_CS42_5DL_TGACv1_433206_AA1405530	LOC_Os03g54170	7.547	7.565
TRIAE_CS42_5AL_TGACv1_375964_AA1229620	LOC_Os03g54170	8.101	7.565
TRIAE_CS42_5BL_TGACv1_406270_AA1343390	LOC_Os03g56670	3.276	2.915
TRIAE_CS42_5DL_TGACv1_433351_AA1410520	LOC_Os03g56670	3.963	2.915
TRIAE_CS42_5DL_TGACv1_434043_AA1427790	LOC_Os03g57190	-3.009	-1.081
TRIAE_CS42_5AL_TGACv1_377211_AA1244910	LOC_Os03g57190	-2.907	-1.081
TRIAE_CS42_5AL_TGACv1_374840_AA1209970	LOC_Os03g59550	2.027	1.71
TRIAE_CS42_U_TGACv1_643301_AA2130450	LOC_Os03g60840	1.842	1.181
TRIAE_CS42_7DL_TGACv1_605493_AA2006850	LOC_Os04g01320	-3.165	-1.065
TRIAE_CS42_1DS_TGACv1_080891_AA0255220	LOC_Os04g01690	-7.943	-1.62
TRIAE_CS42_5AL_TGACv1_376302_AA1235110	LOC_Os04g08350	-1.844	-1.398
TRIAE_CS42_5DS_TGACv1_457250_AA1484320	LOC_Os04g13150	1.905	4.794
TRIAE_CS42_5AS_TGACv1_393577_AA1274050	LOC_Os04g13150	1.648	4.794
TRIAE_CS42_2AS_TGACv1_113313_AA0354310	LOC_Os04g13150	2.562	4.794
TRIAE_CS42_2BS_TGACv1_148026_AA0489950	LOC_Os04g13150	2.403	4.794
TRIAE_CS42_4BS_TGACv1_329975_AA1105200	LOC_Os04g13160	2.42	1.203
TRIAE_CS42_4DL_TGACv1_343128_AA1130280	LOC_Os04g33570	6.525	1.908
TRIAE_CS42_2BL_TGACv1_131643_AA0430160	LOC_Os04g33570	1.603	1.908
TRIAE_CS42_4AL_TGACv1_291542_AA0995200	LOC_Os04g33570	6.912	1.908
TRIAE_CS42_2DL_TGACv1_158785_AA0526110	LOC_Os04g33830	2.486	4.966
TRIAE_CS42_2BL_TGACv1_130016_AA0401680	LOC_Os04g33830	2.057	4.966
TRIAE_CS42_2BL_TGACv1_130340_AA0409100	LOC_Os04g36720	1.806	2.029
TRIAE_CS42_2AL_TGACv1_093824_AA0287580	LOC_Os04g38410	3.119	3.402
TRIAE_CS42_2DL_TGACv1_157999_AA0505460	LOC_Os04g38410	3.021	3.402
TRIAE_CS42_2BL_TGACv1_129468_AA0384990	LOC_Os04g38410	2.839	3.402
TRIAE_CS42_2BL_TGACv1_129410_AA0382570	LOC_Os04g38600	2.37	5.323
TRIAE_CS42_2AL_TGACv1_093283_AA0276660	LOC_Os04g38600	3.373	5.323
TRIAE_CS42_2BL_TGACv1_130794_AA0418050	LOC_Os04g39864	-9.4	-1.349
TRIAE_CS42_2BL_TGACv1_129397_AA0381780	LOC_Os04g39864	-4.971	-1.349
TRIAE_CS42_2AL_TGACv1_094425_AA0297430	LOC_Os04g39864	-7.318	-1.349
TRIAE_CS42_2DL_TGACv1_158758_AA0525550	LOC_Os04g39864	-7.713	-1.349
TRIAE_CS42_2AL_TGACv1_096207_AA0317850	LOC_Os04g39880	-1.365	-1.659
TRIAE_CS42_2BL_TGACv1_132929_AA0440510	LOC_Os04g39880	-3.171	-1.659
TRIAE_CS42_2DL_TGACv1_158948_AA0529370	LOC_Os04g39880	-1.5	-1.659
TRIAE_CS42_2AL_TGACv1_095747_AA0314210	LOC_Os04g42980	1.49	1.374
TRIAE_CS42_2DL_TGACv1_157990_AA0505000	LOC_Os04g42980	1.506	1.374
TRIAE_CS42_2DS_TGACv1_177488_AA0578560	LOC_Os04g43390	-1.535	-1.752
TRIAE_CS42_2AS_TGACv1_112618_AA0342340	LOC_Os04g43390	-2.77	-1.752
TRIAE_CS42_2BL_TGACv1_131964_AA0434020	LOC_Os04g54610	2.364	2.276
TRIAE_CS42_2AL_TGACv1_097448_AA0324210	LOC_Os04g55560	-2.905	-1.706
TRIAE_CS42_1DS_TGACv1_080296_AA0245530	LOC_Os05g06670	-3.971	-1.984
TRIAE_CS42_3AS_TGACv1_210799_AA0679360	LOC_Os05g10730	2.261	1.142
TRIAE_CS42_3AL_TGACv1_193670_AA0617210	LOC_Os05g22614	2.195	1.844
TRIAE_CS42_6BL_TGACv1_501954_AA1621870	LOC_Os05g22730	1.932	2.371
TRIAE_CS42_1DL_TGACv1_062361_AA0213230	LOC_Os05g32970	3.55	1.095
TRIAE_CS42_1BL_TGACv1_031387_AA0112950	LOC_Os05g34150	1.149	1.435
TRIAE_CS42_1DL_TGACv1_061845_AA0204200	LOC_Os05g39150	2.387	1.577
TRIAE_CS42_1AL_TGACv1_000112_AA0003750	LOC_Os05g39150	1.417	1.577
TRIAE_CS42_1DL_TGACv1_064639_AA0235210	LOC_Os05g43040	1.586	2.744
TRIAE_CS42_1DL_TGACv1_062436_AA0214410	LOC_Os05g50270	2.347	1.865
TRIAE_CS42_1AL_TGACv1_000322_AA0008690	LOC_Os05g50270	2.419	1.865
TRIAE_CS42_7DS_TGACv1_624571_AA2062010	LOC_Os06g01210	2.778	2.277
TRIAE_CS42_4AL_TGACv1_288691_AA0955730	LOC_Os06g01210	3.961	2.277
TRIAE_CS42_7DL_TGACv1_605020_AA2003870	LOC_Os06g02110	1.534	1.522
TRIAE_CS42_7DS_TGACv1_621841_AA2027310	LOC_Os06g04990	2.941	4.792
TRIAE_CS42_7DS_TGACv1_624656_AA2062460	LOC_Os06g05020	3.158	7.241
TRIAE_CS42_7DS_TGACv1_621517_AA2017990	LOC_Os06g06750	8.628	1.624
TRIAE_CS42_U_TGACv1_640724_AA2071080	LOC_Os06g06750	6.118	1.624
TRIAE_CS42_7BS_TGACv1_592464_AA1938550	LOC_Os06g06750	10.987	1.624
XLOC_136221	LOC_Os06g06750	4.117	1.624
TRIAE_CS42_7AS_TGACv1_571056_AA1843970	LOC_Os06g06750	11.785	1.624
TRIAE_CS42_7AS_TGACv1_570718_AA1839760	LOC_Os06g06750	10.642	1.624
TRIAE_CS42_7DS_TGACv1_623155_AA2050210	LOC_Os06g06750	3.947	1.624
TRIAE_CS42_6BL_TGACv1_502794_AA1626450	LOC_Os06g11240	-3.254	-1.111
TRIAE_CS42_7DS_TGACv1_621762_AA2025470	LOC_Os06g11320	-1.228	-1.482
TRIAE_CS42_7BS_TGACv1_593411_AA1951170	LOC_Os06g11320	-1.582	-1.482
TRIAE_CS42_7AS_TGACv1_570473_AA1836280	LOC_Os06g11320	-2.246	-1.482
TRIAE_CS42_7AS_TGACv1_569190_AA1809640	LOC_Os06g12450	3.604	2.089
TRIAE_CS42_7BS_TGACv1_592687_AA1943090	LOC_Os06g13720	2.265	2.077
TRIAE_CS42_7DS_TGACv1_622146_AA2033850	LOC_Os06g13720	2.089	2.077
TRIAE_CS42_7BS_TGACv1_592216_AA1933540	LOC_Os06g21590	5.399	3.115
TRIAE_CS42_7BL_TGACv1_577301_AA1871590	LOC_Os06g22960	-1.427	-1.033
TRIAE_CS42_7DL_TGACv1_603883_AA1990650	LOC_Os06g22960	-1.39	-1.033
TRIAE_CS42_7BL_TGACv1_577774_AA1883100	LOC_Os06g36680	-2.702	-1.91
TRIAE_CS42_7DL_TGACv1_603366_AA1982010	LOC_Os06g36680	-2.389	-1.91
TRIAE_CS42_7AL_TGACv1_556653_AA1767970	LOC_Os06g36680	-2.044	-1.91
TRIAE_CS42_7AL_TGACv1_556264_AA1759510	LOC_Os06g43220	-2.934	-2.187
TRIAE_CS42_7BL_TGACv1_577069_AA1865150	LOC_Os06g51290	2.126	1.484
TRIAE_CS42_7AL_TGACv1_559638_AA1800400	LOC_Os06g51290	2.103	1.484
TRIAE_CS42_7DL_TGACv1_602786_AA1968580	LOC_Os06g51290	1.955	1.484
TRIAE_CS42_2BL_TGACv1_130188_AA0405830	LOC_Os07g01820	11.43	8.927
TRIAE_CS42_2AL_TGACv1_092934_AA0267480	LOC_Os07g01820	7.202	8.927
TRIAE_CS42_2DL_TGACv1_158019_AA0506180	LOC_Os07g01820	9.578	8.927
TRIAE_CS42_2AL_TGACv1_093052_AA0270530	LOC_Os07g04840	2.015	2.824
TRIAE_CS42_2BL_TGACv1_129762_AA0395100	LOC_Os07g05480	2.768	2.702
TRIAE_CS42_2DL_TGACv1_159907_AA0544190	LOC_Os07g05480	2.871	2.702
TRIAE_CS42_2AL_TGACv1_094363_AA0296470	LOC_Os07g05480	1.879	2.702
TRIAE_CS42_5DL_TGACv1_433108_AA1402300	LOC_Os07g25430	2.286	1.935
TRIAE_CS42_5BL_TGACv1_404936_AA1315580	LOC_Os07g25430	1.579	1.935
TRIAE_CS42_5AL_TGACv1_374191_AA1193030	LOC_Os07g25430	2.622	1.935
TRIAE_CS42_2BS_TGACv1_146872_AA0474440	LOC_Os07g32170	4.788	2.133
TRIAE_CS42_2DS_TGACv1_177719_AA0583150	LOC_Os07g32170	5.85	2.133
TRIAE_CS42_2AS_TGACv1_113683_AA0359290	LOC_Os07g32170	5.537	2.133
TRIAE_CS42_2BS_TGACv1_146487_AA0466420	LOC_Os07g32406	3.603	2.267
TRIAE_CS42_2DS_TGACv1_177565_AA0580190	LOC_Os07g32570	1.879	3.39
TRIAE_CS42_2BS_TGACv1_145868_AA0447700	LOC_Os07g32570	1.942	3.39
TRIAE_CS42_2AS_TGACv1_112241_AA0333980	LOC_Os07g32570	1.837	3.39
TRIAE_CS42_2BS_TGACv1_147491_AA0483780	LOC_Os07g37240	3.488	2.383
TRIAE_CS42_2AS_TGACv1_113596_AA0358300	LOC_Os07g37240	2.775	2.383
TRIAE_CS42_2DS_TGACv1_178734_AA0600230	LOC_Os07g37240	3.43	2.383
TRIAE_CS42_1DL_TGACv1_062185_AA0210150	LOC_Os07g37550	5.912	3.113
TRIAE_CS42_2AS_TGACv1_112955_AA0348610	LOC_Os07g37550	3.291	3.113
TRIAE_CS42_1BL_TGACv1_031408_AA0113420	LOC_Os07g37550	3.3	3.113
TRIAE_CS42_2AS_TGACv1_112810_AA0345610	LOC_Os07g38960	3.539	2.912
TRIAE_CS42_2DS_TGACv1_178953_AA0602720	LOC_Os07g38960	5.101	2.912
TRIAE_CS42_2DS_TGACv1_177164_AA0567240	LOC_Os07g41370	5.327	2.323
TRIAE_CS42_2AS_TGACv1_114196_AA0364910	LOC_Os07g41370	4.658	2.323
TRIAE_CS42_2DS_TGACv1_178077_AA0590390	LOC_Os07g42626	-1.069	-1.156
TRIAE_CS42_2DS_TGACv1_177988_AA0588670	LOC_Os07g43160	1.836	1.06
TRIAE_CS42_2AS_TGACv1_113049_AA0350450	LOC_Os07g43160	3.398	1.06
TRIAE_CS42_7AL_TGACv1_560215_AA1801900	LOC_Os08g01380	2.086	3.435
TRIAE_CS42_7DL_TGACv1_606170_AA2009380	LOC_Os08g01380	1.693	3.435
TRIAE_CS42_7BL_TGACv1_577306_AA1871720	LOC_Os08g01380	1.633	3.435
TRIAE_CS42_6AL_TGACv1_471733_AA1513570	LOC_Os08g10020	3.221	4.932
TRIAE_CS42_5DL_TGACv1_433168_AA1404380	LOC_Os08g14450	2.949	1.923
TRIAE_CS42_2AS_TGACv1_113560_AA0357760	LOC_Os08g32330	1.355	1.395
TRIAE_CS42_5AL_TGACv1_374690_AA1206680	LOC_Os08g33820	3.796	4.629
TRIAE_CS42_5DL_TGACv1_432989_AA1397000	LOC_Os08g33820	3.452	4.629
TRIAE_CS42_7BL_TGACv1_577341_AA1872850	LOC_Os08g36630	3.256	2.262
TRIAE_CS42_4BL_TGACv1_320374_AA1037110	LOC_Os08g41880	-9.418	-2.468
TRIAE_CS42_4DL_TGACv1_344594_AA1148220	LOC_Os08g41880	-5.517	-2.468
TRIAE_CS42_7BS_TGACv1_591914_AA1925470	LOC_Os08g42350	4.605	2.012
TRIAE_CS42_5BL_TGACv1_404385_AA1297900	LOC_Os08g44680	2.519	2.353
TRIAE_CS42_5DL_TGACv1_437413_AA1466190	LOC_Os09g15700	2.02	1.178
TRIAE_CS42_5BL_TGACv1_404647_AA1307260	LOC_Os09g15700	1.604	1.178
TRIAE_CS42_1AL_TGACv1_009365_AA0055660	LOC_Os09g17740	4.418	6.141
TRIAE_CS42_1BL_TGACv1_033509_AA0140020	LOC_Os09g17740	5.018	6.141
TRIAE_CS42_5AL_TGACv1_377827_AA1249750	LOC_Os09g20650	2.864	1.07
TRIAE_CS42_5DL_TGACv1_433951_AA1426090	LOC_Os09g26620	-2.122	-4.103
TRIAE_CS42_5AL_TGACv1_378531_AA1253640	LOC_Os09g26620	-2.052	-4.103
TRIAE_CS42_5AL_TGACv1_376676_AA1239820	LOC_Os09g29360	-3.189	-1.551
TRIAE_CS42_5BL_TGACv1_404543_AA1303670	LOC_Os09g29360	-3.392	-1.551
TRIAE_CS42_5DL_TGACv1_435810_AA1455180	LOC_Os09g36040	1.699	1.303
TRIAE_CS42_6AL_TGACv1_472298_AA1520610	LOC_Os10g10180	1.326	2.062
TRIAE_CS42_6DL_TGACv1_527790_AA1708630	LOC_Os10g10180	1.105	2.062
TRIAE_CS42_2BL_TGACv1_129429_AA0383300	LOC_Os10g32270	1.914	4.505
TRIAE_CS42_2BL_TGACv1_130419_AA0411000	LOC_Os10g32270	2.275	4.505
TRIAE_CS42_5BS_TGACv1_424082_AA1386690	LOC_Os10g32470	2.022	1.086
TRIAE_CS42_5DS_TGACv1_456806_AA1478380	LOC_Os10g32470	2.383	1.086
TRIAE_CS42_2BL_TGACv1_129983_AA0401010	LOC_Os10g32470	1.236	1.086
TRIAE_CS42_1DL_TGACv1_061596_AA0199520	LOC_Os10g33250	3.321	4.857
TRIAE_CS42_1AL_TGACv1_001072_AA0024490	LOC_Os10g39130	4.562	1.769
TRIAE_CS42_1DL_TGACv1_061229_AA0189260	LOC_Os10g39130	3.645	1.769
TRIAE_CS42_4DL_TGACv1_343157_AA1130760	LOC_Os10g39130	1.423	1.769
TRIAE_CS42_1DL_TGACv1_061144_AA0186880	LOC_Os10g39130	1.573	1.769
TRIAE_CS42_3B_TGACv1_224584_AA0798360	LOC_Os10g41780	3.036	1.507
TRIAE_CS42_3AL_TGACv1_197079_AA0664730	LOC_Os10g41780	2.186	1.507
TRIAE_CS42_3DL_TGACv1_253211_AA0893780	LOC_Os10g41780	1.755	1.507
TRIAE_CS42_4DS_TGACv1_361640_AA1171030	LOC_Os11g07020	1.753	2.674
TRIAE_CS42_U_TGACv1_642768_AA2122990	LOC_Os11g10590	2.081	1.6
TRIAE_CS42_4AL_TGACv1_291250_AA0993200	LOC_Os11g13890	4.729	1.338
TRIAE_CS42_4BS_TGACv1_327904_AA1078170	LOC_Os11g13890	2.91	1.338
TRIAE_CS42_4DS_TGACv1_362641_AA1181180	LOC_Os11g13890	2.361	1.338
TRIAE_CS42_3DS_TGACv1_272087_AA0914390	LOC_Os11g24070	-1.921	-2.229
TRIAE_CS42_4DS_TGACv1_361664_AA1171210	LOC_Os11g47970	2.409	1.967
TRIAE_CS42_4AL_TGACv1_290053_AA0980930	LOC_Os11g47970	3.294	1.967
TRIAE_CS42_2DS_TGACv1_177978_AA0588530	LOC_Os12g08770	3.45	2.716
TRIAE_CS42_2AS_TGACv1_114179_AA0364660	LOC_Os12g08770	3.315	2.716
TRIAE_CS42_5AL_TGACv1_374932_AA1212330	LOC_Os12g19381	1.956	2.387
TRIAE_CS42_5BL_TGACv1_405306_AA1324540	LOC_Os12g19381	2.463	2.387
TRIAE_CS42_5DL_TGACv1_454507_AA1470980	LOC_Os12g19381	2.886	2.387
TRIAE_CS42_3AS_TGACv1_210539_AA0674970	LOC_Os12g23200	3.938	1.894
TRIAE_CS42_3B_TGACv1_225418_AA0808180	LOC_Os12g23200	3.1	1.894
TRIAE_CS42_3DS_TGACv1_273470_AA0931470	LOC_Os12g23200	2.903	1.894
TRIAE_CS42_7BL_TGACv1_577079_AA1865460	LOC_Os12g31860	-5.488	-1.039
TRIAE_CS42_5BS_TGACv1_424066_AA1386630	LOC_Os12g42250	-6.497	-4.685
TRIAE_CS42_5DS_TGACv1_457055_AA1481570	LOC_Os12g42250	-9.434	-4.685
TRIAE_CS42_5AS_TGACv1_392793_AA1264770	LOC_Os12g42250	-8.67	-4.685
TRIAE_CS42_5AS_TGACv1_392851_AA1265430	LOC_Os12g42400	1.599	1.256
TRIAE_CS42_5DS_TGACv1_456522_AA1472970	LOC_Os12g43940	1.186	1.925
TRIAE_CS42_5AS_TGACv1_392955_AA1266810	LOC_Os12g43940	1.497	1.925
TRIAE_CS42_5BS_TGACv1_423984_AA1385820	LOC_Os12g43940	1.321	1.925

## Sheet: negative correlation
wheat_DEG_ID	best_homolog_in_rice	Kn5_vs_Kn1_logFC	IM_vs_SAM_logFC
TRIAE_CS42_3AS_TGACv1_211110_AA0685150	LOC_Os01g03680	-4.378	1.135
TRIAE_CS42_3B_TGACv1_226391_AA0816570	LOC_Os01g03680	-3.696	1.135
TRIAE_CS42_7DL_TGACv1_604022_AA1992560	LOC_Os01g13404	1.257	-1.002
TRIAE_CS42_3DS_TGACv1_272063_AA0914010	LOC_Os01g15900	-2.01	3.552
XLOC_043377	LOC_Os01g48960	-1.335	1.683
TRIAE_CS42_U_TGACv1_654540_AA2150720	LOC_Os01g48960	-1.274	1.683
TRIAE_CS42_3B_TGACv1_220588_AA0709800	LOC_Os01g48960	-1.196	1.683
TRIAE_CS42_3AL_TGACv1_193640_AA0616020	LOC_Os01g48960	-1.104	1.683
TRIAE_CS42_3B_TGACv1_221408_AA0739970	LOC_Os01g49310	1.131	-5.174
TRIAE_CS42_3AL_TGACv1_194377_AA0631980	LOC_Os01g49310	1.187	-5.174
TRIAE_CS42_3B_TGACv1_222641_AA0768370	LOC_Os01g55200	3.257	-1.464
TRIAE_CS42_3AL_TGACv1_195297_AA0647510	LOC_Os01g55200	2.751	-1.464
TRIAE_CS42_3DL_TGACv1_249426_AA0848430	LOC_Os01g55200	2.582	-1.464
TRIAE_CS42_7DS_TGACv1_622561_AA2041810	LOC_Os01g66670	-1.802	1.474
TRIAE_CS42_7BS_TGACv1_594758_AA1958290	LOC_Os01g66670	-1.658	1.474
TRIAE_CS42_3B_TGACv1_220632_AA0712840	LOC_Os01g68000	-1.334	1.25
TRIAE_CS42_3AL_TGACv1_194812_AA0639990	LOC_Os01g68000	-1.438	1.25
TRIAE_CS42_3DL_TGACv1_249485_AA0849870	LOC_Os01g70410	2.338	-1.074
TRIAE_CS42_3AL_TGACv1_196082_AA0657170	LOC_Os01g70520	-2.067	2.649
TRIAE_CS42_3DL_TGACv1_250132_AA0862670	LOC_Os01g74020	2.367	-6.949
TRIAE_CS42_6DS_TGACv1_542690_AA1727820	LOC_Os02g01280	-6.603	1.247
TRIAE_CS42_6AS_TGACv1_485962_AA1554870	LOC_Os02g01280	-3.188	1.247
TRIAE_CS42_6BS_TGACv1_513632_AA1646200	LOC_Os02g12790	-4.389	1.064
TRIAE_CS42_5AL_TGACv1_375069_AA1215280	LOC_Os02g17940	-3.197	1.215
TRIAE_CS42_5DL_TGACv1_433131_AA1403090	LOC_Os02g17940	-1.75	1.215
TRIAE_CS42_6AL_TGACv1_470873_AA1497390	LOC_Os02g37970	1.728	-2.872
TRIAE_CS42_6DL_TGACv1_526516_AA1686070	LOC_Os02g37970	3.413	-2.872
TRIAE_CS42_4DL_TGACv1_342845_AA1123600	LOC_Os02g41860	5.185	-3.622
TRIAE_CS42_6BL_TGACv1_499577_AA1586570	LOC_Os02g44320	-1.269	1.152
TRIAE_CS42_5AL_TGACv1_377055_AA1243620	LOC_Os02g44320	-2.771	1.152
TRIAE_CS42_6DL_TGACv1_528930_AA1716950	LOC_Os02g44320	-2.383	1.152
TRIAE_CS42_6BL_TGACv1_499606_AA1587120	LOC_Os02g44870	-1.557	1.214
TRIAE_CS42_6AL_TGACv1_471916_AA1515910	LOC_Os02g47650	-1.198	2.069
TRIAE_CS42_4AS_TGACv1_307727_AA1023040	LOC_Os02g58170	3.77	-1.2
TRIAE_CS42_U_TGACv1_643164_AA2128320	LOC_Os02g58170	2.132	-1.2
TRIAE_CS42_4AS_TGACv1_306580_AA1010510	LOC_Os03g09970	2.276	-1.086
TRIAE_CS42_4BL_TGACv1_320961_AA1052590	LOC_Os03g09970	1.361	-1.086
TRIAE_CS42_4BL_TGACv1_320617_AA1044750	LOC_Os03g12790	3.578	-1.828
TRIAE_CS42_4AS_TGACv1_308068_AA1025680	LOC_Os03g17760	-1.781	1.696
TRIAE_CS42_5DL_TGACv1_435062_AA1445520	LOC_Os03g25760	-2.102	1.087
TRIAE_CS42_4DS_TGACv1_361383_AA1166580	LOC_Os03g30260	-1.868	1.173
TRIAE_CS42_4AL_TGACv1_291894_AA0996940	LOC_Os03g30260	-1.478	1.173
TRIAE_CS42_4BS_TGACv1_329991_AA1105310	LOC_Os03g30260	-2.194	1.173
TRIAE_CS42_2DS_TGACv1_177357_AA0574350	LOC_Os03g40540	-1.383	1.424
TRIAE_CS42_4BS_TGACv1_328137_AA1083460	LOC_Os03g41460	3.541	-1.548
TRIAE_CS42_4AL_TGACv1_291776_AA0996560	LOC_Os03g41460	2.724	-1.548
TRIAE_CS42_4DS_TGACv1_361281_AA1164930	LOC_Os03g41460	2.204	-1.548
TRIAE_CS42_4DS_TGACv1_361050_AA1159720	LOC_Os03g49880	3.567	-1.542
TRIAE_CS42_5DS_TGACv1_457016_AA1481080	LOC_Os03g49880	3.086	-1.542
TRIAE_CS42_4AL_TGACv1_290526_AA0986290	LOC_Os03g49880	2.357	-1.542
TRIAE_CS42_4BS_TGACv1_327850_AA1076210	LOC_Os03g49880	2.017	-1.542
TRIAE_CS42_4BS_TGACv1_328194_AA1084390	LOC_Os03g50130	-1.838	2.405
TRIAE_CS42_2BL_TGACv1_133680_AA0443050	LOC_Os03g56050	-1.492	1.263
TRIAE_CS42_2AL_TGACv1_094690_AA0301600	LOC_Os03g56050	-1.899	1.263
TRIAE_CS42_2DL_TGACv1_160135_AA0547310	LOC_Os03g56050	-1.3	1.263
TRIAE_CS42_U_TGACv1_641293_AA2090970	LOC_Os03g57690	-2.208	1.543
TRIAE_CS42_5AL_TGACv1_375039_AA1214520	LOC_Os03g58300	-1.752	1.552
TRIAE_CS42_5DL_TGACv1_433857_AA1423910	LOC_Os03g59360	1.887	-1.176
TRIAE_CS42_3B_TGACv1_225578_AA0809960	LOC_Os04g10350	-5.197	1.166
TRIAE_CS42_2BL_TGACv1_132673_AA0439030	LOC_Os04g40040	1.278	-1.385
TRIAE_CS42_2DL_TGACv1_158668_AA0524180	LOC_Os04g40040	1.531	-1.385
TRIAE_CS42_2AL_TGACv1_093686_AA0285180	LOC_Os04g40040	1.773	-1.385
TRIAE_CS42_4BL_TGACv1_320342_AA1036010	LOC_Os04g46830	-1.873	1.539
TRIAE_CS42_1DS_TGACv1_080166_AA0241990	LOC_Os05g02060	-1.721	1.082
TRIAE_CS42_1AS_TGACv1_020151_AA0075210	LOC_Os05g05820	1.904	-1.257
TRIAE_CS42_1DS_TGACv1_081786_AA0262700	LOC_Os05g05820	1.838	-1.257
TRIAE_CS42_1BL_TGACv1_033245_AA0138120	LOC_Os05g29030	-3.446	1.447
TRIAE_CS42_1AL_TGACv1_004135_AA0052550	LOC_Os05g30820	1.142	-1.043
TRIAE_CS42_1DL_TGACv1_061311_AA0192180	LOC_Os05g36990	-2.105	1.473
TRIAE_CS42_3B_TGACv1_227343_AA0822970	LOC_Os05g38530	-2.075	4.939
TRIAE_CS42_5AL_TGACv1_376159_AA1232960	LOC_Os06g16300	3.166	-1.921
TRIAE_CS42_U_TGACv1_640827_AA2076120	LOC_Os06g17880	2.02	-1.027
TRIAE_CS42_7BL_TGACv1_578119_AA1889670	LOC_Os06g44100	-1.909	1.139
TRIAE_CS42_7BL_TGACv1_578916_AA1901910	LOC_Os06g45540	-1.562	1.114
TRIAE_CS42_U_TGACv1_643334_AA2130850	LOC_Os07g09710	-1.202	1.817
TRIAE_CS42_2AS_TGACv1_112095_AA0330150	LOC_Os07g33850	-1.728	1.028
TRIAE_CS42_2BS_TGACv1_146679_AA0470560	LOC_Os07g40290	-2.969	1.67
TRIAE_CS42_1BL_TGACv1_031291_AA0110890	LOC_Os08g12410	-5.03	2.998
TRIAE_CS42_4BS_TGACv1_328336_AA1086400	LOC_Os08g23570	1.013	-1.221
TRIAE_CS42_4AL_TGACv1_288766_AA0957540	LOC_Os08g41880	2.448	-2.468
TRIAE_CS42_7DS_TGACv1_623041_AA2048970	LOC_Os08g41880	3.175	-2.468
TRIAE_CS42_7AS_TGACv1_570936_AA1842670	LOC_Os08g41880	3.435	-2.468
TRIAE_CS42_U_TGACv1_642167_AA2112630	LOC_Os08g44020	-4.518	3.189
TRIAE_CS42_5DL_TGACv1_433536_AA1415830	LOC_Os09g30130	2.262	-3.368
TRIAE_CS42_5BL_TGACv1_404509_AA1302530	LOC_Os09g31380	1.269	-2.784
TRIAE_CS42_7DS_TGACv1_624042_AA2058470	LOC_Os09g31380	1.29	-2.784
TRIAE_CS42_5AL_TGACv1_374195_AA1193180	LOC_Os09g31380	1.627	-2.784
TRIAE_CS42_7AS_TGACv1_570743_AA1840280	LOC_Os09g31380	1.385	-2.784
TRIAE_CS42_7DS_TGACv1_621585_AA2020130	LOC_Os10g03570	-1.72	1.05
TRIAE_CS42_4AL_TGACv1_289198_AA0967190	LOC_Os10g32550	-1.234	1.657
TRIAE_CS42_1DL_TGACv1_061138_AA0186610	LOC_Os10g37660	-2.368	1.965
TRIAE_CS42_1AL_TGACv1_003899_AA0051890	LOC_Os10g37660	-1.742	1.965
TRIAE_CS42_1BL_TGACv1_030304_AA0086170	LOC_Os10g37660	-1.612	1.965
TRIAE_CS42_4AL_TGACv1_289533_AA0972660	LOC_Os11g06720	2.11	-2.05
TRIAE_CS42_4BS_TGACv1_328208_AA1084630	LOC_Os11g06720	1.834	-2.05
TRIAE_CS42_1DS_TGACv1_080597_AA0250750	LOC_Os12g36210	3.224	-1.217
TRIAE_CS42_5AS_TGACv1_394413_AA1280220	LOC_Os12g38750	2.266	-2.854

## Sheet: no correlation
wheat_DEG_ID	best_homolog_in_rice	Kn5_vs_Kn1_logFC	IM_vs_SAM_logFC
TRIAE_CS42_4DS_TGACv1_361266_AA1164560	LOC_Os01g01620	1.431	-0.907
TRIAE_CS42_4BS_TGACv1_329347_AA1100440	LOC_Os01g01620	1.291	-0.907
TRIAE_CS42_4AL_TGACv1_289800_AA0977020	LOC_Os01g01620	1.176	-0.907
TRIAE_CS42_3AS_TGACv1_212728_AA0702910	LOC_Os01g01920	-1.099	0.21
TRIAE_CS42_U_TGACv1_641002_AA2081960	LOC_Os01g03100	1.704	-0.461
TRIAE_CS42_2AS_TGACv1_112346_AA0336080	LOC_Os01g03190	-1.521	-0.425
TRIAE_CS42_4AL_TGACv1_288504_AA0950420	LOC_Os01g03570	1.378	0.823
TRIAE_CS42_7BL_TGACv1_577972_AA1887080	LOC_Os01g03570	3.66	0.823
TRIAE_CS42_3B_TGACv1_221386_AA0738930	LOC_Os01g04800	-4.26	-0.442
TRIAE_CS42_3DS_TGACv1_271955_AA0911710	LOC_Os01g04800	-3.693	-0.442
TRIAE_CS42_3B_TGACv1_221092_AA0730160	LOC_Os01g07140	3.947	-0.272
TRIAE_CS42_3AS_TGACv1_211453_AA0690300	LOC_Os01g07140	1.079	-0.272
TRIAE_CS42_3DS_TGACv1_271454_AA0899050	LOC_Os01g07140	1.274	-0.272
TRIAE_CS42_3DS_TGACv1_271874_AA0909870	LOC_Os01g07360	-1.507	-0.373
TRIAE_CS42_3B_TGACv1_226274_AA0815530	LOC_Os01g07360	-1.544	-0.373
TRIAE_CS42_3B_TGACv1_225989_AA0813300	LOC_Os01g07480	1.643	-0.703
TRIAE_CS42_3DS_TGACv1_271606_AA0903560	LOC_Os01g07480	2.303	-0.703
TRIAE_CS42_3AS_TGACv1_211167_AA0686290	LOC_Os01g07480	1.87	-0.703
TRIAE_CS42_3DL_TGACv1_251571_AA0882610	LOC_Os01g07870	-1.959	0.401
TRIAE_CS42_3B_TGACv1_222340_AA0762490	LOC_Os01g07870	-1.467	0.401
TRIAE_CS42_3AS_TGACv1_211403_AA0689800	LOC_Os01g07870	-1.354	0.401
TRIAE_CS42_3AS_TGACv1_213116_AA0705490	LOC_Os01g08290	3.24	0.605
TRIAE_CS42_2BS_TGACv1_148589_AA0493940	LOC_Os01g08650	1.191	0.061
TRIAE_CS42_3AS_TGACv1_213189_AA0705870	LOC_Os01g08710	1.7	-0.203
TRIAE_CS42_3DS_TGACv1_272379_AA0919830	LOC_Os01g08710	2.063	-0.203
TRIAE_CS42_U_TGACv1_645671_AA2145090	LOC_Os01g08970	1.903	-0.077
TRIAE_CS42_3B_TGACv1_225599_AA0810240	LOC_Os01g08970	1.802	-0.077
TRIAE_CS42_3DS_TGACv1_272534_AA0921960	LOC_Os01g08970	2.319	-0.077
XLOC_052325	LOC_Os01g09000	-1.551	-0.056
TRIAE_CS42_3DS_TGACv1_272968_AA0927130	LOC_Os01g09384	2.414	-0.005
TRIAE_CS42_2DL_TGACv1_159256_AA0535470	LOC_Os01g09384	1.141	-0.005
TRIAE_CS42_3DS_TGACv1_272309_AA0918750	LOC_Os01g09384	1.888	-0.005
TRIAE_CS42_2DL_TGACv1_162006_AA0561440	LOC_Os01g09384	2.158	-0.005
TRIAE_CS42_3AS_TGACv1_210841_AA0680000	LOC_Os01g09384	1.54	-0.005
TRIAE_CS42_3B_TGACv1_220856_AA0721470	LOC_Os01g11550	-2.679	0.155
TRIAE_CS42_U_TGACv1_642139_AA2112200	LOC_Os01g11550	-2.857	0.155
TRIAE_CS42_3DS_TGACv1_271775_AA0907690	LOC_Os01g11550	-2.5	0.155
TRIAE_CS42_3DS_TGACv1_272881_AA0926070	LOC_Os01g13030	1.017	0.017
TRIAE_CS42_3DS_TGACv1_271718_AA0906480	LOC_Os01g13210	1.883	-0.731
TRIAE_CS42_3B_TGACv1_223288_AA0779760	LOC_Os01g13210	1.882	-0.731
TRIAE_CS42_3AS_TGACv1_210736_AA0678080	LOC_Os01g13280	1.8	-0.171
TRIAE_CS42_3AS_TGACv1_210736_AA0678070	LOC_Os01g13280	1.614	-0.171
TRIAE_CS42_3B_TGACv1_220852_AA0721360	LOC_Os01g13740	1.269	0.248
TRIAE_CS42_3AS_TGACv1_211522_AA0691110	LOC_Os01g13740	1.265	0.248
TRIAE_CS42_3DS_TGACv1_272389_AA0920090	LOC_Os01g13770	1.04	-0.531
TRIAE_CS42_3AS_TGACv1_211337_AA0688740	LOC_Os01g14850	-1.089	0.93
TRIAE_CS42_3B_TGACv1_222071_AA0756680	LOC_Os01g16260	-2.024	-0.178
TRIAE_CS42_1DL_TGACv1_063670_AA0229660	LOC_Os01g16370	1.99	0.086
TRIAE_CS42_3DS_TGACv1_271453_AA0899010	LOC_Os01g16450	1.138	-0.407
TRIAE_CS42_5DS_TGACv1_457092_AA1482170	LOC_Os01g18320	1.36	0.685
TRIAE_CS42_1BS_TGACv1_049589_AA0157350	LOC_Os01g22630	1.908	0.682
TRIAE_CS42_1AS_TGACv1_019650_AA0069580	LOC_Os01g22630	2.168	0.682
TRIAE_CS42_5DL_TGACv1_433386_AA1411660	LOC_Os01g25386	-1.276	0.607
TRIAE_CS42_6AL_TGACv1_471208_AA1504680	LOC_Os01g25484	-4.651	0.276
TRIAE_CS42_6DS_TGACv1_544129_AA1746630	LOC_Os01g26039	-3.057	-0.43
TRIAE_CS42_6DS_TGACv1_544129_AA1746620	LOC_Os01g26039	-2.331	-0.43
TRIAE_CS42_4BS_TGACv1_328836_AA1094290	LOC_Os01g27740	1.55	-0.018
TRIAE_CS42_1DS_TGACv1_080833_AA0254310	LOC_Os01g34630	2.382	-0.083
TRIAE_CS42_7DS_TGACv1_621956_AA2030310	LOC_Os01g36930	2.542	0.173
TRIAE_CS42_3DL_TGACv1_252223_AA0888540	LOC_Os01g39830	1.012	-0.102
TRIAE_CS42_3B_TGACv1_221427_AA0740510	LOC_Os01g39960	1.692	-0.282
TRIAE_CS42_7DS_TGACv1_621956_AA2030300	LOC_Os01g40750	1.526	0.042
TRIAE_CS42_6AS_TGACv1_486529_AA1562260	LOC_Os01g41530	1.374	0.31
TRIAE_CS42_4DL_TGACv1_343287_AA1132750	LOC_Os01g41950	1.255	-0.374
TRIAE_CS42_1DL_TGACv1_063461_AA0227520	LOC_Os01g42970	2.351	-0.08
XLOC_121133	LOC_Os01g43050	1.702	-0.197
TRIAE_CS42_3B_TGACv1_220890_AA0722790	LOC_Os01g43710	-1.992	0.464
TRIAE_CS42_3B_TGACv1_220597_AA0710420	LOC_Os01g44069	3.847	0.764
TRIAE_CS42_3DL_TGACv1_250127_AA0862600	LOC_Os01g44069	3.503	0.764
TRIAE_CS42_3B_TGACv1_223030_AA0775430	LOC_Os01g44230	1.051	-0.089
TRIAE_CS42_3AL_TGACv1_194897_AA0641670	LOC_Os01g44230	2.78	-0.089
TRIAE_CS42_3DL_TGACv1_249254_AA0843290	LOC_Os01g44230	2.614	-0.089
TRIAE_CS42_3AL_TGACv1_193977_AA0623890	LOC_Os01g44230	1.397	-0.089
TRIAE_CS42_4BS_TGACv1_329662_AA1103030	LOC_Os01g44230	1.359	-0.089
TRIAE_CS42_3AL_TGACv1_193644_AA0616100	LOC_Os01g47430	-1.354	-0.038
TRIAE_CS42_3AL_TGACv1_197588_AA0666780	LOC_Os01g50050	2.294	0.562
TRIAE_CS42_3DL_TGACv1_249131_AA0839000	LOC_Os01g53200	5.082	-0.986
TRIAE_CS42_3B_TGACv1_222164_AA0758720	LOC_Os01g53200	2.316	-0.986
TRIAE_CS42_3AL_TGACv1_193607_AA0614690	LOC_Os01g53200	7.964	-0.986
TRIAE_CS42_3DL_TGACv1_251962_AA0886530	LOC_Os01g53240	-1.351	-0.139
TRIAE_CS42_3B_TGACv1_223292_AA0779860	LOC_Os01g53880	-1.799	0.175
TRIAE_CS42_3DL_TGACv1_251159_AA0878220	LOC_Os01g53880	-2.655	0.175
TRIAE_CS42_3AL_TGACv1_195115_AA0644950	LOC_Os01g53880	-3.196	0.175
TRIAE_CS42_3AL_TGACv1_194492_AA0634060	LOC_Os01g54030	2.314	-0.279
TRIAE_CS42_3DS_TGACv1_271922_AA0910880	LOC_Os01g54400	1.423	0.081
TRIAE_CS42_1BL_TGACv1_030277_AA0084930	LOC_Os01g54920	2.607	-0.047
TRIAE_CS42_1DL_TGACv1_062807_AA0220280	LOC_Os01g54920	3.341	-0.047
TRIAE_CS42_1AL_TGACv1_001753_AA0034690	LOC_Os01g54920	2.333	-0.047
TRIAE_CS42_3DL_TGACv1_249710_AA0855060	LOC_Os01g55100	-2.53	0.251
TRIAE_CS42_3AL_TGACv1_196955_AA0663930	LOC_Os01g55100	-2.824	0.251
TRIAE_CS42_3B_TGACv1_222320_AA0762060	LOC_Os01g55100	-3.257	0.251
TRIAE_CS42_3B_TGACv1_222891_AA0772640	LOC_Os01g55240	2.98	-0.437
TRIAE_CS42_3DL_TGACv1_249176_AA0840430	LOC_Os01g55350	1.384	0.829
TRIAE_CS42_3B_TGACv1_220748_AA0717980	LOC_Os01g55350	1.987	0.829
TRIAE_CS42_3AL_TGACv1_196244_AA0658710	LOC_Os01g55350	1.301	0.829
TRIAE_CS42_6AL_TGACv1_471142_AA1503340	LOC_Os01g55740	3.048	0.021
TRIAE_CS42_3AL_TGACv1_193641_AA0616030	LOC_Os01g55750	-3.521	-0.869
TRIAE_CS42_3B_TGACv1_226394_AA0816600	LOC_Os01g55750	-4.779	-0.869
TRIAE_CS42_3DL_TGACv1_249095_AA0837430	LOC_Os01g55750	-2.806	-0.869
TRIAE_CS42_5BL_TGACv1_404443_AA1299940	LOC_Os01g56360	-3.229	-0.162
TRIAE_CS42_7BL_TGACv1_579726_AA1909690	LOC_Os01g56930	1.477	0.64
TRIAE_CS42_3DL_TGACv1_249891_AA0858210	LOC_Os01g57073	-1.085	0.278
TRIAE_CS42_3AL_TGACv1_194265_AA0629810	LOC_Os01g57073	-1.228	0.278
TRIAE_CS42_3DL_TGACv1_252256_AA0888900	LOC_Os01g57220	1.007	-0.004
TRIAE_CS42_3AL_TGACv1_195024_AA0643600	LOC_Os01g57420	2.171	0.232
TRIAE_CS42_U_TGACv1_643716_AA2134500	LOC_Os01g57650	-1.458	0.603
TRIAE_CS42_1AL_TGACv1_000756_AA0018510	LOC_Os01g58240	7.728	0.141
TRIAE_CS42_1DL_TGACv1_061111_AA0185690	LOC_Os01g58240	5.451	0.141
TRIAE_CS42_3B_TGACv1_223845_AA0788370	LOC_Os01g59140	-1.269	0.605
TRIAE_CS42_3DL_TGACv1_252993_AA0892880	LOC_Os01g59180	1.742	0.887
TRIAE_CS42_3AL_TGACv1_195322_AA0648030	LOC_Os01g60280	7.362	-0.614
TRIAE_CS42_3B_TGACv1_223227_AA0778410	LOC_Os01g60740	-1.23	-0.232
TRIAE_CS42_U_TGACv1_641629_AA2099820	LOC_Os01g61480	2.861	-0.056
TRIAE_CS42_3AL_TGACv1_193676_AA0617410	LOC_Os01g61480	1.923	-0.056
TRIAE_CS42_3DL_TGACv1_251575_AA0882640	LOC_Os01g61480	1.632	-0.056
TRIAE_CS42_3DL_TGACv1_250373_AA0867180	LOC_Os01g61760	-1.311	-0.372
TRIAE_CS42_U_TGACv1_641767_AA2103720	LOC_Os01g62260	-1.296	0.139
TRIAE_CS42_3DL_TGACv1_250565_AA0870370	LOC_Os01g62605	-1.852	-0.044
TRIAE_CS42_3B_TGACv1_221228_AA0734460	LOC_Os01g62605	-1.241	-0.044
TRIAE_CS42_3DL_TGACv1_250063_AA0861520	LOC_Os01g62900	-1.36	0.412
TRIAE_CS42_3AL_TGACv1_193596_AA0614380	LOC_Os01g63270	1.744	-0.909
XLOC_101722	LOC_Os01g65330	-2.186	-0.007
TRIAE_CS42_1AL_TGACv1_000055_AA0001700	LOC_Os01g65780	1.422	0.695
TRIAE_CS42_1DL_TGACv1_061877_AA0205200	LOC_Os01g65780	1.265	0.695
TRIAE_CS42_6AL_TGACv1_475510_AA1536580	LOC_Os01g65890	2.923	0.205
XLOC_114093	LOC_Os01g65890	3.072	0.205
TRIAE_CS42_5BL_TGACv1_405537_AA1329780	LOC_Os01g66230	1.302	-0.71
TRIAE_CS42_3DL_TGACv1_251980_AA0886730	LOC_Os01g66230	1.823	-0.71
TRIAE_CS42_3DL_TGACv1_251187_AA0878550	LOC_Os01g66230	1.311	-0.71
TRIAE_CS42_1DS_TGACv1_080433_AA0247860	LOC_Os01g66230	1.169	-0.71
TRIAE_CS42_3DL_TGACv1_249981_AA0859880	LOC_Os01g66890	5.072	0.712
TRIAE_CS42_3B_TGACv1_226360_AA0816200	LOC_Os01g67480	1.808	-0.245
TRIAE_CS42_3B_TGACv1_224001_AA0790750	LOC_Os01g67490	1.378	-0.669
TRIAE_CS42_3AL_TGACv1_198161_AA0668150	LOC_Os01g67830	-1.816	-0.848
TRIAE_CS42_3AL_TGACv1_194267_AA0629890	LOC_Os01g68870	1.126	0.59
TRIAE_CS42_3B_TGACv1_220617_AA0711570	LOC_Os01g68870	1.334	0.59
TRIAE_CS42_3AL_TGACv1_193742_AA0618920	LOC_Os01g69030	-2.603	0.495
TRIAE_CS42_3B_TGACv1_228193_AA0826230	LOC_Os01g69830	1.367	0.885
TRIAE_CS42_5BL_TGACv1_404500_AA1302100	LOC_Os01g71114	1.776	-0.426
TRIAE_CS42_3B_TGACv1_223203_AA0777930	LOC_Os01g71770	1.161	-0.089
TRIAE_CS42_3DL_TGACv1_251017_AA0876190	LOC_Os01g72240	-1.791	-0.28
TRIAE_CS42_3DL_TGACv1_252787_AA0891990	LOC_Os01g73670	1.677	0.018
TRIAE_CS42_2DS_TGACv1_178995_AA0603310	LOC_Os02g01500	2.419	-0.136
TRIAE_CS42_2BS_TGACv1_147789_AA0487740	LOC_Os02g01500	3.825	-0.136
TRIAE_CS42_2AS_TGACv1_113869_AA0361690	LOC_Os02g01500	10.338	-0.136
TRIAE_CS42_6BS_TGACv1_513355_AA1638750	LOC_Os02g02930	-2.597	0.334
TRIAE_CS42_2DL_TGACv1_160389_AA0550020	LOC_Os02g02930	3.951	0.334
TRIAE_CS42_6BS_TGACv1_513373_AA1639310	LOC_Os02g03960	1.837	0.735
TRIAE_CS42_6DS_TGACv1_542930_AA1732700	LOC_Os02g03960	1.685	0.735
TRIAE_CS42_6AS_TGACv1_487131_AA1568440	LOC_Os02g03960	1.791	0.735
TRIAE_CS42_5BS_TGACv1_424143_AA1387110	LOC_Os02g05310	1.312	0.071
TRIAE_CS42_5DS_TGACv1_456874_AA1479560	LOC_Os02g05310	1.835	0.071
TRIAE_CS42_6BS_TGACv1_514759_AA1664030	LOC_Os02g05610	2.15	0.373
TRIAE_CS42_7DL_TGACv1_603526_AA1985330	LOC_Os02g05840	2.231	0.218
TRIAE_CS42_6AS_TGACv1_486350_AA1560220	LOC_Os02g06700	-2.298	-0.233
TRIAE_CS42_6AS_TGACv1_485429_AA1545270	LOC_Os02g07030	-1.789	-0.213
TRIAE_CS42_6DS_TGACv1_542463_AA1721150	LOC_Os02g07030	-1.893	-0.213
TRIAE_CS42_6BS_TGACv1_513152_AA1632150	LOC_Os02g07030	-1.886	-0.213
TRIAE_CS42_6AS_TGACv1_485510_AA1546670	LOC_Os02g08310	-1.073	-0.859
TRIAE_CS42_7AL_TGACv1_557930_AA1787840	LOC_Os02g09740	-1.265	-0.057
TRIAE_CS42_7BL_TGACv1_578084_AA1889140	LOC_Os02g09740	-1.733	-0.057
TRIAE_CS42_6AS_TGACv1_485445_AA1545570	LOC_Os02g11020	2.307	-0.31
TRIAE_CS42_6DS_TGACv1_543897_AA1745080	LOC_Os02g11020	2.506	-0.31
TRIAE_CS42_6BS_TGACv1_515870_AA1672730	LOC_Os02g11040	-1.988	-0.102
TRIAE_CS42_U_TGACv1_641505_AA2096780	LOC_Os02g13970	-1.139	0.332
TRIAE_CS42_7AL_TGACv1_560290_AA1802000	LOC_Os02g14770	2.222	-0.142
TRIAE_CS42_6AS_TGACv1_486866_AA1565910	LOC_Os02g15160	2.376	0.452
TRIAE_CS42_U_TGACv1_641877_AA2106470	LOC_Os02g15160	1.948	0.452
TRIAE_CS42_U_TGACv1_643983_AA2136270	LOC_Os02g15160	1.248	0.452
TRIAE_CS42_U_TGACv1_641544_AA2097600	LOC_Os02g15160	1.384	0.452
TRIAE_CS42_5DL_TGACv1_433668_AA1419000	LOC_Os02g16000	2.109	-0.056
TRIAE_CS42_5AL_TGACv1_374450_AA1200440	LOC_Os02g16000	3.768	-0.056
TRIAE_CS42_3B_TGACv1_221593_AA0745330	LOC_Os02g29150	1.945	0.585
TRIAE_CS42_3DL_TGACv1_249938_AA0858800	LOC_Os02g29150	1.666	0.585
TRIAE_CS42_3AL_TGACv1_197214_AA0665460	LOC_Os02g29150	1.218	0.585
TRIAE_CS42_3DL_TGACv1_249544_AA0851300	LOC_Os02g29150	1.613	0.585
TRIAE_CS42_3B_TGACv1_222702_AA0769280	LOC_Os02g29150	2.174	0.585
TRIAE_CS42_7AS_TGACv1_569456_AA1816460	LOC_Os02g30910	2.976	0.835
TRIAE_CS42_3DL_TGACv1_251103_AA0877420	LOC_Os02g31030	2.611	0.731
TRIAE_CS42_2AL_TGACv1_093139_AA0273100	LOC_Os02g35900	1.624	0.749
TRIAE_CS42_6BL_TGACv1_501882_AA1621260	LOC_Os02g39140	-5.941	-0.388
TRIAE_CS42_6AL_TGACv1_471877_AA1515610	LOC_Os02g39140	-7.077	-0.388
TRIAE_CS42_6DL_TGACv1_527215_AA1700620	LOC_Os02g39140	-7.348	-0.388
TRIAE_CS42_7DL_TGACv1_603447_AA1983910	LOC_Os02g39410	1.52	0.51
TRIAE_CS42_6BL_TGACv1_500281_AA1602630	LOC_Os02g39950	1.295	0.539
TRIAE_CS42_6DL_TGACv1_527881_AA1709520	LOC_Os02g39950	1.397	0.539
TRIAE_CS42_6BL_TGACv1_499716_AA1589820	LOC_Os02g40010	1.263	-0.035
TRIAE_CS42_6BL_TGACv1_499702_AA1589500	LOC_Os02g40784	-1.128	0.577
TRIAE_CS42_2BL_TGACv1_129460_AA0384820	LOC_Os02g41460	-1.361	-0.139
TRIAE_CS42_6AL_TGACv1_471514_AA1510200	LOC_Os02g41460	-1.297	-0.139
TRIAE_CS42_6BL_TGACv1_499492_AA1584200	LOC_Os02g41460	-1.252	-0.139
TRIAE_CS42_U_TGACv1_642735_AA2122410	LOC_Os02g41460	-1.311	-0.139
TRIAE_CS42_2DL_TGACv1_159566_AA0539920	LOC_Os02g41460	-1.198	-0.139
TRIAE_CS42_2AL_TGACv1_097378_AA0324030	LOC_Os02g41460	-1.335	-0.139
TRIAE_CS42_6BL_TGACv1_499360_AA1579450	LOC_Os02g41580	2.9	0.464
TRIAE_CS42_6AL_TGACv1_473086_AA1528530	LOC_Os02g41580	2.666	0.464
TRIAE_CS42_6DL_TGACv1_526952_AA1695900	LOC_Os02g41580	3.962	0.464
TRIAE_CS42_7AL_TGACv1_559423_AA1799600	LOC_Os02g42230	2.534	-0.047
TRIAE_CS42_1AS_TGACv1_019137_AA0061430	LOC_Os02g44770	-3.24	0.801
TRIAE_CS42_2BL_TGACv1_130130_AA0404560	LOC_Os02g45054	-1.21	-0.028
TRIAE_CS42_6BL_TGACv1_501261_AA1615390	LOC_Os02g45170	1.316	-0.51
TRIAE_CS42_6DL_TGACv1_527115_AA1698810	LOC_Os02g45520	2.547	0.762
TRIAE_CS42_6BL_TGACv1_500863_AA1610920	LOC_Os02g45520	2.839	0.762
TRIAE_CS42_6BL_TGACv1_501977_AA1622060	LOC_Os02g45930	-2.487	0.535
TRIAE_CS42_6DL_TGACv1_527650_AA1706860	LOC_Os02g46220	-2.329	-0.448
TRIAE_CS42_6BL_TGACv1_501144_AA1614090	LOC_Os02g47130	-1.592	-0.883
TRIAE_CS42_2DL_TGACv1_158206_AA0512320	LOC_Os02g47230	-1.16	-0.486
TRIAE_CS42_6DL_TGACv1_526475_AA1684630	LOC_Os02g47400	-2.389	0.201
TRIAE_CS42_7BS_TGACv1_591995_AA1927600	LOC_Os02g47744	2.131	-0.461
TRIAE_CS42_6BL_TGACv1_499501_AA1584390	LOC_Os02g49230	1.466	-0.335
TRIAE_CS42_6DL_TGACv1_528750_AA1715980	LOC_Os02g49230	1.625	-0.335
TRIAE_CS42_6AL_TGACv1_472550_AA1523490	LOC_Os02g49230	2.795	-0.335
TRIAE_CS42_6DL_TGACv1_526331_AA1679620	LOC_Os02g51660	1.215	0.388
TRIAE_CS42_6DL_TGACv1_527458_AA1704280	LOC_Os02g51950	-1.271	-0.734
TRIAE_CS42_6AL_TGACv1_473223_AA1529480	LOC_Os02g52340	-1.107	0.245
TRIAE_CS42_6BL_TGACv1_500886_AA1611300	LOC_Os02g53180	3.064	-0.127
TRIAE_CS42_6AL_TGACv1_471242_AA1505290	LOC_Os02g53230	2.738	0.725
TRIAE_CS42_6AL_TGACv1_472493_AA1522760	LOC_Os02g54760	-1.349	-0.301
TRIAE_CS42_6AL_TGACv1_472206_AA1519170	LOC_Os02g54780	2.113	0.761
TRIAE_CS42_6BL_TGACv1_500983_AA1612200	LOC_Os02g56850	-1.483	0.046
TRIAE_CS42_2DL_TGACv1_159230_AA0534920	LOC_Os02g57660	1.023	-0.649
TRIAE_CS42_U_TGACv1_645359_AA2144100	LOC_Os03g02010	1.398	-0.122
TRIAE_CS42_6BL_TGACv1_499398_AA1581330	LOC_Os03g02010	1.357	-0.122
TRIAE_CS42_3AL_TGACv1_194874_AA0641130	LOC_Os03g02380	-1.97	-0.088
TRIAE_CS42_4BL_TGACv1_321111_AA1055610	LOC_Os03g02820	-1.175	-0.386
TRIAE_CS42_4BL_TGACv1_321240_AA1057720	LOC_Os03g04310	-2.284	0.093
XLOC_148644	LOC_Os03g04410	-1.661	0.387
TRIAE_CS42_4BL_TGACv1_320729_AA1047290	LOC_Os03g05310	1.475	0.512
TRIAE_CS42_4DL_TGACv1_342984_AA1126990	LOC_Os03g06630	3.062	0.422
TRIAE_CS42_4AS_TGACv1_307193_AA1018260	LOC_Os03g06630	3.419	0.422
TRIAE_CS42_4BL_TGACv1_321575_AA1062420	LOC_Os03g06630	3.423	0.422
TRIAE_CS42_4BL_TGACv1_321317_AA1058930	LOC_Os03g06680	3.804	-0.392
TRIAE_CS42_4AS_TGACv1_306183_AA1003800	LOC_Os03g06680	2.276	-0.392
TRIAE_CS42_4BL_TGACv1_321570_AA1062390	LOC_Os03g07100	-1.205	0.194
TRIAE_CS42_4BL_TGACv1_321983_AA1067470	LOC_Os03g07110	2.293	-0.458
TRIAE_CS42_4AS_TGACv1_308207_AA1026610	LOC_Os03g07110	3.825	-0.458
TRIAE_CS42_5DL_TGACv1_434397_AA1435210	LOC_Os03g07750	1.499	-0.313
TRIAE_CS42_4BL_TGACv1_321321_AA1058960	LOC_Os03g07880	1.121	0.865
TRIAE_CS42_4AS_TGACv1_307300_AA1019280	LOC_Os03g07940	-2.517	-0.352
TRIAE_CS42_4BL_TGACv1_321995_AA1067550	LOC_Os03g08754	-2.859	-0.868
TRIAE_CS42_4DL_TGACv1_344084_AA1143460	LOC_Os03g08754	-3.254	-0.868
TRIAE_CS42_4AS_TGACv1_307592_AA1021790	LOC_Os03g08754	-1.778	-0.868
TRIAE_CS42_4BL_TGACv1_320965_AA1052760	LOC_Os03g09060	1.414	-0.195
TRIAE_CS42_4DL_TGACv1_342488_AA1114970	LOC_Os03g09940	-2.07	-0.515
TRIAE_CS42_4AS_TGACv1_306893_AA1014640	LOC_Os03g10080	-1.032	-0.048
TRIAE_CS42_4AS_TGACv1_307764_AA1023360	LOC_Os03g11420	1.737	0.498
TRIAE_CS42_4DL_TGACv1_345018_AA1151080	LOC_Os03g11420	1.713	0.498
TRIAE_CS42_4AS_TGACv1_306485_AA1008950	LOC_Os03g12530	-1.141	-0.307
TRIAE_CS42_4DL_TGACv1_342496_AA1115200	LOC_Os03g12530	-1.842	-0.307
TRIAE_CS42_4DL_TGACv1_342599_AA1117480	LOC_Os03g12940	1.899	-0.91
TRIAE_CS42_4AS_TGACv1_308656_AA1028900	LOC_Os03g12940	3.077	-0.91
TRIAE_CS42_4BL_TGACv1_321855_AA1066310	LOC_Os03g13870	-2.396	0.636
TRIAE_CS42_4BL_TGACv1_320481_AA1040930	LOC_Os03g15050	-1.592	0.454
TRIAE_CS42_4BL_TGACv1_320994_AA1053180	LOC_Os03g16580	1.367	-0.145
TRIAE_CS42_4AS_TGACv1_307092_AA1016900	LOC_Os03g16700	1.499	0.506
TRIAE_CS42_4DL_TGACv1_342489_AA1115100	LOC_Os03g17470	1.164	0.122
TRIAE_CS42_4BL_TGACv1_320555_AA1043120	LOC_Os03g17470	2.178	0.122
TRIAE_CS42_4BL_TGACv1_321748_AA1064960	LOC_Os03g17780	1.424	0.027
TRIAE_CS42_4BL_TGACv1_321455_AA1060680	LOC_Os03g18010	2.256	0.574
TRIAE_CS42_2BS_TGACv1_147852_AA0488260	LOC_Os03g18710	-2.491	0.793
TRIAE_CS42_4DL_TGACv1_346183_AA1155260	LOC_Os03g19220	3.049	-0.534
TRIAE_CS42_4AS_TGACv1_309389_AA1030820	LOC_Os03g19220	2.522	-0.534
TRIAE_CS42_4BL_TGACv1_321624_AA1063310	LOC_Os03g19220	1.339	-0.534
TRIAE_CS42_2AS_TGACv1_112834_AA0346010	LOC_Os03g21600	2.43	-0.02
TRIAE_CS42_2AS_TGACv1_112519_AA0339800	LOC_Os03g25480	-1.348	-0.35
TRIAE_CS42_4DS_TGACv1_361499_AA1169130	LOC_Os03g31070	2.726	-0.602
TRIAE_CS42_1DL_TGACv1_061597_AA0199540	LOC_Os03g31180	1.443	-0.515
TRIAE_CS42_1BL_TGACv1_030290_AA0085630	LOC_Os03g31180	1.724	-0.515
TRIAE_CS42_3B_TGACv1_223668_AA0785370	LOC_Os03g37640	-2.228	0.713
TRIAE_CS42_3AL_TGACv1_195834_AA0654580	LOC_Os03g37640	-4.481	0.713
TRIAE_CS42_3B_TGACv1_230776_AA0830240	LOC_Os03g37640	-2.702	0.713
TRIAE_CS42_2DL_TGACv1_158452_AA0519050	LOC_Os03g38640	-2.359	-0.411
TRIAE_CS42_5DL_TGACv1_435311_AA1448710	LOC_Os03g40100	1.35	0.196
TRIAE_CS42_4AL_TGACv1_289001_AA0963150	LOC_Os03g42130	2.522	0.417
XLOC_076914	LOC_Os03g42230	3.573	-0.763
TRIAE_CS42_4AL_TGACv1_290352_AA0984420	LOC_Os03g42230	2.676	-0.763
TRIAE_CS42_4BS_TGACv1_330461_AA1107790	LOC_Os03g42230	1.36	-0.763
TRIAE_CS42_4BS_TGACv1_328851_AA1094690	LOC_Os03g42230	3.525	-0.763
TRIAE_CS42_4DS_TGACv1_361324_AA1165710	LOC_Os03g42230	2.172	-0.763
TRIAE_CS42_4DS_TGACv1_361021_AA1158920	LOC_Os03g42230	2.671	-0.763
TRIAE_CS42_4BS_TGACv1_328645_AA1091630	LOC_Os03g42230	1.406	-0.763
TRIAE_CS42_3B_TGACv1_227944_AA0825210	LOC_Os03g42280	-1.774	-0.263
XLOC_076914	LOC_Os03g42280	3.573	-0.263
TRIAE_CS42_3AS_TGACv1_212205_AA0698790	LOC_Os03g42280	-2.017	-0.263
TRIAE_CS42_3DL_TGACv1_249921_AA0858570	LOC_Os03g42280	-1.557	-0.263
TRIAE_CS42_3AS_TGACv1_212205_AA0698780	LOC_Os03g42280	-1.65	-0.263
TRIAE_CS42_5DL_TGACv1_433473_AA1414060	LOC_Os03g43990	-1.16	-0.646
TRIAE_CS42_4DS_TGACv1_361401_AA1167130	LOC_Os03g45280	-1.456	0.87
TRIAE_CS42_4BS_TGACv1_328372_AA1087040	LOC_Os03g45280	-1.674	0.87
TRIAE_CS42_4AL_TGACv1_288181_AA0939760	LOC_Os03g45280	-1.403	0.87
TRIAE_CS42_4BS_TGACv1_330308_AA1107060	LOC_Os03g46440	-1.229	0.399
TRIAE_CS42_5DL_TGACv1_434394_AA1435180	LOC_Os03g46860	2.048	0.357
TRIAE_CS42_4DS_TGACv1_361714_AA1171880	LOC_Os03g48970	-2.643	0.041
TRIAE_CS42_2BL_TGACv1_130067_AA0402730	LOC_Os03g49260	-2.466	-0.437
TRIAE_CS42_4AL_TGACv1_293009_AA0999980	LOC_Os03g49600	-1.172	0.134
TRIAE_CS42_4AL_TGACv1_288684_AA0955540	LOC_Os03g49830	2.188	0.981
TRIAE_CS42_5DL_TGACv1_435765_AA1454670	LOC_Os03g53150	2.978	-0.01
TRIAE_CS42_5AL_TGACv1_375369_AA1220530	LOC_Os03g53150	2.381	-0.01
TRIAE_CS42_5BL_TGACv1_405745_AA1334340	LOC_Os03g53150	2.543	-0.01
TRIAE_CS42_5DL_TGACv1_434791_AA1441710	LOC_Os03g53230	1.097	0.764
TRIAE_CS42_5AL_TGACv1_375888_AA1228480	LOC_Os03g53230	1.296	0.764
TRIAE_CS42_5BL_TGACv1_404702_AA1308880	LOC_Os03g53230	1.406	0.764
TRIAE_CS42_5AL_TGACv1_375300_AA1219460	LOC_Os03g53800	-1.126	0.31
TRIAE_CS42_5BL_TGACv1_404938_AA1315700	LOC_Os03g53800	-1.128	0.31
TRIAE_CS42_5DL_TGACv1_435861_AA1455710	LOC_Os03g53800	-1.014	0.31
TRIAE_CS42_5BL_TGACv1_404418_AA1299170	LOC_Os03g55100	-2.03	-0.241
TRIAE_CS42_2BL_TGACv1_133010_AA0440880	LOC_Os03g55890	-1.348	0.344
TRIAE_CS42_5DL_TGACv1_436829_AA1463440	LOC_Os03g56660	-1.976	-0.049
XLOC_067393	LOC_Os03g57560	1.965	-0.138
TRIAE_CS42_5BL_TGACv1_404653_AA1307390	LOC_Os03g57600	1.03	0.72
TRIAE_CS42_5DL_TGACv1_448711_AA1470430	LOC_Os03g57600	1.652	0.72
TRIAE_CS42_5AL_TGACv1_374210_AA1193700	LOC_Os03g57780	1.128	-0.197
TRIAE_CS42_5AL_TGACv1_377054_AA1243610	LOC_Os03g57940	1.349	0.101
TRIAE_CS42_7DL_TGACv1_602722_AA1966440	LOC_Os03g58400	1.764	-0.187
TRIAE_CS42_7BL_TGACv1_577387_AA1874100	LOC_Os03g58400	1.42	-0.187
TRIAE_CS42_7AL_TGACv1_557389_AA1780650	LOC_Os03g58400	2.352	-0.187
TRIAE_CS42_4AL_TGACv1_289839_AA0977570	LOC_Os03g59080	-2.292	0.206
TRIAE_CS42_5AL_TGACv1_375397_AA1220990	LOC_Os03g61010	1.269	0.021
TRIAE_CS42_5DL_TGACv1_433368_AA1411070	LOC_Os03g61990	-2.608	-0.74
TRIAE_CS42_5BL_TGACv1_404633_AA1306830	LOC_Os03g64020	1.383	-0.046
TRIAE_CS42_2BS_TGACv1_146881_AA0474730	LOC_Os04g01250	-2.099	0.046
TRIAE_CS42_2BS_TGACv1_146197_AA0458270	LOC_Os04g01540	1.619	-0.025
TRIAE_CS42_1AS_TGACv1_020616_AA0078840	LOC_Os04g02820	1.318	0.096
TRIAE_CS42_1BS_TGACv1_051269_AA0178910	LOC_Os04g02820	2.234	0.096
XLOC_114412	LOC_Os04g06850	-3.133	-0.321
TRIAE_CS42_3AL_TGACv1_194101_AA0626510	LOC_Os04g11790	2.125	0.235
XLOC_045936	LOC_Os04g11790	6.685	0.235
TRIAE_CS42_1DS_TGACv1_080167_AA0242030	LOC_Os04g24220	7.09	-0.382
TRIAE_CS42_1AS_TGACv1_019022_AA0058290	LOC_Os04g24220	10.31	-0.382
TRIAE_CS42_7BL_TGACv1_577062_AA1864760	LOC_Os04g30210	1.91	0.149
TRIAE_CS42_2DL_TGACv1_160743_AA0553720	LOC_Os04g31350	3.076	0.604
TRIAE_CS42_2BL_TGACv1_130996_AA0421030	LOC_Os04g31804	8.307	0.582
TRIAE_CS42_2AL_TGACv1_094473_AA0298360	LOC_Os04g31804	5.261	0.582
TRIAE_CS42_2DL_TGACv1_160915_AA0555160	LOC_Os04g33630	-2.301	0.31
TRIAE_CS42_4DL_TGACv1_342608_AA1117890	LOC_Os04g33740	-7.665	0.291
TRIAE_CS42_4BL_TGACv1_321104_AA1055410	LOC_Os04g33740	-4.531	0.291
XLOC_101722	LOC_Os04g35410	-2.186	0.045
TRIAE_CS42_2DL_TGACv1_160952_AA0555550	LOC_Os04g35790	-3.249	-0.682
TRIAE_CS42_2AL_TGACv1_093456_AA0280470	LOC_Os04g35790	-1.81	-0.682
TRIAE_CS42_2BL_TGACv1_130347_AA0409360	LOC_Os04g36040	2.251	0.392
TRIAE_CS42_2DL_TGACv1_158095_AA0508910	LOC_Os04g36740	2.546	-0.37
TRIAE_CS42_2DL_TGACv1_159359_AA0537050	LOC_Os04g38680	3.517	0.285
TRIAE_CS42_2BL_TGACv1_130900_AA0419660	LOC_Os04g39160	1.186	-0.011
TRIAE_CS42_2BL_TGACv1_131551_AA0429110	LOC_Os04g39430	1.331	-0.273
TRIAE_CS42_2DL_TGACv1_159654_AA0541080	LOC_Os04g39430	1.41	-0.273
TRIAE_CS42_2BL_TGACv1_129561_AA0388630	LOC_Os04g39814	-2.384	-0.331
TRIAE_CS42_1DL_TGACv1_063461_AA0227510	LOC_Os04g40720	2.279	-0.015
TRIAE_CS42_2BL_TGACv1_129334_AA0379200	LOC_Os04g41570	2.484	0.612
TRIAE_CS42_2AL_TGACv1_093460_AA0280570	LOC_Os04g42860	-2.197	-0.762
TRIAE_CS42_2AS_TGACv1_112675_AA0343270	LOC_Os04g43800	-2.96	0.647
TRIAE_CS42_2BL_TGACv1_129557_AA0388510	LOC_Os04g43916	-4.051	0.263
TRIAE_CS42_2BL_TGACv1_130071_AA0402770	LOC_Os04g44410	2.158	-0.133
TRIAE_CS42_2AL_TGACv1_093757_AA0286150	LOC_Os04g45470	1.771	0.834
TRIAE_CS42_2DL_TGACv1_158803_AA0526410	LOC_Os04g46740	-1.107	0.257
TRIAE_CS42_2AL_TGACv1_097088_AA0322930	LOC_Os04g46880	2.174	0.279
TRIAE_CS42_6AL_TGACv1_471671_AA1512540	LOC_Os04g47480	-1.445	0.18
XLOC_052325	LOC_Os04g47830	-1.551	-0.348
TRIAE_CS42_2DL_TGACv1_158531_AA0521120	LOC_Os04g47860	-1.385	-0.38
TRIAE_CS42_2AL_TGACv1_094574_AA0299820	LOC_Os04g47990	2.219	0.221
TRIAE_CS42_2BL_TGACv1_130275_AA0407820	LOC_Os04g47990	1.586	0.221
TRIAE_CS42_2AL_TGACv1_095042_AA0306340	LOC_Os04g48070	1.335	-0.516
TRIAE_CS42_2BL_TGACv1_131277_AA0425370	LOC_Os04g48070	1.684	-0.516
TRIAE_CS42_2DL_TGACv1_158790_AA0526150	LOC_Os04g48070	1.445	-0.516
TRIAE_CS42_2BL_TGACv1_131769_AA0431900	LOC_Os04g48310	-2.54	0.104
TRIAE_CS42_2AL_TGACv1_095877_AA0315490	LOC_Os04g49320	1.315	0.47
XLOC_039288	LOC_Os04g49320	1.695	0.47
TRIAE_CS42_2BL_TGACv1_132283_AA0436490	LOC_Os04g49320	2.043	0.47
TRIAE_CS42_2DL_TGACv1_159933_AA0544600	LOC_Os04g49450	2.55	0.949
TRIAE_CS42_2BL_TGACv1_129530_AA0387370	LOC_Os04g49450	2.078	0.949
TRIAE_CS42_2DL_TGACv1_159051_AA0531430	LOC_Os04g50208	-1.589	-0.528
TRIAE_CS42_2BL_TGACv1_133120_AA0441460	LOC_Os04g50660	-1.733	-0.246
TRIAE_CS42_2BL_TGACv1_129748_AA0394680	LOC_Os04g51090	1.846	0.207
TRIAE_CS42_2DL_TGACv1_160033_AA0545760	LOC_Os04g51090	4.215	0.207
TRIAE_CS42_5DL_TGACv1_433999_AA1427000	LOC_Os04g51090	1.471	0.207
TRIAE_CS42_2BL_TGACv1_130908_AA0419810	LOC_Os04g51340	-2.129	0.61
TRIAE_CS42_2DL_TGACv1_158402_AA0517700	LOC_Os04g52770	3.748	-0.134
TRIAE_CS42_2BL_TGACv1_130072_AA0402800	LOC_Os04g52830	-1.234	-0.919
TRIAE_CS42_2DL_TGACv1_160790_AA0554170	LOC_Os04g52830	-1.266	-0.919
TRIAE_CS42_2AL_TGACv1_096561_AA0319880	LOC_Os04g52830	-1.236	-0.919
TRIAE_CS42_2DL_TGACv1_159206_AA0534350	LOC_Os04g53496	-1.401	-0.242
TRIAE_CS42_3DL_TGACv1_249116_AA0838280	LOC_Os04g53620	1.311	0.031
TRIAE_CS42_3DL_TGACv1_249116_AA0838270	LOC_Os04g53620	1.381	0.031
TRIAE_CS42_2AL_TGACv1_095791_AA0314620	LOC_Os04g53720	-1.026	-0.141
TRIAE_CS42_2DL_TGACv1_161921_AA0561100	LOC_Os04g55670	2.227	-0.122
TRIAE_CS42_2AL_TGACv1_094214_AA0294520	LOC_Os04g55710	-3.007	0.242
TRIAE_CS42_2BL_TGACv1_129525_AA0387260	LOC_Os04g55800	-1.475	-0.088
TRIAE_CS42_2AL_TGACv1_095601_AA0312720	LOC_Os04g55800	-1.502	-0.088
TRIAE_CS42_2BL_TGACv1_131372_AA0426830	LOC_Os04g55970	-2.719	0.258
TRIAE_CS42_2DL_TGACv1_159218_AA0534700	LOC_Os04g55970	-2.999	0.258
TRIAE_CS42_2AL_TGACv1_093504_AA0281410	LOC_Os04g55970	-2.431	0.258
TRIAE_CS42_2DL_TGACv1_158491_AA0520060	LOC_Os04g56170	1.769	0.359
TRIAE_CS42_2DL_TGACv1_160348_AA0549600	LOC_Os04g56680	2.261	0.83
TRIAE_CS42_2DL_TGACv1_158294_AA0514880	LOC_Os04g56790	-1.364	0.11
TRIAE_CS42_2DL_TGACv1_161475_AA0558760	LOC_Os04g57560	1.246	-0.964
TRIAE_CS42_2AL_TGACv1_095434_AA0310680	LOC_Os04g57650	-1.168	0.266
TRIAE_CS42_2DL_TGACv1_158900_AA0528270	LOC_Os04g58390	1.723	0.729
TRIAE_CS42_6DL_TGACv1_526663_AA1689290	LOC_Os04g59494	1.306	0.322
TRIAE_CS42_7BL_TGACv1_577964_AA1886820	LOC_Os05g01310	4.342	0.863
TRIAE_CS42_2AL_TGACv1_094081_AA0292310	LOC_Os05g01490	1.598	-0.211
TRIAE_CS42_1AS_TGACv1_019979_AA0073500	LOC_Os05g03040	-4.336	0.351
TRIAE_CS42_1DS_TGACv1_080564_AA0250290	LOC_Os05g03040	-8.165	0.351
TRIAE_CS42_1AS_TGACv1_020885_AA0080310	LOC_Os05g04630	1.799	-0.664
TRIAE_CS42_7DS_TGACv1_621495_AA2017350	LOC_Os05g07960	1.387	-0.764
TRIAE_CS42_1DS_TGACv1_081561_AA0261460	LOC_Os05g08400	2.134	-0.22
TRIAE_CS42_3B_TGACv1_221289_AA0736400	LOC_Os05g08460	3.406	-0.283
TRIAE_CS42_3B_TGACv1_222268_AA0760900	LOC_Os05g08460	3.419	-0.283
TRIAE_CS42_3DL_TGACv1_251640_AA0883410	LOC_Os05g08460	2.396	-0.283
TRIAE_CS42_3DL_TGACv1_253657_AA0895280	LOC_Os05g13950	6.226	-0.272
TRIAE_CS42_3B_TGACv1_225696_AA0811170	LOC_Os05g13950	4.507	-0.272
TRIAE_CS42_3AL_TGACv1_195024_AA0643630	LOC_Os05g13950	4.729	-0.272
TRIAE_CS42_3B_TGACv1_221170_AA0732770	LOC_Os05g14180	1.043	-0.128
TRIAE_CS42_U_TGACv1_641926_AA2107370	LOC_Os05g27880	-1.155	-0.109
TRIAE_CS42_U_TGACv1_642441_AA2117690	LOC_Os05g27880	-1.188	-0.109
XLOC_031504	LOC_Os05g28510	1.474	0.111
TRIAE_CS42_6BS_TGACv1_514119_AA1655530	LOC_Os05g30970	1.022	-0.041
TRIAE_CS42_U_TGACv1_641877_AA2106490	LOC_Os05g30970	1.801	-0.041
TRIAE_CS42_1AL_TGACv1_000719_AA0017770	LOC_Os05g30970	1.24	-0.041
TRIAE_CS42_7DS_TGACv1_621689_AA2023230	LOC_Os05g31920	2.3	-0.033
TRIAE_CS42_1DL_TGACv1_061141_AA0186710	LOC_Os05g32440	2.136	0.009
TRIAE_CS42_1AL_TGACv1_004553_AA0053840	LOC_Os05g32710	1.167	0.513
XLOC_101722	LOC_Os05g35530	-2.186	0.319
TRIAE_CS42_1AL_TGACv1_001447_AA0030680	LOC_Os05g36290	1.43	0.719
TRIAE_CS42_1DL_TGACv1_061367_AA0193190	LOC_Os05g38120	1.184	0.405
TRIAE_CS42_1BL_TGACv1_033938_AA0142690	LOC_Os05g38120	1.25	0.405
TRIAE_CS42_1AL_TGACv1_000112_AA0003800	LOC_Os05g39120	1.102	0.4
TRIAE_CS42_2BL_TGACv1_129353_AA0379910	LOC_Os05g39210	1.441	0.658
XLOC_055854	LOC_Os05g39520	2.871	0.339
TRIAE_CS42_1AL_TGACv1_002399_AA0041560	LOC_Os05g40810	1.012	-0.496
TRIAE_CS42_1BL_TGACv1_030385_AA0088890	LOC_Os05g40810	1.462	-0.496
TRIAE_CS42_U_TGACv1_643625_AA2133730	LOC_Os05g40810	1.646	-0.496
TRIAE_CS42_2DS_TGACv1_177481_AA0578260	LOC_Os05g40810	1.277	-0.496
TRIAE_CS42_3B_TGACv1_222086_AA0757030	LOC_Os05g41000	-1.502	-0.303
TRIAE_CS42_3DL_TGACv1_249380_AA0847080	LOC_Os05g41000	-1.467	-0.303
TRIAE_CS42_3AL_TGACv1_195019_AA0643540	LOC_Os05g41000	-1.075	-0.303
TRIAE_CS42_1BL_TGACv1_031098_AA0107570	LOC_Os05g41760	3.265	0.858
TRIAE_CS42_3DL_TGACv1_250510_AA0869450	LOC_Os05g41760	4.172	0.858
TRIAE_CS42_1BL_TGACv1_033309_AA0138640	LOC_Os05g43760	-2.617	0.514
TRIAE_CS42_1AL_TGACv1_001746_AA0034520	LOC_Os05g43760	-2.358	0.514
TRIAE_CS42_1DL_TGACv1_063150_AA0224430	LOC_Os05g43760	-2.902	0.514
TRIAE_CS42_1BL_TGACv1_031568_AA0116280	LOC_Os05g44810	1.273	-0.607
TRIAE_CS42_1AL_TGACv1_002766_AA0045020	LOC_Os05g44900	-3.796	0.715
TRIAE_CS42_1DL_TGACv1_061539_AA0198230	LOC_Os05g44900	-2.117	0.715
TRIAE_CS42_1BL_TGACv1_032519_AA0130850	LOC_Os05g44900	-2.564	0.715
TRIAE_CS42_1BL_TGACv1_030506_AA0092680	LOC_Os05g46360	-2.327	-0.15
TRIAE_CS42_1DL_TGACv1_063047_AA0223340	LOC_Os05g46360	-2.166	-0.15
TRIAE_CS42_3DL_TGACv1_250034_AA0860810	LOC_Os05g48330	-1.649	-0.132
TRIAE_CS42_1BL_TGACv1_031108_AA0107930	LOC_Os05g49040	1.634	0.447
TRIAE_CS42_4DL_TGACv1_342983_AA1126910	LOC_Os05g49270	-1.367	0.22
TRIAE_CS42_4BL_TGACv1_322212_AA1069690	LOC_Os05g49270	-1.22	0.22
TRIAE_CS42_5BL_TGACv1_405409_AA1326680	LOC_Os05g49630	1.096	-0.532
TRIAE_CS42_1AL_TGACv1_000056_AA0001810	LOC_Os05g49770	1.263	0.239
TRIAE_CS42_1DL_TGACv1_062065_AA0208240	LOC_Os05g50410	1.615	-0.964
TRIAE_CS42_1AL_TGACv1_000516_AA0013770	LOC_Os05g50470	4.891	0.592
TRIAE_CS42_1DL_TGACv1_062065_AA0208230	LOC_Os05g50470	5.291	0.592
TRIAE_CS42_1BL_TGACv1_030870_AA0102690	LOC_Os05g50470	2.675	0.592
TRIAE_CS42_1DL_TGACv1_061159_AA0187550	LOC_Os05g50750	2.43	0.073
TRIAE_CS42_1AL_TGACv1_000929_AA0022050	LOC_Os05g50750	3.395	0.073
TRIAE_CS42_7DS_TGACv1_622449_AA2039910	LOC_Os06g01440	2.462	-0.085
TRIAE_CS42_7BS_TGACv1_594035_AA1955690	LOC_Os06g03099	-2.665	0.526
TRIAE_CS42_7AS_TGACv1_570993_AA1843410	LOC_Os06g03970	-1.24	0.35
TRIAE_CS42_7DS_TGACv1_622889_AA2046830	LOC_Os06g03970	-1.085	0.35
TRIAE_CS42_4AL_TGACv1_289242_AA0967830	LOC_Os06g03970	-1.031	0.35
TRIAE_CS42_7AS_TGACv1_569748_AA1823280	LOC_Os06g05700	-1.872	0.486
TRIAE_CS42_7AS_TGACv1_570134_AA1830960	LOC_Os06g08440	-2.008	-0.072
TRIAE_CS42_7BS_TGACv1_592917_AA1946270	LOC_Os06g08440	-2.649	-0.072
TRIAE_CS42_7DS_TGACv1_623772_AA2056100	LOC_Os06g08440	-2.829	-0.072
TRIAE_CS42_7BS_TGACv1_593328_AA1950530	LOC_Os06g08670	2.217	0.613
TRIAE_CS42_7DS_TGACv1_622133_AA2033460	LOC_Os06g11840	-5.428	0.849
TRIAE_CS42_7AS_TGACv1_569977_AA1828020	LOC_Os06g11840	-6.668	0.849
TRIAE_CS42_7AS_TGACv1_570200_AA1832090	LOC_Os06g12310	-1.916	0.388
TRIAE_CS42_7DS_TGACv1_621532_AA2018550	LOC_Os06g12310	-3.704	0.388
TRIAE_CS42_7AS_TGACv1_570696_AA1839410	LOC_Os06g13580	-1.307	0.642
TRIAE_CS42_7BS_TGACv1_592698_AA1943280	LOC_Os06g15370	-1.749	-0.738
TRIAE_CS42_7DS_TGACv1_622130_AA2033410	LOC_Os06g15820	-1.886	0.314
TRIAE_CS42_7BS_TGACv1_592607_AA1941300	LOC_Os06g15820	-1.233	0.314
TRIAE_CS42_2AS_TGACv1_114566_AA0368050	LOC_Os06g16030	2.842	-0.928
TRIAE_CS42_6BL_TGACv1_501721_AA1620220	LOC_Os06g18990	-2.303	0.533
TRIAE_CS42_7DS_TGACv1_622227_AA2035870	LOC_Os06g21580	-1.477	-0.066
TRIAE_CS42_7AS_TGACv1_569010_AA1804630	LOC_Os06g21580	-1.415	-0.066
TRIAE_CS42_7AS_TGACv1_570165_AA1831500	LOC_Os06g22080	1.442	0.634
TRIAE_CS42_7DL_TGACv1_604509_AA1998850	LOC_Os06g36080	-1.724	-0.331
XLOC_102196	LOC_Os06g36270	10.897	0.49
XLOC_091626	LOC_Os06g36270	3.991	0.49
XLOC_045936	LOC_Os06g36270	6.685	0.49
TRIAE_CS42_7AL_TGACv1_557698_AA1784900	LOC_Os06g36650	-2.826	-0.273
TRIAE_CS42_4AL_TGACv1_288251_AA0942430	LOC_Os06g36840	-3.094	-0.038
TRIAE_CS42_7DS_TGACv1_622088_AA2032510	LOC_Os06g36840	-1.243	-0.038
TRIAE_CS42_7AS_TGACv1_569748_AA1823260	LOC_Os06g36840	-1.66	-0.038
TRIAE_CS42_7AL_TGACv1_557984_AA1788700	LOC_Os06g36840	1.334	-0.038
TRIAE_CS42_6DS_TGACv1_542868_AA1731790	LOC_Os06g37180	-1.031	-0.004
TRIAE_CS42_7BL_TGACv1_577358_AA1873370	LOC_Os06g37364	-1.391	-0.438
TRIAE_CS42_7DL_TGACv1_602939_AA1972380	LOC_Os06g40120	1.284	0.286
TRIAE_CS42_4DL_TGACv1_344331_AA1146150	LOC_Os06g40190	1.277	0.207
TRIAE_CS42_7BL_TGACv1_577283_AA1871260	LOC_Os06g41810	-1.326	0.147
TRIAE_CS42_7BL_TGACv1_577283_AA1871240	LOC_Os06g41810	-1.441	0.147
TRIAE_CS42_7BL_TGACv1_579517_AA1908080	LOC_Os06g42720	-1.641	-0.38
TRIAE_CS42_2BL_TGACv1_129810_AA0396920	LOC_Os06g44410	-2.913	-0.864
TRIAE_CS42_7BL_TGACv1_576798_AA1855280	LOC_Os06g46030	-1.541	-0.898
TRIAE_CS42_7BL_TGACv1_576780_AA1854780	LOC_Os06g46310	1.619	-0.451
TRIAE_CS42_7DL_TGACv1_604972_AA2003500	LOC_Os06g46500	-2.264	0.813
TRIAE_CS42_7AL_TGACv1_557548_AA1782850	LOC_Os06g47130	1.502	0.42
TRIAE_CS42_3AL_TGACv1_196323_AA0659440	LOC_Os06g47294	2.716	0.623
TRIAE_CS42_7DL_TGACv1_602605_AA1962370	LOC_Os06g48160	-1.557	0.581
TRIAE_CS42_7AL_TGACv1_557197_AA1777940	LOC_Os06g48160	-1.431	0.581
TRIAE_CS42_7BL_TGACv1_579388_AA1906850	LOC_Os06g49040	-1.685	-0.356
TRIAE_CS42_7AL_TGACv1_556673_AA1768540	LOC_Os06g49040	-1.406	-0.356
TRIAE_CS42_7DL_TGACv1_602649_AA1963810	LOC_Os06g49040	-1.196	-0.356
TRIAE_CS42_7DL_TGACv1_604417_AA1997970	LOC_Os06g49160	2.583	0.664
TRIAE_CS42_2BL_TGACv1_132250_AA0436350	LOC_Os06g49390	1.399	-0.123
TRIAE_CS42_7BL_TGACv1_577937_AA1886410	LOC_Os06g49830	2.155	-0.307
TRIAE_CS42_7DL_TGACv1_602657_AA1964260	LOC_Os06g49830	2.648	-0.307
TRIAE_CS42_7DL_TGACv1_604017_AA1992400	LOC_Os06g50930	3.981	0.695
TRIAE_CS42_5DL_TGACv1_435158_AA1446900	LOC_Os06g51250	2.742	0.09
TRIAE_CS42_7AL_TGACv1_558610_AA1794700	LOC_Os06g51310	1.488	0.405
TRIAE_CS42_7BL_TGACv1_577109_AA1866120	LOC_Os06g51310	1.283	0.405
TRIAE_CS42_7BL_TGACv1_578066_AA1888740	LOC_Os06g51320	-1.81	0.43
TRIAE_CS42_4AL_TGACv1_289156_AA0966320	LOC_Os07g02890	2.03	0.141
TRIAE_CS42_5AL_TGACv1_377658_AA1248610	LOC_Os07g03770	1.099	-0.176
XLOC_102196	LOC_Os07g04210	10.897	0.406
XLOC_091626	LOC_Os07g04210	3.991	0.406
XLOC_047237	LOC_Os07g04210	7.994	0.406
TRIAE_CS42_3AS_TGACv1_210508_AA0674160	LOC_Os07g05570	-1.666	-0.059
TRIAE_CS42_1BL_TGACv1_033068_AA0136630	LOC_Os07g08660	4.068	-0.114
TRIAE_CS42_2BL_TGACv1_131275_AA0425350	LOC_Os07g10030	1.472	0.763
TRIAE_CS42_4BL_TGACv1_320334_AA1035650	LOC_Os07g10030	2.12	0.763
TRIAE_CS42_2BL_TGACv1_130485_AA0412320	LOC_Os07g10030	1.962	0.763
TRIAE_CS42_2DL_TGACv1_160285_AA0549030	LOC_Os07g10030	4.58	0.763
TRIAE_CS42_2AL_TGACv1_093181_AA0274370	LOC_Os07g10030	3.362	0.763
TRIAE_CS42_7DL_TGACv1_602651_AA1963900	LOC_Os07g12900	1.608	-0.865
TRIAE_CS42_6BS_TGACv1_514503_AA1660660	LOC_Os07g13870	-1.466	0.402
TRIAE_CS42_2DS_TGACv1_177600_AA0580850	LOC_Os07g31500	-2.233	0.041
TRIAE_CS42_7DS_TGACv1_621870_AA2028220	LOC_Os07g35060	1.6	0.036
TRIAE_CS42_2BS_TGACv1_148382_AA0492570	LOC_Os07g35310	-3.872	0.195
TRIAE_CS42_2BS_TGACv1_147828_AA0488060	LOC_Os07g35330	-3.884	-0.182
TRIAE_CS42_5BL_TGACv1_407832_AA1359830	LOC_Os07g35610	1.407	-0.56
TRIAE_CS42_5DL_TGACv1_435555_AA1452000	LOC_Os07g35610	1.614	-0.56
TRIAE_CS42_3B_TGACv1_221289_AA0736350	LOC_Os07g35610	2.617	-0.56
TRIAE_CS42_6DS_TGACv1_543855_AA1744730	LOC_Os07g36930	2.154	0.405
TRIAE_CS42_2BS_TGACv1_149117_AA0496310	LOC_Os07g38000	2.845	-0.188
TRIAE_CS42_2BS_TGACv1_146585_AA0468650	LOC_Os07g38290	2.317	0.162
TRIAE_CS42_2BS_TGACv1_146870_AA0474340	LOC_Os07g38640	-1.798	-0.431
TRIAE_CS42_2AS_TGACv1_114921_AA0369960	LOC_Os07g38640	-1.84	-0.431
TRIAE_CS42_2DS_TGACv1_178962_AA0602810	LOC_Os07g38640	-1.485	-0.431
TRIAE_CS42_2AS_TGACv1_112756_AA0344860	LOC_Os07g39320	3.376	-0.445
TRIAE_CS42_2DS_TGACv1_177141_AA0566400	LOC_Os07g39320	3.993	-0.445
TRIAE_CS42_2BS_TGACv1_146134_AA0456280	LOC_Os07g40240	-1.745	0.777
TRIAE_CS42_2DS_TGACv1_180213_AA0610440	LOC_Os07g41360	2.935	-0.178
TRIAE_CS42_2BS_TGACv1_147826_AA0487990	LOC_Os07g41360	4.198	-0.178
TRIAE_CS42_2DS_TGACv1_178789_AA0600960	LOC_Os07g41600	-1.556	0.829
TRIAE_CS42_2BS_TGACv1_146142_AA0456580	LOC_Os07g41600	-1.216	0.829
TRIAE_CS42_2AS_TGACv1_112687_AA0343430	LOC_Os07g45570	1.673	-0.318
TRIAE_CS42_U_TGACv1_642756_AA2122790	LOC_Os07g45570	-1.01	-0.318
XLOC_129713	LOC_Os07g45970	2.352	-0.705
TRIAE_CS42_2BS_TGACv1_147485_AA0483740	LOC_Os07g46280	1.723	-0.455
TRIAE_CS42_2AS_TGACv1_113806_AA0360870	LOC_Os07g46280	3.88	-0.455
TRIAE_CS42_2BS_TGACv1_145962_AA0450880	LOC_Os07g46500	-1.027	-0.191
XLOC_055854	LOC_Os07g46560	2.871	-0.86
TRIAE_CS42_2DS_TGACv1_178795_AA0601110	LOC_Os07g46630	-3.134	-0.16
TRIAE_CS42_3DS_TGACv1_272419_AA0920560	LOC_Os07g47030	1.318	-0.036
TRIAE_CS42_3DS_TGACv1_274049_AA0934480	LOC_Os07g47030	1.54	-0.036
TRIAE_CS42_3DS_TGACv1_272212_AA0916990	LOC_Os07g47040	1.763	0.026
TRIAE_CS42_2AS_TGACv1_113459_AA0356270	LOC_Os07g47250	2.62	-0.148
XLOC_040465	LOC_Os07g48490	1.504	0.24
TRIAE_CS42_5AL_TGACv1_375720_AA1226160	LOC_Os07g48660	1.511	0.265
TRIAE_CS42_2BS_TGACv1_147553_AA0484820	LOC_Os07g48660	3.075	0.265
TRIAE_CS42_4DL_TGACv1_343148_AA1130650	LOC_Os07g48660	1.014	0.265
TRIAE_CS42_2AS_TGACv1_112658_AA0342970	LOC_Os07g49210	-1.062	-0.288
TRIAE_CS42_2DS_TGACv1_179266_AA0605730	LOC_Os07g49460	1.652	-0.055
TRIAE_CS42_7DS_TGACv1_621549_AA2019030	LOC_Os07g49470	2.764	-0.091
TRIAE_CS42_2AL_TGACv1_093201_AA0274990	LOC_Os08g02670	-1.315	-0.09
TRIAE_CS42_7BL_TGACv1_580661_AA1914980	LOC_Os08g06060	1.397	0.347
TRIAE_CS42_2BS_TGACv1_146862_AA0474120	LOC_Os08g06100	-3.452	-0.128
TRIAE_CS42_6AS_TGACv1_486476_AA1561600	LOC_Os08g06370	1.297	-0.163
TRIAE_CS42_7DL_TGACv1_603108_AA1976080	LOC_Os08g06370	1.81	-0.163
TRIAE_CS42_7AL_TGACv1_557750_AA1785680	LOC_Os08g06370	1.67	-0.163
TRIAE_CS42_6AS_TGACv1_486549_AA1562480	LOC_Os08g09100	2.384	0
TRIAE_CS42_3B_TGACv1_226947_AA0820310	LOC_Os08g09200	-1.377	0.067
TRIAE_CS42_3B_TGACv1_220676_AA0714900	LOC_Os08g09570	2.775	-0.565
TRIAE_CS42_2AL_TGACv1_093745_AA0285890	LOC_Os08g10440	-1.215	-0.232
TRIAE_CS42_2DL_TGACv1_163654_AA0564510	LOC_Os08g13350	1.678	-0.046
TRIAE_CS42_5AL_TGACv1_375014_AA1213910	LOC_Os08g17784	1.689	0.533
TRIAE_CS42_5BL_TGACv1_405549_AA1330020	LOC_Os08g17784	2.761	0.533
TRIAE_CS42_3AL_TGACv1_195589_AA0651600	LOC_Os08g21570	5.542	0.21
TRIAE_CS42_5AL_TGACv1_377085_AA1243950	LOC_Os08g31670	2.11	-0.583
XLOC_136923	LOC_Os08g33720	2.92	0.7
TRIAE_CS42_5AS_TGACv1_393876_AA1276670	LOC_Os08g35160	-3.451	0.357
TRIAE_CS42_7AS_TGACv1_569058_AA1805950	LOC_Os08g35190	-1.874	-0.544
TRIAE_CS42_4AL_TGACv1_288723_AA0956420	LOC_Os08g35190	-5.987	-0.544
TRIAE_CS42_4BL_TGACv1_320366_AA1036870	LOC_Os08g36790	2.895	-0.45
TRIAE_CS42_5AL_TGACv1_374180_AA1192590	LOC_Os08g38990	1.084	-0.873
TRIAE_CS42_5DL_TGACv1_433155_AA1403860	LOC_Os08g38990	1.807	-0.873
TRIAE_CS42_7BS_TGACv1_593711_AA1953930	LOC_Os08g39250	1.133	-0.104
TRIAE_CS42_7BS_TGACv1_592031_AA1928790	LOC_Os08g40030	1.916	0.949
TRIAE_CS42_7AS_TGACv1_569459_AA1816500	LOC_Os08g40030	1.872	0.949
TRIAE_CS42_7DS_TGACv1_624617_AA2062220	LOC_Os08g40030	1.955	0.949
TRIAE_CS42_7DS_TGACv1_621557_AA2019260	LOC_Os08g41960	-2.081	-0.041
TRIAE_CS42_7AS_TGACv1_569520_AA1818140	LOC_Os08g42470	-1.371	0.287
TRIAE_CS42_7BS_TGACv1_593970_AA1955380	LOC_Os08g42470	-2.494	0.287
TRIAE_CS42_5BL_TGACv1_408930_AA1364870	LOC_Os08g42590	6.443	0.948
TRIAE_CS42_3DL_TGACv1_252718_AA0891560	LOC_Os08g42670	2.911	0.062
TRIAE_CS42_3DL_TGACv1_249640_AA0853100	LOC_Os08g42670	2.188	0.062
TRIAE_CS42_3B_TGACv1_220829_AA0720710	LOC_Os08g43040	-2.032	-0.605
TRIAE_CS42_7BS_TGACv1_593350_AA1950750	LOC_Os08g43390	1.926	0.937
TRIAE_CS42_2DS_TGACv1_177156_AA0567010	LOC_Os08g43390	2.911	0.937
TRIAE_CS42_7BS_TGACv1_591916_AA1925550	LOC_Os08g43410	-1.675	0.568
TRIAE_CS42_7BL_TGACv1_576922_AA1859910	LOC_Os08g45060	2.005	-0.391
TRIAE_CS42_7DL_TGACv1_604084_AA1993480	LOC_Os08g45060	2.905	-0.391
TRIAE_CS42_7AL_TGACv1_556204_AA1758220	LOC_Os08g45060	2.389	-0.391
TRIAE_CS42_3B_TGACv1_224205_AA0793870	LOC_Os09g07480	4.008	-0.097
TRIAE_CS42_3AL_TGACv1_195751_AA0653450	LOC_Os09g07480	1.383	-0.097
TRIAE_CS42_3AL_TGACv1_193957_AA0623500	LOC_Os09g07480	2.569	-0.097
TRIAE_CS42_2BL_TGACv1_129785_AA0395960	LOC_Os09g08072	2.597	0.47
TRIAE_CS42_6BS_TGACv1_513111_AA1630210	LOC_Os09g09490	7.624	-0.194
TRIAE_CS42_5BL_TGACv1_407231_AA1354680	LOC_Os09g12660	1.252	-0.049
TRIAE_CS42_5DL_TGACv1_435303_AA1448600	LOC_Os09g12660	1.179	-0.049
TRIAE_CS42_5AL_TGACv1_374188_AA1192890	LOC_Os09g12660	1.547	-0.049
TRIAE_CS42_5AL_TGACv1_377644_AA1248500	LOC_Os09g13940	1.659	-0.035
TRIAE_CS42_5BL_TGACv1_404267_AA1293000	LOC_Os09g13940	1.281	-0.035
TRIAE_CS42_5AL_TGACv1_376044_AA1231240	LOC_Os09g16510	-1.024	0.72
TRIAE_CS42_5BL_TGACv1_405742_AA1334290	LOC_Os09g16510	-1.264	0.72
TRIAE_CS42_5DL_TGACv1_434181_AA1431130	LOC_Os09g17600	1.322	-0.799
TRIAE_CS42_5AL_TGACv1_375018_AA1214100	LOC_Os09g17630	-1.332	0.012
TRIAE_CS42_5BL_TGACv1_407508_AA1357550	LOC_Os09g17630	-1.74	0.012
TRIAE_CS42_5DL_TGACv1_433389_AA1411780	LOC_Os09g17630	-1.162	0.012
TRIAE_CS42_5BL_TGACv1_404802_AA1311160	LOC_Os09g21340	1.013	-0.732
TRIAE_CS42_5DL_TGACv1_433561_AA1416190	LOC_Os09g21340	1.144	-0.732
TRIAE_CS42_5BL_TGACv1_407536_AA1357730	LOC_Os09g21450	-1.507	-0.268
TRIAE_CS42_5DL_TGACv1_433534_AA1415740	LOC_Os09g24210	1.536	-0.006
TRIAE_CS42_U_TGACv1_641226_AA2088950	LOC_Os09g24210	2.632	-0.006
TRIAE_CS42_5BL_TGACv1_404160_AA1287490	LOC_Os09g24210	1.046	-0.006
TRIAE_CS42_6AL_TGACv1_471516_AA1510230	LOC_Os09g24210	2.92	-0.006
TRIAE_CS42_5BL_TGACv1_408288_AA1362620	LOC_Os09g25620	1.805	0.346
TRIAE_CS42_5DL_TGACv1_435168_AA1446950	LOC_Os09g25620	1.998	0.346
TRIAE_CS42_5BL_TGACv1_404520_AA1302790	LOC_Os09g26260	-2.488	0.77
TRIAE_CS42_U_TGACv1_640717_AA2070760	LOC_Os09g26260	-2.433	0.77
TRIAE_CS42_U_TGACv1_645428_AA2144410	LOC_Os09g27060	1.264	-0.66
XLOC_113599	LOC_Os09g27700	4.331	-0.86
TRIAE_CS42_5AL_TGACv1_374787_AA1208970	LOC_Os09g28810	-1.077	-0.607
TRIAE_CS42_5BL_TGACv1_404791_AA1310880	LOC_Os09g28810	-1.457	-0.607
TRIAE_CS42_5AL_TGACv1_374801_AA1209160	LOC_Os09g28940	2.36	0.295
TRIAE_CS42_5DL_TGACv1_433155_AA1403850	LOC_Os09g30410	1.963	0.566
TRIAE_CS42_5DL_TGACv1_434495_AA1436970	LOC_Os09g31300	-4.945	-0.093
TRIAE_CS42_5AL_TGACv1_375068_AA1215240	LOC_Os09g31300	-3.416	-0.093
TRIAE_CS42_5DL_TGACv1_433740_AA1420990	LOC_Os09g31430	2.091	0.481
TRIAE_CS42_5AL_TGACv1_375408_AA1221150	LOC_Os09g31490	-6.333	-0.424
TRIAE_CS42_5BL_TGACv1_405898_AA1337240	LOC_Os09g31490	-3.267	-0.424
TRIAE_CS42_5DL_TGACv1_435775_AA1454800	LOC_Os09g31490	-5.098	-0.424
TRIAE_CS42_7DS_TGACv1_621549_AA2019050	LOC_Os09g32310	3.923	-0.393
TRIAE_CS42_5DL_TGACv1_434593_AA1438460	LOC_Os09g32930	1.303	0.712
TRIAE_CS42_5AL_TGACv1_376268_AA1234690	LOC_Os09g32930	1.75	0.712
TRIAE_CS42_5BL_TGACv1_405487_AA1328460	LOC_Os09g32930	1.223	0.712
TRIAE_CS42_5DL_TGACv1_433662_AA1418730	LOC_Os09g33460	-1.038	0.114
TRIAE_CS42_5BL_TGACv1_404942_AA1315780	LOC_Os09g33580	-1.451	0.025
TRIAE_CS42_5BL_TGACv1_404260_AA1292790	LOC_Os09g33690	-3.016	-0.633
TRIAE_CS42_6AS_TGACv1_487555_AA1571450	LOC_Os09g33940	2.27	0.589
TRIAE_CS42_6BL_TGACv1_500019_AA1597360	LOC_Os09g34130	-1.976	0.273
TRIAE_CS42_6DL_TGACv1_526739_AA1691110	LOC_Os09g34130	-2.249	0.273
TRIAE_CS42_6AL_TGACv1_474141_AA1534260	LOC_Os09g34130	-2.145	0.273
TRIAE_CS42_5BL_TGACv1_404294_AA1294280	LOC_Os09g34190	1.661	0.239
TRIAE_CS42_5AL_TGACv1_374018_AA1187870	LOC_Os09g35890	1.663	0.734
TRIAE_CS42_5BL_TGACv1_406999_AA1352360	LOC_Os09g36600	-3.293	0.747
TRIAE_CS42_U_TGACv1_640849_AA2077090	LOC_Os09g36830	2.781	0.093
TRIAE_CS42_5DL_TGACv1_436518_AA1461600	LOC_Os09g36830	2.643	0.093
TRIAE_CS42_5AL_TGACv1_374394_AA1198770	LOC_Os09g36830	2.748	0.093
TRIAE_CS42_5AL_TGACv1_374468_AA1200980	LOC_Os09g36910	-1.851	-0.363
TRIAE_CS42_5BL_TGACv1_406690_AA1348690	LOC_Os09g36910	-1.801	-0.363
TRIAE_CS42_2AL_TGACv1_093662_AA0284750	LOC_Os09g36910	-2.645	-0.363
TRIAE_CS42_5DL_TGACv1_435011_AA1444870	LOC_Os09g36910	-1.876	-0.363
XLOC_022282	LOC_Os09g37590	1.759	-0.219
TRIAE_CS42_5DL_TGACv1_434467_AA1436550	LOC_Os09g37650	1.487	0.694
TRIAE_CS42_6BS_TGACv1_513971_AA1653150	LOC_Os09g38910	3.346	-0.103
TRIAE_CS42_3B_TGACv1_222942_AA0773630	LOC_Os09g38910	1.191	-0.103
TRIAE_CS42_4DS_TGACv1_361529_AA1169630	LOC_Os09g39410	-1.115	-0.009
TRIAE_CS42_4BL_TGACv1_321408_AA1059960	LOC_Os09g39500	6.273	-0.012
TRIAE_CS42_U_TGACv1_643942_AA2136080	LOC_Os09g39500	2.41	-0.012
TRIAE_CS42_2BS_TGACv1_147299_AA0481410	LOC_Os10g02720	-3.302	0.49
TRIAE_CS42_7AS_TGACv1_569206_AA1810330	LOC_Os10g02720	-3.523	0.49
TRIAE_CS42_4AL_TGACv1_290399_AA0984970	LOC_Os10g02720	-1.673	0.49
TRIAE_CS42_3B_TGACv1_221007_AA0726760	LOC_Os10g04700	1.609	0.01
TRIAE_CS42_1DS_TGACv1_080723_AA0252750	LOC_Os10g05069	-1.229	-0.396
TRIAE_CS42_3AL_TGACv1_194097_AA0626420	LOC_Os10g10130	2.066	-0.562
TRIAE_CS42_3AL_TGACv1_194549_AA0635530	LOC_Os10g10130	1.302	-0.562
TRIAE_CS42_3DL_TGACv1_250501_AA0869300	LOC_Os10g10244	2.393	-0.095
TRIAE_CS42_2AS_TGACv1_115304_AA0371900	LOC_Os10g10244	4.269	-0.095
TRIAE_CS42_7BL_TGACv1_577333_AA1872450	LOC_Os10g11310	-2.754	0.39
TRIAE_CS42_2DS_TGACv1_178081_AA0590440	LOC_Os10g11310	-1.552	0.39
TRIAE_CS42_5DL_TGACv1_434383_AA1435030	LOC_Os10g11310	-2.172	0.39
TRIAE_CS42_5DS_TGACv1_456941_AA1480100	LOC_Os10g12620	-2.926	0.562
TRIAE_CS42_7DL_TGACv1_604203_AA1995100	LOC_Os10g18820	-4.659	0.404
TRIAE_CS42_7DS_TGACv1_622973_AA2048060	LOC_Os10g18820	-4.036	0.404
TRIAE_CS42_2AL_TGACv1_094351_AA0296300	LOC_Os10g20090	7.037	-0.191
TRIAE_CS42_7DL_TGACv1_603772_AA1989000	LOC_Os10g20450	-3.32	-0.449
TRIAE_CS42_5AS_TGACv1_393812_AA1276200	LOC_Os10g22520	-2.895	-0.628
TRIAE_CS42_5BS_TGACv1_423277_AA1373020	LOC_Os10g22520	-4.751	-0.628
TRIAE_CS42_6DS_TGACv1_543337_AA1738590	LOC_Os10g25210	-4.098	0.358
TRIAE_CS42_4DL_TGACv1_343592_AA1137050	LOC_Os10g28060	2.458	0.793
TRIAE_CS42_6DL_TGACv1_526391_AA1681850	LOC_Os10g28060	-1.72	0.793
TRIAE_CS42_6AL_TGACv1_472181_AA1518660	LOC_Os10g28060	-1.744	0.793
TRIAE_CS42_1BL_TGACv1_031763_AA0120240	LOC_Os10g28200	1.324	0.656
TRIAE_CS42_4BL_TGACv1_320255_AA1032600	LOC_Os10g28660	1.048	-0.715
TRIAE_CS42_5BL_TGACv1_407620_AA1358440	LOC_Os10g31000	1.312	-0.039
TRIAE_CS42_1BL_TGACv1_031111_AA0108070	LOC_Os10g32030	2.386	-0.992
TRIAE_CS42_1AL_TGACv1_003485_AA0050010	LOC_Os10g32680	1.236	0.077
TRIAE_CS42_1BL_TGACv1_032964_AA0135810	LOC_Os10g33830	1.487	-0.783
TRIAE_CS42_1AL_TGACv1_000576_AA0014940	LOC_Os10g33830	2.944	-0.783
TRIAE_CS42_1DL_TGACv1_063485_AA0227830	LOC_Os10g33830	-2.098	-0.783
TRIAE_CS42_1BL_TGACv1_031106_AA0107890	LOC_Os10g34230	-2.058	0.174
TRIAE_CS42_1DL_TGACv1_061075_AA0184240	LOC_Os10g34230	-2.216	0.174
TRIAE_CS42_1AL_TGACv1_002153_AA0039220	LOC_Os10g34230	-1.861	0.174
TRIAE_CS42_1AS_TGACv1_021630_AA0081990	LOC_Os10g34602	2.413	-0.147
TRIAE_CS42_2AS_TGACv1_114155_AA0364470	LOC_Os10g34602	1.127	-0.147
TRIAE_CS42_7BL_TGACv1_579003_AA1902880	LOC_Os10g34614	1.297	0.024
TRIAE_CS42_U_TGACv1_644434_AA2139530	LOC_Os10g34614	-2.939	0.024
TRIAE_CS42_6AL_TGACv1_472270_AA1520280	LOC_Os10g34614	1.18	0.024
TRIAE_CS42_1DL_TGACv1_063063_AA0223470	LOC_Os10g35670	1.312	-0.151
TRIAE_CS42_1DS_TGACv1_082196_AA0264140	LOC_Os10g35840	1.97	0.603
TRIAE_CS42_1AS_TGACv1_019129_AA0061060	LOC_Os10g35840	1.098	0.603
TRIAE_CS42_1BL_TGACv1_030906_AA0103510	LOC_Os10g36924	-1.867	-0.487
TRIAE_CS42_1AL_TGACv1_000461_AA0012610	LOC_Os10g36924	-1.434	-0.487
TRIAE_CS42_1AL_TGACv1_001312_AA0028530	LOC_Os10g38060	2.347	0.159
TRIAE_CS42_6DL_TGACv1_527038_AA1697540	LOC_Os10g39820	5.75	0.162
TRIAE_CS42_1DL_TGACv1_062451_AA0214670	LOC_Os10g42299	-2.382	0.921
TRIAE_CS42_5BL_TGACv1_404227_AA1291310	LOC_Os11g03700	-1.679	-0.975
TRIAE_CS42_5DL_TGACv1_434269_AA1432900	LOC_Os11g03700	-2.305	-0.975
TRIAE_CS42_6DS_TGACv1_544904_AA1749640	LOC_Os11g09474	1.252	-0.095
TRIAE_CS42_4DS_TGACv1_362127_AA1177000	LOC_Os11g09640	2.113	0.061
TRIAE_CS42_U_TGACv1_642036_AA2109980	LOC_Os11g09940	1.254	-0.142
TRIAE_CS42_2BL_TGACv1_130994_AA0421010	LOC_Os11g10640	-1.283	0.52
TRIAE_CS42_2DS_TGACv1_177910_AA0586990	LOC_Os11g10640	-3.455	0.52
TRIAE_CS42_4DS_TGACv1_361044_AA1159630	LOC_Os11g11390	1.228	-0.206
TRIAE_CS42_4BS_TGACv1_328845_AA1094450	LOC_Os11g11390	1.657	-0.206
TRIAE_CS42_4AL_TGACv1_289675_AA0974930	LOC_Os11g11390	2.159	-0.206
TRIAE_CS42_7BL_TGACv1_579395_AA1906900	LOC_Os11g11780	-9.001	-0.149
TRIAE_CS42_4BS_TGACv1_328896_AA1095180	LOC_Os11g11780	-2.088	-0.149
TRIAE_CS42_2AS_TGACv1_113598_AA0358370	LOC_Os11g11780	-2.342	-0.149
XLOC_101722	LOC_Os11g11780	-2.186	-0.149
TRIAE_CS42_4BS_TGACv1_328896_AA1095120	LOC_Os11g11780	-1.824	-0.149
TRIAE_CS42_3AS_TGACv1_211129_AA0685740	LOC_Os11g11780	-2.584	-0.149
TRIAE_CS42_3B_TGACv1_226312_AA0815930	LOC_Os11g11780	-2.059	-0.149
TRIAE_CS42_2BL_TGACv1_131669_AA0430540	LOC_Os11g11790	2.631	-0.055
TRIAE_CS42_U_TGACv1_641112_AA2085700	LOC_Os11g11890	-3.045	0.149
TRIAE_CS42_7DS_TGACv1_621445_AA2015770	LOC_Os11g11890	-3.578	0.149
TRIAE_CS42_2BL_TGACv1_135190_AA0444690	LOC_Os11g11920	2.019	-0.132
TRIAE_CS42_4BS_TGACv1_328773_AA1093410	LOC_Os11g12740	2.903	-0.435
TRIAE_CS42_4AL_TGACv1_289640_AA0974550	LOC_Os11g12740	2.311	-0.435
TRIAE_CS42_4DS_TGACv1_361518_AA1169480	LOC_Os11g12740	3.409	-0.435
TRIAE_CS42_4AL_TGACv1_289316_AA0969030	LOC_Os11g13930	1.671	-0.004
TRIAE_CS42_4BS_TGACv1_328974_AA1096390	LOC_Os11g15520	1.418	-0.423
TRIAE_CS42_4BS_TGACv1_330055_AA1105650	LOC_Os11g19700	-1.11	-0.16
TRIAE_CS42_2DL_TGACv1_161283_AA0557700	LOC_Os11g24510	2.202	-0.131
TRIAE_CS42_3B_TGACv1_225312_AA0806990	LOC_Os11g25920	-2.415	0.175
TRIAE_CS42_7DS_TGACv1_621578_AA2019790	LOC_Os11g27430	-3.285	0.038
TRIAE_CS42_7DS_TGACv1_621608_AA2020760	LOC_Os11g27430	-1.191	0.038
TRIAE_CS42_7AS_TGACv1_569338_AA1813830	LOC_Os11g27430	1.243	0.038
TRIAE_CS42_7DL_TGACv1_603478_AA1984500	LOC_Os11g32100	-1.544	-0.85
TRIAE_CS42_7BL_TGACv1_578004_AA1887720	LOC_Os11g32650	-2.2	-0.246
TRIAE_CS42_3B_TGACv1_226225_AA0814900	LOC_Os11g33090	-1.392	-0.587
TRIAE_CS42_6AS_TGACv1_486914_AA1566450	LOC_Os11g40500	-1.642	-0.371
TRIAE_CS42_U_TGACv1_641394_AA2093620	LOC_Os11g41600	-1.65	0.537
TRIAE_CS42_4DS_TGACv1_361072_AA1160380	LOC_Os11g44810	-1.369	-0.636
TRIAE_CS42_4BS_TGACv1_328451_AA1087970	LOC_Os11g44810	-4.316	-0.636
TRIAE_CS42_U_TGACv1_641534_AA2097320	LOC_Os12g03440	-4.517	-0.263
TRIAE_CS42_5BL_TGACv1_404421_AA1299400	LOC_Os12g04410	2.614	0.382
TRIAE_CS42_5AL_TGACv1_377103_AA1244110	LOC_Os12g04410	3.404	0.382
TRIAE_CS42_5DL_TGACv1_433180_AA1404850	LOC_Os12g04410	2.334	0.382
TRIAE_CS42_7DS_TGACv1_622216_AA2035550	LOC_Os12g06220	-7.595	-0.211
TRIAE_CS42_6BL_TGACv1_500009_AA1597120	LOC_Os12g09220	6.511	0.433
TRIAE_CS42_U_TGACv1_640777_AA2073820	LOC_Os12g09220	4.699	0.433
TRIAE_CS42_7AS_TGACv1_570613_AA1838230	LOC_Os12g09220	2.311	0.433
TRIAE_CS42_U_TGACv1_643582_AA2133170	LOC_Os12g09220	4.445	0.433
TRIAE_CS42_7AS_TGACv1_571476_AA1847950	LOC_Os12g09700	-7.182	-0.025
TRIAE_CS42_4AL_TGACv1_289017_AA0963470	LOC_Os12g09700	-7.736	-0.025
TRIAE_CS42_2BS_TGACv1_146197_AA0458170	LOC_Os12g09700	-5.017	-0.025
TRIAE_CS42_7DS_TGACv1_623366_AA2052480	LOC_Os12g09700	-6.911	-0.025
TRIAE_CS42_5DL_TGACv1_433863_AA1424040	LOC_Os12g10320	6.452	0.075
TRIAE_CS42_5BL_TGACv1_404170_AA1287990	LOC_Os12g10320	7.985	0.075
TRIAE_CS42_4AL_TGACv1_291241_AA0993110	LOC_Os12g14440	-3.19	0.813
TRIAE_CS42_7AS_TGACv1_569951_AA1827500	LOC_Os12g14440	-4.308	0.813
TRIAE_CS42_4AL_TGACv1_295693_AA1002020	LOC_Os12g14440	-3.448	0.813
TRIAE_CS42_7BL_TGACv1_578643_AA1898250	LOC_Os12g14440	-2.517	0.813
TRIAE_CS42_2BL_TGACv1_131621_AA0429980	LOC_Os12g16650	-10.598	-0.163
TRIAE_CS42_2BL_TGACv1_131341_AA0426390	LOC_Os12g16650	-2.032	-0.163
TRIAE_CS42_2DL_TGACv1_159945_AA0544800	LOC_Os12g16650	-5.909	-0.163
TRIAE_CS42_2BL_TGACv1_131368_AA0426780	LOC_Os12g16650	-1.353	-0.163
TRIAE_CS42_2AL_TGACv1_096018_AA0316700	LOC_Os12g16650	-4.576	-0.163
TRIAE_CS42_2BL_TGACv1_131410_AA0427330	LOC_Os12g16650	-2.057	-0.163
TRIAE_CS42_2BL_TGACv1_130335_AA0409010	LOC_Os12g19180	-1.181	0.001
TRIAE_CS42_3B_TGACv1_221584_AA0745000	LOC_Os12g28100	-1.326	0.004
TRIAE_CS42_5DS_TGACv1_457690_AA1488990	LOC_Os12g32240	1.612	-0.911
TRIAE_CS42_5AS_TGACv1_393324_AA1271200	LOC_Os12g36640	1.737	-0.329
TRIAE_CS42_4AL_TGACv1_291109_AA0992290	LOC_Os12g37650	-1.896	0.376
TRIAE_CS42_7BL_TGACv1_577628_AA1879860	LOC_Os12g37910	-6.786	0.443
TRIAE_CS42_5AS_TGACv1_397735_AA1283770	LOC_Os12g37970	-1.6	0.499
TRIAE_CS42_5BS_TGACv1_423530_AA1378790	LOC_Os12g38140	1.048	0.098
TRIAE_CS42_3B_TGACv1_221452_AA0741310	LOC_Os12g38440	1.391	-0.438
TRIAE_CS42_3DL_TGACv1_252906_AA0892580	LOC_Os12g38440	1.446	-0.438
TRIAE_CS42_U_TGACv1_642484_AA2118300	LOC_Os12g38460	2.653	0.963
XLOC_054472	LOC_Os12g39980	1.409	-0.001
TRIAE_CS42_5AS_TGACv1_393572_AA1273920	LOC_Os12g39980	1.809	-0.001
TRIAE_CS42_5DS_TGACv1_457701_AA1489070	LOC_Os12g40780	1.567	0.62
TRIAE_CS42_5BS_TGACv1_423385_AA1375620	LOC_Os12g42610	-2.92	0.984
