# Supplementary material for: A Genome-wide View of Transcriptome Dynamics During Early Spike Development in Bread Wheat
Source: Sci Rep. 2018 Oct 18;8:15338. doi: 10.1038/s41598-018-33718-y (PMC6194122; doi:10.1038/s41598-018-33718-y)
Supplement: Supplementary file 11 — Dataset 10 [file 41598_2018_33718_MOESM11_ESM.xlsx]

## Sheet: Sheet1
Supplementary Dataset S10. List of primers used in this study
Primers for Real-time PCR
Gene name	Primer name	Primer sequence
TRIAE_CS42_3AS_TGACv1_211448_AA0690270	TaARF11-F	TGCTGCTCCTACTGCTGGC
	TaARF11-R	GATTTCTCGGGGGCTCTCA
TRIAE_CS42_5BS_TGACv1_423450_AA1377000	TaARF6-F	CGCGACGTGTTCGGTTCA
	TaARF6-R	CGATCATACAACACATCCATGAC
TRIAE_CS42_7BS_TGACv1_592917_AA1946270	TaRR12-F	GTGCTCAAGGGGATAACTCA
	TaRR12-R	AAGATTGTTCGGCTCACG
TRIAE_CS42_5AL_TGACv1_375369_AA1220530, TaIAA1	TaIAA1-F	GATGTTCAGCACCTTCACCG
	TaIAA1-R	CAGTCTCCATCCTTGTCTTCG
TRIAE_CS42_2BL_TGACv1_132162_AA0435700	5700-F	GTGATCGTCATGTCGTCGGA
	5700-R	TGGAGGGTCCTTGGGTTTC
TRIAE_CS42_5BL_TGACv1_404202_AA1289910, TaActin	TaActin-F	CTATGTTCCCGGGTATTGCT
	TaActin-R	AAGGGAGGCAAGAATCGAC
TRIAE_CS42_1AL_TGACv1_001072_AA0024490	TaSOC1-1AL-F	CTTGAAGATACGAAGCGAAAG
	TaSOC1-1AL-R	TCTGATGACGCGGAGACT
TRIAE_CS42_6DS_TGACv1_542755_AA1729670	TaSOC1-6DS-F	CCAGATTTGCAGAAAACGA
	TaSOC1-6DS-R	TGTGCTTCAAGGCGGTA
TRIAE_CS42_6AL_TGACv1_473223_AA1529480, TaSVP	TaSVP-6AL-F	AATGTTGTTGCTGAAGATGGG
	TaSVP-6AL-R	ATCGGAACCATCATCATTATCCT
TRIAE_CS42_2AL_TGACv1_097448_AA0324210	4210-F	TCACGATTCCCACCCTACAT
	4210-R	GTGGACCGATCTTCGCCAT
TRIAE_CS42_U_TGACv1_641629_AA2099820, TaLAX1	TaLAX1-F	GGGCAGATGAGCAGTAGTT
	TaLAX1-R	TAAGATCCGTGAGCGTGA
TRIAE_CS42_2BL_TGACv1_129640_AA0391310, TabHLH27	TabHLH27-F	AGTTCGATGAGCTATTAGGGATC
	TabHLH27-R	ACGAGTAAATCTGAATGGAGGG
Primers for in situ hybridization:
Gene name	Primer name	Primer sequence
TRIAE_CS42_2BL_TGACv1_129640_AA0391310, TabHLH27	TabHLH27-situ-F	GATTTAGGTGACACTATAGAATACCGAGAACTTCGCATACTACTGG
	TabHLH27-situ-R	TGTAATACGACTCACTATAGGGCGATGGCGGTGATGACCCTGA
TRIAE_CS42_U_TGACv1_641629_AA2099820, TaLAX1	TaLAX1-situ-F	GATTTAGGTGACACTATAGAATACGCCATGGATCCATATCAC
	TaLAX1-situ-R	TGTAATACGACTCACTATAGGGCGATAAATAACTAGGCTAATAAG
TRIAE_CS42_6AL_TGACv1_473223_AA1529480, TaSVP	SVP-6AL-situ-F	GATTTAGGTGACACTATAGAATACATGATGATGGTTCCGATGTTTC
	SVP-6AL-situ-R	TGTAATACGACTCACTATAGGGCGAGCTCTAAAAGTTTAGTCAAGGTCCT
TRIAE_CS42_2DL_TGACv1_159321_AA0536540, WFL	WFL-situ-F	GATTTAGGTGACACTATAGAATAC CCTGCATGGATCCCAACGACGC
	WFL-situ-R	TGTAATACGACTCACTATAGGGCGA CCAGAACATGGGCGGCGGCAT
TRIAE_CS42_3DL_TGACv1_250132_AA0862670, Eps-3	Eps-3-situ-F	GATTTAGGTGACACTATAGAATACGGGTGACGGAGTGGGAGA
	Eps-3-situ-R	TGTAATACGACTCACTATAGGGCGACTGCATCCGCTTGACGTAG
